# Supplementary material for: RNA-Seq analysis uncovers non-coding small RNA system of Mycobacterium neoaurum in the metabolism of sterols to accumulate steroid intermediates
Source: Microb Cell Fact. 2016 Apr 25;15:64. doi: 10.1186/s12934-016-0462-2 (PMC4845491; doi:10.1186/s12934-016-0462-2)
Supplement: Supplementary file 1 — 10.1186/s12934-016-0462-2 Novel transcripts found in strains Mn-C, Mn-CC, Mn-9OHAD, Mn-ADD, and Mn-BNA. [file 12934_2016_462_MOESM1_ESM.xlsx]

## Sheet: Mn_CC_Novel_TU
#Novel TU ID	Chromosome	Start	End	Length (bp)	Upstream_gene	Downstream_gene	Reads Number per bp	Chain(+/-)
TU1	ATCC25795_good_1_paired_contig_1	1063	1157	95	-	ATCC25795GL000002	2.44	-
TU2	ATCC25795_good_1_paired_contig_1	1245	1309	65	-	ATCC25795GL000002	2	-
TU3	ATCC25795_good_1_paired_contig_1	1947	2078	132	ATCC25795GL000001	ATCC25795GL000003	2.48	+
TU4	ATCC25795_good_1_paired_contig_1	2171	2289	119	ATCC25795GL000001	ATCC25795GL000003	2.58	+
TU5	ATCC25795_good_1_paired_contig_1	4285	4374	90	ATCC25795GL000002	ATCC25795GL000006	2.52	-
TU6	ATCC25795_good_1_paired_contig_1	4843	4932	90	ATCC25795GL000002	ATCC25795GL000006	2.67	-
TU7	ATCC25795_good_1_paired_contig_1	5404	5538	135	ATCC25795GL000002	ATCC25795GL000006	3.42	-
TU8	ATCC25795_good_1_paired_contig_1	5545	5634	90	ATCC25795GL000002	ATCC25795GL000006	2.01	-
TU9	ATCC25795_good_1_paired_contig_1	6386	6482	97	ATCC25795GL000005	ATCC25795GL000009	2.86	+
TU10	ATCC25795_good_1_paired_contig_1	7875	7927	53	ATCC25795GL000005	ATCC25795GL000009	2	+
TU11	ATCC25795_good_1_paired_contig_1	8091	8249	159	ATCC25795GL000005	ATCC25795GL000009	2.99	+
TU12	ATCC25795_good_1_paired_contig_1	10624	10693	70	ATCC25795GL000008	ATCC25795GL000011	2	-
TU13	ATCC25795_good_1_paired_contig_1	10958	11016	59	ATCC25795GL000008	ATCC25795GL000011	2	-
TU14	ATCC25795_good_1_paired_contig_1	11033	11260	228	ATCC25795GL000008	ATCC25795GL000011	2.52	-
TU15	ATCC25795_good_1_paired_contig_1	11972	12185	214	ATCC25795GL000008	ATCC25795GL000011	5.44	-
TU16	ATCC25795_good_1_paired_contig_1	13398	13487	90	ATCC25795GL000010	ATCC25795GL000013	2.92	+
TU17	ATCC25795_good_1_paired_contig_1	13827	13916	90	ATCC25795GL000010	ATCC25795GL000013	2.63	+
TU18	ATCC25795_good_1_paired_contig_1	14252	14317	66	ATCC25795GL000010	ATCC25795GL000013	2	+
TU19	ATCC25795_good_1_paired_contig_1	14997	15086	90	ATCC25795GL000010	ATCC25795GL000013	2.38	+
TU20	ATCC25795_good_1_paired_contig_1	19230	19421	192	ATCC25795GL000016	ATCC25795GL000019	7.41	+
TU21	ATCC25795_good_1_paired_contig_1	19589	19712	124	ATCC25795GL000018	ATCC25795GL000020	3.15	-
TU22	ATCC25795_good_1_paired_contig_1	19747	19895	149	ATCC25795GL000018	ATCC25795GL000020	4.22	-
TU23	ATCC25795_good_1_paired_contig_1	20992	21046	55	ATCC25795GL000019	ATCC25795GL000021	2	+
TU24	ATCC25795_good_1_paired_contig_1	21283	21390	108	ATCC25795GL000019	ATCC25795GL000021	2.83	+
TU25	ATCC25795_good_1_paired_contig_1	21536	21677	142	ATCC25795GL000019	ATCC25795GL000021	2.48	+
TU26	ATCC25795_good_1_paired_contig_1	22026	22084	59	ATCC25795GL000019	ATCC25795GL000021	2	+
TU27	ATCC25795_good_1_paired_contig_1	25759	25811	53	ATCC25795GL000020	ATCC25795GL000026	2	-
TU28	ATCC25795_good_1_paired_contig_1	26542	26650	109	ATCC25795GL000020	ATCC25795GL000026	2.66	-
TU29	ATCC25795_good_1_paired_contig_1	27323	27383	61	ATCC25795GL000020	ATCC25795GL000026	2	-
TU30	ATCC25795_good_1_paired_contig_1	28842	28966	125	ATCC25795GL000025	ATCC25795GL000033	2.79	+
TU31	ATCC25795_good_1_paired_contig_1	36249	36303	55	ATCC25795GL000025	ATCC25795GL000033	2	+
TU32	ATCC25795_good_1_paired_contig_1	36870	36993	124	ATCC25795GL000032	ATCC25795GL000045	3.41	-
TU33	ATCC25795_good_1_paired_contig_1	37198	37309	112	ATCC25795GL000032	ATCC25795GL000045	4.02	-
TU34	ATCC25795_good_1_paired_contig_1	39902	40189	288	ATCC25795GL000032	ATCC25795GL000045	5.8	-
TU35	ATCC25795_good_1_paired_contig_1	40761	40819	59	ATCC25795GL000032	ATCC25795GL000045	2	-
TU36	ATCC25795_good_1_paired_contig_1	41351	41486	136	ATCC25795GL000032	ATCC25795GL000045	2.71	-
TU37	ATCC25795_good_1_paired_contig_1	41954	42051	98	ATCC25795GL000032	ATCC25795GL000045	3.88	-
TU38	ATCC25795_good_1_paired_contig_1	42107	42348	242	ATCC25795GL000032	ATCC25795GL000045	5.2	-
TU39	ATCC25795_good_1_paired_contig_1	42486	42597	112	ATCC25795GL000032	ATCC25795GL000045	2.25	-
TU40	ATCC25795_good_1_paired_contig_1	43298	43463	166	ATCC25795GL000032	ATCC25795GL000045	4.01	-
TU41	ATCC25795_good_1_paired_contig_1	44164	44244	81	ATCC25795GL000032	ATCC25795GL000045	2	-
TU42	ATCC25795_good_1_paired_contig_1	45184	45257	74	ATCC25795GL000032	ATCC25795GL000045	2	-
TU43	ATCC25795_good_1_paired_contig_1	46979	47068	90	ATCC25795GL000032	ATCC25795GL000045	2.17	-
TU44	ATCC25795_good_1_paired_contig_1	47507	47579	73	ATCC25795GL000032	ATCC25795GL000045	2	-
TU45	ATCC25795_good_1_paired_contig_1	50541	50605	65	ATCC25795GL000045	ATCC25795GL000053	2	-
TU46	ATCC25795_good_1_paired_contig_1	50934	51076	143	ATCC25795GL000045	ATCC25795GL000053	4.21	-
TU47	ATCC25795_good_1_paired_contig_1	51281	51479	199	ATCC25795GL000045	ATCC25795GL000053	4.86	-
TU48	ATCC25795_good_1_paired_contig_1	51811	51920	110	ATCC25795GL000045	ATCC25795GL000053	2.56	-
TU49	ATCC25795_good_1_paired_contig_1	52027	52353	327	ATCC25795GL000045	ATCC25795GL000053	3.05	-
TU50	ATCC25795_good_1_paired_contig_1	52636	52708	73	ATCC25795GL000045	ATCC25795GL000053	2	-
TU51	ATCC25795_good_1_paired_contig_1	52741	52831	91	ATCC25795GL000045	ATCC25795GL000053	2.95	-
TU52	ATCC25795_good_1_paired_contig_1	53788	53877	90	ATCC25795GL000045	ATCC25795GL000053	2.14	-
TU53	ATCC25795_good_1_paired_contig_1	55026	55078	53	ATCC25795GL000045	ATCC25795GL000053	2	-
TU54	ATCC25795_good_1_paired_contig_1	56820	56875	56	ATCC25795GL000045	ATCC25795GL000053	2	-
TU55	ATCC25795_good_1_paired_contig_1	57431	57551	121	ATCC25795GL000045	ATCC25795GL000053	6.69	-
TU56	ATCC25795_good_1_paired_contig_1	57590	57781	192	ATCC25795GL000045	ATCC25795GL000053	2.44	-
TU57	ATCC25795_good_1_paired_contig_1	58196	58245	50	ATCC25795GL000052	ATCC25795GL000059	2	+
TU58	ATCC25795_good_1_paired_contig_1	58315	58373	59	ATCC25795GL000052	ATCC25795GL000059	2	+
TU59	ATCC25795_good_1_paired_contig_1	59907	59959	53	ATCC25795GL000052	ATCC25795GL000059	2	+
TU60	ATCC25795_good_1_paired_contig_1	60674	60733	60	ATCC25795GL000052	ATCC25795GL000059	2	+
TU61	ATCC25795_good_1_paired_contig_1	64348	64437	90	ATCC25795GL000058	ATCC25795GL000061	3.13	-
TU62	ATCC25795_good_1_paired_contig_1	64804	64893	90	ATCC25795GL000059	ATCC25795GL000060	2.47	+
TU63	ATCC25795_good_1_paired_contig_1	64839	64894	56	ATCC25795GL000058	ATCC25795GL000061	2	-
TU64	ATCC25795_good_1_paired_contig_1	69806	69869	64	ATCC25795GL000063	ATCC25795GL000065	2	-
TU65	ATCC25795_good_1_paired_contig_1	72775	72830	56	ATCC25795GL000064	ATCC25795GL000078	2	+
TU66	ATCC25795_good_1_paired_contig_1	74089	74138	50	ATCC25795GL000064	ATCC25795GL000078	2	+
TU67	ATCC25795_good_1_paired_contig_1	75578	75757	180	ATCC25795GL000064	ATCC25795GL000078	2.84	+
TU68	ATCC25795_good_1_paired_contig_1	76554	76822	269	ATCC25795GL000064	ATCC25795GL000078	12.94	+
TU69	ATCC25795_good_1_paired_contig_1	76872	76944	73	ATCC25795GL000064	ATCC25795GL000078	2	+
TU70	ATCC25795_good_1_paired_contig_1	78700	78749	50	ATCC25795GL000064	ATCC25795GL000078	2	+
TU71	ATCC25795_good_1_paired_contig_1	79438	80535	1098	ATCC25795GL000064	ATCC25795GL000078	303.42	+
TU72	ATCC25795_good_1_paired_contig_1	80601	80770	170	ATCC25795GL000064	ATCC25795GL000078	2.47	+
TU73	ATCC25795_good_1_paired_contig_1	81303	81392	90	ATCC25795GL000064	ATCC25795GL000078	2.73	+
TU74	ATCC25795_good_1_paired_contig_1	83895	83974	80	ATCC25795GL000064	ATCC25795GL000078	2	+
TU75	ATCC25795_good_1_paired_contig_1	85089	85265	177	ATCC25795GL000078	ATCC25795GL000081	3.06	+
TU76	ATCC25795_good_1_paired_contig_1	85769	85885	117	ATCC25795GL000078	ATCC25795GL000081	2.57	+
TU77	ATCC25795_good_1_paired_contig_1	88748	88801	54	ATCC25795GL000083	ATCC25795GL000086	2	+
TU78	ATCC25795_good_1_paired_contig_1	89180	89323	144	ATCC25795GL000083	ATCC25795GL000086	2.36	+
TU79	ATCC25795_good_1_paired_contig_1	89946	90003	58	ATCC25795GL000085	ATCC25795GL000090	2	-
TU80	ATCC25795_good_1_paired_contig_1	90865	90921	57	ATCC25795GL000085	ATCC25795GL000090	2	-
TU81	ATCC25795_good_1_paired_contig_1	91712	91923	212	ATCC25795GL000085	ATCC25795GL000090	2.27	-
TU82	ATCC25795_good_1_paired_contig_1	92487	92576	90	ATCC25795GL000085	ATCC25795GL000090	2.33	-
TU83	ATCC25795_good_1_paired_contig_1	93079	93168	90	ATCC25795GL000089	ATCC25795GL000092	2.29	+
TU84	ATCC25795_good_1_paired_contig_1	93437	93492	56	ATCC25795GL000089	ATCC25795GL000092	2	+
TU85	ATCC25795_good_1_paired_contig_1	93959	94014	56	ATCC25795GL000089	ATCC25795GL000092	2	+
TU86	ATCC25795_good_1_paired_contig_1	94020	94113	94	ATCC25795GL000089	ATCC25795GL000092	3.01	+
TU87	ATCC25795_good_1_paired_contig_1	94155	94240	86	ATCC25795GL000089	ATCC25795GL000092	2.66	+
TU88	ATCC25795_good_1_paired_contig_1	94641	94790	150	ATCC25795GL000091	ATCC25795GL000093	2.99	-
TU89	ATCC25795_good_1_paired_contig_1	94818	94907	90	ATCC25795GL000091	ATCC25795GL000093	2.08	-
TU90	ATCC25795_good_1_paired_contig_1	95480	95619	140	ATCC25795GL000092	ATCC25795GL000094	2.74	+
TU91	ATCC25795_good_1_paired_contig_1	96006	96060	55	ATCC25795GL000092	ATCC25795GL000094	2	+
TU92	ATCC25795_good_1_paired_contig_1	96180	96255	76	ATCC25795GL000092	ATCC25795GL000094	2	+
TU93	ATCC25795_good_1_paired_contig_1	96283	96496	214	ATCC25795GL000092	ATCC25795GL000094	2.85	+
TU94	ATCC25795_good_1_paired_contig_1	99132	99201	70	ATCC25795GL000095	ATCC25795GL000097	2	+
TU95	ATCC25795_good_1_paired_contig_1	99550	99725	176	ATCC25795GL000095	ATCC25795GL000097	12.97	+
TU96	ATCC25795_good_1_paired_contig_1	99891	99941	51	ATCC25795GL000096	ATCC25795GL000104	2	-
TU97	ATCC25795_good_1_paired_contig_1	102015	102131	117	ATCC25795GL000096	ATCC25795GL000104	2.26	-
TU98	ATCC25795_good_1_paired_contig_1	102142	102231	90	ATCC25795GL000096	ATCC25795GL000104	2.09	-
TU99	ATCC25795_good_1_paired_contig_1	103347	103507	161	ATCC25795GL000096	ATCC25795GL000104	12.05	-
TU100	ATCC25795_good_1_paired_contig_1	103652	103707	56	ATCC25795GL000096	ATCC25795GL000104	2	-
TU101	ATCC25795_good_1_paired_contig_1	105481	105827	347	ATCC25795GL000103	ATCC25795GL000106	51	+
TU102	ATCC25795_good_1_paired_contig_1	105901	106047	147	ATCC25795GL000103	ATCC25795GL000106	4.31	+
TU103	ATCC25795_good_1_paired_contig_1	106049	106204	156	ATCC25795GL000103	ATCC25795GL000106	5.28	+
TU104	ATCC25795_good_1_paired_contig_1	107389	107495	107	ATCC25795GL000103	ATCC25795GL000106	3.13	+
TU105	ATCC25795_good_1_paired_contig_1	108886	108970	85	ATCC25795GL000107	ATCC25795GL000109	2	-
TU106	ATCC25795_good_1_paired_contig_1	109293	109400	108	ATCC25795GL000107	ATCC25795GL000109	2.23	-
TU107	ATCC25795_good_1_paired_contig_1	113441	113499	59	ATCC25795GL000108	ATCC25795GL000110	2	+
TU108	ATCC25795_good_1_paired_contig_1	114868	114995	128	ATCC25795GL000109	ATCC25795GL000111	2.54	-
TU109	ATCC25795_good_1_paired_contig_1	115442	115554	113	ATCC25795GL000110	ATCC25795GL000112	2.91	+
TU110	ATCC25795_good_1_paired_contig_1	121657	121775	119	ATCC25795GL000112	ATCC25795GL000118	2.26	+
TU111	ATCC25795_good_1_paired_contig_1	123413	123651	239	ATCC25795GL000112	ATCC25795GL000118	3.41	+
TU112	ATCC25795_good_1_paired_contig_1	123672	123721	50	ATCC25795GL000112	ATCC25795GL000118	2	+
TU113	ATCC25795_good_1_paired_contig_1	125513	125602	90	ATCC25795GL000112	ATCC25795GL000118	2.41	+
TU114	ATCC25795_good_1_paired_contig_1	130267	130321	55	ATCC25795GL000119	ATCC25795GL000124	2	-
TU115	ATCC25795_good_1_paired_contig_1	130536	130627	92	ATCC25795GL000119	ATCC25795GL000124	3.15	-
TU116	ATCC25795_good_1_paired_contig_1	133681	133749	69	ATCC25795GL000124	ATCC25795GL000127	2	-
TU117	ATCC25795_good_1_paired_contig_1	134000	134233	234	ATCC25795GL000126	ATCC25795GL000128	8.38	+
TU118	ATCC25795_good_1_paired_contig_1	135618	135707	90	ATCC25795GL000129	ATCC25795GL000138	2.46	-
TU119	ATCC25795_good_1_paired_contig_1	135717	135806	90	ATCC25795GL000129	ATCC25795GL000138	3.31	-
TU120	ATCC25795_good_1_paired_contig_1	140992	141205	214	ATCC25795GL000129	ATCC25795GL000138	8.36	-
TU121	ATCC25795_good_1_paired_contig_1	143550	143766	217	ATCC25795GL000129	ATCC25795GL000138	14.63	-
TU122	ATCC25795_good_1_paired_contig_1	144319	144408	90	ATCC25795GL000129	ATCC25795GL000138	2.44	-
TU123	ATCC25795_good_1_paired_contig_1	147417	147471	55	ATCC25795GL000140	-	2	-
TU124	ATCC25795_good_1_paired_contig_1	150870	150922	53	ATCC25795GL000140	-	2	-
TU125	ATCC25795_good_1_paired_contig_1	151365	151454	90	ATCC25795GL000144	-	2	+
TU126	ATCC25795_good_1_paired_contig_1	151467	151529	63	ATCC25795GL000144	-	2	+
TU127	ATCC25795_good_1_paired_contig_10	567	726	160	ATCC25795GL000145	ATCC25795GL000147	3.01	+
TU128	ATCC25795_good_1_paired_contig_10	1243	1386	144	ATCC25795GL000146	ATCC25795GL000148	4.26	-
TU129	ATCC25795_good_1_paired_contig_10	1674	1739	66	ATCC25795GL000146	ATCC25795GL000148	2	-
TU130	ATCC25795_good_1_paired_contig_10	3275	3438	164	ATCC25795GL000147	ATCC25795GL000154	2.48	+
TU131	ATCC25795_good_1_paired_contig_10	4423	4881	459	ATCC25795GL000147	ATCC25795GL000154	10.32	+
TU132	ATCC25795_good_1_paired_contig_10	4884	5238	355	ATCC25795GL000147	ATCC25795GL000154	3.26	+
TU133	ATCC25795_good_1_paired_contig_10	5296	5377	82	ATCC25795GL000147	ATCC25795GL000154	2	+
TU134	ATCC25795_good_1_paired_contig_10	6364	6634	271	ATCC25795GL000147	ATCC25795GL000154	7.08	+
TU135	ATCC25795_good_1_paired_contig_10	6934	7026	93	ATCC25795GL000147	ATCC25795GL000154	2.88	+
TU136	ATCC25795_good_1_paired_contig_10	7043	7787	745	ATCC25795GL000147	ATCC25795GL000154	20.15	+
TU137	ATCC25795_good_1_paired_contig_10	7809	8088	280	ATCC25795GL000147	ATCC25795GL000154	5.96	+
TU138	ATCC25795_good_1_paired_contig_10	8426	8494	69	ATCC25795GL000147	ATCC25795GL000154	2.62	+
TU139	ATCC25795_good_1_paired_contig_10	9014	9201	188	ATCC25795GL000153	ATCC25795GL000155	3.5	-
TU140	ATCC25795_good_1_paired_contig_10	9254	9356	103	ATCC25795GL000153	ATCC25795GL000155	2.83	-
TU141	ATCC25795_good_1_paired_contig_10	14980	15034	55	ATCC25795GL000158	ATCC25795GL000160	2	+
TU142	ATCC25795_good_1_paired_contig_10	15593	15672	80	ATCC25795GL000158	ATCC25795GL000160	2	+
TU143	ATCC25795_good_1_paired_contig_10	16276	16333	58	ATCC25795GL000158	ATCC25795GL000160	2	+
TU144	ATCC25795_good_1_paired_contig_10	16473	16524	52	ATCC25795GL000161	ATCC25795GL000164	2	-
TU145	ATCC25795_good_1_paired_contig_10	16779	16835	57	ATCC25795GL000161	ATCC25795GL000164	2	-
TU146	ATCC25795_good_1_paired_contig_10	17575	17804	230	ATCC25795GL000161	ATCC25795GL000164	16.39	-
TU147	ATCC25795_good_1_paired_contig_10	21561	21624	64	ATCC25795GL000163	ATCC25795GL000168	2	+
TU148	ATCC25795_good_1_paired_contig_10	21709	21886	178	ATCC25795GL000163	ATCC25795GL000168	13.02	+
TU149	ATCC25795_good_1_paired_contig_10	24052	24162	111	ATCC25795GL000169	ATCC25795GL000172	2.86	-
TU150	ATCC25795_good_1_paired_contig_10	24348	24472	125	ATCC25795GL000169	ATCC25795GL000172	2.54	-
TU151	ATCC25795_good_1_paired_contig_10	24930	25003	74	ATCC25795GL000169	ATCC25795GL000172	2	-
TU152	ATCC25795_good_1_paired_contig_10	25313	25386	74	ATCC25795GL000169	ATCC25795GL000172	2	-
TU153	ATCC25795_good_1_paired_contig_10	25899	26067	169	ATCC25795GL000171	ATCC25795GL000176	3.76	+
TU154	ATCC25795_good_1_paired_contig_10	26081	26211	131	ATCC25795GL000171	ATCC25795GL000176	2.81	+
TU155	ATCC25795_good_1_paired_contig_10	26815	26964	150	ATCC25795GL000171	ATCC25795GL000176	2.05	+
TU156	ATCC25795_good_1_paired_contig_10	28156	28316	161	ATCC25795GL000171	ATCC25795GL000176	3.17	+
TU157	ATCC25795_good_1_paired_contig_10	30622	30751	130	ATCC25795GL000175	ATCC25795GL000177	2.66	-
TU158	ATCC25795_good_1_paired_contig_10	31944	32092	149	ATCC25795GL000177	ATCC25795GL000179	2.23	-
TU159	ATCC25795_good_1_paired_contig_10	32303	32466	164	ATCC25795GL000177	ATCC25795GL000179	5.41	-
TU160	ATCC25795_good_1_paired_contig_10	35300	35351	52	ATCC25795GL000179	ATCC25795GL000183	2	-
TU161	ATCC25795_good_1_paired_contig_10	36101	36237	137	ATCC25795GL000179	ATCC25795GL000183	2.37	-
TU162	ATCC25795_good_1_paired_contig_10	36814	37065	252	ATCC25795GL000182	ATCC25795GL000184	2.66	+
TU163	ATCC25795_good_1_paired_contig_10	37435	37512	78	ATCC25795GL000183	ATCC25795GL000187	2	-
TU164	ATCC25795_good_1_paired_contig_10	37809	37870	62	ATCC25795GL000183	ATCC25795GL000187	2	-
TU165	ATCC25795_good_1_paired_contig_10	38158	38239	82	ATCC25795GL000183	ATCC25795GL000187	2	-
TU166	ATCC25795_good_1_paired_contig_10	39294	39345	52	ATCC25795GL000183	ATCC25795GL000187	2	-
TU167	ATCC25795_good_1_paired_contig_10	39898	39976	79	ATCC25795GL000183	ATCC25795GL000187	2	-
TU168	ATCC25795_good_1_paired_contig_10	43412	43501	90	ATCC25795GL000188	ATCC25795GL000191	2.12	-
TU169	ATCC25795_good_1_paired_contig_10	46323	46457	135	ATCC25795GL000191	ATCC25795GL000196	2.32	-
TU170	ATCC25795_good_1_paired_contig_10	47251	47452	202	ATCC25795GL000191	ATCC25795GL000196	10.93	-
TU171	ATCC25795_good_1_paired_contig_10	47922	47996	75	ATCC25795GL000191	ATCC25795GL000196	2	-
TU172	ATCC25795_good_1_paired_contig_10	48264	48321	58	ATCC25795GL000191	ATCC25795GL000196	2	-
TU173	ATCC25795_good_1_paired_contig_10	49352	49411	60	ATCC25795GL000195	ATCC25795GL000201	2	+
TU174	ATCC25795_good_1_paired_contig_10	51246	51409	164	ATCC25795GL000195	ATCC25795GL000201	6.23	+
TU175	ATCC25795_good_1_paired_contig_10	53934	54098	165	ATCC25795GL000202	ATCC25795GL000206	3.04	-
TU176	ATCC25795_good_1_paired_contig_10	55889	55957	69	ATCC25795GL000206	ATCC25795GL000212	2	-
TU177	ATCC25795_good_1_paired_contig_10	56444	56497	54	ATCC25795GL000206	ATCC25795GL000212	2	-
TU178	ATCC25795_good_1_paired_contig_10	57945	58087	143	ATCC25795GL000206	ATCC25795GL000212	2.51	-
TU179	ATCC25795_good_1_paired_contig_10	58367	58620	254	ATCC25795GL000206	ATCC25795GL000212	5.09	-
TU180	ATCC25795_good_1_paired_contig_10	58662	58907	246	ATCC25795GL000206	ATCC25795GL000212	4.15	-
TU181	ATCC25795_good_1_paired_contig_10	59145	59306	162	ATCC25795GL000206	ATCC25795GL000212	2.52	-
TU182	ATCC25795_good_1_paired_contig_10	59359	59936	578	ATCC25795GL000206	ATCC25795GL000212	12.26	-
TU183	ATCC25795_good_1_paired_contig_10	60028	60324	297	ATCC25795GL000206	ATCC25795GL000212	8.1	-
TU184	ATCC25795_good_1_paired_contig_10	60975	61243	269	ATCC25795GL000211	ATCC25795GL000213	5.59	+
TU185	ATCC25795_good_1_paired_contig_10	61283	61372	90	ATCC25795GL000211	ATCC25795GL000213	2.19	+
TU186	ATCC25795_good_1_paired_contig_10	66437	66587	151	ATCC25795GL000218	ATCC25795GL000221	4.06	-
TU187	ATCC25795_good_1_paired_contig_10	68376	68442	67	ATCC25795GL000220	ATCC25795GL000222	2	+
TU188	ATCC25795_good_1_paired_contig_10	68446	68560	115	ATCC25795GL000220	ATCC25795GL000222	3.29	+
TU189	ATCC25795_good_1_paired_contig_10	68866	68955	90	ATCC25795GL000220	ATCC25795GL000222	2.82	+
TU190	ATCC25795_good_1_paired_contig_10	69178	69267	90	ATCC25795GL000220	ATCC25795GL000222	2.57	+
TU191	ATCC25795_good_1_paired_contig_10	71690	71743	54	ATCC25795GL000222	ATCC25795GL000227	2	+
TU192	ATCC25795_good_1_paired_contig_10	75231	75472	242	ATCC25795GL000222	ATCC25795GL000227	10.98	+
TU193	ATCC25795_good_1_paired_contig_10	75528	75595	68	ATCC25795GL000222	ATCC25795GL000227	2	+
TU194	ATCC25795_good_1_paired_contig_10	77881	78096	216	ATCC25795GL000227	ATCC25795GL000229	12.96	+
TU195	ATCC25795_good_1_paired_contig_10	78101	78171	71	ATCC25795GL000227	ATCC25795GL000229	2	+
TU196	ATCC25795_good_1_paired_contig_10	78458	78528	71	ATCC25795GL000227	ATCC25795GL000229	2	+
TU197	ATCC25795_good_1_paired_contig_10	79100	79223	124	ATCC25795GL000228	ATCC25795GL000230	3.6	-
TU198	ATCC25795_good_1_paired_contig_10	79320	79472	153	ATCC25795GL000229	ATCC25795GL000231	3.38	+
TU199	ATCC25795_good_1_paired_contig_10	79562	79628	67	ATCC25795GL000230	ATCC25795GL000232	2	-
TU200	ATCC25795_good_1_paired_contig_10	82788	82977	190	ATCC25795GL000234	ATCC25795GL000236	5.58	-
TU201	ATCC25795_good_1_paired_contig_10	83357	83453	97	ATCC25795GL000234	ATCC25795GL000236	3.38	-
TU202	ATCC25795_good_1_paired_contig_10	86962	87136	175	ATCC25795GL000236	ATCC25795GL000241	2.21	-
TU203	ATCC25795_good_1_paired_contig_10	87139	87362	224	ATCC25795GL000236	ATCC25795GL000241	6.67	-
TU204	ATCC25795_good_1_paired_contig_10	87551	87808	258	ATCC25795GL000236	ATCC25795GL000241	4.21	-
TU205	ATCC25795_good_1_paired_contig_10	89004	89123	120	ATCC25795GL000241	ATCC25795GL000243	3.2	-
TU206	ATCC25795_good_1_paired_contig_10	89204	89330	127	ATCC25795GL000241	ATCC25795GL000243	2.39	-
TU207	ATCC25795_good_1_paired_contig_10	96377	96472	96	ATCC25795GL000250	ATCC25795GL000258	2.23	-
TU208	ATCC25795_good_1_paired_contig_10	98610	98830	221	ATCC25795GL000250	ATCC25795GL000258	2.78	-
TU209	ATCC25795_good_1_paired_contig_10	100033	100123	91	ATCC25795GL000250	ATCC25795GL000258	3.18	-
TU210	ATCC25795_good_1_paired_contig_10	103529	103729	201	ATCC25795GL000250	ATCC25795GL000258	3.35	-
TU211	ATCC25795_good_1_paired_contig_10	105581	105652	72	ATCC25795GL000258	ATCC25795GL000263	2	-
TU212	ATCC25795_good_1_paired_contig_10	109175	109229	55	ATCC25795GL000258	ATCC25795GL000263	2	-
TU213	ATCC25795_good_1_paired_contig_10	110230	110508	279	ATCC25795GL000262	ATCC25795GL000264	3.63	+
TU214	ATCC25795_good_1_paired_contig_10	111515	111648	134	ATCC25795GL000264	ATCC25795GL000266	2.34	+
TU215	ATCC25795_good_1_paired_contig_10	111651	111716	66	ATCC25795GL000265	ATCC25795GL000268	2	-
TU216	ATCC25795_good_1_paired_contig_10	112452	112705	254	ATCC25795GL000265	ATCC25795GL000268	7.73	-
TU217	ATCC25795_good_1_paired_contig_10	112745	112802	58	ATCC25795GL000265	ATCC25795GL000268	2	-
TU218	ATCC25795_good_1_paired_contig_10	113018	113205	188	ATCC25795GL000265	ATCC25795GL000268	2.7	-
TU219	ATCC25795_good_1_paired_contig_10	113543	113602	60	ATCC25795GL000265	ATCC25795GL000268	2	-
TU220	ATCC25795_good_1_paired_contig_10	114256	114310	55	ATCC25795GL000267	ATCC25795GL000270	2	+
TU221	ATCC25795_good_1_paired_contig_10	114463	114528	66	ATCC25795GL000267	ATCC25795GL000270	2	+
TU222	ATCC25795_good_1_paired_contig_10	115793	116034	242	ATCC25795GL000267	ATCC25795GL000270	2.77	+
TU223	ATCC25795_good_1_paired_contig_10	116863	116971	109	ATCC25795GL000269	ATCC25795GL000271	3.28	-
TU224	ATCC25795_good_1_paired_contig_10	117173	117269	97	ATCC25795GL000269	ATCC25795GL000271	2.3	-
TU225	ATCC25795_good_1_paired_contig_10	118256	118339	84	ATCC25795GL000270	ATCC25795GL000279	2	+
TU226	ATCC25795_good_1_paired_contig_10	118370	118494	125	ATCC25795GL000270	ATCC25795GL000279	2.37	+
TU227	ATCC25795_good_1_paired_contig_10	121364	121501	138	ATCC25795GL000270	ATCC25795GL000279	2.69	+
TU228	ATCC25795_good_1_paired_contig_10	122111	122265	155	ATCC25795GL000270	ATCC25795GL000279	4.4	+
TU229	ATCC25795_good_1_paired_contig_10	123355	123521	167	ATCC25795GL000270	ATCC25795GL000279	2.45	+
TU230	ATCC25795_good_1_paired_contig_10	123695	123744	50	ATCC25795GL000270	ATCC25795GL000279	2	+
TU231	ATCC25795_good_1_paired_contig_10	128074	128128	55	ATCC25795GL000281	ATCC25795GL000282	2	-
TU232	ATCC25795_good_1_paired_contig_10	130478	130611	134	ATCC25795GL000282	ATCC25795GL000290	4.01	-
TU233	ATCC25795_good_1_paired_contig_10	132279	132366	88	ATCC25795GL000282	ATCC25795GL000290	2.28	-
TU234	ATCC25795_good_1_paired_contig_10	132776	132924	149	ATCC25795GL000282	ATCC25795GL000290	4.56	-
TU235	ATCC25795_good_1_paired_contig_10	134287	134376	90	ATCC25795GL000282	ATCC25795GL000290	2.1	-
TU236	ATCC25795_good_1_paired_contig_10	135445	135534	90	ATCC25795GL000282	ATCC25795GL000290	3.04	-
TU237	ATCC25795_good_1_paired_contig_10	139296	139434	139	ATCC25795GL000291	ATCC25795GL000294	3.19	-
TU238	ATCC25795_good_1_paired_contig_10	139762	139821	60	ATCC25795GL000291	ATCC25795GL000294	2	-
TU239	ATCC25795_good_1_paired_contig_10	139856	140175	320	ATCC25795GL000291	ATCC25795GL000294	4.38	-
TU240	ATCC25795_good_1_paired_contig_10	141007	141082	76	ATCC25795GL000293	ATCC25795GL000296	2	+
TU241	ATCC25795_good_1_paired_contig_10	141884	142077	194	ATCC25795GL000293	ATCC25795GL000296	4.5	+
TU242	ATCC25795_good_1_paired_contig_10	144130	144360	231	ATCC25795GL000295	ATCC25795GL000299	2.85	-
TU243	ATCC25795_good_1_paired_contig_10	144373	144493	121	ATCC25795GL000295	ATCC25795GL000299	3.05	-
TU244	ATCC25795_good_1_paired_contig_10	147272	147390	119	ATCC25795GL000299	ATCC25795GL000302	2.66	-
TU245	ATCC25795_good_1_paired_contig_10	150673	150754	82	ATCC25795GL000304	ATCC25795GL000308	2	-
TU246	ATCC25795_good_1_paired_contig_10	151065	151118	54	ATCC25795GL000304	ATCC25795GL000308	2	-
TU247	ATCC25795_good_1_paired_contig_10	151708	151799	92	ATCC25795GL000304	ATCC25795GL000308	2.79	-
TU248	ATCC25795_good_1_paired_contig_10	152330	152392	63	ATCC25795GL000304	ATCC25795GL000308	2	-
TU249	ATCC25795_good_1_paired_contig_10	152813	153005	193	ATCC25795GL000304	ATCC25795GL000308	4.42	-
TU250	ATCC25795_good_1_paired_contig_10	153530	153686	157	ATCC25795GL000304	ATCC25795GL000308	2.85	-
TU251	ATCC25795_good_1_paired_contig_10	153719	153808	90	ATCC25795GL000304	ATCC25795GL000308	2.04	-
TU252	ATCC25795_good_1_paired_contig_10	153865	153954	90	ATCC25795GL000304	ATCC25795GL000308	2.68	-
TU253	ATCC25795_good_1_paired_contig_10	156012	156244	233	ATCC25795GL000309	ATCC25795GL000311	3.35	-
TU254	ATCC25795_good_1_paired_contig_10	156419	156561	143	ATCC25795GL000310	ATCC25795GL000313	3.94	+
TU255	ATCC25795_good_1_paired_contig_10	157263	157466	204	ATCC25795GL000310	ATCC25795GL000313	3.58	+
TU256	ATCC25795_good_1_paired_contig_10	157517	158048	532	ATCC25795GL000310	ATCC25795GL000313	10.9	+
TU257	ATCC25795_good_1_paired_contig_10	158139	158191	53	ATCC25795GL000310	ATCC25795GL000313	2	+
TU258	ATCC25795_good_1_paired_contig_10	159749	159845	97	ATCC25795GL000312	ATCC25795GL000315	2.78	-
TU259	ATCC25795_good_1_paired_contig_10	163300	163357	58	ATCC25795GL000314	ATCC25795GL000319	2	+
TU260	ATCC25795_good_1_paired_contig_10	163749	163806	58	ATCC25795GL000314	ATCC25795GL000319	2	+
TU261	ATCC25795_good_1_paired_contig_10	164934	165076	143	ATCC25795GL000314	ATCC25795GL000319	2.33	+
TU262	ATCC25795_good_1_paired_contig_10	165853	165964	112	ATCC25795GL000314	ATCC25795GL000319	2.72	+
TU263	ATCC25795_good_1_paired_contig_10	168228	168368	141	ATCC25795GL000322	ATCC25795GL000328	2.62	+
TU264	ATCC25795_good_1_paired_contig_10	168445	168534	90	ATCC25795GL000322	ATCC25795GL000328	2.03	+
TU265	ATCC25795_good_1_paired_contig_10	169840	169890	51	ATCC25795GL000322	ATCC25795GL000328	2	+
TU266	ATCC25795_good_1_paired_contig_10	170844	170991	148	ATCC25795GL000322	ATCC25795GL000328	3.41	+
TU267	ATCC25795_good_1_paired_contig_10	172807	172985	179	ATCC25795GL000322	ATCC25795GL000328	5.28	+
TU268	ATCC25795_good_1_paired_contig_10	173039	173099	61	ATCC25795GL000322	ATCC25795GL000328	2.41	+
TU269	ATCC25795_good_1_paired_contig_10	174776	175094	319	ATCC25795GL000328	ATCC25795GL000333	4.71	+
TU270	ATCC25795_good_1_paired_contig_10	175104	175570	467	ATCC25795GL000328	ATCC25795GL000333	3.79	+
TU271	ATCC25795_good_1_paired_contig_10	175757	175877	121	ATCC25795GL000328	ATCC25795GL000333	2.36	+
TU272	ATCC25795_good_1_paired_contig_10	176690	176782	93	ATCC25795GL000328	ATCC25795GL000333	3.39	+
TU273	ATCC25795_good_1_paired_contig_10	181335	181424	90	ATCC25795GL000334	ATCC25795GL000339	2.4	-
TU274	ATCC25795_good_1_paired_contig_10	181493	181582	90	ATCC25795GL000334	ATCC25795GL000339	2.49	-
TU275	ATCC25795_good_1_paired_contig_10	182935	182984	50	ATCC25795GL000334	ATCC25795GL000339	2	-
TU276	ATCC25795_good_1_paired_contig_10	187996	188046	51	ATCC25795GL000338	ATCC25795GL000343	2	+
TU277	ATCC25795_good_1_paired_contig_10	190903	190992	90	ATCC25795GL000344	ATCC25795GL000346	2.58	-
TU278	ATCC25795_good_1_paired_contig_10	191078	191134	57	ATCC25795GL000344	ATCC25795GL000346	2	-
TU279	ATCC25795_good_1_paired_contig_10	191506	191633	128	ATCC25795GL000345	ATCC25795GL000361	2.8	+
TU280	ATCC25795_good_1_paired_contig_10	191947	192086	140	ATCC25795GL000345	ATCC25795GL000361	4.97	+
TU281	ATCC25795_good_1_paired_contig_10	192162	192223	62	ATCC25795GL000345	ATCC25795GL000361	2	+
TU282	ATCC25795_good_1_paired_contig_10	195701	195753	53	ATCC25795GL000345	ATCC25795GL000361	2	+
TU283	ATCC25795_good_1_paired_contig_10	195824	195954	131	ATCC25795GL000345	ATCC25795GL000361	3.63	+
TU284	ATCC25795_good_1_paired_contig_10	195966	196145	180	ATCC25795GL000345	ATCC25795GL000361	2.72	+
TU285	ATCC25795_good_1_paired_contig_10	196550	196774	225	ATCC25795GL000345	ATCC25795GL000361	15.72	+
TU286	ATCC25795_good_1_paired_contig_10	196831	196981	151	ATCC25795GL000345	ATCC25795GL000361	2.34	+
TU287	ATCC25795_good_1_paired_contig_10	197190	197283	94	ATCC25795GL000345	ATCC25795GL000361	3.15	+
TU288	ATCC25795_good_1_paired_contig_10	201415	201504	90	ATCC25795GL000345	ATCC25795GL000361	2.4	+
TU289	ATCC25795_good_1_paired_contig_10	201767	201950	184	ATCC25795GL000345	ATCC25795GL000361	2.83	+
TU290	ATCC25795_good_1_paired_contig_10	207257	207368	112	ATCC25795GL000360	ATCC25795GL000362	2.3	-
TU291	ATCC25795_good_1_paired_contig_10	211412	211633	222	ATCC25795GL000364	ATCC25795GL000366	2.92	+
TU292	ATCC25795_good_1_paired_contig_10	211983	212191	209	ATCC25795GL000365	ATCC25795GL000367	5.28	-
TU293	ATCC25795_good_1_paired_contig_10	212253	212342	90	ATCC25795GL000365	ATCC25795GL000367	2	-
TU294	ATCC25795_good_1_paired_contig_10	213415	213600	186	ATCC25795GL000366	ATCC25795GL000369	3.68	+
TU295	ATCC25795_good_1_paired_contig_10	213754	213939	186	ATCC25795GL000366	ATCC25795GL000369	3.25	+
TU296	ATCC25795_good_1_paired_contig_10	213965	214054	90	ATCC25795GL000366	ATCC25795GL000369	2.62	+
TU297	ATCC25795_good_1_paired_contig_10	214179	214622	444	ATCC25795GL000366	ATCC25795GL000369	3.28	+
TU298	ATCC25795_good_1_paired_contig_10	214732	215095	364	ATCC25795GL000366	ATCC25795GL000369	6.41	+
TU299	ATCC25795_good_1_paired_contig_10	215574	215627	54	ATCC25795GL000368	ATCC25795GL000371	2	-
TU300	ATCC25795_good_1_paired_contig_10	216780	216833	54	ATCC25795GL000370	ATCC25795GL000372	2	+
TU301	ATCC25795_good_1_paired_contig_10	217716	217765	50	ATCC25795GL000371	ATCC25795GL000377	2	-
TU302	ATCC25795_good_1_paired_contig_10	219141	219220	80	ATCC25795GL000371	ATCC25795GL000377	2	-
TU303	ATCC25795_good_1_paired_contig_10	219883	219972	90	ATCC25795GL000371	ATCC25795GL000377	2.57	-
TU304	ATCC25795_good_1_paired_contig_10	223775	223832	58	ATCC25795GL000376	ATCC25795GL000382	2	+
TU305	ATCC25795_good_1_paired_contig_10	224208	224271	64	ATCC25795GL000376	ATCC25795GL000382	2	+
TU306	ATCC25795_good_1_paired_contig_10	226229	226318	90	ATCC25795GL000382	ATCC25795GL000384	2.63	+
TU307	ATCC25795_good_1_paired_contig_10	226640	226693	54	ATCC25795GL000382	ATCC25795GL000384	2	+
TU308	ATCC25795_good_1_paired_contig_10	227874	227984	111	ATCC25795GL000384	ATCC25795GL000386	2.36	+
TU309	ATCC25795_good_1_paired_contig_10	229895	230009	115	ATCC25795GL000384	ATCC25795GL000386	2.27	+
TU310	ATCC25795_good_1_paired_contig_10	231170	231244	75	ATCC25795GL000384	ATCC25795GL000386	2.2	+
TU311	ATCC25795_good_1_paired_contig_10	232939	233009	71	ATCC25795GL000386	ATCC25795GL000395	2	+
TU312	ATCC25795_good_1_paired_contig_10	233057	233111	55	ATCC25795GL000386	ATCC25795GL000395	2	+
TU313	ATCC25795_good_1_paired_contig_10	233852	234104	253	ATCC25795GL000386	ATCC25795GL000395	16.28	+
TU314	ATCC25795_good_1_paired_contig_10	236685	236739	55	ATCC25795GL000386	ATCC25795GL000395	2	+
TU315	ATCC25795_good_1_paired_contig_10	239103	239228	126	ATCC25795GL000386	ATCC25795GL000395	2.37	+
TU316	ATCC25795_good_1_paired_contig_10	239892	240038	147	ATCC25795GL000394	ATCC25795GL000398	2.99	-
TU317	ATCC25795_good_1_paired_contig_10	240041	240130	90	ATCC25795GL000394	ATCC25795GL000398	2.47	-
TU318	ATCC25795_good_1_paired_contig_10	241056	241271	216	ATCC25795GL000394	ATCC25795GL000398	5.19	-
TU319	ATCC25795_good_1_paired_contig_10	241749	241877	129	ATCC25795GL000397	ATCC25795GL000401	2.44	+
TU320	ATCC25795_good_1_paired_contig_10	241938	241990	53	ATCC25795GL000397	ATCC25795GL000401	2	+
TU321	ATCC25795_good_1_paired_contig_10	242269	242415	147	ATCC25795GL000397	ATCC25795GL000401	4.8	+
TU322	ATCC25795_good_1_paired_contig_10	242466	242555	90	ATCC25795GL000397	ATCC25795GL000401	2.13	+
TU323	ATCC25795_good_1_paired_contig_10	244278	244449	172	ATCC25795GL000397	ATCC25795GL000401	2.97	+
TU324	ATCC25795_good_1_paired_contig_10	247088	247139	52	ATCC25795GL000400	ATCC25795GL000404	2	-
TU325	ATCC25795_good_1_paired_contig_10	247406	247463	58	ATCC25795GL000400	ATCC25795GL000404	2	-
TU326	ATCC25795_good_1_paired_contig_10	248620	248709	90	ATCC25795GL000403	ATCC25795GL000407	2.04	+
TU327	ATCC25795_good_1_paired_contig_10	252935	253000	66	ATCC25795GL000403	ATCC25795GL000407	2	+
TU328	ATCC25795_good_1_paired_contig_10	256046	256194	149	ATCC25795GL000406	ATCC25795GL000409	2.99	-
TU329	ATCC25795_good_1_paired_contig_10	256376	256465	90	ATCC25795GL000408	ATCC25795GL000415	2.13	+
TU330	ATCC25795_good_1_paired_contig_10	266377	266466	90	ATCC25795GL000416	ATCC25795GL000419	2.37	-
TU331	ATCC25795_good_1_paired_contig_10	272252	272367	116	ATCC25795GL000418	ATCC25795GL000429	3.1	+
TU332	ATCC25795_good_1_paired_contig_10	272810	272993	184	ATCC25795GL000418	ATCC25795GL000429	4.83	+
TU333	ATCC25795_good_1_paired_contig_10	273096	273217	122	ATCC25795GL000418	ATCC25795GL000429	3.39	+
TU334	ATCC25795_good_1_paired_contig_10	274832	274930	99	ATCC25795GL000418	ATCC25795GL000429	3.06	+
TU335	ATCC25795_good_1_paired_contig_10	274960	275023	64	ATCC25795GL000418	ATCC25795GL000429	2	+
TU336	ATCC25795_good_1_paired_contig_10	275411	275540	130	ATCC25795GL000418	ATCC25795GL000429	5.48	+
TU337	ATCC25795_good_1_paired_contig_10	276244	276376	133	ATCC25795GL000418	ATCC25795GL000429	4.02	+
TU338	ATCC25795_good_1_paired_contig_10	278294	278359	66	ATCC25795GL000428	ATCC25795GL000433	2	-
TU339	ATCC25795_good_1_paired_contig_10	279369	279458	90	ATCC25795GL000428	ATCC25795GL000433	2.24	-
TU340	ATCC25795_good_1_paired_contig_10	282225	282299	75	ATCC25795GL000432	ATCC25795GL000436	2	+
TU341	ATCC25795_good_1_paired_contig_10	283326	283382	57	ATCC25795GL000435	ATCC25795GL000438	2	-
TU342	ATCC25795_good_1_paired_contig_10	285148	285365	218	ATCC25795GL000435	ATCC25795GL000438	3.95	-
TU343	ATCC25795_good_1_paired_contig_10	290969	291023	55	ATCC25795GL000440	ATCC25795GL000445	2	+
TU344	ATCC25795_good_1_paired_contig_10	292652	292804	153	ATCC25795GL000444	ATCC25795GL000449	5.04	-
TU345	ATCC25795_good_1_paired_contig_10	292977	293163	187	ATCC25795GL000444	ATCC25795GL000449	5.18	-
TU346	ATCC25795_good_1_paired_contig_10	293711	293780	70	ATCC25795GL000444	ATCC25795GL000449	2	-
TU347	ATCC25795_good_1_paired_contig_10	295772	295835	64	ATCC25795GL000444	ATCC25795GL000449	2	-
TU348	ATCC25795_good_1_paired_contig_10	300719	300786	68	ATCC25795GL000448	ATCC25795GL000450	2	+
TU349	ATCC25795_good_1_paired_contig_10	300833	300938	106	ATCC25795GL000448	ATCC25795GL000450	2.73	+
TU350	ATCC25795_good_1_paired_contig_10	302883	302935	53	ATCC25795GL000452	ATCC25795GL000454	2	+
TU351	ATCC25795_good_1_paired_contig_10	303615	303739	125	ATCC25795GL000452	ATCC25795GL000454	3.06	+
TU352	ATCC25795_good_1_paired_contig_10	303770	303926	157	ATCC25795GL000452	ATCC25795GL000454	2.06	+
TU353	ATCC25795_good_1_paired_contig_10	305470	305544	75	ATCC25795GL000452	ATCC25795GL000454	2	+
TU354	ATCC25795_good_1_paired_contig_10	307590	307640	51	ATCC25795GL000453	ATCC25795GL000456	2	-
TU355	ATCC25795_good_1_paired_contig_10	307944	308121	178	ATCC25795GL000455	ATCC25795GL000457	3.59	+
TU356	ATCC25795_good_1_paired_contig_10	307977	308044	68	ATCC25795GL000453	ATCC25795GL000456	2	-
TU357	ATCC25795_good_1_paired_contig_10	308159	308253	95	ATCC25795GL000455	ATCC25795GL000457	2.73	+
TU358	ATCC25795_good_1_paired_contig_10	308266	308323	58	ATCC25795GL000455	ATCC25795GL000457	2	+
TU359	ATCC25795_good_1_paired_contig_10	308633	308776	144	ATCC25795GL000455	ATCC25795GL000457	3.47	+
TU360	ATCC25795_good_1_paired_contig_10	309015	309148	134	ATCC25795GL000455	ATCC25795GL000457	2.58	+
TU361	ATCC25795_good_1_paired_contig_10	310214	310263	50	ATCC25795GL000456	ATCC25795GL000458	2	-
TU362	ATCC25795_good_1_paired_contig_10	310804	310893	90	ATCC25795GL000456	ATCC25795GL000458	2.44	-
TU363	ATCC25795_good_1_paired_contig_10	311450	311607	158	ATCC25795GL000457	ATCC25795GL000463	2.92	+
TU364	ATCC25795_good_1_paired_contig_10	311739	311828	90	ATCC25795GL000457	ATCC25795GL000463	2.1	+
TU365	ATCC25795_good_1_paired_contig_10	311893	311993	101	ATCC25795GL000457	ATCC25795GL000463	2.64	+
TU366	ATCC25795_good_1_paired_contig_10	312672	312722	51	ATCC25795GL000457	ATCC25795GL000463	2	+
TU367	ATCC25795_good_1_paired_contig_10	312849	312898	50	ATCC25795GL000457	ATCC25795GL000463	2	+
TU368	ATCC25795_good_1_paired_contig_10	313174	313227	54	ATCC25795GL000457	ATCC25795GL000463	2	+
TU369	ATCC25795_good_1_paired_contig_10	313288	313385	98	ATCC25795GL000457	ATCC25795GL000463	2.99	+
TU370	ATCC25795_good_1_paired_contig_10	315199	315288	90	ATCC25795GL000457	ATCC25795GL000463	2.24	+
TU371	ATCC25795_good_1_paired_contig_10	315946	316692	747	ATCC25795GL000457	ATCC25795GL000463	66.39	+
TU372	ATCC25795_good_1_paired_contig_10	317054	317268	215	ATCC25795GL000457	ATCC25795GL000463	8.18	+
TU373	ATCC25795_good_1_paired_contig_10	317629	317843	215	ATCC25795GL000457	ATCC25795GL000463	8.29	+
TU374	ATCC25795_good_1_paired_contig_10	318384	318530	147	ATCC25795GL000457	ATCC25795GL000463	2.8	+
TU375	ATCC25795_good_1_paired_contig_10	319827	320050	224	ATCC25795GL000463	ATCC25795GL000465	4.78	+
TU376	ATCC25795_good_1_paired_contig_10	320946	321025	80	ATCC25795GL000464	ATCC25795GL000466	2	-
TU377	ATCC25795_good_1_paired_contig_10	324203	324258	56	ATCC25795GL000465	ATCC25795GL000468	2	+
TU378	ATCC25795_good_1_paired_contig_10	324332	324464	133	ATCC25795GL000465	ATCC25795GL000468	2.22	+
TU379	ATCC25795_good_1_paired_contig_10	325137	325211	75	ATCC25795GL000465	ATCC25795GL000468	2	+
TU380	ATCC25795_good_1_paired_contig_10	325955	326117	163	ATCC25795GL000467	ATCC25795GL000470	4.01	-
TU381	ATCC25795_good_1_paired_contig_10	326430	326486	57	ATCC25795GL000467	ATCC25795GL000470	2	-
TU382	ATCC25795_good_1_paired_contig_10	329639	329731	93	ATCC25795GL000470	ATCC25795GL000473	2.73	-
TU383	ATCC25795_good_1_paired_contig_10	330353	330442	90	ATCC25795GL000472	ATCC25795GL000483	2	+
TU384	ATCC25795_good_1_paired_contig_10	330446	330553	108	ATCC25795GL000472	ATCC25795GL000483	2.81	+
TU385	ATCC25795_good_1_paired_contig_10	330894	331016	123	ATCC25795GL000472	ATCC25795GL000483	2.37	+
TU386	ATCC25795_good_1_paired_contig_10	331869	332059	191	ATCC25795GL000472	ATCC25795GL000483	2.99	+
TU387	ATCC25795_good_1_paired_contig_10	334159	334282	124	ATCC25795GL000472	ATCC25795GL000483	2.22	+
TU388	ATCC25795_good_1_paired_contig_10	335509	335740	232	ATCC25795GL000472	ATCC25795GL000483	4.59	+
TU389	ATCC25795_good_1_paired_contig_10	336039	336095	57	ATCC25795GL000472	ATCC25795GL000483	2	+
TU390	ATCC25795_good_1_paired_contig_10	336945	337073	129	ATCC25795GL000472	ATCC25795GL000483	2.85	+
TU391	ATCC25795_good_1_paired_contig_10	337567	337638	72	ATCC25795GL000472	ATCC25795GL000483	2	+
TU392	ATCC25795_good_1_paired_contig_10	337727	337798	72	ATCC25795GL000472	ATCC25795GL000483	2	+
TU393	ATCC25795_good_1_paired_contig_10	337952	338064	113	ATCC25795GL000472	ATCC25795GL000483	3.31	+
TU394	ATCC25795_good_1_paired_contig_10	338708	339158	451	ATCC25795GL000472	ATCC25795GL000483	12.74	+
TU395	ATCC25795_good_1_paired_contig_10	339817	339911	95	ATCC25795GL000472	ATCC25795GL000483	2.95	+
TU396	ATCC25795_good_1_paired_contig_10	340094	340153	60	ATCC25795GL000472	ATCC25795GL000483	2	+
TU397	ATCC25795_good_1_paired_contig_10	343854	344123	270	ATCC25795GL000472	ATCC25795GL000483	10.77	+
TU398	ATCC25795_good_1_paired_contig_10	344181	344273	93	ATCC25795GL000472	ATCC25795GL000483	3.39	+
TU399	ATCC25795_good_1_paired_contig_10	345167	345229	63	ATCC25795GL000472	ATCC25795GL000483	2	+
TU400	ATCC25795_good_1_paired_contig_10	346104	346182	79	ATCC25795GL000472	ATCC25795GL000483	2	+
TU401	ATCC25795_good_1_paired_contig_10	347159	347212	54	ATCC25795GL000472	ATCC25795GL000483	2	+
TU402	ATCC25795_good_1_paired_contig_10	348515	348746	232	ATCC25795GL000472	ATCC25795GL000483	25.76	+
TU403	ATCC25795_good_1_paired_contig_10	350028	350117	90	ATCC25795GL000472	ATCC25795GL000483	2.1	+
TU404	ATCC25795_good_1_paired_contig_10	352080	352152	73	ATCC25795GL000483	ATCC25795GL000487	2	+
TU405	ATCC25795_good_1_paired_contig_10	352177	352340	164	ATCC25795GL000483	ATCC25795GL000487	2.84	+
TU406	ATCC25795_good_1_paired_contig_10	352838	352947	110	ATCC25795GL000483	ATCC25795GL000487	2.48	+
TU407	ATCC25795_good_1_paired_contig_10	353509	353732	224	ATCC25795GL000483	ATCC25795GL000487	3.89	+
TU408	ATCC25795_good_1_paired_contig_10	353747	353973	227	ATCC25795GL000483	ATCC25795GL000487	3.86	+
TU409	ATCC25795_good_1_paired_contig_10	354213	354302	90	ATCC25795GL000483	ATCC25795GL000487	2.34	+
TU410	ATCC25795_good_1_paired_contig_10	354548	354762	215	ATCC25795GL000483	ATCC25795GL000487	6.44	+
TU411	ATCC25795_good_1_paired_contig_10	357375	357489	115	ATCC25795GL000487	ATCC25795GL000498	2.72	+
TU412	ATCC25795_good_1_paired_contig_10	359514	359603	90	ATCC25795GL000487	ATCC25795GL000498	2.42	+
TU413	ATCC25795_good_1_paired_contig_10	359989	360285	297	ATCC25795GL000487	ATCC25795GL000498	5.85	+
TU414	ATCC25795_good_1_paired_contig_10	360107	360164	58	ATCC25795GL000491	ATCC25795GL000492	2	-
TU415	ATCC25795_good_1_paired_contig_10	360295	360384	90	ATCC25795GL000487	ATCC25795GL000498	2	+
TU416	ATCC25795_good_1_paired_contig_10	360548	360824	277	ATCC25795GL000487	ATCC25795GL000498	2.47	+
TU417	ATCC25795_good_1_paired_contig_10	360681	361015	335	ATCC25795GL000491	ATCC25795GL000492	4.38	-
TU418	ATCC25795_good_1_paired_contig_10	360879	360990	112	ATCC25795GL000487	ATCC25795GL000498	2.42	+
TU419	ATCC25795_good_1_paired_contig_10	362985	363053	69	ATCC25795GL000487	ATCC25795GL000498	2	+
TU420	ATCC25795_good_1_paired_contig_10	367751	367957	207	ATCC25795GL000497	ATCC25795GL000500	3.45	-
TU421	ATCC25795_good_1_paired_contig_10	368106	368293	188	ATCC25795GL000497	ATCC25795GL000500	3.05	-
TU422	ATCC25795_good_1_paired_contig_10	368384	368440	57	ATCC25795GL000497	ATCC25795GL000500	2	-
TU423	ATCC25795_good_1_paired_contig_10	368918	369079	162	ATCC25795GL000497	ATCC25795GL000500	3.04	-
TU424	ATCC25795_good_1_paired_contig_10	369515	369605	91	ATCC25795GL000497	ATCC25795GL000500	3.15	-
TU425	ATCC25795_good_1_paired_contig_10	369622	369911	290	ATCC25795GL000497	ATCC25795GL000500	3.75	-
TU426	ATCC25795_good_1_paired_contig_10	373328	373459	132	ATCC25795GL000499	ATCC25795GL000512	2.1	+
TU427	ATCC25795_good_1_paired_contig_10	373963	374059	97	ATCC25795GL000499	ATCC25795GL000512	2.84	+
TU428	ATCC25795_good_1_paired_contig_10	374829	374941	113	ATCC25795GL000499	ATCC25795GL000512	4.65	+
TU429	ATCC25795_good_1_paired_contig_10	375182	375258	77	ATCC25795GL000499	ATCC25795GL000512	2	+
TU430	ATCC25795_good_1_paired_contig_10	378031	378126	96	ATCC25795GL000499	ATCC25795GL000512	3.12	+
TU431	ATCC25795_good_1_paired_contig_10	378299	378363	65	ATCC25795GL000499	ATCC25795GL000512	2	+
TU432	ATCC25795_good_1_paired_contig_10	378488	378538	51	ATCC25795GL000499	ATCC25795GL000512	2	+
TU433	ATCC25795_good_1_paired_contig_10	378606	378815	210	ATCC25795GL000499	ATCC25795GL000512	4.3	+
TU434	ATCC25795_good_1_paired_contig_10	379251	379352	102	ATCC25795GL000499	ATCC25795GL000512	2.73	+
TU435	ATCC25795_good_1_paired_contig_10	379369	379425	57	ATCC25795GL000499	ATCC25795GL000512	2	+
TU436	ATCC25795_good_1_paired_contig_10	379925	380014	90	ATCC25795GL000499	ATCC25795GL000512	2.56	+
TU437	ATCC25795_good_1_paired_contig_10	380052	380141	90	ATCC25795GL000499	ATCC25795GL000512	2.23	+
TU438	ATCC25795_good_1_paired_contig_10	380858	380997	140	ATCC25795GL000499	ATCC25795GL000512	3.01	+
TU439	ATCC25795_good_1_paired_contig_10	381013	381102	90	ATCC25795GL000499	ATCC25795GL000512	2.49	+
TU440	ATCC25795_good_1_paired_contig_10	381322	381415	94	ATCC25795GL000499	ATCC25795GL000512	3.02	+
TU441	ATCC25795_good_1_paired_contig_10	381478	381592	115	ATCC25795GL000499	ATCC25795GL000512	2.67	+
TU442	ATCC25795_good_1_paired_contig_10	381887	381963	77	ATCC25795GL000499	ATCC25795GL000512	2.06	+
TU443	ATCC25795_good_1_paired_contig_10	383471	383642	172	ATCC25795GL000511	ATCC25795GL000518	2.47	-
TU444	ATCC25795_good_1_paired_contig_10	383751	383880	130	ATCC25795GL000511	ATCC25795GL000518	2.22	-
TU445	ATCC25795_good_1_paired_contig_10	384514	384564	51	ATCC25795GL000511	ATCC25795GL000518	2	-
TU446	ATCC25795_good_1_paired_contig_10	386472	386561	90	ATCC25795GL000511	ATCC25795GL000518	2.73	-
TU447	ATCC25795_good_1_paired_contig_10	386761	386860	100	ATCC25795GL000511	ATCC25795GL000518	3.13	-
TU448	ATCC25795_good_1_paired_contig_10	388442	388493	52	ATCC25795GL000511	ATCC25795GL000518	2	-
TU449	ATCC25795_good_1_paired_contig_10	390015	390100	86	ATCC25795GL000517	ATCC25795GL000520	2.34	+
TU450	ATCC25795_good_1_paired_contig_10	392333	392676	344	ATCC25795GL000519	ATCC25795GL000526	2.51	-
TU451	ATCC25795_good_1_paired_contig_10	392825	392932	108	ATCC25795GL000519	ATCC25795GL000526	2.42	-
TU452	ATCC25795_good_1_paired_contig_10	393466	393534	69	ATCC25795GL000519	ATCC25795GL000526	2	-
TU453	ATCC25795_good_1_paired_contig_10	394075	394131	57	ATCC25795GL000519	ATCC25795GL000526	2	-
TU454	ATCC25795_good_1_paired_contig_10	395173	395539	367	ATCC25795GL000519	ATCC25795GL000526	9.83	-
TU455	ATCC25795_good_1_paired_contig_10	396597	396747	151	ATCC25795GL000519	ATCC25795GL000526	6.26	-
TU456	ATCC25795_good_1_paired_contig_10	398600	398673	74	ATCC25795GL000527	ATCC25795GL000529	2	-
TU457	ATCC25795_good_1_paired_contig_10	398760	398824	65	ATCC25795GL000527	ATCC25795GL000529	2	-
TU458	ATCC25795_good_1_paired_contig_10	398873	398931	59	ATCC25795GL000527	ATCC25795GL000529	2	-
TU459	ATCC25795_good_1_paired_contig_10	400255	400392	138	ATCC25795GL000528	ATCC25795GL000532	2.42	+
TU460	ATCC25795_good_1_paired_contig_10	400683	400773	91	ATCC25795GL000528	ATCC25795GL000532	3.27	+
TU461	ATCC25795_good_1_paired_contig_10	400977	401141	165	ATCC25795GL000528	ATCC25795GL000532	4.7	+
TU462	ATCC25795_good_1_paired_contig_10	401819	401981	163	ATCC25795GL000528	ATCC25795GL000532	6.2	+
TU463	ATCC25795_good_1_paired_contig_10	402674	402870	197	ATCC25795GL000531	ATCC25795GL000537	3.56	-
TU464	ATCC25795_good_1_paired_contig_10	403071	403376	306	ATCC25795GL000531	ATCC25795GL000537	5.41	-
TU465	ATCC25795_good_1_paired_contig_10	404366	404419	54	ATCC25795GL000531	ATCC25795GL000537	2	-
TU466	ATCC25795_good_1_paired_contig_10	404470	404519	50	ATCC25795GL000531	ATCC25795GL000537	2	-
TU467	ATCC25795_good_1_paired_contig_10	405766	405873	108	ATCC25795GL000531	ATCC25795GL000537	2.58	-
TU468	ATCC25795_good_1_paired_contig_10	406261	406331	71	ATCC25795GL000531	ATCC25795GL000537	2	-
TU469	ATCC25795_good_1_paired_contig_10	406355	406442	88	ATCC25795GL000531	ATCC25795GL000537	2	-
TU470	ATCC25795_good_1_paired_contig_10	406660	406749	90	ATCC25795GL000531	ATCC25795GL000537	2.28	-
TU471	ATCC25795_good_1_paired_contig_10	407077	407222	146	ATCC25795GL000531	ATCC25795GL000537	2.12	-
TU472	ATCC25795_good_1_paired_contig_10	407295	407351	57	ATCC25795GL000531	ATCC25795GL000537	2	-
TU473	ATCC25795_good_1_paired_contig_10	407756	407820	65	ATCC25795GL000531	ATCC25795GL000537	2	-
TU474	ATCC25795_good_1_paired_contig_10	408306	408453	148	ATCC25795GL000531	ATCC25795GL000537	3.58	-
TU475	ATCC25795_good_1_paired_contig_10	408632	408729	98	ATCC25795GL000531	ATCC25795GL000537	2.85	-
TU476	ATCC25795_good_1_paired_contig_10	408766	408855	90	ATCC25795GL000531	ATCC25795GL000537	2.19	-
TU477	ATCC25795_good_1_paired_contig_10	409359	409547	189	ATCC25795GL000537	ATCC25795GL000539	3.01	-
TU478	ATCC25795_good_1_paired_contig_10	412036	412092	57	ATCC25795GL000538	ATCC25795GL000552	2	+
TU479	ATCC25795_good_1_paired_contig_10	417118	417421	304	ATCC25795GL000538	ATCC25795GL000552	3.92	+
TU480	ATCC25795_good_1_paired_contig_10	417769	417859	91	ATCC25795GL000538	ATCC25795GL000552	3.71	+
TU481	ATCC25795_good_1_paired_contig_10	419000	419132	133	ATCC25795GL000538	ATCC25795GL000552	2.41	+
TU482	ATCC25795_good_1_paired_contig_10	419284	419358	75	ATCC25795GL000538	ATCC25795GL000552	2	+
TU483	ATCC25795_good_1_paired_contig_10	419860	419920	61	ATCC25795GL000538	ATCC25795GL000552	2	+
TU484	ATCC25795_good_1_paired_contig_10	420548	420609	62	ATCC25795GL000538	ATCC25795GL000552	2	+
TU485	ATCC25795_good_1_paired_contig_10	425308	425380	73	ATCC25795GL000538	ATCC25795GL000552	2	+
TU486	ATCC25795_good_1_paired_contig_10	426510	426599	90	ATCC25795GL000551	ATCC25795GL000553	2.3	-
TU487	ATCC25795_good_1_paired_contig_10	428679	428755	77	ATCC25795GL000552	-	2	+
TU488	ATCC25795_good_1_paired_contig_10	431595	431651	57	ATCC25795GL000552	-	2	+
TU489	ATCC25795_good_1_paired_contig_11	12	177	166	-	ATCC25795GL000558	14.58	-
TU490	ATCC25795_good_1_paired_contig_11	1376	1465	90	-	ATCC25795GL000561	2.19	+
TU491	ATCC25795_good_1_paired_contig_11	1689	1809	121	-	ATCC25795GL000561	2.31	+
TU492	ATCC25795_good_1_paired_contig_11	3702	3791	90	ATCC25795GL000560	ATCC25795GL000563	2.13	-
TU493	ATCC25795_good_1_paired_contig_11	4781	4870	90	ATCC25795GL000562	ATCC25795GL000565	2.22	+
TU494	ATCC25795_good_1_paired_contig_11	5333	5473	141	ATCC25795GL000562	ATCC25795GL000565	4.82	+
TU495	ATCC25795_good_1_paired_contig_11	6609	6738	130	ATCC25795GL000564	ATCC25795GL000567	2.68	-
TU496	ATCC25795_good_1_paired_contig_11	7834	7918	85	ATCC25795GL000564	ATCC25795GL000567	2	-
TU497	ATCC25795_good_1_paired_contig_11	13058	13147	90	ATCC25795GL000571	ATCC25795GL000577	2.29	-
TU498	ATCC25795_good_1_paired_contig_11	13152	13268	117	ATCC25795GL000571	ATCC25795GL000577	2.82	-
TU499	ATCC25795_good_1_paired_contig_11	13984	14073	90	ATCC25795GL000571	ATCC25795GL000577	2.53	-
TU500	ATCC25795_good_1_paired_contig_11	14601	14777	177	ATCC25795GL000571	ATCC25795GL000577	3.08	-
TU501	ATCC25795_good_1_paired_contig_11	14870	15052	183	ATCC25795GL000571	ATCC25795GL000577	3.52	-
TU502	ATCC25795_good_1_paired_contig_11	15122	15358	237	ATCC25795GL000571	ATCC25795GL000577	3.73	-
TU503	ATCC25795_good_1_paired_contig_11	18363	18588	226	ATCC25795GL000576	ATCC25795GL000581	3.48	+
TU504	ATCC25795_good_1_paired_contig_11	20619	20684	66	ATCC25795GL000576	ATCC25795GL000581	2	+
TU505	ATCC25795_good_1_paired_contig_11	20893	20948	56	ATCC25795GL000576	ATCC25795GL000581	2	+
TU506	ATCC25795_good_1_paired_contig_11	21842	22018	177	ATCC25795GL000576	ATCC25795GL000581	9.89	+
TU507	ATCC25795_good_1_paired_contig_11	30747	30856	110	ATCC25795GL000587	ATCC25795GL000591	2.74	-
TU508	ATCC25795_good_1_paired_contig_11	30895	30996	102	ATCC25795GL000587	ATCC25795GL000591	2.67	-
TU509	ATCC25795_good_1_paired_contig_11	32296	32385	90	ATCC25795GL000587	ATCC25795GL000591	2.01	-
TU510	ATCC25795_good_1_paired_contig_11	32402	32569	168	ATCC25795GL000587	ATCC25795GL000591	3.9	-
TU511	ATCC25795_good_1_paired_contig_11	32990	33101	112	ATCC25795GL000587	ATCC25795GL000591	3.04	-
TU512	ATCC25795_good_1_paired_contig_11	34419	34496	78	ATCC25795GL000590	ATCC25795GL000594	2	+
TU513	ATCC25795_good_1_paired_contig_11	37376	37524	149	ATCC25795GL000593	ATCC25795GL000597	4.56	-
TU514	ATCC25795_good_1_paired_contig_11	37905	38035	131	ATCC25795GL000593	ATCC25795GL000597	2.69	-
TU515	ATCC25795_good_1_paired_contig_11	39798	39968	171	ATCC25795GL000593	ATCC25795GL000597	4.36	-
TU516	ATCC25795_good_1_paired_contig_11	39971	40142	172	ATCC25795GL000593	ATCC25795GL000597	3.99	-
TU517	ATCC25795_good_1_paired_contig_11	40422	40704	283	ATCC25795GL000596	ATCC25795GL000599	6.14	+
TU518	ATCC25795_good_1_paired_contig_11	40842	41012	171	ATCC25795GL000596	ATCC25795GL000599	4.34	+
TU519	ATCC25795_good_1_paired_contig_11	41155	41223	69	ATCC25795GL000596	ATCC25795GL000599	2	+
TU520	ATCC25795_good_1_paired_contig_11	41229	41349	121	ATCC25795GL000596	ATCC25795GL000599	2.99	+
TU521	ATCC25795_good_1_paired_contig_11	42104	42159	56	ATCC25795GL000596	ATCC25795GL000599	2	+
TU522	ATCC25795_good_1_paired_contig_11	43341	43411	71	ATCC25795GL000598	ATCC25795GL000602	2	-
TU523	ATCC25795_good_1_paired_contig_11	43835	44049	215	ATCC25795GL000598	ATCC25795GL000602	4.57	-
TU524	ATCC25795_good_1_paired_contig_11	45896	45985	90	ATCC25795GL000601	ATCC25795GL000605	2.32	+
TU525	ATCC25795_good_1_paired_contig_11	47128	47182	55	ATCC25795GL000601	ATCC25795GL000605	2	+
TU526	ATCC25795_good_1_paired_contig_11	49019	49094	76	ATCC25795GL000604	ATCC25795GL000609	2	-
TU527	ATCC25795_good_1_paired_contig_11	50096	50164	69	ATCC25795GL000604	ATCC25795GL000609	2	-
TU528	ATCC25795_good_1_paired_contig_11	50702	50909	208	ATCC25795GL000604	ATCC25795GL000609	4.27	-
TU529	ATCC25795_good_1_paired_contig_11	50911	50967	57	ATCC25795GL000604	ATCC25795GL000609	2.49	-
TU530	ATCC25795_good_1_paired_contig_11	51000	51179	180	ATCC25795GL000604	ATCC25795GL000609	2.12	-
TU531	ATCC25795_good_1_paired_contig_11	51912	52048	137	ATCC25795GL000608	ATCC25795GL000612	3.91	+
TU532	ATCC25795_good_1_paired_contig_11	52126	52184	59	ATCC25795GL000608	ATCC25795GL000612	2	+
TU533	ATCC25795_good_1_paired_contig_11	52665	52810	146	ATCC25795GL000608	ATCC25795GL000612	11.43	+
TU534	ATCC25795_good_1_paired_contig_11	52861	52933	73	ATCC25795GL000608	ATCC25795GL000612	2	+
TU535	ATCC25795_good_1_paired_contig_11	54109	54171	63	ATCC25795GL000608	ATCC25795GL000612	2	+
TU536	ATCC25795_good_1_paired_contig_11	54964	55233	270	ATCC25795GL000611	ATCC25795GL000613	2.49	-
TU537	ATCC25795_good_1_paired_contig_11	55287	55341	55	ATCC25795GL000611	ATCC25795GL000613	2	-
TU538	ATCC25795_good_1_paired_contig_11	55479	55538	60	ATCC25795GL000612	ATCC25795GL000614	2	+
TU539	ATCC25795_good_1_paired_contig_11	56302	56371	70	ATCC25795GL000613	ATCC25795GL000615	2	-
TU540	ATCC25795_good_1_paired_contig_11	57130	57196	67	ATCC25795GL000613	ATCC25795GL000615	2	-
TU541	ATCC25795_good_1_paired_contig_11	57274	57400	127	ATCC25795GL000613	ATCC25795GL000615	3.06	-
TU542	ATCC25795_good_1_paired_contig_11	61589	61777	189	ATCC25795GL000616	ATCC25795GL000619	9.27	-
TU543	ATCC25795_good_1_paired_contig_11	71068	71169	102	ATCC25795GL000627	ATCC25795GL000630	3.5	-
TU544	ATCC25795_good_1_paired_contig_11	72004	72059	56	ATCC25795GL000629	ATCC25795GL000632	2	+
TU545	ATCC25795_good_1_paired_contig_11	73962	74094	133	ATCC25795GL000631	ATCC25795GL000633	3.29	-
TU546	ATCC25795_good_1_paired_contig_11	74814	74878	65	ATCC25795GL000631	ATCC25795GL000633	2.65	-
TU547	ATCC25795_good_1_paired_contig_11	75628	75728	101	ATCC25795GL000632	ATCC25795GL000640	2.75	+
TU548	ATCC25795_good_1_paired_contig_11	80265	80392	128	ATCC25795GL000632	ATCC25795GL000640	5.41	+
TU549	ATCC25795_good_1_paired_contig_11	80690	80844	155	ATCC25795GL000632	ATCC25795GL000640	3.46	+
TU550	ATCC25795_good_1_paired_contig_11	81789	82113	325	ATCC25795GL000632	ATCC25795GL000640	5.27	+
TU551	ATCC25795_good_1_paired_contig_11	86879	86944	66	ATCC25795GL000639	ATCC25795GL000644	2	-
TU552	ATCC25795_good_1_paired_contig_11	88103	88210	108	ATCC25795GL000644	ATCC25795GL000646	2.66	-
TU553	ATCC25795_good_1_paired_contig_11	89455	89539	85	ATCC25795GL000645	ATCC25795GL000654	2	+
TU554	ATCC25795_good_1_paired_contig_11	89921	90023	103	ATCC25795GL000645	ATCC25795GL000654	2.73	+
TU555	ATCC25795_good_1_paired_contig_11	96585	96648	64	ATCC25795GL000652	ATCC25795GL000655	2	-
TU556	ATCC25795_good_1_paired_contig_11	98484	98736	253	ATCC25795GL000654	ATCC25795GL000657	4	+
TU557	ATCC25795_good_1_paired_contig_11	98818	99031	214	ATCC25795GL000654	ATCC25795GL000657	2.35	+
TU558	ATCC25795_good_1_paired_contig_11	99164	99387	224	ATCC25795GL000654	ATCC25795GL000657	5.79	+
TU559	ATCC25795_good_1_paired_contig_11	99446	99504	59	ATCC25795GL000654	ATCC25795GL000657	2	+
TU560	ATCC25795_good_1_paired_contig_11	100393	100554	162	ATCC25795GL000656	ATCC25795GL000660	4.87	-
TU561	ATCC25795_good_1_paired_contig_11	100580	100675	96	ATCC25795GL000656	ATCC25795GL000660	2.5	-
TU562	ATCC25795_good_1_paired_contig_11	100699	100788	90	ATCC25795GL000656	ATCC25795GL000660	2.27	-
TU563	ATCC25795_good_1_paired_contig_11	100840	100949	110	ATCC25795GL000656	ATCC25795GL000660	2.74	-
TU564	ATCC25795_good_1_paired_contig_11	101020	101199	180	ATCC25795GL000656	ATCC25795GL000660	5.98	-
TU565	ATCC25795_good_1_paired_contig_11	101243	101366	124	ATCC25795GL000656	ATCC25795GL000660	4.56	-
TU566	ATCC25795_good_1_paired_contig_11	101381	102008	628	ATCC25795GL000656	ATCC25795GL000660	5.86	-
TU567	ATCC25795_good_1_paired_contig_11	102048	102177	130	ATCC25795GL000656	ATCC25795GL000660	3.35	-
TU568	ATCC25795_good_1_paired_contig_11	102290	102524	235	ATCC25795GL000656	ATCC25795GL000660	3.25	-
TU569	ATCC25795_good_1_paired_contig_11	103724	103918	195	ATCC25795GL000659	ATCC25795GL000661	5.34	+
TU570	ATCC25795_good_1_paired_contig_11	105749	105838	90	ATCC25795GL000660	ATCC25795GL000662	2.08	-
TU571	ATCC25795_good_1_paired_contig_11	107039	107197	159	ATCC25795GL000661	ATCC25795GL000667	3.35	+
TU572	ATCC25795_good_1_paired_contig_11	110454	110515	62	ATCC25795GL000661	ATCC25795GL000667	2	+
TU573	ATCC25795_good_1_paired_contig_11	111415	111572	158	ATCC25795GL000666	ATCC25795GL000668	3.14	-
TU574	ATCC25795_good_1_paired_contig_11	114510	114614	105	ATCC25795GL000669	ATCC25795GL000673	2.14	+
TU575	ATCC25795_good_1_paired_contig_11	120918	121062	145	ATCC25795GL000678	ATCC25795GL000681	2.41	+
TU576	ATCC25795_good_1_paired_contig_11	124658	124780	123	ATCC25795GL000684	ATCC25795GL000685	3.49	-
TU577	ATCC25795_good_1_paired_contig_11	124881	124937	57	ATCC25795GL000681	ATCC25795GL000690	2	+
TU578	ATCC25795_good_1_paired_contig_11	125418	125486	69	ATCC25795GL000681	ATCC25795GL000690	2	+
TU579	ATCC25795_good_1_paired_contig_11	126161	126305	145	ATCC25795GL000681	ATCC25795GL000690	3.59	+
TU580	ATCC25795_good_1_paired_contig_11	126603	126685	83	ATCC25795GL000681	ATCC25795GL000690	2.45	+
TU581	ATCC25795_good_1_paired_contig_11	126895	126992	98	ATCC25795GL000681	ATCC25795GL000690	2.83	+
TU582	ATCC25795_good_1_paired_contig_11	127578	127716	139	ATCC25795GL000681	ATCC25795GL000690	2.51	+
TU583	ATCC25795_good_1_paired_contig_11	127946	128017	72	ATCC25795GL000681	ATCC25795GL000690	2	+
TU584	ATCC25795_good_1_paired_contig_11	135024	135116	93	ATCC25795GL000693	ATCC25795GL000698	2.27	+
TU585	ATCC25795_good_1_paired_contig_11	135992	136097	106	ATCC25795GL000693	ATCC25795GL000698	2.98	+
TU586	ATCC25795_good_1_paired_contig_11	139193	139366	174	ATCC25795GL000693	ATCC25795GL000698	5.14	+
TU587	ATCC25795_good_1_paired_contig_11	140511	140799	289	ATCC25795GL000693	ATCC25795GL000698	8.62	+
TU588	ATCC25795_good_1_paired_contig_11	141680	141745	66	ATCC25795GL000693	ATCC25795GL000698	2	+
TU589	ATCC25795_good_1_paired_contig_11	142201	142290	90	ATCC25795GL000697	ATCC25795GL000699	2.46	-
TU590	ATCC25795_good_1_paired_contig_11	143955	144152	198	ATCC25795GL000698	ATCC25795GL000700	4.17	+
TU591	ATCC25795_good_1_paired_contig_11	146091	146279	189	ATCC25795GL000699	ATCC25795GL000703	4.5	-
TU592	ATCC25795_good_1_paired_contig_11	151278	151367	90	ATCC25795GL000704	ATCC25795GL000708	2.26	-
TU593	ATCC25795_good_1_paired_contig_11	151382	151488	107	ATCC25795GL000704	ATCC25795GL000708	2.55	-
TU594	ATCC25795_good_1_paired_contig_11	152080	152169	90	ATCC25795GL000704	ATCC25795GL000708	2.26	-
TU595	ATCC25795_good_1_paired_contig_11	152317	152385	69	ATCC25795GL000704	ATCC25795GL000708	2	-
TU596	ATCC25795_good_1_paired_contig_11	153974	154196	223	ATCC25795GL000707	ATCC25795GL000716	3.45	+
TU597	ATCC25795_good_1_paired_contig_11	156710	156830	121	ATCC25795GL000707	ATCC25795GL000716	2.88	+
TU598	ATCC25795_good_1_paired_contig_11	160602	160742	141	ATCC25795GL000707	ATCC25795GL000716	5.09	+
TU599	ATCC25795_good_1_paired_contig_11	160927	160986	60	ATCC25795GL000715	ATCC25795GL000717	2	-
TU600	ATCC25795_good_1_paired_contig_11	167089	167150	62	ATCC25795GL000717	ATCC25795GL000721	2	-
TU601	ATCC25795_good_1_paired_contig_11	169104	169185	82	ATCC25795GL000721	ATCC25795GL000727	2	-
TU602	ATCC25795_good_1_paired_contig_11	174118	174187	70	ATCC25795GL000726	ATCC25795GL000733	2	+
TU603	ATCC25795_good_1_paired_contig_11	175044	175130	87	ATCC25795GL000726	ATCC25795GL000733	2	+
TU604	ATCC25795_good_1_paired_contig_11	175566	175626	61	ATCC25795GL000726	ATCC25795GL000733	2	+
TU605	ATCC25795_good_1_paired_contig_11	175705	175834	130	ATCC25795GL000726	ATCC25795GL000733	3.36	+
TU606	ATCC25795_good_1_paired_contig_11	180642	180754	113	ATCC25795GL000726	ATCC25795GL000733	3.13	+
TU607	ATCC25795_good_1_paired_contig_11	184692	184819	128	ATCC25795GL000733	ATCC25795GL000738	2.43	+
TU608	ATCC25795_good_1_paired_contig_11	188664	188758	95	ATCC25795GL000738	ATCC25795GL000741	2.52	+
TU609	ATCC25795_good_1_paired_contig_11	191478	191651	174	ATCC25795GL000741	ATCC25795GL000743	2.9	+
TU610	ATCC25795_good_1_paired_contig_11	195024	195204	181	ATCC25795GL000742	ATCC25795GL000748	3.96	-
TU611	ATCC25795_good_1_paired_contig_11	197867	197971	105	ATCC25795GL000742	ATCC25795GL000748	2.89	-
TU612	ATCC25795_good_1_paired_contig_11	200155	200329	175	ATCC25795GL000748	ATCC25795GL000751	4.03	-
TU613	ATCC25795_good_1_paired_contig_11	201496	201585	90	ATCC25795GL000750	ATCC25795GL000755	2.59	+
TU614	ATCC25795_good_1_paired_contig_11	205604	205710	107	ATCC25795GL000755	ATCC25795GL000758	2.36	+
TU615	ATCC25795_good_1_paired_contig_11	208481	208600	120	ATCC25795GL000757	ATCC25795GL000760	3.02	-
TU616	ATCC25795_good_1_paired_contig_11	213911	213992	82	ATCC25795GL000763	ATCC25795GL000768	2	-
TU617	ATCC25795_good_1_paired_contig_11	214827	215059	233	ATCC25795GL000763	ATCC25795GL000768	6.17	-
TU618	ATCC25795_good_1_paired_contig_11	215065	215154	90	ATCC25795GL000763	ATCC25795GL000768	2.07	-
TU619	ATCC25795_good_1_paired_contig_11	215184	215348	165	ATCC25795GL000763	ATCC25795GL000768	3.36	-
TU620	ATCC25795_good_1_paired_contig_11	215392	215559	168	ATCC25795GL000763	ATCC25795GL000768	7.83	-
TU621	ATCC25795_good_1_paired_contig_11	216295	216354	60	ATCC25795GL000763	ATCC25795GL000768	2	-
TU622	ATCC25795_good_1_paired_contig_11	216773	216887	115	ATCC25795GL000763	ATCC25795GL000768	2.17	-
TU623	ATCC25795_good_1_paired_contig_11	217293	217382	90	ATCC25795GL000763	ATCC25795GL000768	2.26	-
TU624	ATCC25795_good_1_paired_contig_11	217726	217815	90	ATCC25795GL000763	ATCC25795GL000768	2.43	-
TU625	ATCC25795_good_1_paired_contig_11	220139	220259	121	ATCC25795GL000767	ATCC25795GL000773	2.61	+
TU626	ATCC25795_good_1_paired_contig_11	224862	224914	53	ATCC25795GL000772	ATCC25795GL000775	2	-
TU627	ATCC25795_good_1_paired_contig_11	225939	226086	148	ATCC25795GL000772	ATCC25795GL000775	2.19	-
TU628	ATCC25795_good_1_paired_contig_11	226464	226607	144	ATCC25795GL000772	ATCC25795GL000775	3.06	-
TU629	ATCC25795_good_1_paired_contig_11	227209	227264	56	ATCC25795GL000774	ATCC25795GL000780	2	+
TU630	ATCC25795_good_1_paired_contig_11	227778	227850	73	ATCC25795GL000774	ATCC25795GL000780	2	+
TU631	ATCC25795_good_1_paired_contig_11	228101	228199	99	ATCC25795GL000776	ATCC25795GL000777	2.56	-
TU632	ATCC25795_good_1_paired_contig_11	228269	228412	144	ATCC25795GL000776	ATCC25795GL000777	3.79	-
TU633	ATCC25795_good_1_paired_contig_11	231750	231814	65	ATCC25795GL000774	ATCC25795GL000780	2	+
TU634	ATCC25795_good_1_paired_contig_11	233215	233269	55	ATCC25795GL000780	ATCC25795GL000783	2	+
TU635	ATCC25795_good_1_paired_contig_11	237132	237233	102	ATCC25795GL000785	ATCC25795GL000789	2.42	+
TU636	ATCC25795_good_1_paired_contig_11	238075	238219	145	ATCC25795GL000785	ATCC25795GL000789	3.5	+
TU637	ATCC25795_good_1_paired_contig_11	238359	238581	223	ATCC25795GL000785	ATCC25795GL000789	9.66	+
TU638	ATCC25795_good_1_paired_contig_11	240651	240818	168	ATCC25795GL000785	ATCC25795GL000789	5.23	+
TU639	ATCC25795_good_1_paired_contig_11	243467	243624	158	ATCC25795GL000790	ATCC25795GL000792	4.05	+
TU640	ATCC25795_good_1_paired_contig_11	243822	243883	62	ATCC25795GL000790	ATCC25795GL000792	2	+
TU641	ATCC25795_good_1_paired_contig_11	244535	244628	94	ATCC25795GL000791	ATCC25795GL000793	2.34	-
TU642	ATCC25795_good_1_paired_contig_11	244649	244738	90	ATCC25795GL000791	ATCC25795GL000793	2.03	-
TU643	ATCC25795_good_1_paired_contig_11	244880	245246	367	ATCC25795GL000792	ATCC25795GL000800	498.38	+
TU644	ATCC25795_good_1_paired_contig_11	246787	246841	55	ATCC25795GL000792	ATCC25795GL000800	2	+
TU645	ATCC25795_good_1_paired_contig_11	247162	247346	185	ATCC25795GL000792	ATCC25795GL000800	4.66	+
TU646	ATCC25795_good_1_paired_contig_11	247731	247784	54	ATCC25795GL000792	ATCC25795GL000800	2	+
TU647	ATCC25795_good_1_paired_contig_11	248205	248402	198	ATCC25795GL000792	ATCC25795GL000800	3.32	+
TU648	ATCC25795_good_1_paired_contig_11	249281	249370	90	ATCC25795GL000792	ATCC25795GL000800	2.01	+
TU649	ATCC25795_good_1_paired_contig_11	249373	249459	87	ATCC25795GL000792	ATCC25795GL000800	2	+
TU650	ATCC25795_good_1_paired_contig_11	250482	250537	56	ATCC25795GL000792	ATCC25795GL000800	2	+
TU651	ATCC25795_good_1_paired_contig_11	253320	253432	113	ATCC25795GL000799	ATCC25795GL000802	2.57	-
TU652	ATCC25795_good_1_paired_contig_11	254679	254734	56	ATCC25795GL000801	ATCC25795GL000804	2	+
TU653	ATCC25795_good_1_paired_contig_11	255569	255674	106	ATCC25795GL000803	ATCC25795GL000808	3.08	-
TU654	ATCC25795_good_1_paired_contig_11	255767	255910	144	ATCC25795GL000803	ATCC25795GL000808	3.25	-
TU655	ATCC25795_good_1_paired_contig_11	255979	256137	159	ATCC25795GL000803	ATCC25795GL000808	4.74	-
TU656	ATCC25795_good_1_paired_contig_11	256156	256315	160	ATCC25795GL000803	ATCC25795GL000808	2.81	-
TU657	ATCC25795_good_1_paired_contig_11	256541	256661	121	ATCC25795GL000803	ATCC25795GL000808	2.58	-
TU658	ATCC25795_good_1_paired_contig_11	256794	257120	327	ATCC25795GL000803	ATCC25795GL000808	20.06	-
TU659	ATCC25795_good_1_paired_contig_11	259356	259463	108	ATCC25795GL000803	ATCC25795GL000808	2.98	-
TU660	ATCC25795_good_1_paired_contig_11	261909	261998	90	ATCC25795GL000808	ATCC25795GL000838	2.19	-
TU661	ATCC25795_good_1_paired_contig_11	267075	267230	156	ATCC25795GL000808	ATCC25795GL000838	5.42	-
TU662	ATCC25795_good_1_paired_contig_11	268084	268145	62	ATCC25795GL000808	ATCC25795GL000838	2	-
TU663	ATCC25795_good_1_paired_contig_11	272921	273135	215	ATCC25795GL000808	ATCC25795GL000838	4.6	-
TU664	ATCC25795_good_1_paired_contig_11	273281	273370	90	ATCC25795GL000808	ATCC25795GL000838	2.44	-
TU665	ATCC25795_good_1_paired_contig_11	275433	275488	56	ATCC25795GL000808	ATCC25795GL000838	2	-
TU666	ATCC25795_good_1_paired_contig_11	276121	276210	90	ATCC25795GL000808	ATCC25795GL000838	2.36	-
TU667	ATCC25795_good_1_paired_contig_11	278344	278397	54	ATCC25795GL000808	ATCC25795GL000838	2	-
TU668	ATCC25795_good_1_paired_contig_11	281948	281998	51	ATCC25795GL000808	ATCC25795GL000838	2	-
TU669	ATCC25795_good_1_paired_contig_11	284089	284725	637	ATCC25795GL000808	ATCC25795GL000838	50.47	-
TU670	ATCC25795_good_1_paired_contig_11	286741	286814	74	ATCC25795GL000808	ATCC25795GL000838	2	-
TU671	ATCC25795_good_1_paired_contig_11	293039	293148	110	ATCC25795GL000842	ATCC25795GL000844	3.24	-
TU672	ATCC25795_good_1_paired_contig_11	294499	294565	67	ATCC25795GL000843	ATCC25795GL000846	2	+
TU673	ATCC25795_good_1_paired_contig_11	296785	296909	125	ATCC25795GL000845	ATCC25795GL000847	2.66	-
TU674	ATCC25795_good_1_paired_contig_11	297366	297422	57	ATCC25795GL000845	ATCC25795GL000847	2	-
TU675	ATCC25795_good_1_paired_contig_11	297722	297831	110	ATCC25795GL000846	ATCC25795GL000849	2.46	+
TU676	ATCC25795_good_1_paired_contig_11	300221	300306	86	ATCC25795GL000848	ATCC25795GL000850	2	-
TU677	ATCC25795_good_1_paired_contig_11	300371	300477	107	ATCC25795GL000848	ATCC25795GL000850	2.29	-
TU678	ATCC25795_good_1_paired_contig_11	300724	300825	102	ATCC25795GL000849	ATCC25795GL000851	3.05	+
TU679	ATCC25795_good_1_paired_contig_11	302179	302230	52	ATCC25795GL000849	ATCC25795GL000851	2	+
TU680	ATCC25795_good_1_paired_contig_11	302351	302417	67	ATCC25795GL000850	ATCC25795GL000852	2	-
TU681	ATCC25795_good_1_paired_contig_11	303309	303440	132	ATCC25795GL000851	ATCC25795GL000855	2.82	+
TU682	ATCC25795_good_1_paired_contig_11	306216	306271	56	ATCC25795GL000851	ATCC25795GL000855	2	+
TU683	ATCC25795_good_1_paired_contig_11	307162	307251	90	ATCC25795GL000854	ATCC25795GL000870	2	-
TU684	ATCC25795_good_1_paired_contig_11	307258	307347	90	ATCC25795GL000854	ATCC25795GL000870	2	-
TU685	ATCC25795_good_1_paired_contig_11	308004	308134	131	ATCC25795GL000854	ATCC25795GL000870	3.24	-
TU686	ATCC25795_good_1_paired_contig_11	308786	308950	165	ATCC25795GL000854	ATCC25795GL000870	9.61	-
TU687	ATCC25795_good_1_paired_contig_11	309077	309126	50	ATCC25795GL000854	ATCC25795GL000870	2	-
TU688	ATCC25795_good_1_paired_contig_11	309440	309561	122	ATCC25795GL000854	ATCC25795GL000870	2.77	-
TU689	ATCC25795_good_1_paired_contig_11	309820	310043	224	ATCC25795GL000854	ATCC25795GL000870	16.85	-
TU690	ATCC25795_good_1_paired_contig_11	313210	313324	115	ATCC25795GL000854	ATCC25795GL000870	4.47	-
TU691	ATCC25795_good_1_paired_contig_11	315290	315552	263	ATCC25795GL000854	ATCC25795GL000870	4.21	-
TU692	ATCC25795_good_1_paired_contig_11	316288	316377	90	ATCC25795GL000854	ATCC25795GL000870	2.16	-
TU693	ATCC25795_good_1_paired_contig_11	316386	316453	68	ATCC25795GL000854	ATCC25795GL000870	2	-
TU694	ATCC25795_good_1_paired_contig_11	317453	317540	88	ATCC25795GL000854	ATCC25795GL000870	2	-
TU695	ATCC25795_good_1_paired_contig_11	318505	318847	343	ATCC25795GL000854	ATCC25795GL000870	5.45	-
TU696	ATCC25795_good_1_paired_contig_11	319424	319571	148	ATCC25795GL000854	ATCC25795GL000870	3.83	-
TU697	ATCC25795_good_1_paired_contig_11	319791	319875	85	ATCC25795GL000854	ATCC25795GL000870	2	-
TU698	ATCC25795_good_1_paired_contig_11	321311	321369	59	ATCC25795GL000854	ATCC25795GL000870	2	-
TU699	ATCC25795_good_1_paired_contig_11	321734	321862	129	ATCC25795GL000854	ATCC25795GL000870	4.6	-
TU700	ATCC25795_good_1_paired_contig_11	322341	322431	91	ATCC25795GL000854	ATCC25795GL000870	2.51	-
TU701	ATCC25795_good_1_paired_contig_11	324607	324662	56	ATCC25795GL000854	ATCC25795GL000870	2	-
TU702	ATCC25795_good_1_paired_contig_11	324762	324812	51	ATCC25795GL000854	ATCC25795GL000870	2	-
TU703	ATCC25795_good_1_paired_contig_11	325137	325442	306	ATCC25795GL000854	ATCC25795GL000870	36.23	-
TU704	ATCC25795_good_1_paired_contig_11	326498	326677	180	ATCC25795GL000870	ATCC25795GL000872	2.86	-
TU705	ATCC25795_good_1_paired_contig_11	330487	330588	102	ATCC25795GL000875	ATCC25795GL000878	2.89	+
TU706	ATCC25795_good_1_paired_contig_11	331383	331446	64	ATCC25795GL000878	ATCC25795GL000881	2	+
TU707	ATCC25795_good_1_paired_contig_11	331617	331706	90	ATCC25795GL000878	ATCC25795GL000881	2.78	+
TU708	ATCC25795_good_1_paired_contig_11	332878	332998	121	ATCC25795GL000880	ATCC25795GL000883	2.57	-
TU709	ATCC25795_good_1_paired_contig_11	334708	334774	67	ATCC25795GL000882	ATCC25795GL000886	2	+
TU710	ATCC25795_good_1_paired_contig_11	334884	335001	118	ATCC25795GL000882	ATCC25795GL000886	2.39	+
TU711	ATCC25795_good_1_paired_contig_11	335633	335722	90	ATCC25795GL000882	ATCC25795GL000886	2.37	+
TU712	ATCC25795_good_1_paired_contig_11	339386	339442	57	ATCC25795GL000885	ATCC25795GL000890	2	-
TU713	ATCC25795_good_1_paired_contig_11	340036	340152	117	ATCC25795GL000885	ATCC25795GL000890	3.13	-
TU714	ATCC25795_good_1_paired_contig_11	340323	340439	117	ATCC25795GL000885	ATCC25795GL000890	2.74	-
TU715	ATCC25795_good_1_paired_contig_11	341627	341759	133	ATCC25795GL000885	ATCC25795GL000890	3.56	-
TU716	ATCC25795_good_1_paired_contig_11	343379	343670	292	ATCC25795GL000885	ATCC25795GL000890	3.12	-
TU717	ATCC25795_good_1_paired_contig_11	344899	344962	64	ATCC25795GL000890	ATCC25795GL000892	2	-
TU718	ATCC25795_good_1_paired_contig_11	345008	345174	167	ATCC25795GL000890	ATCC25795GL000892	4.9	-
TU719	ATCC25795_good_1_paired_contig_11	345511	345660	150	ATCC25795GL000890	ATCC25795GL000892	3.84	-
TU720	ATCC25795_good_1_paired_contig_11	345701	345852	152	ATCC25795GL000890	ATCC25795GL000892	2.94	-
TU721	ATCC25795_good_1_paired_contig_11	345862	345961	100	ATCC25795GL000890	ATCC25795GL000892	2.41	-
TU722	ATCC25795_good_1_paired_contig_11	345983	346079	97	ATCC25795GL000890	ATCC25795GL000892	3.04	-
TU723	ATCC25795_good_1_paired_contig_11	346765	346888	124	ATCC25795GL000891	ATCC25795GL000894	2.33	+
TU724	ATCC25795_good_1_paired_contig_11	346948	347037	90	ATCC25795GL000891	ATCC25795GL000894	2.27	+
TU725	ATCC25795_good_1_paired_contig_11	349814	350236	423	ATCC25795GL000896	ATCC25795GL000898	8.85	-
TU726	ATCC25795_good_1_paired_contig_11	350743	350881	139	ATCC25795GL000897	ATCC25795GL000899	3.52	+
TU727	ATCC25795_good_1_paired_contig_11	352307	352423	117	ATCC25795GL000898	ATCC25795GL000906	3.84	-
TU728	ATCC25795_good_1_paired_contig_11	353554	353622	69	ATCC25795GL000898	ATCC25795GL000906	2	-
TU729	ATCC25795_good_1_paired_contig_11	353702	353896	195	ATCC25795GL000898	ATCC25795GL000906	6.29	-
TU730	ATCC25795_good_1_paired_contig_11	354008	354074	67	ATCC25795GL000898	ATCC25795GL000906	2	-
TU731	ATCC25795_good_1_paired_contig_11	354648	354737	90	ATCC25795GL000898	ATCC25795GL000906	2.42	-
TU732	ATCC25795_good_1_paired_contig_11	355089	355154	66	ATCC25795GL000898	ATCC25795GL000906	2	-
TU733	ATCC25795_good_1_paired_contig_11	355350	355417	68	ATCC25795GL000898	ATCC25795GL000906	2	-
TU734	ATCC25795_good_1_paired_contig_11	356311	356390	80	ATCC25795GL000898	ATCC25795GL000906	2	-
TU735	ATCC25795_good_1_paired_contig_11	357397	357486	90	ATCC25795GL000898	ATCC25795GL000906	2.27	-
TU736	ATCC25795_good_1_paired_contig_11	358147	358258	112	ATCC25795GL000905	-	2.93	+
TU737	ATCC25795_good_1_paired_contig_11	358793	358882	90	ATCC25795GL000905	-	2.02	+
TU738	ATCC25795_good_1_paired_contig_11	359410	359499	90	ATCC25795GL000905	-	2.02	+
TU739	ATCC25795_good_1_paired_contig_11	359778	359895	118	ATCC25795GL000905	-	2.91	+
TU740	ATCC25795_good_1_paired_contig_12	1209	1361	153	-	ATCC25795GL000911	2.98	+
TU741	ATCC25795_good_1_paired_contig_12	3614	3670	57	ATCC25795GL000911	ATCC25795GL000928	2	+
TU742	ATCC25795_good_1_paired_contig_12	3729	3782	54	ATCC25795GL000911	ATCC25795GL000928	2	+
TU743	ATCC25795_good_1_paired_contig_12	5316	5374	59	ATCC25795GL000911	ATCC25795GL000928	2	+
TU744	ATCC25795_good_1_paired_contig_12	6765	6897	133	ATCC25795GL000911	ATCC25795GL000928	2.95	+
TU745	ATCC25795_good_1_paired_contig_12	8760	8813	54	ATCC25795GL000911	ATCC25795GL000928	2	+
TU746	ATCC25795_good_1_paired_contig_12	8905	9123	219	ATCC25795GL000911	ATCC25795GL000928	6.07	+
TU747	ATCC25795_good_1_paired_contig_12	9321	9457	137	ATCC25795GL000911	ATCC25795GL000928	5.61	+
TU748	ATCC25795_good_1_paired_contig_12	9526	9616	91	ATCC25795GL000911	ATCC25795GL000928	2.8	+
TU749	ATCC25795_good_1_paired_contig_12	10081	10298	218	ATCC25795GL000911	ATCC25795GL000928	3.2	+
TU750	ATCC25795_good_1_paired_contig_12	10541	10591	51	ATCC25795GL000911	ATCC25795GL000928	2	+
TU751	ATCC25795_good_1_paired_contig_12	10606	10996	391	ATCC25795GL000911	ATCC25795GL000928	5.74	+
TU752	ATCC25795_good_1_paired_contig_12	11171	11223	53	ATCC25795GL000911	ATCC25795GL000928	2	+
TU753	ATCC25795_good_1_paired_contig_12	14735	15052	318	ATCC25795GL000911	ATCC25795GL000928	6.52	+
TU754	ATCC25795_good_1_paired_contig_12	16139	16291	153	ATCC25795GL000911	ATCC25795GL000928	3.5	+
TU755	ATCC25795_good_1_paired_contig_12	16393	16523	131	ATCC25795GL000911	ATCC25795GL000928	2.81	+
TU756	ATCC25795_good_1_paired_contig_12	18192	18325	134	ATCC25795GL000928	ATCC25795GL000930	2.4	+
TU757	ATCC25795_good_1_paired_contig_12	18628	18678	51	ATCC25795GL000928	ATCC25795GL000930	2	+
TU758	ATCC25795_good_1_paired_contig_12	19022	19111	90	ATCC25795GL000928	ATCC25795GL000930	2.53	+
TU759	ATCC25795_good_1_paired_contig_12	25354	25414	61	ATCC25795GL000930	ATCC25795GL000936	2	+
TU760	ATCC25795_good_1_paired_contig_12	26140	26259	120	ATCC25795GL000930	ATCC25795GL000936	6.72	+
TU761	ATCC25795_good_1_paired_contig_12	27059	27155	97	ATCC25795GL000936	ATCC25795GL000938	2.63	+
TU762	ATCC25795_good_1_paired_contig_12	27589	27678	90	ATCC25795GL000937	ATCC25795GL000939	2.42	-
TU763	ATCC25795_good_1_paired_contig_12	28002	28056	55	ATCC25795GL000938	ATCC25795GL000940	2	+
TU764	ATCC25795_good_1_paired_contig_12	29196	29259	64	ATCC25795GL000939	ATCC25795GL000943	2	-
TU765	ATCC25795_good_1_paired_contig_12	29293	29378	86	ATCC25795GL000939	ATCC25795GL000943	2	-
TU766	ATCC25795_good_1_paired_contig_12	29491	29701	211	ATCC25795GL000939	ATCC25795GL000943	9.17	-
TU767	ATCC25795_good_1_paired_contig_12	31959	32317	359	ATCC25795GL000942	ATCC25795GL000945	3.36	+
TU768	ATCC25795_good_1_paired_contig_12	32376	32465	90	ATCC25795GL000942	ATCC25795GL000945	2.63	+
TU769	ATCC25795_good_1_paired_contig_12	36344	36545	202	ATCC25795GL000945	ATCC25795GL000948	2.17	+
TU770	ATCC25795_good_1_paired_contig_12	36884	36938	55	ATCC25795GL000945	ATCC25795GL000948	2	+
TU771	ATCC25795_good_1_paired_contig_12	37742	37828	87	ATCC25795GL000947	ATCC25795GL000949	2	-
TU772	ATCC25795_good_1_paired_contig_12	39567	39618	52	ATCC25795GL000948	ATCC25795GL000959	2	+
TU773	ATCC25795_good_1_paired_contig_12	41624	41677	54	ATCC25795GL000948	ATCC25795GL000959	2	+
TU774	ATCC25795_good_1_paired_contig_12	41852	41941	90	ATCC25795GL000948	ATCC25795GL000959	2.99	+
TU775	ATCC25795_good_1_paired_contig_12	41966	42055	90	ATCC25795GL000948	ATCC25795GL000959	2	+
TU776	ATCC25795_good_1_paired_contig_12	44459	44658	200	ATCC25795GL000948	ATCC25795GL000959	3.62	+
TU777	ATCC25795_good_1_paired_contig_12	44675	44797	123	ATCC25795GL000948	ATCC25795GL000959	3.11	+
TU778	ATCC25795_good_1_paired_contig_12	47107	47182	76	ATCC25795GL000948	ATCC25795GL000959	2	+
TU779	ATCC25795_good_1_paired_contig_12	47604	47669	66	ATCC25795GL000948	ATCC25795GL000959	2	+
TU780	ATCC25795_good_1_paired_contig_12	50473	50532	60	ATCC25795GL000948	ATCC25795GL000959	2	+
TU781	ATCC25795_good_1_paired_contig_12	50542	50739	198	ATCC25795GL000948	ATCC25795GL000959	9.97	+
TU782	ATCC25795_good_1_paired_contig_12	51738	51829	92	ATCC25795GL000958	ATCC25795GL000963	2.83	-
TU783	ATCC25795_good_1_paired_contig_12	54609	54770	162	ATCC25795GL000958	ATCC25795GL000963	2.86	-
TU784	ATCC25795_good_1_paired_contig_12	62914	63026	113	ATCC25795GL000965	ATCC25795GL000968	3.07	+
TU785	ATCC25795_good_1_paired_contig_12	63405	63494	90	ATCC25795GL000965	ATCC25795GL000968	2.7	+
TU786	ATCC25795_good_1_paired_contig_12	65287	65374	88	ATCC25795GL000968	ATCC25795GL000972	2	+
TU787	ATCC25795_good_1_paired_contig_12	65684	65879	196	ATCC25795GL000968	ATCC25795GL000972	4.09	+
TU788	ATCC25795_good_1_paired_contig_12	67736	67789	54	ATCC25795GL000970	ATCC25795GL000974	2	-
TU789	ATCC25795_good_1_paired_contig_12	68784	68851	68	ATCC25795GL000970	ATCC25795GL000974	2	-
TU790	ATCC25795_good_1_paired_contig_12	70062	70178	117	ATCC25795GL000974	ATCC25795GL000976	2.74	-
TU791	ATCC25795_good_1_paired_contig_12	71862	71993	132	ATCC25795GL000976	ATCC25795GL000979	3.97	-
TU792	ATCC25795_good_1_paired_contig_12	73264	73396	133	ATCC25795GL000976	ATCC25795GL000979	3.95	-
TU793	ATCC25795_good_1_paired_contig_12	74144	74273	130	ATCC25795GL000978	ATCC25795GL000980	2.34	+
TU794	ATCC25795_good_1_paired_contig_12	74551	74690	140	ATCC25795GL000978	ATCC25795GL000980	3.69	+
TU795	ATCC25795_good_1_paired_contig_12	75056	75110	55	ATCC25795GL000978	ATCC25795GL000980	2	+
TU796	ATCC25795_good_1_paired_contig_12	75720	75833	114	ATCC25795GL000979	ATCC25795GL000983	2.85	-
TU797	ATCC25795_good_1_paired_contig_12	77206	77346	141	ATCC25795GL000982	ATCC25795GL000985	3.67	+
TU798	ATCC25795_good_1_paired_contig_12	77355	77444	90	ATCC25795GL000982	ATCC25795GL000985	2.33	+
TU799	ATCC25795_good_1_paired_contig_12	77447	77501	55	ATCC25795GL000982	ATCC25795GL000985	2	+
TU800	ATCC25795_good_1_paired_contig_12	77747	77932	186	ATCC25795GL000982	ATCC25795GL000985	2.83	+
TU801	ATCC25795_good_1_paired_contig_12	78830	78974	145	ATCC25795GL000984	ATCC25795GL000988	2.28	-
TU802	ATCC25795_good_1_paired_contig_12	84050	84179	130	ATCC25795GL000987	ATCC25795GL000991	3.05	+
TU803	ATCC25795_good_1_paired_contig_12	84817	84875	59	ATCC25795GL000987	ATCC25795GL000991	2	+
TU804	ATCC25795_good_1_paired_contig_12	88065	88197	133	ATCC25795GL000987	ATCC25795GL000991	2.56	+
TU805	ATCC25795_good_1_paired_contig_12	88310	88368	59	ATCC25795GL000987	ATCC25795GL000991	2	+
TU806	ATCC25795_good_1_paired_contig_12	89637	89701	65	ATCC25795GL000990	ATCC25795GL000994	2	-
TU807	ATCC25795_good_1_paired_contig_12	89949	90075	127	ATCC25795GL000990	ATCC25795GL000994	4.2	-
TU808	ATCC25795_good_1_paired_contig_12	90773	90901	129	ATCC25795GL000990	ATCC25795GL000994	3.25	-
TU809	ATCC25795_good_1_paired_contig_12	91004	91192	189	ATCC25795GL000990	ATCC25795GL000994	2.88	-
TU810	ATCC25795_good_1_paired_contig_12	91215	91321	107	ATCC25795GL000990	ATCC25795GL000994	3.86	-
TU811	ATCC25795_good_1_paired_contig_12	96036	96176	141	ATCC25795GL000996	ATCC25795GL000999	2.79	-
TU812	ATCC25795_good_1_paired_contig_12	100195	100372	178	ATCC25795GL000998	ATCC25795GL001001	3.08	+
TU813	ATCC25795_good_1_paired_contig_12	100470	100560	91	ATCC25795GL000998	ATCC25795GL001001	2.65	+
TU814	ATCC25795_good_1_paired_contig_12	100624	100713	90	ATCC25795GL000998	ATCC25795GL001001	2.67	+
TU815	ATCC25795_good_1_paired_contig_12	101629	101687	59	ATCC25795GL000998	ATCC25795GL001001	2	+
TU816	ATCC25795_good_1_paired_contig_12	103068	103194	127	ATCC25795GL000998	ATCC25795GL001001	3.16	+
TU817	ATCC25795_good_1_paired_contig_12	103279	103647	369	ATCC25795GL001000	ATCC25795GL001003	4.59	-
TU818	ATCC25795_good_1_paired_contig_12	103991	104080	90	ATCC25795GL001000	ATCC25795GL001003	2.13	-
TU819	ATCC25795_good_1_paired_contig_12	104122	104224	103	ATCC25795GL001000	ATCC25795GL001003	2.95	-
TU820	ATCC25795_good_1_paired_contig_12	104317	104437	121	ATCC25795GL001000	ATCC25795GL001003	3.29	-
TU821	ATCC25795_good_1_paired_contig_12	104638	104775	138	ATCC25795GL001000	ATCC25795GL001003	2.51	-
TU822	ATCC25795_good_1_paired_contig_12	105079	105190	112	ATCC25795GL001000	ATCC25795GL001003	3	-
TU823	ATCC25795_good_1_paired_contig_12	105215	105318	104	ATCC25795GL001000	ATCC25795GL001003	2.8	-
TU824	ATCC25795_good_1_paired_contig_12	105961	106050	90	ATCC25795GL001000	ATCC25795GL001003	3.24	-
TU825	ATCC25795_good_1_paired_contig_12	106330	106391	62	ATCC25795GL001000	ATCC25795GL001003	2	-
TU826	ATCC25795_good_1_paired_contig_12	106642	106702	61	ATCC25795GL001000	ATCC25795GL001003	2	-
TU827	ATCC25795_good_1_paired_contig_12	107287	107566	280	ATCC25795GL001000	ATCC25795GL001003	4.9	-
TU828	ATCC25795_good_1_paired_contig_12	109363	109443	81	ATCC25795GL001003	ATCC25795GL001005	2	-
TU829	ATCC25795_good_1_paired_contig_12	109682	109750	69	ATCC25795GL001003	ATCC25795GL001005	2	-
TU830	ATCC25795_good_1_paired_contig_12	110842	110899	58	ATCC25795GL001004	ATCC25795GL001007	2	+
TU831	ATCC25795_good_1_paired_contig_12	111879	111968	90	ATCC25795GL001004	ATCC25795GL001007	2.47	+
TU832	ATCC25795_good_1_paired_contig_12	112204	112387	184	ATCC25795GL001004	ATCC25795GL001007	2.74	+
TU833	ATCC25795_good_1_paired_contig_12	112462	112605	144	ATCC25795GL001006	ATCC25795GL001008	2.18	-
TU834	ATCC25795_good_1_paired_contig_12	114097	114288	192	ATCC25795GL001007	ATCC25795GL001014	4.71	+
TU835	ATCC25795_good_1_paired_contig_12	114318	114407	90	ATCC25795GL001007	ATCC25795GL001014	2.49	+
TU836	ATCC25795_good_1_paired_contig_12	115498	115630	133	ATCC25795GL001007	ATCC25795GL001014	2.41	+
TU837	ATCC25795_good_1_paired_contig_12	115922	116043	122	ATCC25795GL001007	ATCC25795GL001014	2.86	+
TU838	ATCC25795_good_1_paired_contig_12	116762	116884	123	ATCC25795GL001007	ATCC25795GL001014	2.4	+
TU839	ATCC25795_good_1_paired_contig_12	117408	117497	90	ATCC25795GL001007	ATCC25795GL001014	2.52	+
TU840	ATCC25795_good_1_paired_contig_12	117644	117733	90	ATCC25795GL001007	ATCC25795GL001014	2.38	+
TU841	ATCC25795_good_1_paired_contig_12	117740	117837	98	ATCC25795GL001007	ATCC25795GL001014	2.81	+
TU842	ATCC25795_good_1_paired_contig_12	119055	119162	108	ATCC25795GL001007	ATCC25795GL001014	3.21	+
TU843	ATCC25795_good_1_paired_contig_12	120840	120929	90	ATCC25795GL001015	ATCC25795GL001017	2.3	+
TU844	ATCC25795_good_1_paired_contig_12	120933	120990	58	ATCC25795GL001015	ATCC25795GL001017	2	+
TU845	ATCC25795_good_1_paired_contig_12	121966	122031	66	ATCC25795GL001016	ATCC25795GL001021	2	-
TU846	ATCC25795_good_1_paired_contig_12	123622	123684	63	ATCC25795GL001016	ATCC25795GL001021	2	-
TU847	ATCC25795_good_1_paired_contig_12	123696	123796	101	ATCC25795GL001016	ATCC25795GL001021	2.51	-
TU848	ATCC25795_good_1_paired_contig_12	124715	124962	248	ATCC25795GL001016	ATCC25795GL001021	5.44	-
TU849	ATCC25795_good_1_paired_contig_12	125557	125701	145	ATCC25795GL001016	ATCC25795GL001021	2.9	-
TU850	ATCC25795_good_1_paired_contig_12	126861	126974	114	ATCC25795GL001020	ATCC25795GL001025	2.42	+
TU851	ATCC25795_good_1_paired_contig_12	128230	128302	73	ATCC25795GL001020	ATCC25795GL001025	2	+
TU852	ATCC25795_good_1_paired_contig_12	128457	128523	67	ATCC25795GL001020	ATCC25795GL001025	2	+
TU853	ATCC25795_good_1_paired_contig_12	128631	128865	235	ATCC25795GL001020	ATCC25795GL001025	7.81	+
TU854	ATCC25795_good_1_paired_contig_12	129274	129358	85	ATCC25795GL001024	ATCC25795GL001032	2	-
TU855	ATCC25795_good_1_paired_contig_12	131441	131636	196	ATCC25795GL001024	ATCC25795GL001032	2.34	-
TU856	ATCC25795_good_1_paired_contig_12	131853	131943	91	ATCC25795GL001024	ATCC25795GL001032	2.38	-
TU857	ATCC25795_good_1_paired_contig_12	131951	132110	160	ATCC25795GL001024	ATCC25795GL001032	3.53	-
TU858	ATCC25795_good_1_paired_contig_12	132860	132967	108	ATCC25795GL001024	ATCC25795GL001032	2.35	-
TU859	ATCC25795_good_1_paired_contig_12	133113	133188	76	ATCC25795GL001024	ATCC25795GL001032	2.29	-
TU860	ATCC25795_good_1_paired_contig_12	133371	133531	161	ATCC25795GL001024	ATCC25795GL001032	2.5	-
TU861	ATCC25795_good_1_paired_contig_12	133592	133715	124	ATCC25795GL001024	ATCC25795GL001032	3.55	-
TU862	ATCC25795_good_1_paired_contig_12	134175	134282	108	ATCC25795GL001024	ATCC25795GL001032	2.33	-
TU863	ATCC25795_good_1_paired_contig_12	136947	137215	269	ATCC25795GL001031	ATCC25795GL001034	3.17	+
TU864	ATCC25795_good_1_paired_contig_12	137354	137487	134	ATCC25795GL001031	ATCC25795GL001034	5.84	+
TU865	ATCC25795_good_1_paired_contig_12	137644	137957	314	ATCC25795GL001033	ATCC25795GL001035	5.73	-
TU866	ATCC25795_good_1_paired_contig_12	139834	139944	111	ATCC25795GL001034	ATCC25795GL001042	3.24	+
TU867	ATCC25795_good_1_paired_contig_12	140454	140564	111	ATCC25795GL001034	ATCC25795GL001042	2.68	+
TU868	ATCC25795_good_1_paired_contig_12	141447	141527	81	ATCC25795GL001034	ATCC25795GL001042	2	+
TU869	ATCC25795_good_1_paired_contig_12	141996	142049	54	ATCC25795GL001034	ATCC25795GL001042	2	+
TU870	ATCC25795_good_1_paired_contig_12	143013	143071	59	ATCC25795GL001034	ATCC25795GL001042	2	+
TU871	ATCC25795_good_1_paired_contig_12	143285	143358	74	ATCC25795GL001034	ATCC25795GL001042	2	+
TU872	ATCC25795_good_1_paired_contig_12	147068	147374	307	ATCC25795GL001043	ATCC25795GL001045	2.94	+
TU873	ATCC25795_good_1_paired_contig_12	147937	148026	90	ATCC25795GL001044	ATCC25795GL001046	2.42	-
TU874	ATCC25795_good_1_paired_contig_12	151662	151728	67	ATCC25795GL001047	ATCC25795GL001049	2.61	-
TU875	ATCC25795_good_1_paired_contig_12	152175	152226	52	ATCC25795GL001048	ATCC25795GL001051	2	+
TU876	ATCC25795_good_1_paired_contig_12	152648	152737	90	ATCC25795GL001048	ATCC25795GL001051	2.42	+
TU877	ATCC25795_good_1_paired_contig_12	154237	154385	149	ATCC25795GL001050	ATCC25795GL001053	3.52	-
TU878	ATCC25795_good_1_paired_contig_12	155547	155636	90	ATCC25795GL001052	ATCC25795GL001055	2.34	+
TU879	ATCC25795_good_1_paired_contig_12	155828	155983	156	ATCC25795GL001052	ATCC25795GL001055	9.18	+
TU880	ATCC25795_good_1_paired_contig_12	156176	156265	90	ATCC25795GL001052	ATCC25795GL001055	2.56	+
TU881	ATCC25795_good_1_paired_contig_12	156525	156600	76	ATCC25795GL001052	ATCC25795GL001055	2	+
TU882	ATCC25795_good_1_paired_contig_12	157025	157090	66	ATCC25795GL001052	ATCC25795GL001055	2	+
TU883	ATCC25795_good_1_paired_contig_12	157120	157257	138	ATCC25795GL001052	ATCC25795GL001055	5.48	+
TU884	ATCC25795_good_1_paired_contig_12	160449	160562	114	ATCC25795GL001056	ATCC25795GL001059	3.14	+
TU885	ATCC25795_good_1_paired_contig_12	161474	161629	156	ATCC25795GL001056	ATCC25795GL001059	3.29	+
TU886	ATCC25795_good_1_paired_contig_12	162913	162962	50	ATCC25795GL001058	ATCC25795GL001061	2	-
TU887	ATCC25795_good_1_paired_contig_12	163145	163273	129	ATCC25795GL001058	ATCC25795GL001061	2.78	-
TU888	ATCC25795_good_1_paired_contig_12	163572	163642	71	ATCC25795GL001058	ATCC25795GL001061	2	-
TU889	ATCC25795_good_1_paired_contig_12	167749	167893	145	ATCC25795GL001060	ATCC25795GL001067	2.38	+
TU890	ATCC25795_good_1_paired_contig_12	170560	170616	57	ATCC25795GL001060	ATCC25795GL001067	2	+
TU891	ATCC25795_good_1_paired_contig_12	171814	171875	62	ATCC25795GL001068	ATCC25795GL001069	2	-
TU892	ATCC25795_good_1_paired_contig_12	171956	172008	53	ATCC25795GL001068	ATCC25795GL001069	2	-
TU893	ATCC25795_good_1_paired_contig_12	176757	176811	55	ATCC25795GL001070	ATCC25795GL001072	2	-
TU894	ATCC25795_good_1_paired_contig_12	177783	177851	69	ATCC25795GL001071	ATCC25795GL001075	2	+
TU895	ATCC25795_good_1_paired_contig_12	179767	179825	59	ATCC25795GL001074	ATCC25795GL001077	2	-
TU896	ATCC25795_good_1_paired_contig_12	180529	180588	60	ATCC25795GL001074	ATCC25795GL001077	2	-
TU897	ATCC25795_good_1_paired_contig_12	182664	182732	69	ATCC25795GL001076	ATCC25795GL001080	2	+
TU898	ATCC25795_good_1_paired_contig_12	182850	182952	103	ATCC25795GL001076	ATCC25795GL001080	3.06	+
TU899	ATCC25795_good_1_paired_contig_12	184081	184162	82	ATCC25795GL001076	ATCC25795GL001080	2	+
TU900	ATCC25795_good_1_paired_contig_12	186883	186935	53	ATCC25795GL001076	ATCC25795GL001080	2	+
TU901	ATCC25795_good_1_paired_contig_12	189447	189496	50	ATCC25795GL001081	ATCC25795GL001084	2	+
TU902	ATCC25795_good_1_paired_contig_12	189758	190366	609	ATCC25795GL001081	ATCC25795GL001084	26.76	+
TU903	ATCC25795_good_1_paired_contig_12	192129	192209	81	ATCC25795GL001083	ATCC25795GL001086	2	-
TU904	ATCC25795_good_1_paired_contig_12	192292	192479	188	ATCC25795GL001083	ATCC25795GL001086	4.41	-
TU905	ATCC25795_good_1_paired_contig_12	195180	195306	127	ATCC25795GL001088	ATCC25795GL001099	2.91	-
TU906	ATCC25795_good_1_paired_contig_12	196696	196763	68	ATCC25795GL001088	ATCC25795GL001099	2	-
TU907	ATCC25795_good_1_paired_contig_12	199526	199579	54	ATCC25795GL001088	ATCC25795GL001099	2	-
TU908	ATCC25795_good_1_paired_contig_12	201168	201257	90	ATCC25795GL001088	ATCC25795GL001099	2.03	-
TU909	ATCC25795_good_1_paired_contig_12	201266	201355	90	ATCC25795GL001088	ATCC25795GL001099	3.6	-
TU910	ATCC25795_good_1_paired_contig_12	201907	201956	50	ATCC25795GL001088	ATCC25795GL001099	2	-
TU911	ATCC25795_good_1_paired_contig_12	203662	203789	128	ATCC25795GL001088	ATCC25795GL001099	4.9	-
TU912	ATCC25795_good_1_paired_contig_12	205517	205606	90	ATCC25795GL001098	ATCC25795GL001101	2.23	+
TU913	ATCC25795_good_1_paired_contig_12	207892	208431	540	ATCC25795GL001101	ATCC25795GL001103	4.81	+
TU914	ATCC25795_good_1_paired_contig_12	208541	208603	63	ATCC25795GL001101	ATCC25795GL001103	2	+
TU915	ATCC25795_good_1_paired_contig_12	209197	209249	53	ATCC25795GL001102	ATCC25795GL001104	2	-
TU916	ATCC25795_good_1_paired_contig_12	209603	209787	185	ATCC25795GL001102	ATCC25795GL001104	3.41	-
TU917	ATCC25795_good_1_paired_contig_12	209868	209965	98	ATCC25795GL001102	ATCC25795GL001104	2.95	-
TU918	ATCC25795_good_1_paired_contig_12	210796	210862	67	ATCC25795GL001104	ATCC25795GL001106	2	-
TU919	ATCC25795_good_1_paired_contig_12	211419	211555	137	ATCC25795GL001105	ATCC25795GL001109	2.77	+
TU920	ATCC25795_good_1_paired_contig_12	211642	211731	90	ATCC25795GL001105	ATCC25795GL001109	2.03	+
TU921	ATCC25795_good_1_paired_contig_12	213893	214012	120	ATCC25795GL001105	ATCC25795GL001109	3.61	+
TU922	ATCC25795_good_1_paired_contig_12	214602	214672	71	ATCC25795GL001105	ATCC25795GL001109	2	+
TU923	ATCC25795_good_1_paired_contig_12	215378	215515	138	ATCC25795GL001108	ATCC25795GL001110	6.19	-
TU924	ATCC25795_good_1_paired_contig_12	215782	215871	90	ATCC25795GL001109	ATCC25795GL001112	2.29	+
TU925	ATCC25795_good_1_paired_contig_12	221108	221219	112	ATCC25795GL001114	ATCC25795GL001119	2.95	+
TU926	ATCC25795_good_1_paired_contig_12	221926	222119	194	ATCC25795GL001114	ATCC25795GL001119	3	+
TU927	ATCC25795_good_1_paired_contig_12	222626	222695	70	ATCC25795GL001114	ATCC25795GL001119	2	+
TU928	ATCC25795_good_1_paired_contig_12	225108	225169	62	ATCC25795GL001118	ATCC25795GL001121	2	-
TU929	ATCC25795_good_1_paired_contig_12	231337	231392	56	ATCC25795GL001124	ATCC25795GL001127	2	+
TU930	ATCC25795_good_1_paired_contig_12	231878	232058	181	ATCC25795GL001124	ATCC25795GL001127	3.78	+
TU931	ATCC25795_good_1_paired_contig_12	232081	232136	56	ATCC25795GL001124	ATCC25795GL001127	2	+
TU932	ATCC25795_good_1_paired_contig_12	232392	232445	54	ATCC25795GL001124	ATCC25795GL001127	2	+
TU933	ATCC25795_good_1_paired_contig_12	234838	234942	105	ATCC25795GL001126	ATCC25795GL001129	2.33	-
TU934	ATCC25795_good_1_paired_contig_12	239416	239648	233	ATCC25795GL001132	ATCC25795GL001146	10.71	+
TU935	ATCC25795_good_1_paired_contig_12	241944	242005	62	ATCC25795GL001132	ATCC25795GL001146	2	+
TU936	ATCC25795_good_1_paired_contig_12	248085	248135	51	ATCC25795GL001132	ATCC25795GL001146	2	+
TU937	ATCC25795_good_1_paired_contig_12	248732	248974	243	ATCC25795GL001132	ATCC25795GL001146	5.11	+
TU938	ATCC25795_good_1_paired_contig_12	248993	249146	154	ATCC25795GL001132	ATCC25795GL001146	3.04	+
TU939	ATCC25795_good_1_paired_contig_12	257735	257800	66	ATCC25795GL001151	ATCC25795GL001155	2	-
TU940	ATCC25795_good_1_paired_contig_12	257911	258138	228	ATCC25795GL001151	ATCC25795GL001155	5.51	-
TU941	ATCC25795_good_1_paired_contig_12	258567	258658	92	ATCC25795GL001151	ATCC25795GL001155	3.08	-
TU942	ATCC25795_good_1_paired_contig_12	259952	260036	85	ATCC25795GL001154	ATCC25795GL001156	2	+
TU943	ATCC25795_good_1_paired_contig_12	260805	260897	93	ATCC25795GL001155	ATCC25795GL001158	2.56	-
TU944	ATCC25795_good_1_paired_contig_12	260902	261196	295	ATCC25795GL001155	ATCC25795GL001158	5.04	-
TU945	ATCC25795_good_1_paired_contig_12	262161	262230	70	ATCC25795GL001157	ATCC25795GL001161	2	+
TU946	ATCC25795_good_1_paired_contig_12	262461	262630	170	ATCC25795GL001157	ATCC25795GL001161	2.8	+
TU947	ATCC25795_good_1_paired_contig_12	263001	263090	90	ATCC25795GL001157	ATCC25795GL001161	2.23	+
TU948	ATCC25795_good_1_paired_contig_12	264475	264564	90	ATCC25795GL001157	ATCC25795GL001161	2.36	+
TU949	ATCC25795_good_1_paired_contig_12	264567	264622	56	ATCC25795GL001157	ATCC25795GL001161	2	+
TU950	ATCC25795_good_1_paired_contig_12	264596	265611	1016	ATCC25795GL001160	ATCC25795GL001163	10.96	-
TU951	ATCC25795_good_1_paired_contig_12	265419	265526	108	ATCC25795GL001157	ATCC25795GL001161	2.96	+
TU952	ATCC25795_good_1_paired_contig_12	266031	266114	84	ATCC25795GL001160	ATCC25795GL001163	2	-
TU953	ATCC25795_good_1_paired_contig_12	267133	267190	58	ATCC25795GL001160	ATCC25795GL001163	2	-
TU954	ATCC25795_good_1_paired_contig_12	268482	268571	90	ATCC25795GL001160	ATCC25795GL001163	2.38	-
TU955	ATCC25795_good_1_paired_contig_12	271128	271217	90	ATCC25795GL001164	ATCC25795GL001168	2.58	+
TU956	ATCC25795_good_1_paired_contig_12	271253	271309	57	ATCC25795GL001164	ATCC25795GL001168	2	+
TU957	ATCC25795_good_1_paired_contig_12	273018	273127	110	ATCC25795GL001164	ATCC25795GL001168	4.68	+
TU958	ATCC25795_good_1_paired_contig_12	273131	273220	90	ATCC25795GL001164	ATCC25795GL001168	2	+
TU959	ATCC25795_good_1_paired_contig_12	275602	275824	223	ATCC25795GL001164	ATCC25795GL001168	26.63	+
TU960	ATCC25795_good_1_paired_contig_12	275833	275983	151	ATCC25795GL001164	ATCC25795GL001168	3.39	+
TU961	ATCC25795_good_1_paired_contig_12	276014	276103	90	ATCC25795GL001164	ATCC25795GL001168	2.18	+
TU962	ATCC25795_good_1_paired_contig_12	276201	276420	220	ATCC25795GL001167	ATCC25795GL001169	6.47	-
TU963	ATCC25795_good_1_paired_contig_12	276881	276940	60	ATCC25795GL001167	ATCC25795GL001169	2	-
TU964	ATCC25795_good_1_paired_contig_12	277330	277389	60	ATCC25795GL001167	ATCC25795GL001169	2	-
TU965	ATCC25795_good_1_paired_contig_12	277470	277537	68	ATCC25795GL001167	ATCC25795GL001169	2	-
TU966	ATCC25795_good_1_paired_contig_12	277558	277697	140	ATCC25795GL001167	ATCC25795GL001169	2.56	-
TU967	ATCC25795_good_1_paired_contig_12	277770	277879	110	ATCC25795GL001167	ATCC25795GL001169	2.82	-
TU968	ATCC25795_good_1_paired_contig_12	277787	277935	149	ATCC25795GL001168	ATCC25795GL001170	2.83	+
TU969	ATCC25795_good_1_paired_contig_12	278206	278265	60	ATCC25795GL001167	ATCC25795GL001169	2	-
TU970	ATCC25795_good_1_paired_contig_12	279054	279118	65	ATCC25795GL001168	ATCC25795GL001170	2	+
TU971	ATCC25795_good_1_paired_contig_12	279804	280045	242	ATCC25795GL001169	ATCC25795GL001171	8.73	-
TU972	ATCC25795_good_1_paired_contig_12	281173	281245	73	ATCC25795GL001170	ATCC25795GL001173	2	+
TU973	ATCC25795_good_1_paired_contig_12	281473	281526	54	ATCC25795GL001170	ATCC25795GL001173	2	+
TU974	ATCC25795_good_1_paired_contig_12	283007	283123	117	ATCC25795GL001170	ATCC25795GL001173	2.63	+
TU975	ATCC25795_good_1_paired_contig_12	283865	283929	65	ATCC25795GL001172	ATCC25795GL001177	2	-
TU976	ATCC25795_good_1_paired_contig_12	285531	285656	126	ATCC25795GL001172	ATCC25795GL001177	2.7	-
TU977	ATCC25795_good_1_paired_contig_12	287275	287354	80	ATCC25795GL001176	ATCC25795GL001178	2	+
TU978	ATCC25795_good_1_paired_contig_12	289977	290222	246	ATCC25795GL001177	ATCC25795GL001181	2.64	-
TU979	ATCC25795_good_1_paired_contig_12	290494	290650	157	ATCC25795GL001177	ATCC25795GL001181	2.59	-
TU980	ATCC25795_good_1_paired_contig_12	291639	291934	296	ATCC25795GL001181	ATCC25795GL001184	2.94	-
TU981	ATCC25795_good_1_paired_contig_12	292002	292275	274	ATCC25795GL001181	ATCC25795GL001184	2.81	-
TU982	ATCC25795_good_1_paired_contig_12	292432	292596	165	ATCC25795GL001181	ATCC25795GL001184	5.35	-
TU983	ATCC25795_good_1_paired_contig_12	292671	292746	76	ATCC25795GL001181	ATCC25795GL001184	2	-
TU984	ATCC25795_good_1_paired_contig_12	294148	294518	371	ATCC25795GL001183	ATCC25795GL001190	7.74	+
TU985	ATCC25795_good_1_paired_contig_12	295775	295825	51	ATCC25795GL001183	ATCC25795GL001190	2	+
TU986	ATCC25795_good_1_paired_contig_12	298006	298132	127	ATCC25795GL001183	ATCC25795GL001190	2.75	+
TU987	ATCC25795_good_1_paired_contig_12	299944	300041	98	ATCC25795GL001183	ATCC25795GL001190	2.74	+
TU988	ATCC25795_good_1_paired_contig_12	300706	300764	59	ATCC25795GL001189	ATCC25795GL001191	2	-
TU989	ATCC25795_good_1_paired_contig_12	304411	304622	212	ATCC25795GL001193	ATCC25795GL001195	5.15	-
TU990	ATCC25795_good_1_paired_contig_12	307256	307312	57	ATCC25795GL001194	ATCC25795GL001199	2	+
TU991	ATCC25795_good_1_paired_contig_12	309335	309406	72	ATCC25795GL001198	ATCC25795GL001202	2	-
TU992	ATCC25795_good_1_paired_contig_12	310622	310680	59	ATCC25795GL001201	ATCC25795GL001208	2	+
TU993	ATCC25795_good_1_paired_contig_12	311996	312147	152	ATCC25795GL001201	ATCC25795GL001208	3.38	+
TU994	ATCC25795_good_1_paired_contig_12	312989	313046	58	ATCC25795GL001201	ATCC25795GL001208	2	+
TU995	ATCC25795_good_1_paired_contig_12	315528	315587	60	ATCC25795GL001201	ATCC25795GL001208	2	+
TU996	ATCC25795_good_1_paired_contig_12	315672	315824	153	ATCC25795GL001201	ATCC25795GL001208	2.33	+
TU997	ATCC25795_good_1_paired_contig_12	315984	316135	152	ATCC25795GL001201	ATCC25795GL001208	2.28	+
TU998	ATCC25795_good_1_paired_contig_12	318810	318864	55	ATCC25795GL001207	ATCC25795GL001212	2	-
TU999	ATCC25795_good_1_paired_contig_12	320690	320797	108	ATCC25795GL001211	ATCC25795GL001214	2.75	+
TU1000	ATCC25795_good_1_paired_contig_12	321395	321521	127	ATCC25795GL001211	ATCC25795GL001214	5.64	+
TU1001	ATCC25795_good_1_paired_contig_12	321617	321670	54	ATCC25795GL001211	ATCC25795GL001214	2	+
TU1002	ATCC25795_good_1_paired_contig_12	321737	321863	127	ATCC25795GL001211	ATCC25795GL001214	4.6	+
TU1003	ATCC25795_good_1_paired_contig_12	322027	322153	127	ATCC25795GL001211	ATCC25795GL001214	2.41	+
TU1004	ATCC25795_good_1_paired_contig_12	322180	322330	151	ATCC25795GL001211	ATCC25795GL001214	3.25	+
TU1005	ATCC25795_good_1_paired_contig_12	325451	325556	106	ATCC25795GL001213	ATCC25795GL001217	2.42	-
TU1006	ATCC25795_good_1_paired_contig_12	326615	326673	59	ATCC25795GL001216	ATCC25795GL001219	2	+
TU1007	ATCC25795_good_1_paired_contig_12	328225	328314	90	ATCC25795GL001218	ATCC25795GL001221	2.1	-
TU1008	ATCC25795_good_1_paired_contig_12	331216	331305	90	ATCC25795GL001222	ATCC25795GL001227	2.09	-
TU1009	ATCC25795_good_1_paired_contig_12	331409	331534	126	ATCC25795GL001222	ATCC25795GL001227	2.73	-
TU1010	ATCC25795_good_1_paired_contig_12	334175	334346	172	ATCC25795GL001222	ATCC25795GL001227	2.61	-
TU1011	ATCC25795_good_1_paired_contig_12	334469	334613	145	ATCC25795GL001222	ATCC25795GL001227	2.2	-
TU1012	ATCC25795_good_1_paired_contig_12	335537	335645	109	ATCC25795GL001226	ATCC25795GL001232	2.34	+
TU1013	ATCC25795_good_1_paired_contig_12	336094	336399	306	ATCC25795GL001226	ATCC25795GL001232	11.02	+
TU1014	ATCC25795_good_1_paired_contig_12	336613	336694	82	ATCC25795GL001228	ATCC25795GL001229	2.18	-
TU1015	ATCC25795_good_1_paired_contig_12	339372	339525	154	ATCC25795GL001226	ATCC25795GL001232	3.08	+
TU1016	ATCC25795_good_1_paired_contig_12	339694	339885	192	ATCC25795GL001226	ATCC25795GL001232	5.08	+
TU1017	ATCC25795_good_1_paired_contig_12	340628	340800	173	ATCC25795GL001231	ATCC25795GL001234	4.06	-
TU1018	ATCC25795_good_1_paired_contig_12	340933	341033	101	ATCC25795GL001231	ATCC25795GL001234	3.1	-
TU1019	ATCC25795_good_1_paired_contig_12	342038	342168	131	ATCC25795GL001231	ATCC25795GL001234	3.02	-
TU1020	ATCC25795_good_1_paired_contig_12	343336	343415	80	ATCC25795GL001233	ATCC25795GL001240	2	+
TU1021	ATCC25795_good_1_paired_contig_12	344101	344235	135	ATCC25795GL001233	ATCC25795GL001240	2.7	+
TU1022	ATCC25795_good_1_paired_contig_12	344582	344757	176	ATCC25795GL001233	ATCC25795GL001240	2.05	+
TU1023	ATCC25795_good_1_paired_contig_12	344954	345114	161	ATCC25795GL001233	ATCC25795GL001240	4.14	+
TU1024	ATCC25795_good_1_paired_contig_12	345371	345510	140	ATCC25795GL001233	ATCC25795GL001240	3.21	+
TU1025	ATCC25795_good_1_paired_contig_12	345517	345680	164	ATCC25795GL001233	ATCC25795GL001240	2.38	+
TU1026	ATCC25795_good_1_paired_contig_12	345707	346157	451	ATCC25795GL001233	ATCC25795GL001240	147.32	+
TU1027	ATCC25795_good_1_paired_contig_12	347873	348020	148	ATCC25795GL001233	ATCC25795GL001240	2.65	+
TU1028	ATCC25795_good_1_paired_contig_12	348447	348513	67	ATCC25795GL001233	ATCC25795GL001240	2	+
TU1029	ATCC25795_good_1_paired_contig_12	352329	352437	109	ATCC25795GL001244	ATCC25795GL001248	2.63	+
TU1030	ATCC25795_good_1_paired_contig_12	353866	353940	75	ATCC25795GL001244	ATCC25795GL001248	2	+
TU1031	ATCC25795_good_1_paired_contig_12	354928	355088	161	ATCC25795GL001244	ATCC25795GL001248	3.71	+
TU1032	ATCC25795_good_1_paired_contig_12	356023	356112	90	ATCC25795GL001247	ATCC25795GL001253	2.14	-
TU1033	ATCC25795_good_1_paired_contig_12	356148	356237	90	ATCC25795GL001247	ATCC25795GL001253	2.47	-
TU1034	ATCC25795_good_1_paired_contig_12	357283	357393	111	ATCC25795GL001247	ATCC25795GL001253	2.85	-
TU1035	ATCC25795_good_1_paired_contig_12	358224	358393	170	ATCC25795GL001247	ATCC25795GL001253	2.5	-
TU1036	ATCC25795_good_1_paired_contig_12	360399	360568	170	ATCC25795GL001252	-	2.19	+
TU1037	ATCC25795_good_1_paired_contig_12	362020	362468	449	ATCC25795GL001255	-	14.93	-
TU1038	ATCC25795_good_1_paired_contig_12	362323	362437	115	ATCC25795GL001252	-	3.52	+
TU1039	ATCC25795_good_1_paired_contig_13	735	790	56	ATCC25795GL001256	ATCC25795GL001262	2	+
TU1040	ATCC25795_good_1_paired_contig_13	2346	2435	90	ATCC25795GL001256	ATCC25795GL001262	2.1	+
TU1041	ATCC25795_good_1_paired_contig_13	3333	3385	53	ATCC25795GL001256	ATCC25795GL001262	2	+
TU1042	ATCC25795_good_1_paired_contig_13	3759	3886	128	ATCC25795GL001256	ATCC25795GL001262	3.87	+
TU1043	ATCC25795_good_1_paired_contig_13	6558	6660	103	ATCC25795GL001263	ATCC25795GL001265	2.82	-
TU1044	ATCC25795_good_1_paired_contig_13	7464	7730	267	ATCC25795GL001264	ATCC25795GL001266	3.36	+
TU1045	ATCC25795_good_1_paired_contig_13	7932	8204	273	ATCC25795GL001264	ATCC25795GL001266	3.33	+
TU1046	ATCC25795_good_1_paired_contig_13	8337	8517	181	ATCC25795GL001264	ATCC25795GL001266	3.16	+
TU1047	ATCC25795_good_1_paired_contig_13	8685	8855	171	ATCC25795GL001264	ATCC25795GL001266	2.12	+
TU1048	ATCC25795_good_1_paired_contig_13	8905	8968	64	ATCC25795GL001264	ATCC25795GL001266	2	+
TU1049	ATCC25795_good_1_paired_contig_13	9446	9501	56	ATCC25795GL001264	ATCC25795GL001266	2	+
TU1050	ATCC25795_good_1_paired_contig_13	10447	10672	226	ATCC25795GL001265	ATCC25795GL001267	3.41	-
TU1051	ATCC25795_good_1_paired_contig_13	10705	10816	112	ATCC25795GL001265	ATCC25795GL001267	2.71	-
TU1052	ATCC25795_good_1_paired_contig_13	11820	11914	95	ATCC25795GL001266	ATCC25795GL001274	2.92	+
TU1053	ATCC25795_good_1_paired_contig_13	13301	13436	136	ATCC25795GL001266	ATCC25795GL001274	4.26	+
TU1054	ATCC25795_good_1_paired_contig_13	14689	14752	64	ATCC25795GL001266	ATCC25795GL001274	2	+
TU1055	ATCC25795_good_1_paired_contig_13	17004	17062	59	ATCC25795GL001266	ATCC25795GL001274	2	+
TU1056	ATCC25795_good_1_paired_contig_13	17292	17356	65	ATCC25795GL001266	ATCC25795GL001274	2	+
TU1057	ATCC25795_good_1_paired_contig_13	17471	17548	78	ATCC25795GL001266	ATCC25795GL001274	2	+
TU1058	ATCC25795_good_1_paired_contig_13	19019	19154	136	ATCC25795GL001273	ATCC25795GL001280	4.76	-
TU1059	ATCC25795_good_1_paired_contig_13	19276	19365	90	ATCC25795GL001273	ATCC25795GL001280	2.36	-
TU1060	ATCC25795_good_1_paired_contig_13	19527	19613	87	ATCC25795GL001273	ATCC25795GL001280	2	-
TU1061	ATCC25795_good_1_paired_contig_13	19696	19868	173	ATCC25795GL001273	ATCC25795GL001280	3.28	-
TU1062	ATCC25795_good_1_paired_contig_13	19933	20039	107	ATCC25795GL001273	ATCC25795GL001280	2.11	-
TU1063	ATCC25795_good_1_paired_contig_13	20245	20326	82	ATCC25795GL001273	ATCC25795GL001280	2	-
TU1064	ATCC25795_good_1_paired_contig_13	20770	20932	163	ATCC25795GL001273	ATCC25795GL001280	3.58	-
TU1065	ATCC25795_good_1_paired_contig_13	21148	21258	111	ATCC25795GL001273	ATCC25795GL001280	4.48	-
TU1066	ATCC25795_good_1_paired_contig_13	25423	25484	62	ATCC25795GL001279	ATCC25795GL001287	2	+
TU1067	ATCC25795_good_1_paired_contig_13	29573	29626	54	ATCC25795GL001279	ATCC25795GL001287	2	+
TU1068	ATCC25795_good_1_paired_contig_13	29766	29876	111	ATCC25795GL001279	ATCC25795GL001287	3.03	+
TU1069	ATCC25795_good_1_paired_contig_13	33871	33940	70	ATCC25795GL001279	ATCC25795GL001287	2	+
TU1070	ATCC25795_good_1_paired_contig_13	34023	34115	93	ATCC25795GL001279	ATCC25795GL001287	2.71	+
TU1071	ATCC25795_good_1_paired_contig_13	34278	34392	115	ATCC25795GL001279	ATCC25795GL001287	3.51	+
TU1072	ATCC25795_good_1_paired_contig_13	35973	36062	90	ATCC25795GL001286	ATCC25795GL001288	2.41	-
TU1073	ATCC25795_good_1_paired_contig_13	37394	37483	90	ATCC25795GL001287	ATCC25795GL001294	2	+
TU1074	ATCC25795_good_1_paired_contig_13	38735	38903	169	ATCC25795GL001287	ATCC25795GL001294	3.78	+
TU1075	ATCC25795_good_1_paired_contig_13	38938	39186	249	ATCC25795GL001287	ATCC25795GL001294	5.86	+
TU1076	ATCC25795_good_1_paired_contig_13	39255	39404	150	ATCC25795GL001287	ATCC25795GL001294	4.04	+
TU1077	ATCC25795_good_1_paired_contig_13	39473	39614	142	ATCC25795GL001287	ATCC25795GL001294	2.3	+
TU1078	ATCC25795_good_1_paired_contig_13	39754	39865	112	ATCC25795GL001287	ATCC25795GL001294	3.83	+
TU1079	ATCC25795_good_1_paired_contig_13	40925	41007	83	ATCC25795GL001287	ATCC25795GL001294	2.37	+
TU1080	ATCC25795_good_1_paired_contig_13	46198	46259	62	ATCC25795GL001287	ATCC25795GL001294	2	+
TU1081	ATCC25795_good_1_paired_contig_13	46611	46703	93	ATCC25795GL001287	ATCC25795GL001294	3.66	+
TU1082	ATCC25795_good_1_paired_contig_13	46717	46830	114	ATCC25795GL001287	ATCC25795GL001294	2.86	+
TU1083	ATCC25795_good_1_paired_contig_13	48042	48172	131	ATCC25795GL001293	ATCC25795GL001295	4.05	-
TU1084	ATCC25795_good_1_paired_contig_13	49898	50215	318	ATCC25795GL001294	ATCC25795GL001299	20.22	+
TU1085	ATCC25795_good_1_paired_contig_13	50304	51187	884	ATCC25795GL001294	ATCC25795GL001299	10.88	+
TU1086	ATCC25795_good_1_paired_contig_13	51253	51630	378	ATCC25795GL001294	ATCC25795GL001299	6.04	+
TU1087	ATCC25795_good_1_paired_contig_13	53679	53841	163	ATCC25795GL001298	ATCC25795GL001302	5.88	-
TU1088	ATCC25795_good_1_paired_contig_13	55473	55584	112	ATCC25795GL001298	ATCC25795GL001302	2.88	-
TU1089	ATCC25795_good_1_paired_contig_13	57105	57154	50	ATCC25795GL001301	ATCC25795GL001322	2	+
TU1090	ATCC25795_good_1_paired_contig_13	57614	57826	213	ATCC25795GL001301	ATCC25795GL001322	18.88	+
TU1091	ATCC25795_good_1_paired_contig_13	57973	58054	82	ATCC25795GL001301	ATCC25795GL001322	2	+
TU1092	ATCC25795_good_1_paired_contig_13	58137	58230	94	ATCC25795GL001301	ATCC25795GL001322	2.83	+
TU1093	ATCC25795_good_1_paired_contig_13	58404	58493	90	ATCC25795GL001301	ATCC25795GL001322	2.53	+
TU1094	ATCC25795_good_1_paired_contig_13	59094	59240	147	ATCC25795GL001301	ATCC25795GL001322	2.97	+
TU1095	ATCC25795_good_1_paired_contig_13	59301	59570	270	ATCC25795GL001301	ATCC25795GL001322	3.35	+
TU1096	ATCC25795_good_1_paired_contig_13	59651	59954	304	ATCC25795GL001301	ATCC25795GL001322	5.33	+
TU1097	ATCC25795_good_1_paired_contig_13	60938	61027	90	ATCC25795GL001301	ATCC25795GL001322	2.44	+
TU1098	ATCC25795_good_1_paired_contig_13	61646	61796	151	ATCC25795GL001301	ATCC25795GL001322	2.49	+
TU1099	ATCC25795_good_1_paired_contig_13	62991	63151	161	ATCC25795GL001301	ATCC25795GL001322	22.91	+
TU1100	ATCC25795_good_1_paired_contig_13	67315	67389	75	ATCC25795GL001301	ATCC25795GL001322	2	+
TU1101	ATCC25795_good_1_paired_contig_13	67603	67737	135	ATCC25795GL001301	ATCC25795GL001322	3.13	+
TU1102	ATCC25795_good_1_paired_contig_13	67954	68222	269	ATCC25795GL001301	ATCC25795GL001322	3.79	+
TU1103	ATCC25795_good_1_paired_contig_13	69170	69240	71	ATCC25795GL001301	ATCC25795GL001322	2	+
TU1104	ATCC25795_good_1_paired_contig_13	71874	72022	149	ATCC25795GL001301	ATCC25795GL001322	8.39	+
TU1105	ATCC25795_good_1_paired_contig_13	73753	73842	90	ATCC25795GL001301	ATCC25795GL001322	2.2	+
TU1106	ATCC25795_good_1_paired_contig_13	76454	76521	68	ATCC25795GL001301	ATCC25795GL001322	2	+
TU1107	ATCC25795_good_1_paired_contig_13	76702	76759	58	ATCC25795GL001301	ATCC25795GL001322	2.38	+
TU1108	ATCC25795_good_1_paired_contig_13	77044	77133	90	ATCC25795GL001301	ATCC25795GL001322	2.61	+
TU1109	ATCC25795_good_1_paired_contig_13	77524	77625	102	ATCC25795GL001301	ATCC25795GL001322	2.76	+
TU1110	ATCC25795_good_1_paired_contig_13	77645	77729	85	ATCC25795GL001301	ATCC25795GL001322	2.47	+
TU1111	ATCC25795_good_1_paired_contig_13	77753	77831	79	ATCC25795GL001301	ATCC25795GL001322	2	+
TU1112	ATCC25795_good_1_paired_contig_13	77863	77986	124	ATCC25795GL001301	ATCC25795GL001322	3.88	+
TU1113	ATCC25795_good_1_paired_contig_13	78894	78985	92	ATCC25795GL001321	ATCC25795GL001326	2.84	-
TU1114	ATCC25795_good_1_paired_contig_13	81146	81493	348	ATCC25795GL001321	ATCC25795GL001326	16.51	-
TU1115	ATCC25795_good_1_paired_contig_13	81654	81703	50	ATCC25795GL001321	ATCC25795GL001326	2	-
TU1116	ATCC25795_good_1_paired_contig_13	81772	81872	101	ATCC25795GL001321	ATCC25795GL001326	2.58	-
TU1117	ATCC25795_good_1_paired_contig_13	87481	87558	78	ATCC25795GL001330	ATCC25795GL001332	2	-
TU1118	ATCC25795_good_1_paired_contig_13	87583	87699	117	ATCC25795GL001330	ATCC25795GL001332	3.44	-
TU1119	ATCC25795_good_1_paired_contig_13	87723	87866	144	ATCC25795GL001330	ATCC25795GL001332	4.68	-
TU1120	ATCC25795_good_1_paired_contig_13	88583	88672	90	ATCC25795GL001331	ATCC25795GL001337	2.13	+
TU1121	ATCC25795_good_1_paired_contig_13	88824	88968	145	ATCC25795GL001331	ATCC25795GL001337	3.41	+
TU1122	ATCC25795_good_1_paired_contig_13	89058	89178	121	ATCC25795GL001331	ATCC25795GL001337	2.98	+
TU1123	ATCC25795_good_1_paired_contig_13	89622	89717	96	ATCC25795GL001331	ATCC25795GL001337	2.43	+
TU1124	ATCC25795_good_1_paired_contig_13	90627	90686	60	ATCC25795GL001331	ATCC25795GL001337	2	+
TU1125	ATCC25795_good_1_paired_contig_13	92143	92201	59	ATCC25795GL001336	ATCC25795GL001338	2	-
TU1126	ATCC25795_good_1_paired_contig_13	92732	92798	67	ATCC25795GL001336	ATCC25795GL001338	2	-
TU1127	ATCC25795_good_1_paired_contig_13	92828	92898	71	ATCC25795GL001336	ATCC25795GL001338	2	-
TU1128	ATCC25795_good_1_paired_contig_13	93126	93190	65	ATCC25795GL001336	ATCC25795GL001338	2	-
TU1129	ATCC25795_good_1_paired_contig_13	94563	94652	90	ATCC25795GL001337	ATCC25795GL001342	2.37	+
TU1130	ATCC25795_good_1_paired_contig_13	95125	95205	81	ATCC25795GL001337	ATCC25795GL001342	2	+
TU1131	ATCC25795_good_1_paired_contig_13	95217	95306	90	ATCC25795GL001337	ATCC25795GL001342	2	+
TU1132	ATCC25795_good_1_paired_contig_13	96609	96698	90	ATCC25795GL001337	ATCC25795GL001342	2.43	+
TU1133	ATCC25795_good_1_paired_contig_13	96771	96959	189	ATCC25795GL001337	ATCC25795GL001342	3.77	+
TU1134	ATCC25795_good_1_paired_contig_13	97351	97440	90	ATCC25795GL001341	ATCC25795GL001343	2.17	-
TU1135	ATCC25795_good_1_paired_contig_13	98420	98509	90	ATCC25795GL001341	ATCC25795GL001343	2.33	-
TU1136	ATCC25795_good_1_paired_contig_13	98669	98722	54	ATCC25795GL001341	ATCC25795GL001343	2	-
TU1137	ATCC25795_good_1_paired_contig_13	99100	99251	152	ATCC25795GL001342	ATCC25795GL001344	5.56	+
TU1138	ATCC25795_good_1_paired_contig_13	99641	99767	127	ATCC25795GL001342	ATCC25795GL001344	2.54	+
TU1139	ATCC25795_good_1_paired_contig_13	99878	100030	153	ATCC25795GL001342	ATCC25795GL001344	3.15	+
TU1140	ATCC25795_good_1_paired_contig_13	100346	100754	409	ATCC25795GL001343	ATCC25795GL001350	4.83	-
TU1141	ATCC25795_good_1_paired_contig_13	102216	102355	140	ATCC25795GL001343	ATCC25795GL001350	3.35	-
TU1142	ATCC25795_good_1_paired_contig_13	102779	103032	254	ATCC25795GL001343	ATCC25795GL001350	7.44	-
TU1143	ATCC25795_good_1_paired_contig_13	103182	103483	302	ATCC25795GL001343	ATCC25795GL001350	4.11	-
TU1144	ATCC25795_good_1_paired_contig_13	103487	103611	125	ATCC25795GL001343	ATCC25795GL001350	2.78	-
TU1145	ATCC25795_good_1_paired_contig_13	103753	104103	351	ATCC25795GL001343	ATCC25795GL001350	7.28	-
TU1146	ATCC25795_good_1_paired_contig_13	104401	104571	171	ATCC25795GL001343	ATCC25795GL001350	6.24	-
TU1147	ATCC25795_good_1_paired_contig_13	105370	105480	111	ATCC25795GL001349	ATCC25795GL001354	2.35	+
TU1148	ATCC25795_good_1_paired_contig_13	106672	106795	124	ATCC25795GL001349	ATCC25795GL001354	2.65	+
TU1149	ATCC25795_good_1_paired_contig_13	106998	107112	115	ATCC25795GL001349	ATCC25795GL001354	2.4	+
TU1150	ATCC25795_good_1_paired_contig_13	107815	107970	156	ATCC25795GL001349	ATCC25795GL001354	4.68	+
TU1151	ATCC25795_good_1_paired_contig_13	108197	108314	118	ATCC25795GL001349	ATCC25795GL001354	3.01	+
TU1152	ATCC25795_good_1_paired_contig_13	109980	110101	122	ATCC25795GL001353	ATCC25795GL001355	2.95	-
TU1153	ATCC25795_good_1_paired_contig_13	110219	110273	55	ATCC25795GL001353	ATCC25795GL001355	2	-
TU1154	ATCC25795_good_1_paired_contig_13	110557	110625	69	ATCC25795GL001354	ATCC25795GL001356	2	+
TU1155	ATCC25795_good_1_paired_contig_13	112079	112168	90	ATCC25795GL001355	ATCC25795GL001357	2.27	-
TU1156	ATCC25795_good_1_paired_contig_13	112385	112468	84	ATCC25795GL001356	ATCC25795GL001358	2	+
TU1157	ATCC25795_good_1_paired_contig_13	112580	112740	161	ATCC25795GL001356	ATCC25795GL001358	4.25	+
TU1158	ATCC25795_good_1_paired_contig_13	114164	114220	57	ATCC25795GL001359	ATCC25795GL001365	2	-
TU1159	ATCC25795_good_1_paired_contig_13	114337	114440	104	ATCC25795GL001359	ATCC25795GL001365	2.79	-
TU1160	ATCC25795_good_1_paired_contig_13	114462	114749	288	ATCC25795GL001359	ATCC25795GL001365	7.32	-
TU1161	ATCC25795_good_1_paired_contig_13	114842	115101	260	ATCC25795GL001359	ATCC25795GL001365	10.98	-
TU1162	ATCC25795_good_1_paired_contig_13	117085	117149	65	ATCC25795GL001359	ATCC25795GL001365	2	-
TU1163	ATCC25795_good_1_paired_contig_13	117753	117859	107	ATCC25795GL001359	ATCC25795GL001365	2.51	-
TU1164	ATCC25795_good_1_paired_contig_13	118133	118286	154	ATCC25795GL001359	ATCC25795GL001365	4.55	-
TU1165	ATCC25795_good_1_paired_contig_13	118290	118501	212	ATCC25795GL001359	ATCC25795GL001365	30.93	-
TU1166	ATCC25795_good_1_paired_contig_13	118691	118758	68	ATCC25795GL001359	ATCC25795GL001365	2	-
TU1167	ATCC25795_good_1_paired_contig_13	119289	119411	123	ATCC25795GL001359	ATCC25795GL001365	2.48	-
TU1168	ATCC25795_good_1_paired_contig_13	119429	119518	90	ATCC25795GL001359	ATCC25795GL001365	2.28	-
TU1169	ATCC25795_good_1_paired_contig_13	120030	120119	90	ATCC25795GL001359	ATCC25795GL001365	2.02	-
TU1170	ATCC25795_good_1_paired_contig_13	120133	120327	195	ATCC25795GL001359	ATCC25795GL001365	16.97	-
TU1171	ATCC25795_good_1_paired_contig_13	120561	120764	204	ATCC25795GL001364	ATCC25795GL001367	18.82	+
TU1172	ATCC25795_good_1_paired_contig_13	121029	121118	90	ATCC25795GL001364	ATCC25795GL001367	2.72	+
TU1173	ATCC25795_good_1_paired_contig_13	122352	122412	61	ATCC25795GL001364	ATCC25795GL001367	2	+
TU1174	ATCC25795_good_1_paired_contig_13	122896	122997	102	ATCC25795GL001366	ATCC25795GL001369	2.8	-
TU1175	ATCC25795_good_1_paired_contig_13	125562	125624	63	ATCC25795GL001368	ATCC25795GL001371	2	+
TU1176	ATCC25795_good_1_paired_contig_13	125783	125970	188	ATCC25795GL001368	ATCC25795GL001371	5.84	+
TU1177	ATCC25795_good_1_paired_contig_13	126088	126590	503	ATCC25795GL001368	ATCC25795GL001371	24.57	+
TU1178	ATCC25795_good_1_paired_contig_13	126653	126744	92	ATCC25795GL001368	ATCC25795GL001371	3.51	+
TU1179	ATCC25795_good_1_paired_contig_13	127088	127177	90	ATCC25795GL001368	ATCC25795GL001371	2.01	+
TU1180	ATCC25795_good_1_paired_contig_13	127193	127261	69	ATCC25795GL001368	ATCC25795GL001371	2	+
TU1181	ATCC25795_good_1_paired_contig_13	127311	127366	56	ATCC25795GL001368	ATCC25795GL001371	2	+
TU1182	ATCC25795_good_1_paired_contig_13	128958	129007	50	ATCC25795GL001370	ATCC25795GL001377	2	-
TU1183	ATCC25795_good_1_paired_contig_13	129060	129134	75	ATCC25795GL001370	ATCC25795GL001377	2	-
TU1184	ATCC25795_good_1_paired_contig_13	129875	130050	176	ATCC25795GL001370	ATCC25795GL001377	2.36	-
TU1185	ATCC25795_good_1_paired_contig_13	130052	130255	204	ATCC25795GL001370	ATCC25795GL001377	4.11	-
TU1186	ATCC25795_good_1_paired_contig_13	130491	130544	54	ATCC25795GL001370	ATCC25795GL001377	2	-
TU1187	ATCC25795_good_1_paired_contig_13	131275	131409	135	ATCC25795GL001370	ATCC25795GL001377	2.16	-
TU1188	ATCC25795_good_1_paired_contig_13	131497	131586	90	ATCC25795GL001370	ATCC25795GL001377	2.73	-
TU1189	ATCC25795_good_1_paired_contig_13	131778	131852	75	ATCC25795GL001370	ATCC25795GL001377	2	-
TU1190	ATCC25795_good_1_paired_contig_13	132779	132838	60	ATCC25795GL001370	ATCC25795GL001377	2	-
TU1191	ATCC25795_good_1_paired_contig_13	133024	133251	228	ATCC25795GL001370	ATCC25795GL001377	8.64	-
TU1192	ATCC25795_good_1_paired_contig_13	134352	134514	163	ATCC25795GL001370	ATCC25795GL001377	3.01	-
TU1193	ATCC25795_good_1_paired_contig_13	135381	135487	107	ATCC25795GL001377	ATCC25795GL001382	2.82	-
TU1194	ATCC25795_good_1_paired_contig_13	135899	136106	208	ATCC25795GL001377	ATCC25795GL001382	3.49	-
TU1195	ATCC25795_good_1_paired_contig_13	137251	137306	56	ATCC25795GL001377	ATCC25795GL001382	2	-
TU1196	ATCC25795_good_1_paired_contig_13	137314	137679	366	ATCC25795GL001377	ATCC25795GL001382	10.65	-
TU1197	ATCC25795_good_1_paired_contig_13	137826	137915	90	ATCC25795GL001377	ATCC25795GL001382	2.53	-
TU1198	ATCC25795_good_1_paired_contig_13	143173	143262	90	ATCC25795GL001381	ATCC25795GL001388	2.14	+
TU1199	ATCC25795_good_1_paired_contig_13	143520	143689	170	ATCC25795GL001381	ATCC25795GL001388	2.07	+
TU1200	ATCC25795_good_1_paired_contig_13	147130	147219	90	ATCC25795GL001381	ATCC25795GL001388	2.43	+
TU1201	ATCC25795_good_1_paired_contig_13	147226	147333	108	ATCC25795GL001381	ATCC25795GL001388	2.6	+
TU1202	ATCC25795_good_1_paired_contig_13	148566	148711	146	ATCC25795GL001387	ATCC25795GL001389	6.6	-
TU1203	ATCC25795_good_1_paired_contig_13	151287	151397	111	ATCC25795GL001389	ATCC25795GL001391	2.77	-
TU1204	ATCC25795_good_1_paired_contig_13	152028	152082	55	ATCC25795GL001390	ATCC25795GL001393	2	+
TU1205	ATCC25795_good_1_paired_contig_13	161594	161683	90	ATCC25795GL001397	ATCC25795GL001403	2.61	-
TU1206	ATCC25795_good_1_paired_contig_13	161906	161995	90	ATCC25795GL001400	ATCC25795GL001401	2.24	+
TU1207	ATCC25795_good_1_paired_contig_13	161922	162056	135	ATCC25795GL001397	ATCC25795GL001403	4.07	-
TU1208	ATCC25795_good_1_paired_contig_13	163610	163722	113	ATCC25795GL001397	ATCC25795GL001403	2.91	-
TU1209	ATCC25795_good_1_paired_contig_13	163858	163947	90	ATCC25795GL001397	ATCC25795GL001403	2.3	-
TU1210	ATCC25795_good_1_paired_contig_13	164177	164229	53	ATCC25795GL001402	ATCC25795GL001407	2	+
TU1211	ATCC25795_good_1_paired_contig_13	164494	164557	64	ATCC25795GL001402	ATCC25795GL001407	2	+
TU1212	ATCC25795_good_1_paired_contig_13	165196	165386	191	ATCC25795GL001402	ATCC25795GL001407	4.67	+
TU1213	ATCC25795_good_1_paired_contig_13	165553	165677	125	ATCC25795GL001402	ATCC25795GL001407	2.18	+
TU1214	ATCC25795_good_1_paired_contig_13	167205	167352	148	ATCC25795GL001406	ATCC25795GL001409	2.2	-
TU1215	ATCC25795_good_1_paired_contig_13	167453	167580	128	ATCC25795GL001406	ATCC25795GL001409	3.58	-
TU1216	ATCC25795_good_1_paired_contig_13	169469	169599	131	ATCC25795GL001408	ATCC25795GL001412	6.78	+
TU1217	ATCC25795_good_1_paired_contig_13	172011	172072	62	ATCC25795GL001411	ATCC25795GL001419	2	-
TU1218	ATCC25795_good_1_paired_contig_13	174288	174339	52	ATCC25795GL001411	ATCC25795GL001419	2	-
TU1219	ATCC25795_good_1_paired_contig_13	174565	174637	73	ATCC25795GL001411	ATCC25795GL001419	2	-
TU1220	ATCC25795_good_1_paired_contig_13	175388	175442	55	ATCC25795GL001411	ATCC25795GL001419	2	-
TU1221	ATCC25795_good_1_paired_contig_13	176273	176333	61	ATCC25795GL001411	ATCC25795GL001419	2	-
TU1222	ATCC25795_good_1_paired_contig_13	179801	179863	63	ATCC25795GL001411	ATCC25795GL001419	2	-
TU1223	ATCC25795_good_1_paired_contig_13	184362	184433	72	ATCC25795GL001422	ATCC25795GL001425	2	-
TU1224	ATCC25795_good_1_paired_contig_13	184908	184974	67	ATCC25795GL001422	ATCC25795GL001425	2	-
TU1225	ATCC25795_good_1_paired_contig_13	186625	186800	176	ATCC25795GL001424	ATCC25795GL001428	12.29	+
TU1226	ATCC25795_good_1_paired_contig_13	187328	187481	154	ATCC25795GL001424	ATCC25795GL001428	6.16	+
TU1227	ATCC25795_good_1_paired_contig_13	188218	188385	168	ATCC25795GL001424	ATCC25795GL001428	6.15	+
TU1228	ATCC25795_good_1_paired_contig_13	188467	188598	132	ATCC25795GL001427	ATCC25795GL001432	5.2	-
TU1229	ATCC25795_good_1_paired_contig_13	189256	189385	130	ATCC25795GL001427	ATCC25795GL001432	2.47	-
TU1230	ATCC25795_good_1_paired_contig_13	189425	189479	55	ATCC25795GL001427	ATCC25795GL001432	2	-
TU1231	ATCC25795_good_1_paired_contig_13	189861	189982	122	ATCC25795GL001427	ATCC25795GL001432	2.8	-
TU1232	ATCC25795_good_1_paired_contig_13	190501	190639	139	ATCC25795GL001427	ATCC25795GL001432	3.88	-
TU1233	ATCC25795_good_1_paired_contig_13	190784	190858	75	ATCC25795GL001427	ATCC25795GL001432	2.43	-
TU1234	ATCC25795_good_1_paired_contig_13	191307	191504	198	ATCC25795GL001427	ATCC25795GL001432	5.4	-
TU1235	ATCC25795_good_1_paired_contig_13	192535	192587	53	ATCC25795GL001427	ATCC25795GL001432	2	-
TU1236	ATCC25795_good_1_paired_contig_13	196666	196742	77	ATCC25795GL001433	ATCC25795GL001437	2	+
TU1237	ATCC25795_good_1_paired_contig_13	197575	197802	228	ATCC25795GL001433	ATCC25795GL001437	4.6	+
TU1238	ATCC25795_good_1_paired_contig_13	198055	198144	90	ATCC25795GL001436	ATCC25795GL001439	2.63	-
TU1239	ATCC25795_good_1_paired_contig_13	201198	201281	84	ATCC25795GL001439	ATCC25795GL001444	2	-
TU1240	ATCC25795_good_1_paired_contig_13	201541	201590	50	ATCC25795GL001439	ATCC25795GL001444	2	-
TU1241	ATCC25795_good_1_paired_contig_13	203513	203643	131	ATCC25795GL001439	ATCC25795GL001444	2.82	-
TU1242	ATCC25795_good_1_paired_contig_13	205967	206029	63	ATCC25795GL001439	ATCC25795GL001444	2	-
TU1243	ATCC25795_good_1_paired_contig_13	208327	208383	57	ATCC25795GL001444	-	2	-
TU1244	ATCC25795_good_1_paired_contig_13	208684	208781	98	ATCC25795GL001444	-	2.89	-
TU1245	ATCC25795_good_1_paired_contig_13	211462	211667	206	ATCC25795GL001444	-	2.62	-
TU1246	ATCC25795_good_1_paired_contig_13	211921	212571	651	ATCC25795GL001444	-	11.8	-
TU1247	ATCC25795_good_1_paired_contig_13	212430	212523	94	ATCC25795GL001447	-	2.93	+
TU1248	ATCC25795_good_1_paired_contig_14	3111	3221	111	ATCC25795GL001452	ATCC25795GL001461	2.87	+
TU1249	ATCC25795_good_1_paired_contig_14	3446	3535	90	ATCC25795GL001452	ATCC25795GL001461	2.51	+
TU1250	ATCC25795_good_1_paired_contig_14	10935	11054	120	ATCC25795GL001452	ATCC25795GL001461	8.85	+
TU1251	ATCC25795_good_1_paired_contig_14	11654	11825	172	ATCC25795GL001452	ATCC25795GL001461	2.78	+
TU1252	ATCC25795_good_1_paired_contig_14	11947	12044	98	ATCC25795GL001452	ATCC25795GL001461	3.51	+
TU1253	ATCC25795_good_1_paired_contig_14	12051	12140	90	ATCC25795GL001452	ATCC25795GL001461	2.59	+
TU1254	ATCC25795_good_1_paired_contig_14	12669	12758	90	ATCC25795GL001460	ATCC25795GL001463	2.24	-
TU1255	ATCC25795_good_1_paired_contig_14	13065	13292	228	ATCC25795GL001460	ATCC25795GL001463	6.5	-
TU1256	ATCC25795_good_1_paired_contig_14	13419	13568	150	ATCC25795GL001460	ATCC25795GL001463	2.4	-
TU1257	ATCC25795_good_1_paired_contig_14	13854	14159	306	ATCC25795GL001462	ATCC25795GL001464	2.83	+
TU1258	ATCC25795_good_1_paired_contig_14	16340	16431	92	ATCC25795GL001463	ATCC25795GL001466	3.01	-
TU1259	ATCC25795_good_1_paired_contig_14	17790	17845	56	ATCC25795GL001465	ATCC25795GL001468	2	+
TU1260	ATCC25795_good_1_paired_contig_14	19381	19569	189	ATCC25795GL001467	ATCC25795GL001471	9.41	-
TU1261	ATCC25795_good_1_paired_contig_14	20976	21065	90	ATCC25795GL001467	ATCC25795GL001471	2.3	-
TU1262	ATCC25795_good_1_paired_contig_14	22730	22816	87	ATCC25795GL001471	ATCC25795GL001473	2	-
TU1263	ATCC25795_good_1_paired_contig_14	23549	23738	190	ATCC25795GL001471	ATCC25795GL001473	2.63	-
TU1264	ATCC25795_good_1_paired_contig_14	24626	24760	135	ATCC25795GL001472	ATCC25795GL001476	2.21	+
TU1265	ATCC25795_good_1_paired_contig_14	24960	25091	132	ATCC25795GL001472	ATCC25795GL001476	2.16	+
TU1266	ATCC25795_good_1_paired_contig_14	25551	25811	261	ATCC25795GL001472	ATCC25795GL001476	2.71	+
TU1267	ATCC25795_good_1_paired_contig_14	26213	26348	136	ATCC25795GL001472	ATCC25795GL001476	2.86	+
TU1268	ATCC25795_good_1_paired_contig_14	26668	26717	50	ATCC25795GL001472	ATCC25795GL001476	2	+
TU1269	ATCC25795_good_1_paired_contig_14	28029	28085	57	ATCC25795GL001475	ATCC25795GL001478	2	-
TU1270	ATCC25795_good_1_paired_contig_14	28163	28287	125	ATCC25795GL001475	ATCC25795GL001478	2.78	-
TU1271	ATCC25795_good_1_paired_contig_14	29837	30131	295	ATCC25795GL001477	ATCC25795GL001481	4.54	+
TU1272	ATCC25795_good_1_paired_contig_14	31181	31352	172	ATCC25795GL001480	ATCC25795GL001484	11.51	-
TU1273	ATCC25795_good_1_paired_contig_14	34485	34604	120	ATCC25795GL001480	ATCC25795GL001484	3	-
TU1274	ATCC25795_good_1_paired_contig_14	35021	35194	174	ATCC25795GL001483	ATCC25795GL001488	2.79	+
TU1275	ATCC25795_good_1_paired_contig_14	36421	36478	58	ATCC25795GL001483	ATCC25795GL001488	2	+
TU1276	ATCC25795_good_1_paired_contig_14	36739	37024	286	ATCC25795GL001483	ATCC25795GL001488	2.58	+
TU1277	ATCC25795_good_1_paired_contig_14	37074	37473	400	ATCC25795GL001483	ATCC25795GL001488	11.56	+
TU1278	ATCC25795_good_1_paired_contig_14	37550	37601	52	ATCC25795GL001483	ATCC25795GL001488	2	+
TU1279	ATCC25795_good_1_paired_contig_14	37694	37834	141	ATCC25795GL001483	ATCC25795GL001488	2.44	+
TU1280	ATCC25795_good_1_paired_contig_14	38722	38776	55	ATCC25795GL001487	ATCC25795GL001489	2	-
TU1281	ATCC25795_good_1_paired_contig_14	38874	38963	90	ATCC25795GL001487	ATCC25795GL001489	2.17	-
TU1282	ATCC25795_good_1_paired_contig_14	40043	40132	90	ATCC25795GL001488	ATCC25795GL001491	2.56	+
TU1283	ATCC25795_good_1_paired_contig_14	40958	41010	53	ATCC25795GL001490	ATCC25795GL001492	2	-
TU1284	ATCC25795_good_1_paired_contig_14	43345	43427	83	ATCC25795GL001492	ATCC25795GL001499	2	-
TU1285	ATCC25795_good_1_paired_contig_14	44640	44955	316	ATCC25795GL001492	ATCC25795GL001499	4.02	-
TU1286	ATCC25795_good_1_paired_contig_14	46545	46673	129	ATCC25795GL001492	ATCC25795GL001499	4.19	-
TU1287	ATCC25795_good_1_paired_contig_14	47155	47244	90	ATCC25795GL001492	ATCC25795GL001499	2.27	-
TU1288	ATCC25795_good_1_paired_contig_14	47651	47793	143	ATCC25795GL001492	ATCC25795GL001499	3.19	-
TU1289	ATCC25795_good_1_paired_contig_14	48238	48348	111	ATCC25795GL001492	ATCC25795GL001499	3.45	-
TU1290	ATCC25795_good_1_paired_contig_14	49071	49120	50	ATCC25795GL001498	ATCC25795GL001500	2	+
TU1291	ATCC25795_good_1_paired_contig_14	52479	52705	227	ATCC25795GL001499	ATCC25795GL001510	14.55	-
TU1292	ATCC25795_good_1_paired_contig_14	55700	55760	61	ATCC25795GL001499	ATCC25795GL001510	2	-
TU1293	ATCC25795_good_1_paired_contig_14	56609	56737	129	ATCC25795GL001499	ATCC25795GL001510	3.58	-
TU1294	ATCC25795_good_1_paired_contig_14	57471	57521	51	ATCC25795GL001499	ATCC25795GL001510	2	-
TU1295	ATCC25795_good_1_paired_contig_14	58985	59088	104	ATCC25795GL001499	ATCC25795GL001510	2.85	-
TU1296	ATCC25795_good_1_paired_contig_14	60292	60365	74	ATCC25795GL001499	ATCC25795GL001510	2	-
TU1297	ATCC25795_good_1_paired_contig_14	60643	60692	50	ATCC25795GL001499	ATCC25795GL001510	2	-
TU1298	ATCC25795_good_1_paired_contig_14	61027	61146	120	ATCC25795GL001499	ATCC25795GL001510	2.73	-
TU1299	ATCC25795_good_1_paired_contig_14	61755	61872	118	ATCC25795GL001499	ATCC25795GL001510	2.74	-
TU1300	ATCC25795_good_1_paired_contig_14	62581	62635	55	ATCC25795GL001509	ATCC25795GL001513	2	+
TU1301	ATCC25795_good_1_paired_contig_14	63138	63277	140	ATCC25795GL001509	ATCC25795GL001513	3.79	+
TU1302	ATCC25795_good_1_paired_contig_14	68527	68616	90	ATCC25795GL001513	ATCC25795GL001515	2.08	+
TU1303	ATCC25795_good_1_paired_contig_14	70191	70274	84	ATCC25795GL001515	ATCC25795GL001518	2.52	+
TU1304	ATCC25795_good_1_paired_contig_14	70847	70936	90	ATCC25795GL001515	ATCC25795GL001518	2.32	+
TU1305	ATCC25795_good_1_paired_contig_14	71099	71189	91	ATCC25795GL001515	ATCC25795GL001518	3.2	+
TU1306	ATCC25795_good_1_paired_contig_14	71295	71434	140	ATCC25795GL001517	ATCC25795GL001522	2.4	-
TU1307	ATCC25795_good_1_paired_contig_14	71521	71653	133	ATCC25795GL001517	ATCC25795GL001522	3.72	-
TU1308	ATCC25795_good_1_paired_contig_14	71944	72132	189	ATCC25795GL001517	ATCC25795GL001522	3.48	-
TU1309	ATCC25795_good_1_paired_contig_14	72931	72990	60	ATCC25795GL001517	ATCC25795GL001522	2	-
TU1310	ATCC25795_good_1_paired_contig_14	73105	73234	130	ATCC25795GL001517	ATCC25795GL001522	3.17	-
TU1311	ATCC25795_good_1_paired_contig_14	73558	73647	90	ATCC25795GL001517	ATCC25795GL001522	3.24	-
TU1312	ATCC25795_good_1_paired_contig_14	73905	73994	90	ATCC25795GL001517	ATCC25795GL001522	2.16	-
TU1313	ATCC25795_good_1_paired_contig_14	76050	76119	70	ATCC25795GL001521	ATCC25795GL001530	2	+
TU1314	ATCC25795_good_1_paired_contig_14	76256	76345	90	ATCC25795GL001521	ATCC25795GL001530	2.37	+
TU1315	ATCC25795_good_1_paired_contig_14	78045	78162	118	ATCC25795GL001521	ATCC25795GL001530	2.86	+
TU1316	ATCC25795_good_1_paired_contig_14	78444	78650	207	ATCC25795GL001521	ATCC25795GL001530	9.55	+
TU1317	ATCC25795_good_1_paired_contig_14	79103	79252	150	ATCC25795GL001521	ATCC25795GL001530	2.7	+
TU1318	ATCC25795_good_1_paired_contig_14	79363	79551	189	ATCC25795GL001521	ATCC25795GL001530	2.66	+
TU1319	ATCC25795_good_1_paired_contig_14	80992	81124	133	ATCC25795GL001529	-	4.01	-
TU1320	ATCC25795_good_1_paired_contig_14	81834	81902	69	ATCC25795GL001529	-	2	-
TU1321	ATCC25795_good_1_paired_contig_14	82627	82700	74	ATCC25795GL001529	-	2	-
TU1322	ATCC25795_good_1_paired_contig_14	83318	83467	150	ATCC25795GL001529	-	3.47	-
TU1323	ATCC25795_good_1_paired_contig_15	7496	7550	55	-	ATCC25795GL001543	2	-
TU1324	ATCC25795_good_1_paired_contig_15	8993	9108	116	-	ATCC25795GL001543	2.71	-
TU1325	ATCC25795_good_1_paired_contig_15	11324	11381	58	ATCC25795GL001543	ATCC25795GL001552	2	-
TU1326	ATCC25795_good_1_paired_contig_15	19986	20230	245	ATCC25795GL001543	ATCC25795GL001552	4.29	-
TU1327	ATCC25795_good_1_paired_contig_15	20409	20519	111	ATCC25795GL001543	ATCC25795GL001552	2.59	-
TU1328	ATCC25795_good_1_paired_contig_15	27065	27126	62	ATCC25795GL001552	ATCC25795GL001566	2	-
TU1329	ATCC25795_good_1_paired_contig_15	31263	31362	100	ATCC25795GL001552	ATCC25795GL001566	2.53	-
TU1330	ATCC25795_good_1_paired_contig_15	33671	33744	74	ATCC25795GL001552	ATCC25795GL001566	2	-
TU1331	ATCC25795_good_1_paired_contig_15	37194	37326	133	ATCC25795GL001566	ATCC25795GL001573	3.91	-
TU1332	ATCC25795_good_1_paired_contig_15	37380	37521	142	ATCC25795GL001566	ATCC25795GL001573	2.4	-
TU1333	ATCC25795_good_1_paired_contig_15	46119	46257	139	ATCC25795GL001572	ATCC25795GL001578	3.79	+
TU1334	ATCC25795_good_1_paired_contig_15	46502	46663	162	ATCC25795GL001572	ATCC25795GL001578	3.33	+
TU1335	ATCC25795_good_1_paired_contig_15	51515	51673	159	ATCC25795GL001577	ATCC25795GL001586	2.26	-
TU1336	ATCC25795_good_1_paired_contig_15	59274	59385	112	ATCC25795GL001588	ATCC25795GL001594	2.52	+
TU1337	ATCC25795_good_1_paired_contig_15	63230	63282	53	ATCC25795GL001588	ATCC25795GL001594	2	+
TU1338	ATCC25795_good_1_paired_contig_15	63782	63952	171	ATCC25795GL001593	ATCC25795GL001597	5.5	-
TU1339	ATCC25795_good_1_paired_contig_15	67469	67575	107	ATCC25795GL001596	ATCC25795GL001602	3.15	+
TU1340	ATCC25795_good_1_paired_contig_15	68210	68313	104	ATCC25795GL001596	ATCC25795GL001602	3.4	+
TU1341	ATCC25795_good_1_paired_contig_15	70731	70897	167	ATCC25795GL001602	ATCC25795GL001604	4.18	+
TU1342	ATCC25795_good_1_paired_contig_15	71508	71568	61	ATCC25795GL001602	ATCC25795GL001604	2	+
TU1343	ATCC25795_good_1_paired_contig_15	72103	72237	135	ATCC25795GL001603	ATCC25795GL001610	2.67	-
TU1344	ATCC25795_good_1_paired_contig_15	75566	75615	50	ATCC25795GL001603	ATCC25795GL001610	2	-
TU1345	ATCC25795_good_1_paired_contig_15	75818	75907	90	ATCC25795GL001603	ATCC25795GL001610	2.08	-
TU1346	ATCC25795_good_1_paired_contig_15	75909	75998	90	ATCC25795GL001603	ATCC25795GL001610	2.06	-
TU1347	ATCC25795_good_1_paired_contig_15	77383	77487	105	ATCC25795GL001609	ATCC25795GL001613	2.61	+
TU1348	ATCC25795_good_1_paired_contig_15	78696	78785	90	ATCC25795GL001612	ATCC25795GL001614	2.28	-
TU1349	ATCC25795_good_1_paired_contig_15	79725	79924	200	ATCC25795GL001613	ATCC25795GL001623	2.62	+
TU1350	ATCC25795_good_1_paired_contig_15	82201	82315	115	ATCC25795GL001613	ATCC25795GL001623	4.32	+
TU1351	ATCC25795_good_1_paired_contig_15	85570	85788	219	ATCC25795GL001613	ATCC25795GL001623	4.05	+
TU1352	ATCC25795_good_1_paired_contig_15	86243	86354	112	ATCC25795GL001613	ATCC25795GL001623	2.27	+
TU1353	ATCC25795_good_1_paired_contig_15	86628	86793	166	ATCC25795GL001613	ATCC25795GL001623	2.17	+
TU1354	ATCC25795_good_1_paired_contig_15	88911	89022	112	ATCC25795GL001624	ATCC25795GL001627	2.79	+
TU1355	ATCC25795_good_1_paired_contig_15	90280	90373	94	ATCC25795GL001624	ATCC25795GL001627	3.82	+
TU1356	ATCC25795_good_1_paired_contig_15	90399	90488	90	ATCC25795GL001624	ATCC25795GL001627	2.37	+
TU1357	ATCC25795_good_1_paired_contig_15	90597	90901	305	ATCC25795GL001624	ATCC25795GL001627	5.65	+
TU1358	ATCC25795_good_1_paired_contig_15	94948	95101	154	ATCC25795GL001632	ATCC25795GL001636	4.24	+
TU1359	ATCC25795_good_1_paired_contig_15	95359	95421	63	ATCC25795GL001632	ATCC25795GL001636	2	+
TU1360	ATCC25795_good_1_paired_contig_15	95477	95865	389	ATCC25795GL001632	ATCC25795GL001636	6.69	+
TU1361	ATCC25795_good_1_paired_contig_15	95954	96108	155	ATCC25795GL001632	ATCC25795GL001636	4.65	+
TU1362	ATCC25795_good_1_paired_contig_15	96228	96282	55	ATCC25795GL001632	ATCC25795GL001636	2	+
TU1363	ATCC25795_good_1_paired_contig_15	98885	98935	51	ATCC25795GL001635	ATCC25795GL001637	2	-
TU1364	ATCC25795_good_1_paired_contig_15	99546	99962	417	ATCC25795GL001636	ATCC25795GL001638	6.36	+
TU1365	ATCC25795_good_1_paired_contig_15	104568	104743	176	ATCC25795GL001639	ATCC25795GL001641	4.69	+
TU1366	ATCC25795_good_1_paired_contig_15	106085	106174	90	ATCC25795GL001639	ATCC25795GL001641	2	+
TU1367	ATCC25795_good_1_paired_contig_15	106240	106465	226	ATCC25795GL001639	ATCC25795GL001641	51.28	+
TU1368	ATCC25795_good_1_paired_contig_15	106480	106569	90	ATCC25795GL001639	ATCC25795GL001641	2.19	+
TU1369	ATCC25795_good_1_paired_contig_15	107040	107106	67	ATCC25795GL001640	ATCC25795GL001642	2	-
TU1370	ATCC25795_good_1_paired_contig_15	109324	109388	65	ATCC25795GL001642	ATCC25795GL001649	2	-
TU1371	ATCC25795_good_1_paired_contig_15	109882	109935	54	ATCC25795GL001642	ATCC25795GL001649	2	-
TU1372	ATCC25795_good_1_paired_contig_15	113513	113656	144	ATCC25795GL001642	ATCC25795GL001649	3.62	-
TU1373	ATCC25795_good_1_paired_contig_15	117275	117408	134	ATCC25795GL001650	ATCC25795GL001654	2.36	-
TU1374	ATCC25795_good_1_paired_contig_15	119086	119136	51	ATCC25795GL001654	ATCC25795GL001656	2	-
TU1375	ATCC25795_good_1_paired_contig_15	121761	121822	62	ATCC25795GL001655	ATCC25795GL001662	2	+
TU1376	ATCC25795_good_1_paired_contig_15	122931	123056	126	ATCC25795GL001655	ATCC25795GL001662	4.32	+
TU1377	ATCC25795_good_1_paired_contig_15	123219	123308	90	ATCC25795GL001655	ATCC25795GL001662	2.32	+
TU1378	ATCC25795_good_1_paired_contig_15	124600	125070	471	ATCC25795GL001655	ATCC25795GL001662	38.97	+
TU1379	ATCC25795_good_1_paired_contig_15	125287	125376	90	ATCC25795GL001655	ATCC25795GL001662	2.2	+
TU1380	ATCC25795_good_1_paired_contig_15	128112	128201	90	ATCC25795GL001664	ATCC25795GL001672	2.07	+
TU1381	ATCC25795_good_1_paired_contig_15	128388	128443	56	ATCC25795GL001664	ATCC25795GL001672	2	+
TU1382	ATCC25795_good_1_paired_contig_15	129197	129515	319	ATCC25795GL001664	ATCC25795GL001672	6.13	+
TU1383	ATCC25795_good_1_paired_contig_15	129522	129716	195	ATCC25795GL001666	ATCC25795GL001667	2.63	-
TU1384	ATCC25795_good_1_paired_contig_15	130139	130331	193	ATCC25795GL001664	ATCC25795GL001672	4.85	+
TU1385	ATCC25795_good_1_paired_contig_15	132181	132270	90	ATCC25795GL001664	ATCC25795GL001672	2.29	+
TU1386	ATCC25795_good_1_paired_contig_15	132447	132659	213	ATCC25795GL001664	ATCC25795GL001672	4.41	+
TU1387	ATCC25795_good_1_paired_contig_15	133170	133259	90	ATCC25795GL001664	ATCC25795GL001672	2.18	+
TU1388	ATCC25795_good_1_paired_contig_15	133398	133487	90	ATCC25795GL001664	ATCC25795GL001672	2.06	+
TU1389	ATCC25795_good_1_paired_contig_15	133557	133716	160	ATCC25795GL001664	ATCC25795GL001672	6.16	+
TU1390	ATCC25795_good_1_paired_contig_15	133775	133864	90	ATCC25795GL001664	ATCC25795GL001672	2.13	+
TU1391	ATCC25795_good_1_paired_contig_15	133893	133982	90	ATCC25795GL001664	ATCC25795GL001672	2.03	+
TU1392	ATCC25795_good_1_paired_contig_15	137903	138221	319	ATCC25795GL001671	ATCC25795GL001675	7.64	-
TU1393	ATCC25795_good_1_paired_contig_15	139674	139945	272	ATCC25795GL001671	ATCC25795GL001675	3.47	-
TU1394	ATCC25795_good_1_paired_contig_15	141033	141309	277	ATCC25795GL001674	ATCC25795GL001677	4.61	+
TU1395	ATCC25795_good_1_paired_contig_15	141939	142126	188	ATCC25795GL001676	ATCC25795GL001680	2.87	-
TU1396	ATCC25795_good_1_paired_contig_15	142380	142553	174	ATCC25795GL001676	ATCC25795GL001680	2.59	-
TU1397	ATCC25795_good_1_paired_contig_15	142960	143025	66	ATCC25795GL001676	ATCC25795GL001680	2	-
TU1398	ATCC25795_good_1_paired_contig_15	146292	146345	54	ATCC25795GL001681	ATCC25795GL001685	2	+
TU1399	ATCC25795_good_1_paired_contig_15	150564	150623	60	ATCC25795GL001685	ATCC25795GL001688	2	+
TU1400	ATCC25795_good_1_paired_contig_15	151679	151861	183	ATCC25795GL001686	ATCC25795GL001696	2.83	-
TU1401	ATCC25795_good_1_paired_contig_15	152155	152206	52	ATCC25795GL001686	ATCC25795GL001696	2	-
TU1402	ATCC25795_good_1_paired_contig_15	152308	152358	51	ATCC25795GL001686	ATCC25795GL001696	2	-
TU1403	ATCC25795_good_1_paired_contig_15	154059	154161	103	ATCC25795GL001686	ATCC25795GL001696	2.87	-
TU1404	ATCC25795_good_1_paired_contig_15	154360	154473	114	ATCC25795GL001686	ATCC25795GL001696	2.96	-
TU1405	ATCC25795_good_1_paired_contig_15	154616	155049	434	ATCC25795GL001686	ATCC25795GL001696	14.63	-
TU1406	ATCC25795_good_1_paired_contig_15	155380	155559	180	ATCC25795GL001686	ATCC25795GL001696	2.95	-
TU1407	ATCC25795_good_1_paired_contig_15	155682	156334	653	ATCC25795GL001686	ATCC25795GL001696	5.22	-
TU1408	ATCC25795_good_1_paired_contig_15	156835	156892	58	ATCC25795GL001686	ATCC25795GL001696	2	-
TU1409	ATCC25795_good_1_paired_contig_15	158512	158951	440	ATCC25795GL001686	ATCC25795GL001696	5.27	-
TU1410	ATCC25795_good_1_paired_contig_15	159791	159842	52	ATCC25795GL001695	ATCC25795GL001697	2	+
TU1411	ATCC25795_good_1_paired_contig_15	160658	160971	314	ATCC25795GL001695	ATCC25795GL001697	5.26	+
TU1412	ATCC25795_good_1_paired_contig_15	161428	161533	106	ATCC25795GL001696	ATCC25795GL001710	2.76	-
TU1413	ATCC25795_good_1_paired_contig_15	162244	162333	90	ATCC25795GL001696	ATCC25795GL001710	3.64	-
TU1414	ATCC25795_good_1_paired_contig_15	163015	163162	148	ATCC25795GL001696	ATCC25795GL001710	2.43	-
TU1415	ATCC25795_good_1_paired_contig_15	163319	163495	177	ATCC25795GL001696	ATCC25795GL001710	5.39	-
TU1416	ATCC25795_good_1_paired_contig_15	165296	165407	112	ATCC25795GL001696	ATCC25795GL001710	2.88	-
TU1417	ATCC25795_good_1_paired_contig_15	167022	167111	90	ATCC25795GL001696	ATCC25795GL001710	2.27	-
TU1418	ATCC25795_good_1_paired_contig_15	167294	167383	90	ATCC25795GL001696	ATCC25795GL001710	2.76	-
TU1419	ATCC25795_good_1_paired_contig_15	168238	168388	151	ATCC25795GL001696	ATCC25795GL001710	3.49	-
TU1420	ATCC25795_good_1_paired_contig_15	168937	169071	135	ATCC25795GL001696	ATCC25795GL001710	5.94	-
TU1421	ATCC25795_good_1_paired_contig_15	169215	169295	81	ATCC25795GL001696	ATCC25795GL001710	2.19	-
TU1422	ATCC25795_good_1_paired_contig_15	169613	169774	162	ATCC25795GL001696	ATCC25795GL001710	4.4	-
TU1423	ATCC25795_good_1_paired_contig_15	169938	170026	89	ATCC25795GL001696	ATCC25795GL001710	2	-
TU1424	ATCC25795_good_1_paired_contig_15	171177	171249	73	ATCC25795GL001696	ATCC25795GL001710	2	-
TU1425	ATCC25795_good_1_paired_contig_15	171627	171731	105	ATCC25795GL001696	ATCC25795GL001710	2.77	-
TU1426	ATCC25795_good_1_paired_contig_15	172046	172101	56	ATCC25795GL001696	ATCC25795GL001710	2	-
TU1427	ATCC25795_good_1_paired_contig_15	172109	172198	90	ATCC25795GL001696	ATCC25795GL001710	2.08	-
TU1428	ATCC25795_good_1_paired_contig_15	174115	174204	90	ATCC25795GL001696	ATCC25795GL001710	2.43	-
TU1429	ATCC25795_good_1_paired_contig_15	174332	174403	72	ATCC25795GL001696	ATCC25795GL001710	2	-
TU1430	ATCC25795_good_1_paired_contig_15	176081	176132	52	ATCC25795GL001709	-	2	+
TU1431	ATCC25795_good_1_paired_contig_15	176396	176505	110	ATCC25795GL001709	-	3.25	+
TU1432	ATCC25795_good_1_paired_contig_15	176591	176759	169	ATCC25795GL001709	-	2.11	+
TU1433	ATCC25795_good_1_paired_contig_15	178073	178178	106	ATCC25795GL001709	-	2.21	+
TU1434	ATCC25795_good_1_paired_contig_15	178906	179206	301	ATCC25795GL001709	-	4.73	+
TU1435	ATCC25795_good_1_paired_contig_15	179532	180038	507	ATCC25795GL001709	-	8.09	+
TU1436	ATCC25795_good_1_paired_contig_15	180079	180191	113	ATCC25795GL001709	-	2.41	+
TU1437	ATCC25795_good_1_paired_contig_15	180200	180339	140	ATCC25795GL001709	-	3.29	+
TU1438	ATCC25795_good_1_paired_contig_15	180809	180881	73	ATCC25795GL001709	-	2	+
TU1439	ATCC25795_good_1_paired_contig_16	391	475	85	-	ATCC25795GL001717	2	-
TU1440	ATCC25795_good_1_paired_contig_16	502	578	77	-	ATCC25795GL001717	2	-
TU1441	ATCC25795_good_1_paired_contig_16	1823	1879	57	ATCC25795GL001716	ATCC25795GL001720	2	+
TU1442	ATCC25795_good_1_paired_contig_16	1907	2232	326	ATCC25795GL001716	ATCC25795GL001720	4.76	+
TU1443	ATCC25795_good_1_paired_contig_16	2252	3100	849	ATCC25795GL001716	ATCC25795GL001720	8.69	+
TU1444	ATCC25795_good_1_paired_contig_16	4836	5227	392	ATCC25795GL001720	ATCC25795GL001723	4.16	+
TU1445	ATCC25795_good_1_paired_contig_16	5262	5788	527	ATCC25795GL001720	ATCC25795GL001723	4.4	+
TU1446	ATCC25795_good_1_paired_contig_16	5830	6203	374	ATCC25795GL001720	ATCC25795GL001723	5.59	+
TU1447	ATCC25795_good_1_paired_contig_16	6378	6453	76	ATCC25795GL001720	ATCC25795GL001723	2	+
TU1448	ATCC25795_good_1_paired_contig_16	6527	6661	135	ATCC25795GL001720	ATCC25795GL001723	3.53	+
TU1449	ATCC25795_good_1_paired_contig_16	6705	6777	73	ATCC25795GL001720	ATCC25795GL001723	2	+
TU1450	ATCC25795_good_1_paired_contig_16	6780	7024	245	ATCC25795GL001720	ATCC25795GL001723	4.62	+
TU1451	ATCC25795_good_1_paired_contig_16	7152	7547	396	ATCC25795GL001720	ATCC25795GL001723	2.98	+
TU1452	ATCC25795_good_1_paired_contig_16	7551	7663	113	ATCC25795GL001720	ATCC25795GL001723	4	+
TU1453	ATCC25795_good_1_paired_contig_16	7717	7924	208	ATCC25795GL001720	ATCC25795GL001723	2.64	+
TU1454	ATCC25795_good_1_paired_contig_16	8048	8381	334	ATCC25795GL001720	ATCC25795GL001723	5.53	+
TU1455	ATCC25795_good_1_paired_contig_16	8404	8596	193	ATCC25795GL001720	ATCC25795GL001723	3.94	+
TU1456	ATCC25795_good_1_paired_contig_16	8614	8742	129	ATCC25795GL001720	ATCC25795GL001723	2.42	+
TU1457	ATCC25795_good_1_paired_contig_16	9576	9660	85	ATCC25795GL001724	ATCC25795GL001728	2	-
TU1458	ATCC25795_good_1_paired_contig_16	11821	12010	190	ATCC25795GL001724	ATCC25795GL001728	4.27	-
TU1459	ATCC25795_good_1_paired_contig_16	13581	13675	95	ATCC25795GL001727	ATCC25795GL001730	2.93	+
TU1460	ATCC25795_good_1_paired_contig_16	13743	13944	202	ATCC25795GL001727	ATCC25795GL001730	2.81	+
TU1461	ATCC25795_good_1_paired_contig_16	14337	14461	125	ATCC25795GL001727	ATCC25795GL001730	2.9	+
TU1462	ATCC25795_good_1_paired_contig_16	17836	17992	157	ATCC25795GL001731	ATCC25795GL001733	2.29	+
TU1463	ATCC25795_good_1_paired_contig_16	22343	22495	153	ATCC25795GL001732	ATCC25795GL001738	2.8	-
TU1464	ATCC25795_good_1_paired_contig_16	23562	23630	69	ATCC25795GL001738	ATCC25795GL001741	2	-
TU1465	ATCC25795_good_1_paired_contig_16	23739	23805	67	ATCC25795GL001738	ATCC25795GL001741	2	-
TU1466	ATCC25795_good_1_paired_contig_16	24006	24228	223	ATCC25795GL001738	ATCC25795GL001741	3.33	-
TU1467	ATCC25795_good_1_paired_contig_16	24374	24509	136	ATCC25795GL001738	ATCC25795GL001741	4.71	-
TU1468	ATCC25795_good_1_paired_contig_16	25680	25915	236	ATCC25795GL001740	ATCC25795GL001743	3.06	+
TU1469	ATCC25795_good_1_paired_contig_16	28845	28922	78	ATCC25795GL001742	ATCC25795GL001746	2	-
TU1470	ATCC25795_good_1_paired_contig_16	29110	29245	136	ATCC25795GL001742	ATCC25795GL001746	2.87	-
TU1471	ATCC25795_good_1_paired_contig_16	29622	29755	134	ATCC25795GL001742	ATCC25795GL001746	4.76	-
TU1472	ATCC25795_good_1_paired_contig_16	31976	32278	303	ATCC25795GL001742	ATCC25795GL001746	2.98	-
TU1473	ATCC25795_good_1_paired_contig_16	32659	32748	90	ATCC25795GL001745	ATCC25795GL001749	2.18	+
TU1474	ATCC25795_good_1_paired_contig_16	34216	34391	176	ATCC25795GL001745	ATCC25795GL001749	2.86	+
TU1475	ATCC25795_good_1_paired_contig_16	35403	35547	145	ATCC25795GL001745	ATCC25795GL001749	29.72	+
TU1476	ATCC25795_good_1_paired_contig_16	36696	36845	150	ATCC25795GL001748	ATCC25795GL001750	2.35	-
TU1477	ATCC25795_good_1_paired_contig_16	37960	38049	90	ATCC25795GL001749	ATCC25795GL001752	2.62	+
TU1478	ATCC25795_good_1_paired_contig_16	38053	38144	92	ATCC25795GL001749	ATCC25795GL001752	2.58	+
TU1479	ATCC25795_good_1_paired_contig_16	40457	40702	246	ATCC25795GL001751	ATCC25795GL001755	9.04	-
TU1480	ATCC25795_good_1_paired_contig_16	41881	41970	90	ATCC25795GL001751	ATCC25795GL001755	2	-
TU1481	ATCC25795_good_1_paired_contig_16	42009	42098	90	ATCC25795GL001751	ATCC25795GL001755	2	-
TU1482	ATCC25795_good_1_paired_contig_16	42479	42568	90	ATCC25795GL001751	ATCC25795GL001755	2.38	-
TU1483	ATCC25795_good_1_paired_contig_16	43095	43148	54	ATCC25795GL001754	ATCC25795GL001757	2	+
TU1484	ATCC25795_good_1_paired_contig_16	43718	43777	60	ATCC25795GL001754	ATCC25795GL001757	2	+
TU1485	ATCC25795_good_1_paired_contig_16	43825	43879	55	ATCC25795GL001754	ATCC25795GL001757	2	+
TU1486	ATCC25795_good_1_paired_contig_16	45294	45483	190	ATCC25795GL001756	ATCC25795GL001758	3.45	-
TU1487	ATCC25795_good_1_paired_contig_16	46747	46885	139	ATCC25795GL001757	ATCC25795GL001760	5.01	+
TU1488	ATCC25795_good_1_paired_contig_16	47689	47741	53	ATCC25795GL001757	ATCC25795GL001760	2	+
TU1489	ATCC25795_good_1_paired_contig_16	49509	49598	90	ATCC25795GL001759	ATCC25795GL001761	2.38	-
TU1490	ATCC25795_good_1_paired_contig_16	49715	49772	58	ATCC25795GL001759	ATCC25795GL001761	2	-
TU1491	ATCC25795_good_1_paired_contig_16	49799	50172	374	ATCC25795GL001759	ATCC25795GL001761	17.43	-
TU1492	ATCC25795_good_1_paired_contig_16	50665	50804	140	ATCC25795GL001760	ATCC25795GL001762	3.45	+
TU1493	ATCC25795_good_1_paired_contig_16	51257	51330	74	ATCC25795GL001760	ATCC25795GL001762	2	+
TU1494	ATCC25795_good_1_paired_contig_16	52851	53022	172	ATCC25795GL001761	ATCC25795GL001764	2.09	-
TU1495	ATCC25795_good_1_paired_contig_16	55084	55208	125	ATCC25795GL001763	ATCC25795GL001766	3.97	+
TU1496	ATCC25795_good_1_paired_contig_16	55725	55867	143	ATCC25795GL001763	ATCC25795GL001766	4.99	+
TU1497	ATCC25795_good_1_paired_contig_16	59936	60117	182	ATCC25795GL001767	ATCC25795GL001770	7.16	+
TU1498	ATCC25795_good_1_paired_contig_16	60146	60294	149	ATCC25795GL001767	ATCC25795GL001770	3.02	+
TU1499	ATCC25795_good_1_paired_contig_16	60590	60715	126	ATCC25795GL001767	ATCC25795GL001770	2.73	+
TU1500	ATCC25795_good_1_paired_contig_16	62406	62455	50	ATCC25795GL001769	ATCC25795GL001771	2	-
TU1501	ATCC25795_good_1_paired_contig_16	63211	63280	70	ATCC25795GL001769	ATCC25795GL001771	2.31	-
TU1502	ATCC25795_good_1_paired_contig_16	63495	63545	51	ATCC25795GL001769	ATCC25795GL001771	2	-
TU1503	ATCC25795_good_1_paired_contig_16	64571	64642	72	ATCC25795GL001770	ATCC25795GL001772	2	+
TU1504	ATCC25795_good_1_paired_contig_16	65838	65914	77	ATCC25795GL001771	ATCC25795GL001774	2	-
TU1505	ATCC25795_good_1_paired_contig_16	67520	67667	148	ATCC25795GL001773	ATCC25795GL001777	3.49	+
TU1506	ATCC25795_good_1_paired_contig_16	67713	67802	90	ATCC25795GL001773	ATCC25795GL001777	2.3	+
TU1507	ATCC25795_good_1_paired_contig_16	67806	67968	163	ATCC25795GL001773	ATCC25795GL001777	3.09	+
TU1508	ATCC25795_good_1_paired_contig_16	67989	68158	170	ATCC25795GL001773	ATCC25795GL001777	2.42	+
TU1509	ATCC25795_good_1_paired_contig_16	68194	68706	513	ATCC25795GL001773	ATCC25795GL001777	9.26	+
TU1510	ATCC25795_good_1_paired_contig_16	68776	69290	515	ATCC25795GL001773	ATCC25795GL001777	18.84	+
TU1511	ATCC25795_good_1_paired_contig_16	69309	69502	194	ATCC25795GL001773	ATCC25795GL001777	5.53	+
TU1512	ATCC25795_good_1_paired_contig_16	69897	70070	174	ATCC25795GL001776	ATCC25795GL001778	2.21	-
TU1513	ATCC25795_good_1_paired_contig_16	70186	70275	90	ATCC25795GL001776	ATCC25795GL001778	2.07	-
TU1514	ATCC25795_good_1_paired_contig_16	75129	75227	99	ATCC25795GL001777	ATCC25795GL001779	2.94	+
TU1515	ATCC25795_good_1_paired_contig_16	76240	76302	63	ATCC25795GL001777	ATCC25795GL001779	2	+
TU1516	ATCC25795_good_1_paired_contig_16	82826	82885	60	ATCC25795GL001780	ATCC25795GL001783	2	-
TU1517	ATCC25795_good_1_paired_contig_16	83354	83443	90	ATCC25795GL001780	ATCC25795GL001783	2.07	-
TU1518	ATCC25795_good_1_paired_contig_16	84691	84849	159	ATCC25795GL001780	ATCC25795GL001783	2.36	-
TU1519	ATCC25795_good_1_paired_contig_16	85955	86129	175	ATCC25795GL001780	ATCC25795GL001783	9.74	-
TU1520	ATCC25795_good_1_paired_contig_16	86548	86675	128	ATCC25795GL001780	ATCC25795GL001783	4.02	-
TU1521	ATCC25795_good_1_paired_contig_16	87212	87309	98	ATCC25795GL001780	ATCC25795GL001783	3.28	-
TU1522	ATCC25795_good_1_paired_contig_16	87986	88125	140	ATCC25795GL001782	ATCC25795GL001785	3.8	+
TU1523	ATCC25795_good_1_paired_contig_16	88930	89055	126	ATCC25795GL001782	ATCC25795GL001785	3.1	+
TU1524	ATCC25795_good_1_paired_contig_16	89718	89859	142	ATCC25795GL001782	ATCC25795GL001785	2.77	+
TU1525	ATCC25795_good_1_paired_contig_16	91424	91580	157	ATCC25795GL001786	ATCC25795GL001792	2.85	+
TU1526	ATCC25795_good_1_paired_contig_16	93120	93250	131	ATCC25795GL001786	ATCC25795GL001792	2.76	+
TU1527	ATCC25795_good_1_paired_contig_16	93876	93975	100	ATCC25795GL001786	ATCC25795GL001792	3.07	+
TU1528	ATCC25795_good_1_paired_contig_16	94442	94622	181	ATCC25795GL001786	ATCC25795GL001792	2.62	+
TU1529	ATCC25795_good_1_paired_contig_16	94732	94791	60	ATCC25795GL001786	ATCC25795GL001792	2	+
TU1530	ATCC25795_good_1_paired_contig_16	95885	96077	193	ATCC25795GL001791	ATCC25795GL001793	5.6	-
TU1531	ATCC25795_good_1_paired_contig_16	101471	101567	97	ATCC25795GL001795	ATCC25795GL001806	2.67	+
TU1532	ATCC25795_good_1_paired_contig_16	102686	102809	124	ATCC25795GL001795	ATCC25795GL001806	2.54	+
TU1533	ATCC25795_good_1_paired_contig_16	103075	103182	108	ATCC25795GL001795	ATCC25795GL001806	3.22	+
TU1534	ATCC25795_good_1_paired_contig_16	103298	103395	98	ATCC25795GL001795	ATCC25795GL001806	2.47	+
TU1535	ATCC25795_good_1_paired_contig_16	103397	103550	154	ATCC25795GL001795	ATCC25795GL001806	2.4	+
TU1536	ATCC25795_good_1_paired_contig_16	104415	104644	230	ATCC25795GL001795	ATCC25795GL001806	5.47	+
TU1537	ATCC25795_good_1_paired_contig_16	104725	104779	55	ATCC25795GL001795	ATCC25795GL001806	2	+
TU1538	ATCC25795_good_1_paired_contig_16	104838	104918	81	ATCC25795GL001795	ATCC25795GL001806	2	+
TU1539	ATCC25795_good_1_paired_contig_16	104923	105069	147	ATCC25795GL001795	ATCC25795GL001806	2.84	+
TU1540	ATCC25795_good_1_paired_contig_16	107706	107795	90	ATCC25795GL001795	ATCC25795GL001806	2.09	+
TU1541	ATCC25795_good_1_paired_contig_16	108196	108273	78	ATCC25795GL001805	ATCC25795GL001808	2	-
TU1542	ATCC25795_good_1_paired_contig_16	108331	108471	141	ATCC25795GL001805	ATCC25795GL001808	2.53	-
TU1543	ATCC25795_good_1_paired_contig_16	109309	109752	444	ATCC25795GL001805	ATCC25795GL001808	3.64	-
TU1544	ATCC25795_good_1_paired_contig_16	110611	110676	66	ATCC25795GL001808	ATCC25795GL001812	2	-
TU1545	ATCC25795_good_1_paired_contig_16	112770	112831	62	ATCC25795GL001810	ATCC25795GL001811	2	+
TU1546	ATCC25795_good_1_paired_contig_16	113450	113516	67	ATCC25795GL001808	ATCC25795GL001812	2	-
TU1547	ATCC25795_good_1_paired_contig_16	113937	114264	328	ATCC25795GL001808	ATCC25795GL001812	9.91	-
TU1548	ATCC25795_good_1_paired_contig_16	114334	114631	298	ATCC25795GL001811	ATCC25795GL001815	22.25	+
TU1549	ATCC25795_good_1_paired_contig_16	114655	114803	149	ATCC25795GL001811	ATCC25795GL001815	4.68	+
TU1550	ATCC25795_good_1_paired_contig_16	115541	115599	59	ATCC25795GL001811	ATCC25795GL001815	2	+
TU1551	ATCC25795_good_1_paired_contig_16	121263	121383	121	ATCC25795GL001814	ATCC25795GL001818	2.64	-
TU1552	ATCC25795_good_1_paired_contig_16	121993	122227	235	ATCC25795GL001814	ATCC25795GL001818	2.65	-
TU1553	ATCC25795_good_1_paired_contig_16	123310	123457	148	ATCC25795GL001817	ATCC25795GL001821	3.75	+
TU1554	ATCC25795_good_1_paired_contig_16	128606	128655	50	ATCC25795GL001820	ATCC25795GL001829	2	-
TU1555	ATCC25795_good_1_paired_contig_16	128793	128850	58	ATCC25795GL001820	ATCC25795GL001829	2	-
TU1556	ATCC25795_good_1_paired_contig_16	131735	131824	90	ATCC25795GL001820	ATCC25795GL001829	2.32	-
TU1557	ATCC25795_good_1_paired_contig_16	132710	133016	307	ATCC25795GL001820	ATCC25795GL001829	2.77	-
TU1558	ATCC25795_good_1_paired_contig_16	133176	133230	55	ATCC25795GL001820	ATCC25795GL001829	2	-
TU1559	ATCC25795_good_1_paired_contig_16	133262	133529	268	ATCC25795GL001820	ATCC25795GL001829	4.33	-
TU1560	ATCC25795_good_1_paired_contig_16	133794	133906	113	ATCC25795GL001820	ATCC25795GL001829	2.98	-
TU1561	ATCC25795_good_1_paired_contig_16	134445	134499	55	ATCC25795GL001828	ATCC25795GL001833	2	+
TU1562	ATCC25795_good_1_paired_contig_16	134636	134977	342	ATCC25795GL001828	ATCC25795GL001833	3.33	+
TU1563	ATCC25795_good_1_paired_contig_16	134983	135072	90	ATCC25795GL001828	ATCC25795GL001833	2.18	+
TU1564	ATCC25795_good_1_paired_contig_16	141245	141313	69	ATCC25795GL001835	ATCC25795GL001846	2	-
TU1565	ATCC25795_good_1_paired_contig_16	142209	142268	60	ATCC25795GL001835	ATCC25795GL001846	2	-
TU1566	ATCC25795_good_1_paired_contig_16	144124	144213	90	ATCC25795GL001835	ATCC25795GL001846	2.46	-
TU1567	ATCC25795_good_1_paired_contig_16	146816	146897	82	ATCC25795GL001835	ATCC25795GL001846	2	-
TU1568	ATCC25795_good_1_paired_contig_16	147049	147110	62	ATCC25795GL001835	ATCC25795GL001846	2	-
TU1569	ATCC25795_good_1_paired_contig_16	148786	148875	90	ATCC25795GL001847	ATCC25795GL001855	2	+
TU1570	ATCC25795_good_1_paired_contig_16	148925	149014	90	ATCC25795GL001847	ATCC25795GL001855	2	+
TU1571	ATCC25795_good_1_paired_contig_16	149693	149868	176	ATCC25795GL001847	ATCC25795GL001855	3.6	+
TU1572	ATCC25795_good_1_paired_contig_16	151857	152357	501	ATCC25795GL001847	ATCC25795GL001855	3.42	+
TU1573	ATCC25795_good_1_paired_contig_16	158558	158660	103	ATCC25795GL001853	ATCC25795GL001858	2.06	-
TU1574	ATCC25795_good_1_paired_contig_16	161304	161398	95	ATCC25795GL001857	ATCC25795GL001859	3.06	+
TU1575	ATCC25795_good_1_paired_contig_16	162073	162162	90	ATCC25795GL001858	ATCC25795GL001860	2.16	-
TU1576	ATCC25795_good_1_paired_contig_16	163125	163214	90	ATCC25795GL001859	ATCC25795GL001861	2.58	+
TU1577	ATCC25795_good_1_paired_contig_16	163248	163356	109	ATCC25795GL001859	ATCC25795GL001861	2.61	+
TU1578	ATCC25795_good_1_paired_contig_16	164382	164499	118	ATCC25795GL001860	ATCC25795GL001863	3.06	-
TU1579	ATCC25795_good_1_paired_contig_16	165351	165511	161	ATCC25795GL001860	ATCC25795GL001863	4.22	-
TU1580	ATCC25795_good_1_paired_contig_16	165795	165884	90	ATCC25795GL001860	ATCC25795GL001863	2.4	-
TU1581	ATCC25795_good_1_paired_contig_16	166815	166889	75	ATCC25795GL001862	ATCC25795GL001866	2	+
TU1582	ATCC25795_good_1_paired_contig_16	167239	167586	348	ATCC25795GL001862	ATCC25795GL001866	8.26	+
TU1583	ATCC25795_good_1_paired_contig_16	167918	168038	121	ATCC25795GL001865	ATCC25795GL001870	2.12	-
TU1584	ATCC25795_good_1_paired_contig_16	168618	168682	65	ATCC25795GL001865	ATCC25795GL001870	2	-
TU1585	ATCC25795_good_1_paired_contig_16	168734	168792	59	ATCC25795GL001865	ATCC25795GL001870	2	-
TU1586	ATCC25795_good_1_paired_contig_16	169782	169904	123	ATCC25795GL001865	ATCC25795GL001870	2.51	-
TU1587	ATCC25795_good_1_paired_contig_16	170307	170549	243	ATCC25795GL001865	ATCC25795GL001870	4.68	-
TU1588	ATCC25795_good_1_paired_contig_16	173965	174054	90	ATCC25795GL001869	ATCC25795GL001873	2.28	+
TU1589	ATCC25795_good_1_paired_contig_16	174729	174852	124	ATCC25795GL001869	ATCC25795GL001873	2.74	+
TU1590	ATCC25795_good_1_paired_contig_16	174971	175170	200	ATCC25795GL001869	ATCC25795GL001873	5.79	+
TU1591	ATCC25795_good_1_paired_contig_16	175308	175516	209	ATCC25795GL001869	ATCC25795GL001873	3.07	+
TU1592	ATCC25795_good_1_paired_contig_16	176043	176352	310	ATCC25795GL001872	ATCC25795GL001874	17.56	-
TU1593	ATCC25795_good_1_paired_contig_16	177749	177809	61	ATCC25795GL001874	-	2	-
TU1594	ATCC25795_good_1_paired_contig_17	3247	3378	132	ATCC25795GL001875	ATCC25795GL001879	2.67	+
TU1595	ATCC25795_good_1_paired_contig_17	5073	5129	57	ATCC25795GL001878	ATCC25795GL001882	2	-
TU1596	ATCC25795_good_1_paired_contig_17	5165	5223	59	ATCC25795GL001878	ATCC25795GL001882	2	-
TU1597	ATCC25795_good_1_paired_contig_17	5382	5518	137	ATCC25795GL001878	ATCC25795GL001882	6.57	-
TU1598	ATCC25795_good_1_paired_contig_17	5908	6048	141	ATCC25795GL001878	ATCC25795GL001882	2.4	-
TU1599	ATCC25795_good_1_paired_contig_17	7199	7256	58	ATCC25795GL001882	ATCC25795GL001884	2	-
TU1600	ATCC25795_good_1_paired_contig_17	7825	7881	57	ATCC25795GL001882	ATCC25795GL001884	2	-
TU1601	ATCC25795_good_1_paired_contig_17	8144	8195	52	ATCC25795GL001883	ATCC25795GL001885	2	+
TU1602	ATCC25795_good_1_paired_contig_17	12887	12987	101	ATCC25795GL001888	ATCC25795GL001896	3.23	+
TU1603	ATCC25795_good_1_paired_contig_17	15826	15915	90	ATCC25795GL001888	ATCC25795GL001896	2.27	+
TU1604	ATCC25795_good_1_paired_contig_17	15960	16128	169	ATCC25795GL001888	ATCC25795GL001896	4.76	+
TU1605	ATCC25795_good_1_paired_contig_17	17962	18115	154	ATCC25795GL001888	ATCC25795GL001896	2.38	+
TU1606	ATCC25795_good_1_paired_contig_17	18574	18664	91	ATCC25795GL001888	ATCC25795GL001896	3.62	+
TU1607	ATCC25795_good_1_paired_contig_17	18671	18964	294	ATCC25795GL001888	ATCC25795GL001896	3.54	+
TU1608	ATCC25795_good_1_paired_contig_17	19270	19415	146	ATCC25795GL001888	ATCC25795GL001896	2.4	+
TU1609	ATCC25795_good_1_paired_contig_17	19552	19882	331	ATCC25795GL001888	ATCC25795GL001896	3.64	+
TU1610	ATCC25795_good_1_paired_contig_17	20297	20386	90	ATCC25795GL001888	ATCC25795GL001896	2.63	+
TU1611	ATCC25795_good_1_paired_contig_17	20659	20800	142	ATCC25795GL001888	ATCC25795GL001896	2.54	+
TU1612	ATCC25795_good_1_paired_contig_17	20981	21070	90	ATCC25795GL001888	ATCC25795GL001896	2.03	+
TU1613	ATCC25795_good_1_paired_contig_17	21084	21173	90	ATCC25795GL001888	ATCC25795GL001896	2.31	+
TU1614	ATCC25795_good_1_paired_contig_17	22804	22893	90	ATCC25795GL001895	ATCC25795GL001899	2.63	-
TU1615	ATCC25795_good_1_paired_contig_17	25279	25420	142	ATCC25795GL001900	ATCC25795GL001907	3.46	+
TU1616	ATCC25795_good_1_paired_contig_17	25423	25517	95	ATCC25795GL001900	ATCC25795GL001907	2.93	+
TU1617	ATCC25795_good_1_paired_contig_17	25700	25868	169	ATCC25795GL001900	ATCC25795GL001907	2.89	+
TU1618	ATCC25795_good_1_paired_contig_17	25937	26095	159	ATCC25795GL001900	ATCC25795GL001907	6.42	+
TU1619	ATCC25795_good_1_paired_contig_17	26383	26449	67	ATCC25795GL001900	ATCC25795GL001907	2	+
TU1620	ATCC25795_good_1_paired_contig_17	27302	27432	131	ATCC25795GL001900	ATCC25795GL001907	2.24	+
TU1621	ATCC25795_good_1_paired_contig_17	29042	29091	50	ATCC25795GL001900	ATCC25795GL001907	2	+
TU1622	ATCC25795_good_1_paired_contig_17	30308	30572	265	ATCC25795GL001906	ATCC25795GL001910	4.05	-
TU1623	ATCC25795_good_1_paired_contig_17	30618	30707	90	ATCC25795GL001906	ATCC25795GL001910	2.01	-
TU1624	ATCC25795_good_1_paired_contig_17	30724	30828	105	ATCC25795GL001906	ATCC25795GL001910	2.88	-
TU1625	ATCC25795_good_1_paired_contig_17	30871	31549	679	ATCC25795GL001906	ATCC25795GL001910	6.53	-
TU1626	ATCC25795_good_1_paired_contig_17	31566	31805	240	ATCC25795GL001906	ATCC25795GL001910	5.95	-
TU1627	ATCC25795_good_1_paired_contig_17	32934	33023	90	ATCC25795GL001909	ATCC25795GL001917	2.08	+
TU1628	ATCC25795_good_1_paired_contig_17	33640	33806	167	ATCC25795GL001909	ATCC25795GL001917	3.4	+
TU1629	ATCC25795_good_1_paired_contig_17	33868	34115	248	ATCC25795GL001909	ATCC25795GL001917	3.33	+
TU1630	ATCC25795_good_1_paired_contig_17	34242	34469	228	ATCC25795GL001909	ATCC25795GL001917	3.06	+
TU1631	ATCC25795_good_1_paired_contig_17	34480	34551	72	ATCC25795GL001909	ATCC25795GL001917	2	+
TU1632	ATCC25795_good_1_paired_contig_17	34584	34727	144	ATCC25795GL001909	ATCC25795GL001917	3.35	+
TU1633	ATCC25795_good_1_paired_contig_17	34881	35183	303	ATCC25795GL001909	ATCC25795GL001917	4.02	+
TU1634	ATCC25795_good_1_paired_contig_17	35209	35298	90	ATCC25795GL001909	ATCC25795GL001917	2.21	+
TU1635	ATCC25795_good_1_paired_contig_17	35433	36062	630	ATCC25795GL001909	ATCC25795GL001917	6.38	+
TU1636	ATCC25795_good_1_paired_contig_17	36095	36277	183	ATCC25795GL001909	ATCC25795GL001917	3.54	+
TU1637	ATCC25795_good_1_paired_contig_17	37948	38000	53	ATCC25795GL001909	ATCC25795GL001917	2	+
TU1638	ATCC25795_good_1_paired_contig_17	38777	38910	134	ATCC25795GL001916	ATCC25795GL001924	3.73	-
TU1639	ATCC25795_good_1_paired_contig_17	39261	39420	160	ATCC25795GL001916	ATCC25795GL001924	3.13	-
TU1640	ATCC25795_good_1_paired_contig_17	39437	39526	90	ATCC25795GL001916	ATCC25795GL001924	2	-
TU1641	ATCC25795_good_1_paired_contig_17	39620	39709	90	ATCC25795GL001916	ATCC25795GL001924	2	-
TU1642	ATCC25795_good_1_paired_contig_17	40560	40671	112	ATCC25795GL001916	ATCC25795GL001924	2.76	-
TU1643	ATCC25795_good_1_paired_contig_17	41126	41233	108	ATCC25795GL001916	ATCC25795GL001924	3.55	-
TU1644	ATCC25795_good_1_paired_contig_17	42648	42764	117	ATCC25795GL001916	ATCC25795GL001924	3.66	-
TU1645	ATCC25795_good_1_paired_contig_17	44062	44281	220	ATCC25795GL001923	ATCC25795GL001928	2.84	+
TU1646	ATCC25795_good_1_paired_contig_17	45103	45161	59	ATCC25795GL001923	ATCC25795GL001928	2	+
TU1647	ATCC25795_good_1_paired_contig_17	46068	46126	59	ATCC25795GL001923	ATCC25795GL001928	2	+
TU1648	ATCC25795_good_1_paired_contig_17	46335	46424	90	ATCC25795GL001923	ATCC25795GL001928	3.04	+
TU1649	ATCC25795_good_1_paired_contig_17	46980	47116	137	ATCC25795GL001923	ATCC25795GL001928	2.35	+
TU1650	ATCC25795_good_1_paired_contig_17	48273	48373	101	ATCC25795GL001923	ATCC25795GL001928	2.66	+
TU1651	ATCC25795_good_1_paired_contig_17	48590	48679	90	ATCC25795GL001923	ATCC25795GL001928	2.03	+
TU1652	ATCC25795_good_1_paired_contig_17	48803	48878	76	ATCC25795GL001923	ATCC25795GL001928	2	+
TU1653	ATCC25795_good_1_paired_contig_17	49136	49273	138	ATCC25795GL001927	ATCC25795GL001932	2.46	-
TU1654	ATCC25795_good_1_paired_contig_17	51410	51466	57	ATCC25795GL001927	ATCC25795GL001932	2	-
TU1655	ATCC25795_good_1_paired_contig_17	53857	53916	60	ATCC25795GL001927	ATCC25795GL001932	2	-
TU1656	ATCC25795_good_1_paired_contig_17	54174	54359	186	ATCC25795GL001927	ATCC25795GL001932	2.69	-
TU1657	ATCC25795_good_1_paired_contig_17	55098	55300	203	ATCC25795GL001927	ATCC25795GL001932	7.95	-
TU1658	ATCC25795_good_1_paired_contig_17	59558	59616	59	ATCC25795GL001932	ATCC25795GL001935	2	-
TU1659	ATCC25795_good_1_paired_contig_17	63493	63542	50	ATCC25795GL001938	ATCC25795GL001941	2	-
TU1660	ATCC25795_good_1_paired_contig_17	64519	64608	90	ATCC25795GL001938	ATCC25795GL001941	2	-
TU1661	ATCC25795_good_1_paired_contig_17	64626	64715	90	ATCC25795GL001938	ATCC25795GL001941	3.17	-
TU1662	ATCC25795_good_1_paired_contig_17	64789	64863	75	ATCC25795GL001938	ATCC25795GL001941	2	-
TU1663	ATCC25795_good_1_paired_contig_17	66237	66346	110	ATCC25795GL001940	ATCC25795GL001955	3.05	+
TU1664	ATCC25795_good_1_paired_contig_17	66851	66998	148	ATCC25795GL001940	ATCC25795GL001955	6.34	+
TU1665	ATCC25795_good_1_paired_contig_17	68323	68422	100	ATCC25795GL001940	ATCC25795GL001955	2.69	+
TU1666	ATCC25795_good_1_paired_contig_17	72949	73063	115	ATCC25795GL001940	ATCC25795GL001955	4.61	+
TU1667	ATCC25795_good_1_paired_contig_17	75151	75201	51	ATCC25795GL001940	ATCC25795GL001955	2	+
TU1668	ATCC25795_good_1_paired_contig_17	76655	76719	65	ATCC25795GL001940	ATCC25795GL001955	2	+
TU1669	ATCC25795_good_1_paired_contig_17	77591	77646	56	ATCC25795GL001940	ATCC25795GL001955	2	+
TU1670	ATCC25795_good_1_paired_contig_17	79485	79574	90	ATCC25795GL001954	ATCC25795GL001959	2.52	-
TU1671	ATCC25795_good_1_paired_contig_17	80057	80216	160	ATCC25795GL001954	ATCC25795GL001959	4.24	-
TU1672	ATCC25795_good_1_paired_contig_17	80550	80743	194	ATCC25795GL001954	ATCC25795GL001959	2.42	-
TU1673	ATCC25795_good_1_paired_contig_17	86501	86806	306	ATCC25795GL001958	ATCC25795GL001964	4.74	+
TU1674	ATCC25795_good_1_paired_contig_17	87022	87082	61	ATCC25795GL001958	ATCC25795GL001964	2	+
TU1675	ATCC25795_good_1_paired_contig_17	87863	87927	65	ATCC25795GL001958	ATCC25795GL001964	2	+
TU1676	ATCC25795_good_1_paired_contig_17	88046	88106	61	ATCC25795GL001958	ATCC25795GL001964	2	+
TU1677	ATCC25795_good_1_paired_contig_17	88216	88402	187	ATCC25795GL001958	ATCC25795GL001964	11.25	+
TU1678	ATCC25795_good_1_paired_contig_17	88576	88643	68	ATCC25795GL001958	ATCC25795GL001964	2	+
TU1679	ATCC25795_good_1_paired_contig_17	88731	88820	90	ATCC25795GL001958	ATCC25795GL001964	2.56	+
TU1680	ATCC25795_good_1_paired_contig_17	91283	91342	60	ATCC25795GL001958	ATCC25795GL001964	2	+
TU1681	ATCC25795_good_1_paired_contig_17	97918	98200	283	ATCC25795GL001963	ATCC25795GL001969	3.68	-
TU1682	ATCC25795_good_1_paired_contig_17	98325	98437	113	ATCC25795GL001963	ATCC25795GL001969	3.16	-
TU1683	ATCC25795_good_1_paired_contig_17	98440	98551	112	ATCC25795GL001963	ATCC25795GL001969	2.73	-
TU1684	ATCC25795_good_1_paired_contig_17	98944	99008	65	ATCC25795GL001968	ATCC25795GL001973	2	+
TU1685	ATCC25795_good_1_paired_contig_17	102063	102174	112	ATCC25795GL001968	ATCC25795GL001973	2.64	+
TU1686	ATCC25795_good_1_paired_contig_17	102287	102367	81	ATCC25795GL001968	ATCC25795GL001973	2	+
TU1687	ATCC25795_good_1_paired_contig_17	102982	103139	158	ATCC25795GL001968	ATCC25795GL001973	3.01	+
TU1688	ATCC25795_good_1_paired_contig_17	104270	104395	126	ATCC25795GL001974	ATCC25795GL001979	2.67	-
TU1689	ATCC25795_good_1_paired_contig_17	105571	106204	634	ATCC25795GL001974	ATCC25795GL001979	9.23	-
TU1690	ATCC25795_good_1_paired_contig_17	106270	106475	206	ATCC25795GL001974	ATCC25795GL001979	7.11	-
TU1691	ATCC25795_good_1_paired_contig_17	106880	107155	276	ATCC25795GL001978	ATCC25795GL001981	3.93	+
TU1692	ATCC25795_good_1_paired_contig_17	107407	107468	62	ATCC25795GL001978	ATCC25795GL001981	2	+
TU1693	ATCC25795_good_1_paired_contig_17	110121	110257	137	ATCC25795GL001980	ATCC25795GL001984	2.86	-
TU1694	ATCC25795_good_1_paired_contig_17	110478	110539	62	ATCC25795GL001980	ATCC25795GL001984	2	-
TU1695	ATCC25795_good_1_paired_contig_17	110602	110691	90	ATCC25795GL001980	ATCC25795GL001984	2.14	-
TU1696	ATCC25795_good_1_paired_contig_17	110720	110897	178	ATCC25795GL001980	ATCC25795GL001984	5.26	-
TU1697	ATCC25795_good_1_paired_contig_17	111710	111765	56	ATCC25795GL001980	ATCC25795GL001984	2	-
TU1698	ATCC25795_good_1_paired_contig_17	111833	111887	55	ATCC25795GL001980	ATCC25795GL001984	2	-
TU1699	ATCC25795_good_1_paired_contig_17	112724	112816	93	ATCC25795GL001980	ATCC25795GL001984	4.87	-
TU1700	ATCC25795_good_1_paired_contig_17	113971	114222	252	ATCC25795GL001983	ATCC25795GL001986	45.29	+
TU1701	ATCC25795_good_1_paired_contig_18	11	323	313	-	-	12.62	-
TU1702	ATCC25795_good_1_paired_contig_18	393	482	90	-	-	2.48	-
TU1703	ATCC25795_good_1_paired_contig_18	497	751	255	-	-	6.09	-
TU1704	ATCC25795_good_1_paired_contig_18	878	1415	538	-	-	10.5	-
TU1705	ATCC25795_good_1_paired_contig_18	1470	3249	1780	-	-	14	-
TU1706	ATCC25795_good_1_paired_contig_19	234	555	322	-	ATCC25795GL001992	3.92	+
TU1707	ATCC25795_good_1_paired_contig_19	856	955	100	-	ATCC25795GL001992	2.47	+
TU1708	ATCC25795_good_1_paired_contig_19	1036	1158	123	-	ATCC25795GL001992	3.11	+
TU1709	ATCC25795_good_1_paired_contig_19	1591	1743	153	-	ATCC25795GL001992	3.48	+
TU1710	ATCC25795_good_1_paired_contig_19	1747	1836	90	-	ATCC25795GL001992	2.68	+
TU1711	ATCC25795_good_1_paired_contig_19	2304	2510	207	-	ATCC25795GL001992	3.07	+
TU1712	ATCC25795_good_1_paired_contig_19	2989	3073	85	-	ATCC25795GL001992	2	+
TU1713	ATCC25795_good_1_paired_contig_19	3292	3381	90	-	ATCC25795GL001992	2.33	+
TU1714	ATCC25795_good_1_paired_contig_19	3593	4039	447	-	ATCC25795GL001992	7.37	+
TU1715	ATCC25795_good_1_paired_contig_19	4191	4256	66	ATCC25795GL001991	ATCC25795GL002009	2	-
TU1716	ATCC25795_good_1_paired_contig_19	4323	4428	106	ATCC25795GL001991	ATCC25795GL002009	2.21	-
TU1717	ATCC25795_good_1_paired_contig_19	4818	4881	64	ATCC25795GL001991	ATCC25795GL002009	2	-
TU1718	ATCC25795_good_1_paired_contig_19	5577	5799	223	ATCC25795GL001991	ATCC25795GL002009	11.85	-
TU1719	ATCC25795_good_1_paired_contig_19	6244	6294	51	ATCC25795GL001991	ATCC25795GL002009	2	-
TU1720	ATCC25795_good_1_paired_contig_19	7589	7640	52	ATCC25795GL001991	ATCC25795GL002009	2	-
TU1721	ATCC25795_good_1_paired_contig_19	11912	11976	65	ATCC25795GL001991	ATCC25795GL002009	2	-
TU1722	ATCC25795_good_1_paired_contig_19	12415	12549	135	ATCC25795GL001991	ATCC25795GL002009	3.9	-
TU1723	ATCC25795_good_1_paired_contig_19	13055	13173	119	ATCC25795GL001991	ATCC25795GL002009	2.47	-
TU1724	ATCC25795_good_1_paired_contig_19	14264	14399	136	ATCC25795GL001991	ATCC25795GL002009	3.97	-
TU1725	ATCC25795_good_1_paired_contig_19	14928	14981	54	ATCC25795GL001991	ATCC25795GL002009	2	-
TU1726	ATCC25795_good_1_paired_contig_19	15032	15311	280	ATCC25795GL001991	ATCC25795GL002009	3.05	-
TU1727	ATCC25795_good_1_paired_contig_19	15998	16257	260	ATCC25795GL001991	ATCC25795GL002009	5.2	-
TU1728	ATCC25795_good_1_paired_contig_19	16748	16818	71	ATCC25795GL001991	ATCC25795GL002009	2	-
TU1729	ATCC25795_good_1_paired_contig_19	17907	18131	225	ATCC25795GL001991	ATCC25795GL002009	7.09	-
TU1730	ATCC25795_good_1_paired_contig_19	18473	18575	103	ATCC25795GL001991	ATCC25795GL002009	2.58	-
TU1731	ATCC25795_good_1_paired_contig_19	18587	18676	90	ATCC25795GL001991	ATCC25795GL002009	2.3	-
TU1732	ATCC25795_good_1_paired_contig_19	18728	18928	201	ATCC25795GL001991	ATCC25795GL002009	6.02	-
TU1733	ATCC25795_good_1_paired_contig_19	20649	20775	127	ATCC25795GL002008	ATCC25795GL002011	3.96	+
TU1734	ATCC25795_good_1_paired_contig_19	23788	23857	70	ATCC25795GL002012	ATCC25795GL002014	2	-
TU1735	ATCC25795_good_1_paired_contig_19	26668	26828	161	ATCC25795GL002016	ATCC25795GL002020	4.38	+
TU1736	ATCC25795_good_1_paired_contig_19	27065	27174	110	ATCC25795GL002016	ATCC25795GL002020	2.95	+
TU1737	ATCC25795_good_1_paired_contig_19	29251	29300	50	ATCC25795GL002016	ATCC25795GL002020	2	+
TU1738	ATCC25795_good_1_paired_contig_19	29770	29832	63	ATCC25795GL002019	ATCC25795GL002024	2	-
TU1739	ATCC25795_good_1_paired_contig_19	30021	30368	348	ATCC25795GL002019	ATCC25795GL002024	5.12	-
TU1740	ATCC25795_good_1_paired_contig_19	35474	35656	183	ATCC25795GL002023	ATCC25795GL002028	6.6	+
TU1741	ATCC25795_good_1_paired_contig_19	38346	38502	157	ATCC25795GL002031	ATCC25795GL002034	4.33	+
TU1742	ATCC25795_good_1_paired_contig_19	38714	38824	111	ATCC25795GL002031	ATCC25795GL002034	3.1	+
TU1743	ATCC25795_good_1_paired_contig_19	38850	38977	128	ATCC25795GL002031	ATCC25795GL002034	2.66	+
TU1744	ATCC25795_good_1_paired_contig_19	39150	39245	96	ATCC25795GL002031	ATCC25795GL002034	3.1	+
TU1745	ATCC25795_good_1_paired_contig_19	39442	39531	90	ATCC25795GL002031	ATCC25795GL002034	2.16	+
TU1746	ATCC25795_good_1_paired_contig_19	42172	42232	61	ATCC25795GL002036	ATCC25795GL002039	2	-
TU1747	ATCC25795_good_1_paired_contig_19	42527	42673	147	ATCC25795GL002036	ATCC25795GL002039	4.93	-
TU1748	ATCC25795_good_1_paired_contig_19	44073	44154	82	ATCC25795GL002036	ATCC25795GL002039	2	-
TU1749	ATCC25795_good_1_paired_contig_19	45657	45724	68	ATCC25795GL002038	ATCC25795GL002041	2	+
TU1750	ATCC25795_good_1_paired_contig_19	50044	50097	54	ATCC25795GL002043	ATCC25795GL002045	2	+
TU1751	ATCC25795_good_1_paired_contig_19	53459	53543	85	ATCC25795GL002044	ATCC25795GL002049	2	-
TU1752	ATCC25795_good_1_paired_contig_19	53933	53982	50	ATCC25795GL002044	ATCC25795GL002049	2	-
TU1753	ATCC25795_good_1_paired_contig_19	54814	54928	115	ATCC25795GL002044	ATCC25795GL002049	2.05	-
TU1754	ATCC25795_good_1_paired_contig_19	56189	56302	114	ATCC25795GL002048	ATCC25795GL002052	2.62	+
TU1755	ATCC25795_good_1_paired_contig_19	59962	60013	52	ATCC25795GL002052	ATCC25795GL002054	2	+
TU1756	ATCC25795_good_1_paired_contig_19	62869	62922	54	ATCC25795GL002057	ATCC25795GL002062	2	-
TU1757	ATCC25795_good_1_paired_contig_19	63700	63774	75	ATCC25795GL002057	ATCC25795GL002062	2	-
TU1758	ATCC25795_good_1_paired_contig_19	64819	64878	60	ATCC25795GL002057	ATCC25795GL002062	2	-
TU1759	ATCC25795_good_1_paired_contig_19	65740	65832	93	ATCC25795GL002057	ATCC25795GL002062	3.04	-
TU1760	ATCC25795_good_1_paired_contig_19	70101	70219	119	ATCC25795GL002063	ATCC25795GL002067	2.21	-
TU1761	ATCC25795_good_1_paired_contig_19	72467	72585	119	ATCC25795GL002066	ATCC25795GL002068	2.82	+
TU1762	ATCC25795_good_1_paired_contig_19	74312	74416	105	ATCC25795GL002066	ATCC25795GL002068	4.5	+
TU1763	ATCC25795_good_1_paired_contig_19	78956	79059	104	ATCC25795GL002069	ATCC25795GL002075	2.7	-
TU1764	ATCC25795_good_1_paired_contig_19	80965	81054	90	ATCC25795GL002069	ATCC25795GL002075	2.32	-
TU1765	ATCC25795_good_1_paired_contig_19	82555	82817	263	ATCC25795GL002074	ATCC25795GL002076	3.47	+
TU1766	ATCC25795_good_1_paired_contig_19	89506	89626	121	ATCC25795GL002080	ATCC25795GL002083	2.62	-
TU1767	ATCC25795_good_1_paired_contig_19	90700	90873	174	ATCC25795GL002082	ATCC25795GL002084	2.99	+
TU1768	ATCC25795_good_1_paired_contig_19	91346	91705	360	ATCC25795GL002082	ATCC25795GL002084	3.38	+
TU1769	ATCC25795_good_1_paired_contig_19	92047	92126	80	ATCC25795GL002082	ATCC25795GL002084	2	+
TU1770	ATCC25795_good_1_paired_contig_19	92157	92231	75	ATCC25795GL002082	ATCC25795GL002084	2	+
TU1771	ATCC25795_good_1_paired_contig_19	92242	92480	239	ATCC25795GL002082	ATCC25795GL002084	24.74	+
TU1772	ATCC25795_good_1_paired_contig_19	92658	92752	95	ATCC25795GL002083	ATCC25795GL002087	2.77	-
TU1773	ATCC25795_good_1_paired_contig_19	98025	98105	81	ATCC25795GL002088	ATCC25795GL002090	2	-
TU1774	ATCC25795_good_1_paired_contig_19	98345	98407	63	ATCC25795GL002088	ATCC25795GL002090	2	-
TU1775	ATCC25795_good_1_paired_contig_19	100100	100154	55	ATCC25795GL002089	ATCC25795GL002099	2	+
TU1776	ATCC25795_good_1_paired_contig_19	102147	102270	124	ATCC25795GL002089	ATCC25795GL002099	2.6	+
TU1777	ATCC25795_good_1_paired_contig_19	102563	102727	165	ATCC25795GL002089	ATCC25795GL002099	3.2	+
TU1778	ATCC25795_good_1_paired_contig_19	102871	103004	134	ATCC25795GL002089	ATCC25795GL002099	3.1	+
TU1779	ATCC25795_good_1_paired_contig_19	103047	103136	90	ATCC25795GL002089	ATCC25795GL002099	2.54	+
TU1780	ATCC25795_good_1_paired_contig_19	103419	103488	70	ATCC25795GL002089	ATCC25795GL002099	2	+
TU1781	ATCC25795_good_1_paired_contig_19	103725	104025	301	ATCC25795GL002089	ATCC25795GL002099	3.55	+
TU1782	ATCC25795_good_1_paired_contig_19	105695	105757	63	ATCC25795GL002089	ATCC25795GL002099	2	+
TU1783	ATCC25795_good_1_paired_contig_19	109871	109923	53	ATCC25795GL002100	ATCC25795GL002106	2	+
TU1784	ATCC25795_good_1_paired_contig_19	110056	110126	71	ATCC25795GL002100	ATCC25795GL002106	2	+
TU1785	ATCC25795_good_1_paired_contig_19	110154	110230	77	ATCC25795GL002100	ATCC25795GL002106	2	+
TU1786	ATCC25795_good_1_paired_contig_19	112980	113067	88	ATCC25795GL002105	ATCC25795GL002114	2	-
TU1787	ATCC25795_good_1_paired_contig_19	113696	113816	121	ATCC25795GL002105	ATCC25795GL002114	3.12	-
TU1788	ATCC25795_good_1_paired_contig_19	117889	117987	99	ATCC25795GL002105	ATCC25795GL002114	3.14	-
TU1789	ATCC25795_good_1_paired_contig_19	118281	118457	177	ATCC25795GL002105	ATCC25795GL002114	4.16	-
TU1790	ATCC25795_good_1_paired_contig_19	118750	118804	55	ATCC25795GL002105	ATCC25795GL002114	2	-
TU1791	ATCC25795_good_1_paired_contig_19	119403	119504	102	ATCC25795GL002105	ATCC25795GL002114	2.4	-
TU1792	ATCC25795_good_1_paired_contig_19	119825	119947	123	ATCC25795GL002105	ATCC25795GL002114	2.75	-
TU1793	ATCC25795_good_1_paired_contig_19	122266	122320	55	ATCC25795GL002113	-	2	+
TU1794	ATCC25795_good_1_paired_contig_19	122964	123013	50	ATCC25795GL002113	-	2	+
TU1795	ATCC25795_good_1_paired_contig_19	123132	123355	224	ATCC25795GL002113	-	24.08	+
TU1796	ATCC25795_good_1_paired_contig_2	945	1133	189	-	ATCC25795GL002117	3.9	-
TU1797	ATCC25795_good_1_paired_contig_2	2456	2511	56	ATCC25795GL002117	ATCC25795GL002119	2	-
TU1798	ATCC25795_good_1_paired_contig_2	3057	3215	159	ATCC25795GL002118	ATCC25795GL002120	2.57	+
TU1799	ATCC25795_good_1_paired_contig_2	3798	3971	174	ATCC25795GL002119	ATCC25795GL002123	6.16	-
TU1800	ATCC25795_good_1_paired_contig_2	4884	5002	119	ATCC25795GL002119	ATCC25795GL002123	2.5	-
TU1801	ATCC25795_good_1_paired_contig_2	6504	6566	63	ATCC25795GL002119	ATCC25795GL002123	2	-
TU1802	ATCC25795_good_1_paired_contig_2	7421	7664	244	ATCC25795GL002119	ATCC25795GL002123	5.38	-
TU1803	ATCC25795_good_1_paired_contig_2	8155	8219	65	ATCC25795GL002122	ATCC25795GL002141	2	+
TU1804	ATCC25795_good_1_paired_contig_2	10406	10495	90	ATCC25795GL002122	ATCC25795GL002141	2.28	+
TU1805	ATCC25795_good_1_paired_contig_2	10603	10692	90	ATCC25795GL002122	ATCC25795GL002141	2.58	+
TU1806	ATCC25795_good_1_paired_contig_2	14409	14463	55	ATCC25795GL002122	ATCC25795GL002141	2	+
TU1807	ATCC25795_good_1_paired_contig_2	14466	14523	58	ATCC25795GL002122	ATCC25795GL002141	2	+
TU1808	ATCC25795_good_1_paired_contig_2	17650	17708	59	ATCC25795GL002122	ATCC25795GL002141	2	+
TU1809	ATCC25795_good_1_paired_contig_2	24272	24455	184	ATCC25795GL002140	ATCC25795GL002143	4.12	-
TU1810	ATCC25795_good_1_paired_contig_2	24461	24550	90	ATCC25795GL002140	ATCC25795GL002143	2.06	-
TU1811	ATCC25795_good_1_paired_contig_2	24811	24860	50	ATCC25795GL002140	ATCC25795GL002143	2	-
TU1812	ATCC25795_good_1_paired_contig_2	25130	25291	162	ATCC25795GL002140	ATCC25795GL002143	4.22	-
TU1813	ATCC25795_good_1_paired_contig_2	26529	26591	63	ATCC25795GL002142	ATCC25795GL002144	2	+
TU1814	ATCC25795_good_1_paired_contig_2	28404	28586	183	ATCC25795GL002143	ATCC25795GL002146	3.23	-
TU1815	ATCC25795_good_1_paired_contig_2	29797	29902	106	ATCC25795GL002145	ATCC25795GL002147	2.92	+
TU1816	ATCC25795_good_1_paired_contig_2	30849	30942	94	ATCC25795GL002146	ATCC25795GL002148	2.84	-
TU1817	ATCC25795_good_1_paired_contig_2	31559	31755	197	ATCC25795GL002147	ATCC25795GL002151	2.79	+
TU1818	ATCC25795_good_1_paired_contig_2	33341	33430	90	ATCC25795GL002147	ATCC25795GL002151	2.1	+
TU1819	ATCC25795_good_1_paired_contig_2	33743	34005	263	ATCC25795GL002147	ATCC25795GL002151	2.84	+
TU1820	ATCC25795_good_1_paired_contig_2	35002	35091	90	ATCC25795GL002150	ATCC25795GL002157	2.14	-
TU1821	ATCC25795_good_1_paired_contig_2	35137	35228	92	ATCC25795GL002150	ATCC25795GL002157	2.9	-
TU1822	ATCC25795_good_1_paired_contig_2	35555	35856	302	ATCC25795GL002150	ATCC25795GL002157	3.67	-
TU1823	ATCC25795_good_1_paired_contig_2	35927	36101	175	ATCC25795GL002150	ATCC25795GL002157	3.04	-
TU1824	ATCC25795_good_1_paired_contig_2	38823	38987	165	ATCC25795GL002150	ATCC25795GL002157	3.2	-
TU1825	ATCC25795_good_1_paired_contig_2	40639	40701	63	ATCC25795GL002150	ATCC25795GL002157	2	-
TU1826	ATCC25795_good_1_paired_contig_2	43699	43756	58	ATCC25795GL002150	ATCC25795GL002157	2	-
TU1827	ATCC25795_good_1_paired_contig_2	46643	46732	90	ATCC25795GL002157	ATCC25795GL002160	2.02	-
TU1828	ATCC25795_good_1_paired_contig_2	51258	51347	90	ATCC25795GL002164	ATCC25795GL002166	2	-
TU1829	ATCC25795_good_1_paired_contig_2	51356	51447	92	ATCC25795GL002164	ATCC25795GL002166	3.38	-
TU1830	ATCC25795_good_1_paired_contig_2	51465	51538	74	ATCC25795GL002165	ATCC25795GL002167	2	+
TU1831	ATCC25795_good_1_paired_contig_2	54304	54393	90	ATCC25795GL002166	ATCC25795GL002170	2.34	-
TU1832	ATCC25795_good_1_paired_contig_2	56035	56129	95	ATCC25795GL002169	ATCC25795GL002172	3.36	+
TU1833	ATCC25795_good_1_paired_contig_2	56239	56298	60	ATCC25795GL002169	ATCC25795GL002172	2	+
TU1834	ATCC25795_good_1_paired_contig_2	58506	58562	57	ATCC25795GL002172	ATCC25795GL002179	2	+
TU1835	ATCC25795_good_1_paired_contig_2	61973	62029	57	ATCC25795GL002172	ATCC25795GL002179	2	+
TU1836	ATCC25795_good_1_paired_contig_2	66460	66587	128	ATCC25795GL002179	ATCC25795GL002181	2.7	+
TU1837	ATCC25795_good_1_paired_contig_2	67642	67701	60	ATCC25795GL002180	ATCC25795GL002183	2	-
TU1838	ATCC25795_good_1_paired_contig_2	78194	78283	90	ATCC25795GL002189	ATCC25795GL002190	2.44	-
TU1839	ATCC25795_good_1_paired_contig_2	78250	78425	176	ATCC25795GL002187	ATCC25795GL002197	4.35	+
TU1840	ATCC25795_good_1_paired_contig_2	78504	78601	98	ATCC25795GL002187	ATCC25795GL002197	2.82	+
TU1841	ATCC25795_good_1_paired_contig_2	79874	80166	293	ATCC25795GL002187	ATCC25795GL002197	3.22	+
TU1842	ATCC25795_good_1_paired_contig_2	80174	80232	59	ATCC25795GL002187	ATCC25795GL002197	2	+
TU1843	ATCC25795_good_1_paired_contig_2	81796	81852	57	ATCC25795GL002187	ATCC25795GL002197	2	+
TU1844	ATCC25795_good_1_paired_contig_2	84149	84214	66	ATCC25795GL002187	ATCC25795GL002197	2	+
TU1845	ATCC25795_good_1_paired_contig_2	85793	85874	82	ATCC25795GL002196	ATCC25795GL002201	2	-
TU1846	ATCC25795_good_1_paired_contig_2	86934	87060	127	ATCC25795GL002196	ATCC25795GL002201	3.24	-
TU1847	ATCC25795_good_1_paired_contig_2	87513	87669	157	ATCC25795GL002196	ATCC25795GL002201	7.2	-
TU1848	ATCC25795_good_1_paired_contig_2	87758	87847	90	ATCC25795GL002196	ATCC25795GL002201	2.44	-
TU1849	ATCC25795_good_1_paired_contig_2	87884	87973	90	ATCC25795GL002196	ATCC25795GL002201	2	-
TU1850	ATCC25795_good_1_paired_contig_2	88953	89287	335	ATCC25795GL002200	ATCC25795GL002202	3.16	+
TU1851	ATCC25795_good_1_paired_contig_2	90912	91067	156	ATCC25795GL002201	ATCC25795GL002204	3.88	-
TU1852	ATCC25795_good_1_paired_contig_2	94384	94473	90	ATCC25795GL002204	ATCC25795GL002210	2.99	-
TU1853	ATCC25795_good_1_paired_contig_2	94558	94823	266	ATCC25795GL002204	ATCC25795GL002210	3.13	-
TU1854	ATCC25795_good_1_paired_contig_2	95724	95803	80	ATCC25795GL002204	ATCC25795GL002210	2	-
TU1855	ATCC25795_good_1_paired_contig_2	95987	96045	59	ATCC25795GL002204	ATCC25795GL002210	2	-
TU1856	ATCC25795_good_1_paired_contig_2	96685	96774	90	ATCC25795GL002204	ATCC25795GL002210	2.04	-
TU1857	ATCC25795_good_1_paired_contig_2	98380	98449	70	ATCC25795GL002209	ATCC25795GL002211	2	+
TU1858	ATCC25795_good_1_paired_contig_2	98948	99057	110	ATCC25795GL002209	ATCC25795GL002211	3.24	+
TU1859	ATCC25795_good_1_paired_contig_2	102815	102988	174	ATCC25795GL002211	ATCC25795GL002214	2.98	+
TU1860	ATCC25795_good_1_paired_contig_2	105382	105443	62	ATCC25795GL002213	ATCC25795GL002216	2	-
TU1861	ATCC25795_good_1_paired_contig_2	109911	110000	90	ATCC25795GL002216	ATCC25795GL002220	2.1	-
TU1862	ATCC25795_good_1_paired_contig_2	111954	112008	55	ATCC25795GL002219	ATCC25795GL002222	2	+
TU1863	ATCC25795_good_1_paired_contig_2	115462	115526	65	ATCC25795GL002221	ATCC25795GL002230	2	-
TU1864	ATCC25795_good_1_paired_contig_2	115754	115815	62	ATCC25795GL002221	ATCC25795GL002230	2	-
TU1865	ATCC25795_good_1_paired_contig_2	116073	116162	90	ATCC25795GL002221	ATCC25795GL002230	2.27	-
TU1866	ATCC25795_good_1_paired_contig_2	116176	116485	310	ATCC25795GL002221	ATCC25795GL002230	8.91	-
TU1867	ATCC25795_good_1_paired_contig_2	120661	120775	115	ATCC25795GL002221	ATCC25795GL002230	2.29	-
TU1868	ATCC25795_good_1_paired_contig_2	121253	121393	141	ATCC25795GL002221	ATCC25795GL002230	3.65	-
TU1869	ATCC25795_good_1_paired_contig_2	121586	121783	198	ATCC25795GL002221	ATCC25795GL002230	3.85	-
TU1870	ATCC25795_good_1_paired_contig_2	123078	123214	137	ATCC25795GL002229	ATCC25795GL002237	2.82	+
TU1871	ATCC25795_good_1_paired_contig_2	123585	123638	54	ATCC25795GL002229	ATCC25795GL002237	2	+
TU1872	ATCC25795_good_1_paired_contig_2	127450	127500	51	ATCC25795GL002229	ATCC25795GL002237	2	+
TU1873	ATCC25795_good_1_paired_contig_2	127689	127741	53	ATCC25795GL002229	ATCC25795GL002237	2	+
TU1874	ATCC25795_good_1_paired_contig_2	127902	127955	54	ATCC25795GL002229	ATCC25795GL002237	2	+
TU1875	ATCC25795_good_1_paired_contig_2	128157	128262	106	ATCC25795GL002229	ATCC25795GL002237	2.82	+
TU1876	ATCC25795_good_1_paired_contig_2	128813	128903	91	ATCC25795GL002229	ATCC25795GL002237	2.44	+
TU1877	ATCC25795_good_1_paired_contig_2	129272	129406	135	ATCC25795GL002229	ATCC25795GL002237	2.61	+
TU1878	ATCC25795_good_1_paired_contig_2	129689	129760	72	ATCC25795GL002229	ATCC25795GL002237	2	+
TU1879	ATCC25795_good_1_paired_contig_2	132011	132224	214	ATCC25795GL002236	ATCC25795GL002245	7.37	-
TU1880	ATCC25795_good_1_paired_contig_2	132337	132467	131	ATCC25795GL002236	ATCC25795GL002245	2.21	-
TU1881	ATCC25795_good_1_paired_contig_2	134680	134760	81	ATCC25795GL002236	ATCC25795GL002245	2	-
TU1882	ATCC25795_good_1_paired_contig_2	136822	136893	72	ATCC25795GL002236	ATCC25795GL002245	2	-
TU1883	ATCC25795_good_1_paired_contig_2	137219	137333	115	ATCC25795GL002236	ATCC25795GL002245	2.85	-
TU1884	ATCC25795_good_1_paired_contig_2	137596	137676	81	ATCC25795GL002236	ATCC25795GL002245	2	-
TU1885	ATCC25795_good_1_paired_contig_2	138125	138214	90	ATCC25795GL002236	ATCC25795GL002245	2.64	-
TU1886	ATCC25795_good_1_paired_contig_2	138547	138607	61	ATCC25795GL002236	ATCC25795GL002245	2	-
TU1887	ATCC25795_good_1_paired_contig_2	141273	141334	62	ATCC25795GL002236	ATCC25795GL002245	2	-
TU1888	ATCC25795_good_1_paired_contig_2	141981	142070	90	ATCC25795GL002236	ATCC25795GL002245	2.56	-
TU1889	ATCC25795_good_1_paired_contig_2	142300	142361	62	ATCC25795GL002236	ATCC25795GL002245	2	-
TU1890	ATCC25795_good_1_paired_contig_2	142621	142791	171	ATCC25795GL002244	ATCC25795GL002247	5.62	+
TU1891	ATCC25795_good_1_paired_contig_2	144328	144476	149	ATCC25795GL002244	ATCC25795GL002247	3.27	+
TU1892	ATCC25795_good_1_paired_contig_2	144892	145004	113	ATCC25795GL002246	ATCC25795GL002248	3.28	-
TU1893	ATCC25795_good_1_paired_contig_2	144948	145027	80	ATCC25795GL002244	ATCC25795GL002247	2	+
TU1894	ATCC25795_good_1_paired_contig_2	145017	145187	171	ATCC25795GL002246	ATCC25795GL002248	4.98	-
TU1895	ATCC25795_good_1_paired_contig_2	146934	146995	62	ATCC25795GL002247	ATCC25795GL002250	2	+
TU1896	ATCC25795_good_1_paired_contig_2	148509	148698	190	ATCC25795GL002249	ATCC25795GL002251	11.11	-
TU1897	ATCC25795_good_1_paired_contig_2	148746	148872	127	ATCC25795GL002250	ATCC25795GL002253	3.88	+
TU1898	ATCC25795_good_1_paired_contig_2	148902	148991	90	ATCC25795GL002250	ATCC25795GL002253	2.36	+
TU1899	ATCC25795_good_1_paired_contig_2	149002	149120	119	ATCC25795GL002250	ATCC25795GL002253	2.67	+
TU1900	ATCC25795_good_1_paired_contig_2	151602	151697	96	ATCC25795GL002254	ATCC25795GL002263	2.33	+
TU1901	ATCC25795_good_1_paired_contig_2	152962	153106	145	ATCC25795GL002254	ATCC25795GL002263	5.87	+
TU1902	ATCC25795_good_1_paired_contig_2	154773	154823	51	ATCC25795GL002254	ATCC25795GL002263	2	+
TU1903	ATCC25795_good_1_paired_contig_2	155781	155836	56	ATCC25795GL002254	ATCC25795GL002263	2	+
TU1904	ATCC25795_good_1_paired_contig_2	156135	156244	110	ATCC25795GL002254	ATCC25795GL002263	2.44	+
TU1905	ATCC25795_good_1_paired_contig_2	157964	158013	50	ATCC25795GL002254	ATCC25795GL002263	2	+
TU1906	ATCC25795_good_1_paired_contig_2	159032	159349	318	ATCC25795GL002254	ATCC25795GL002263	12.66	+
TU1907	ATCC25795_good_1_paired_contig_2	159460	159549	90	ATCC25795GL002254	ATCC25795GL002263	2.48	+
TU1908	ATCC25795_good_1_paired_contig_2	160637	160694	58	ATCC25795GL002254	ATCC25795GL002263	2	+
TU1909	ATCC25795_good_1_paired_contig_2	160940	161029	90	ATCC25795GL002254	ATCC25795GL002263	2.12	+
TU1910	ATCC25795_good_1_paired_contig_2	162787	162943	157	ATCC25795GL002263	ATCC25795GL002268	5.88	+
TU1911	ATCC25795_good_1_paired_contig_2	165118	165241	124	ATCC25795GL002263	ATCC25795GL002268	2.9	+
TU1912	ATCC25795_good_1_paired_contig_2	165930	165984	55	ATCC25795GL002267	ATCC25795GL002271	2	-
TU1913	ATCC25795_good_1_paired_contig_2	166859	166948	90	ATCC25795GL002267	ATCC25795GL002271	2.53	-
TU1914	ATCC25795_good_1_paired_contig_2	167064	167306	243	ATCC25795GL002267	ATCC25795GL002271	4.74	-
TU1915	ATCC25795_good_1_paired_contig_2	168888	169029	142	ATCC25795GL002270	ATCC25795GL002274	4.91	+
TU1916	ATCC25795_good_1_paired_contig_2	169478	169585	108	ATCC25795GL002270	ATCC25795GL002274	2.93	+
TU1917	ATCC25795_good_1_paired_contig_2	170580	170669	90	ATCC25795GL002274	ATCC25795GL002276	2.39	+
TU1918	ATCC25795_good_1_paired_contig_2	175619	175708	90	ATCC25795GL002275	ATCC25795GL002279	2.17	-
TU1919	ATCC25795_good_1_paired_contig_2	176373	176514	142	ATCC25795GL002278	ATCC25795GL002280	3.72	+
TU1920	ATCC25795_good_1_paired_contig_2	176735	176826	92	ATCC25795GL002278	ATCC25795GL002280	2.35	+
TU1921	ATCC25795_good_1_paired_contig_2	177541	177690	150	ATCC25795GL002280	ATCC25795GL002286	2.35	+
TU1922	ATCC25795_good_1_paired_contig_2	177763	177819	57	ATCC25795GL002280	ATCC25795GL002286	2	+
TU1923	ATCC25795_good_1_paired_contig_2	178615	178666	52	ATCC25795GL002280	ATCC25795GL002286	2	+
TU1924	ATCC25795_good_1_paired_contig_2	179621	179696	76	ATCC25795GL002280	ATCC25795GL002286	2	+
TU1925	ATCC25795_good_1_paired_contig_2	180679	180732	54	ATCC25795GL002285	ATCC25795GL002287	2	-
TU1926	ATCC25795_good_1_paired_contig_2	183094	183333	240	ATCC25795GL002287	ATCC25795GL002300	2.8	-
TU1927	ATCC25795_good_1_paired_contig_2	184643	184699	57	ATCC25795GL002287	ATCC25795GL002300	2	-
TU1928	ATCC25795_good_1_paired_contig_2	184932	185019	88	ATCC25795GL002287	ATCC25795GL002300	2	-
TU1929	ATCC25795_good_1_paired_contig_2	185756	185854	99	ATCC25795GL002287	ATCC25795GL002300	3.07	-
TU1930	ATCC25795_good_1_paired_contig_2	185887	186053	167	ATCC25795GL002287	ATCC25795GL002300	4.35	-
TU1931	ATCC25795_good_1_paired_contig_2	188156	188245	90	ATCC25795GL002287	ATCC25795GL002300	2.1	-
TU1932	ATCC25795_good_1_paired_contig_2	189511	189771	261	ATCC25795GL002287	ATCC25795GL002300	10.12	-
TU1933	ATCC25795_good_1_paired_contig_2	189868	189984	117	ATCC25795GL002287	ATCC25795GL002300	2.56	-
TU1934	ATCC25795_good_1_paired_contig_2	190865	190954	90	ATCC25795GL002287	ATCC25795GL002300	2.16	-
TU1935	ATCC25795_good_1_paired_contig_2	191020	191304	285	ATCC25795GL002287	ATCC25795GL002300	4.48	-
TU1936	ATCC25795_good_1_paired_contig_2	191372	191754	383	ATCC25795GL002287	ATCC25795GL002300	6.56	-
TU1937	ATCC25795_good_1_paired_contig_2	192030	192091	62	ATCC25795GL002287	ATCC25795GL002300	2.63	-
TU1938	ATCC25795_good_1_paired_contig_2	192125	192313	189	ATCC25795GL002287	ATCC25795GL002300	5.72	-
TU1939	ATCC25795_good_1_paired_contig_2	192477	192566	90	ATCC25795GL002287	ATCC25795GL002300	2.57	-
TU1940	ATCC25795_good_1_paired_contig_2	192832	192895	64	ATCC25795GL002287	ATCC25795GL002300	2	-
TU1941	ATCC25795_good_1_paired_contig_2	192968	193329	362	ATCC25795GL002287	ATCC25795GL002300	13.14	-
TU1942	ATCC25795_good_1_paired_contig_2	193331	193597	267	ATCC25795GL002287	ATCC25795GL002300	5.86	-
TU1943	ATCC25795_good_1_paired_contig_2	194824	194930	107	ATCC25795GL002287	ATCC25795GL002300	2.49	-
TU1944	ATCC25795_good_1_paired_contig_2	195507	195570	64	ATCC25795GL002287	ATCC25795GL002300	2	-
TU1945	ATCC25795_good_1_paired_contig_2	197088	197147	60	ATCC25795GL002299	ATCC25795GL002308	2	+
TU1946	ATCC25795_good_1_paired_contig_2	197771	197860	90	ATCC25795GL002299	ATCC25795GL002308	2.16	+
TU1947	ATCC25795_good_1_paired_contig_2	198507	198570	64	ATCC25795GL002299	ATCC25795GL002308	2	+
TU1948	ATCC25795_good_1_paired_contig_2	201511	201600	90	ATCC25795GL002299	ATCC25795GL002308	2.28	+
TU1949	ATCC25795_good_1_paired_contig_2	201659	201723	65	ATCC25795GL002299	ATCC25795GL002308	2	+
TU1950	ATCC25795_good_1_paired_contig_2	201825	201940	116	ATCC25795GL002299	ATCC25795GL002308	2.59	+
TU1951	ATCC25795_good_1_paired_contig_2	202099	202175	77	ATCC25795GL002299	ATCC25795GL002308	2	+
TU1952	ATCC25795_good_1_paired_contig_2	202711	202869	159	ATCC25795GL002299	ATCC25795GL002308	3.97	+
TU1953	ATCC25795_good_1_paired_contig_2	207672	207773	102	ATCC25795GL002309	ATCC25795GL002318	2.52	-
TU1954	ATCC25795_good_1_paired_contig_2	209547	209697	151	ATCC25795GL002309	ATCC25795GL002318	3.57	-
TU1955	ATCC25795_good_1_paired_contig_2	209999	210117	119	ATCC25795GL002309	ATCC25795GL002318	2.87	-
TU1956	ATCC25795_good_1_paired_contig_2	210601	210736	136	ATCC25795GL002309	ATCC25795GL002318	3.35	-
TU1957	ATCC25795_good_1_paired_contig_2	211572	211661	90	ATCC25795GL002309	ATCC25795GL002318	2.03	-
TU1958	ATCC25795_good_1_paired_contig_2	211977	212135	159	ATCC25795GL002309	ATCC25795GL002318	2.11	-
TU1959	ATCC25795_good_1_paired_contig_2	214540	214629	90	ATCC25795GL002309	ATCC25795GL002318	2.44	-
TU1960	ATCC25795_good_1_paired_contig_2	215673	215734	62	ATCC25795GL002317	-	2	+
TU1961	ATCC25795_good_1_paired_contig_2	216596	216712	117	ATCC25795GL002317	-	2.49	+
TU1962	ATCC25795_good_1_paired_contig_2	218424	218619	196	ATCC25795GL002317	-	3.55	+
TU1963	ATCC25795_good_1_paired_contig_20	736	786	51	-	ATCC25795GL002324	2	+
TU1964	ATCC25795_good_1_paired_contig_20	3440	3619	180	ATCC25795GL002323	ATCC25795GL002327	10.04	-
TU1965	ATCC25795_good_1_paired_contig_20	5308	5496	189	ATCC25795GL002323	ATCC25795GL002327	2.74	-
TU1966	ATCC25795_good_1_paired_contig_20	6584	6673	90	ATCC25795GL002323	ATCC25795GL002327	2.37	-
TU1967	ATCC25795_good_1_paired_contig_20	6729	6876	148	ATCC25795GL002323	ATCC25795GL002327	3.92	-
TU1968	ATCC25795_good_1_paired_contig_20	7997	8056	60	ATCC25795GL002326	ATCC25795GL002328	2	+
TU1969	ATCC25795_good_1_paired_contig_20	9672	9788	117	ATCC25795GL002327	ATCC25795GL002330	2.13	-
TU1970	ATCC25795_good_1_paired_contig_20	10168	10254	87	ATCC25795GL002327	ATCC25795GL002330	2.01	-
TU1971	ATCC25795_good_1_paired_contig_20	10811	10871	61	ATCC25795GL002327	ATCC25795GL002330	2	-
TU1972	ATCC25795_good_1_paired_contig_20	11047	11102	56	ATCC25795GL002327	ATCC25795GL002330	2	-
TU1973	ATCC25795_good_1_paired_contig_20	11640	11830	191	ATCC25795GL002329	ATCC25795GL002333	3.47	+
TU1974	ATCC25795_good_1_paired_contig_20	12765	12854	90	ATCC25795GL002332	ATCC25795GL002336	2.23	-
TU1975	ATCC25795_good_1_paired_contig_20	12864	12914	51	ATCC25795GL002332	ATCC25795GL002336	2	-
TU1976	ATCC25795_good_1_paired_contig_20	12971	13049	79	ATCC25795GL002332	ATCC25795GL002336	2	-
TU1977	ATCC25795_good_1_paired_contig_20	13808	13874	67	ATCC25795GL002332	ATCC25795GL002336	2	-
TU1978	ATCC25795_good_1_paired_contig_20	13998	14114	117	ATCC25795GL002332	ATCC25795GL002336	2.85	-
TU1979	ATCC25795_good_1_paired_contig_20	14322	14411	90	ATCC25795GL002332	ATCC25795GL002336	2.42	-
TU1980	ATCC25795_good_1_paired_contig_20	18943	19063	121	ATCC25795GL002332	ATCC25795GL002336	2.32	-
TU1981	ATCC25795_good_1_paired_contig_20	19904	20023	120	ATCC25795GL002335	ATCC25795GL002339	2.98	+
TU1982	ATCC25795_good_1_paired_contig_20	20378	20534	157	ATCC25795GL002335	ATCC25795GL002339	2.15	+
TU1983	ATCC25795_good_1_paired_contig_20	21236	21375	140	ATCC25795GL002338	ATCC25795GL002340	4.3	-
TU1984	ATCC25795_good_1_paired_contig_20	22594	22679	86	ATCC25795GL002339	ATCC25795GL002342	2	+
TU1985	ATCC25795_good_1_paired_contig_20	23614	23669	56	ATCC25795GL002341	ATCC25795GL002349	2	-
TU1986	ATCC25795_good_1_paired_contig_20	25126	25342	217	ATCC25795GL002341	ATCC25795GL002349	10.22	-
TU1987	ATCC25795_good_1_paired_contig_20	25854	25903	50	ATCC25795GL002341	ATCC25795GL002349	2	-
TU1988	ATCC25795_good_1_paired_contig_20	25950	26078	129	ATCC25795GL002341	ATCC25795GL002349	3.38	-
TU1989	ATCC25795_good_1_paired_contig_20	26259	26322	64	ATCC25795GL002348	ATCC25795GL002351	2	+
TU1990	ATCC25795_good_1_paired_contig_20	26597	26663	67	ATCC25795GL002348	ATCC25795GL002351	2	+
TU1991	ATCC25795_good_1_paired_contig_20	27498	27568	71	ATCC25795GL002350	ATCC25795GL002352	2	-
TU1992	ATCC25795_good_1_paired_contig_20	28987	29053	67	ATCC25795GL002350	ATCC25795GL002352	2	-
TU1993	ATCC25795_good_1_paired_contig_20	29339	29408	70	ATCC25795GL002350	ATCC25795GL002352	2	-
TU1994	ATCC25795_good_1_paired_contig_20	30621	30674	54	ATCC25795GL002351	ATCC25795GL002354	2	+
TU1995	ATCC25795_good_1_paired_contig_20	31201	31399	199	ATCC25795GL002351	ATCC25795GL002354	3.42	+
TU1996	ATCC25795_good_1_paired_contig_20	35616	35775	160	ATCC25795GL002353	ATCC25795GL002359	2.91	-
TU1997	ATCC25795_good_1_paired_contig_20	38538	38602	65	ATCC25795GL002353	ATCC25795GL002359	2	-
TU1998	ATCC25795_good_1_paired_contig_20	39176	39342	167	ATCC25795GL002358	ATCC25795GL002362	4.25	+
TU1999	ATCC25795_good_1_paired_contig_20	41499	41644	146	ATCC25795GL002358	ATCC25795GL002362	2.79	+
[truncated: 2,290 more rows]

## Sheet: Mn_C_Novel_TU
#Novel TU ID	Chromosome	Start	End	Length (bp)	Upstream_gene	Downstream_gene	Reads Number per bp	Chain(+/-)
TU1	ATCC25795_good_1_paired_contig_1	195	269	75	-	ATCC25795GL000002	2	-
TU2	ATCC25795_good_1_paired_contig_1	2474	2537	64	ATCC25795GL000001	ATCC25795GL000003	2.48	+
TU3	ATCC25795_good_1_paired_contig_1	2545	2596	52	ATCC25795GL000001	ATCC25795GL000003	2	+
TU4	ATCC25795_good_1_paired_contig_1	3285	3349	65	ATCC25795GL000002	ATCC25795GL000006	2	-
TU5	ATCC25795_good_1_paired_contig_1	3384	3517	134	ATCC25795GL000002	ATCC25795GL000006	3.89	-
TU6	ATCC25795_good_1_paired_contig_1	3527	3683	157	ATCC25795GL000002	ATCC25795GL000006	3.11	-
TU7	ATCC25795_good_1_paired_contig_1	4152	4260	109	ATCC25795GL000002	ATCC25795GL000006	2.95	-
TU8	ATCC25795_good_1_paired_contig_1	4315	4504	190	ATCC25795GL000002	ATCC25795GL000006	2.63	-
TU9	ATCC25795_good_1_paired_contig_1	4810	4951	142	ATCC25795GL000002	ATCC25795GL000006	3.44	-
TU10	ATCC25795_good_1_paired_contig_1	5089	5221	133	ATCC25795GL000002	ATCC25795GL000006	2.67	-
TU11	ATCC25795_good_1_paired_contig_1	6380	6594	215	ATCC25795GL000005	ATCC25795GL000009	4.16	+
TU12	ATCC25795_good_1_paired_contig_1	6765	6854	90	ATCC25795GL000006	ATCC25795GL000007	2.28	-
TU13	ATCC25795_good_1_paired_contig_1	7224	7339	116	ATCC25795GL000005	ATCC25795GL000009	2.47	+
TU14	ATCC25795_good_1_paired_contig_1	7782	7871	90	ATCC25795GL000005	ATCC25795GL000009	2.34	+
TU15	ATCC25795_good_1_paired_contig_1	8052	8144	93	ATCC25795GL000005	ATCC25795GL000009	3	+
TU16	ATCC25795_good_1_paired_contig_1	8146	8235	90	ATCC25795GL000005	ATCC25795GL000009	2.54	+
TU17	ATCC25795_good_1_paired_contig_1	8544	8660	117	ATCC25795GL000005	ATCC25795GL000009	2.62	+
TU18	ATCC25795_good_1_paired_contig_1	8754	8821	68	ATCC25795GL000005	ATCC25795GL000009	2	+
TU19	ATCC25795_good_1_paired_contig_1	8877	8960	84	ATCC25795GL000005	ATCC25795GL000009	2	+
TU20	ATCC25795_good_1_paired_contig_1	10528	10601	74	ATCC25795GL000008	ATCC25795GL000011	2	-
TU21	ATCC25795_good_1_paired_contig_1	11073	11162	90	ATCC25795GL000008	ATCC25795GL000011	2.3	-
TU22	ATCC25795_good_1_paired_contig_1	11590	11679	90	ATCC25795GL000008	ATCC25795GL000011	2.14	-
TU23	ATCC25795_good_1_paired_contig_1	11983	12047	65	ATCC25795GL000008	ATCC25795GL000011	2	-
TU24	ATCC25795_good_1_paired_contig_1	15938	16039	102	ATCC25795GL000013	ATCC25795GL000014	2.79	+
TU25	ATCC25795_good_1_paired_contig_1	16492	16641	150	ATCC25795GL000015	ATCC25795GL000017	2.97	-
TU26	ATCC25795_good_1_paired_contig_1	17197	17249	53	ATCC25795GL000015	ATCC25795GL000017	2	-
TU27	ATCC25795_good_1_paired_contig_1	17313	17402	90	ATCC25795GL000015	ATCC25795GL000017	2.06	-
TU28	ATCC25795_good_1_paired_contig_1	18047	18152	106	ATCC25795GL000016	ATCC25795GL000019	3.27	+
TU29	ATCC25795_good_1_paired_contig_1	19107	19229	123	ATCC25795GL000016	ATCC25795GL000019	3.73	+
TU30	ATCC25795_good_1_paired_contig_1	21565	21655	91	ATCC25795GL000019	ATCC25795GL000021	3.09	+
TU31	ATCC25795_good_1_paired_contig_1	21757	21833	77	ATCC25795GL000019	ATCC25795GL000021	2	+
TU32	ATCC25795_good_1_paired_contig_1	22260	22310	51	ATCC25795GL000019	ATCC25795GL000021	2	+
TU33	ATCC25795_good_1_paired_contig_1	25465	25590	126	ATCC25795GL000020	ATCC25795GL000026	2.48	-
TU34	ATCC25795_good_1_paired_contig_1	27029	27118	90	ATCC25795GL000020	ATCC25795GL000026	2.39	-
TU35	ATCC25795_good_1_paired_contig_1	27610	27699	90	ATCC25795GL000024	ATCC25795GL000025	2.57	+
TU36	ATCC25795_good_1_paired_contig_1	28853	28962	110	ATCC25795GL000025	ATCC25795GL000033	3.25	+
TU37	ATCC25795_good_1_paired_contig_1	34138	34197	60	ATCC25795GL000025	ATCC25795GL000033	2	+
TU38	ATCC25795_good_1_paired_contig_1	36163	36234	72	ATCC25795GL000025	ATCC25795GL000033	2	+
TU39	ATCC25795_good_1_paired_contig_1	37196	37307	112	ATCC25795GL000032	ATCC25795GL000045	3.12	-
TU40	ATCC25795_good_1_paired_contig_1	37532	37591	60	ATCC25795GL000032	ATCC25795GL000045	2	-
TU41	ATCC25795_good_1_paired_contig_1	39873	40076	204	ATCC25795GL000032	ATCC25795GL000045	11.35	-
TU42	ATCC25795_good_1_paired_contig_1	40257	40346	90	ATCC25795GL000032	ATCC25795GL000045	2.01	-
TU43	ATCC25795_good_1_paired_contig_1	40367	40592	226	ATCC25795GL000032	ATCC25795GL000045	2.88	-
TU44	ATCC25795_good_1_paired_contig_1	40727	40865	139	ATCC25795GL000032	ATCC25795GL000045	2.33	-
TU45	ATCC25795_good_1_paired_contig_1	40976	41117	142	ATCC25795GL000032	ATCC25795GL000045	5	-
TU46	ATCC25795_good_1_paired_contig_1	41260	41401	142	ATCC25795GL000032	ATCC25795GL000045	4.81	-
TU47	ATCC25795_good_1_paired_contig_1	41637	41688	52	ATCC25795GL000032	ATCC25795GL000045	2	-
TU48	ATCC25795_good_1_paired_contig_1	42190	42453	264	ATCC25795GL000032	ATCC25795GL000045	5.75	-
TU49	ATCC25795_good_1_paired_contig_1	43376	43478	103	ATCC25795GL000032	ATCC25795GL000045	3.6	-
TU50	ATCC25795_good_1_paired_contig_1	43554	43624	71	ATCC25795GL000032	ATCC25795GL000045	2	-
TU51	ATCC25795_good_1_paired_contig_1	43973	44045	73	ATCC25795GL000032	ATCC25795GL000045	2	-
TU52	ATCC25795_good_1_paired_contig_1	44246	44304	59	ATCC25795GL000032	ATCC25795GL000045	2	-
TU53	ATCC25795_good_1_paired_contig_1	45244	45348	105	ATCC25795GL000032	ATCC25795GL000045	2.74	-
TU54	ATCC25795_good_1_paired_contig_1	46076	46165	90	ATCC25795GL000032	ATCC25795GL000045	2.59	-
TU55	ATCC25795_good_1_paired_contig_1	46173	46293	121	ATCC25795GL000032	ATCC25795GL000045	3.36	-
TU56	ATCC25795_good_1_paired_contig_1	47486	47575	90	ATCC25795GL000032	ATCC25795GL000045	2.29	-
TU57	ATCC25795_good_1_paired_contig_1	49427	49477	51	ATCC25795GL000044	ATCC25795GL000046	2	+
TU58	ATCC25795_good_1_paired_contig_1	50939	51215	277	ATCC25795GL000045	ATCC25795GL000053	2.47	-
TU59	ATCC25795_good_1_paired_contig_1	51349	51479	131	ATCC25795GL000045	ATCC25795GL000053	4.9	-
TU60	ATCC25795_good_1_paired_contig_1	51595	51761	167	ATCC25795GL000045	ATCC25795GL000053	3.85	-
TU61	ATCC25795_good_1_paired_contig_1	51810	52318	509	ATCC25795GL000045	ATCC25795GL000053	4.65	-
TU62	ATCC25795_good_1_paired_contig_1	52787	52876	90	ATCC25795GL000045	ATCC25795GL000053	2.09	-
TU63	ATCC25795_good_1_paired_contig_1	58718	58791	74	ATCC25795GL000052	ATCC25795GL000059	2	+
TU64	ATCC25795_good_1_paired_contig_1	59514	59603	90	ATCC25795GL000052	ATCC25795GL000059	2	+
TU65	ATCC25795_good_1_paired_contig_1	59907	59966	60	ATCC25795GL000052	ATCC25795GL000059	2	+
TU66	ATCC25795_good_1_paired_contig_1	60055	60116	62	ATCC25795GL000052	ATCC25795GL000059	2	+
TU67	ATCC25795_good_1_paired_contig_1	60635	60685	51	ATCC25795GL000052	ATCC25795GL000059	2	+
TU68	ATCC25795_good_1_paired_contig_1	60924	60983	60	ATCC25795GL000052	ATCC25795GL000059	2	+
TU69	ATCC25795_good_1_paired_contig_1	62350	62423	74	ATCC25795GL000052	ATCC25795GL000059	2	+
TU70	ATCC25795_good_1_paired_contig_1	62685	62747	63	ATCC25795GL000052	ATCC25795GL000059	2	+
TU71	ATCC25795_good_1_paired_contig_1	63386	63475	90	ATCC25795GL000058	ATCC25795GL000061	2.43	-
TU72	ATCC25795_good_1_paired_contig_1	66408	66487	80	ATCC25795GL000060	ATCC25795GL000064	2	+
TU73	ATCC25795_good_1_paired_contig_1	68208	68399	192	ATCC25795GL000060	ATCC25795GL000064	2.59	+
TU74	ATCC25795_good_1_paired_contig_1	68736	68851	116	ATCC25795GL000060	ATCC25795GL000064	2.49	+
TU75	ATCC25795_good_1_paired_contig_1	69626	69777	152	ATCC25795GL000063	ATCC25795GL000065	2.55	-
TU76	ATCC25795_good_1_paired_contig_1	73829	73882	54	ATCC25795GL000064	ATCC25795GL000078	2	+
TU77	ATCC25795_good_1_paired_contig_1	75696	75785	90	ATCC25795GL000064	ATCC25795GL000078	2.32	+
TU78	ATCC25795_good_1_paired_contig_1	76143	76202	60	ATCC25795GL000064	ATCC25795GL000078	2	+
TU79	ATCC25795_good_1_paired_contig_1	76554	76896	343	ATCC25795GL000064	ATCC25795GL000078	23.49	+
TU80	ATCC25795_good_1_paired_contig_1	78620	78810	191	ATCC25795GL000064	ATCC25795GL000078	4.59	+
TU81	ATCC25795_good_1_paired_contig_1	79438	80603	1166	ATCC25795GL000064	ATCC25795GL000078	371.54	+
TU82	ATCC25795_good_1_paired_contig_1	80610	80662	53	ATCC25795GL000064	ATCC25795GL000078	2	+
TU83	ATCC25795_good_1_paired_contig_1	80726	80782	57	ATCC25795GL000064	ATCC25795GL000078	2	+
TU84	ATCC25795_good_1_paired_contig_1	81520	81609	90	ATCC25795GL000064	ATCC25795GL000078	2.02	+
TU85	ATCC25795_good_1_paired_contig_1	83405	83494	90	ATCC25795GL000064	ATCC25795GL000078	2.38	+
TU86	ATCC25795_good_1_paired_contig_1	84313	84428	116	ATCC25795GL000077	ATCC25795GL000079	2.48	-
TU87	ATCC25795_good_1_paired_contig_1	85584	85701	118	ATCC25795GL000078	ATCC25795GL000081	2.29	+
TU88	ATCC25795_good_1_paired_contig_1	86475	86564	90	ATCC25795GL000078	ATCC25795GL000081	2.21	+
TU89	ATCC25795_good_1_paired_contig_1	86771	86847	77	ATCC25795GL000078	ATCC25795GL000081	2	+
TU90	ATCC25795_good_1_paired_contig_1	87471	87543	73	ATCC25795GL000080	ATCC25795GL000084	2	-
TU91	ATCC25795_good_1_paired_contig_1	88163	88214	52	ATCC25795GL000080	ATCC25795GL000084	2	-
TU92	ATCC25795_good_1_paired_contig_1	88730	88828	99	ATCC25795GL000083	ATCC25795GL000086	2.84	+
TU93	ATCC25795_good_1_paired_contig_1	88831	88901	71	ATCC25795GL000083	ATCC25795GL000086	2.55	+
TU94	ATCC25795_good_1_paired_contig_1	89172	89323	152	ATCC25795GL000083	ATCC25795GL000086	3.2	+
TU95	ATCC25795_good_1_paired_contig_1	90785	90925	141	ATCC25795GL000085	ATCC25795GL000090	3.55	-
TU96	ATCC25795_good_1_paired_contig_1	91143	91249	107	ATCC25795GL000085	ATCC25795GL000090	2.84	-
TU97	ATCC25795_good_1_paired_contig_1	91763	91831	69	ATCC25795GL000085	ATCC25795GL000090	2	-
TU98	ATCC25795_good_1_paired_contig_1	92798	92850	53	ATCC25795GL000085	ATCC25795GL000090	2	-
TU99	ATCC25795_good_1_paired_contig_1	93097	93223	127	ATCC25795GL000089	ATCC25795GL000092	3.37	+
TU100	ATCC25795_good_1_paired_contig_1	93869	93935	67	ATCC25795GL000089	ATCC25795GL000092	2	+
TU101	ATCC25795_good_1_paired_contig_1	94086	94338	253	ATCC25795GL000089	ATCC25795GL000092	2.39	+
TU102	ATCC25795_good_1_paired_contig_1	94604	94670	67	ATCC25795GL000091	ATCC25795GL000093	2	-
TU103	ATCC25795_good_1_paired_contig_1	94700	94830	131	ATCC25795GL000091	ATCC25795GL000093	7.5	-
TU104	ATCC25795_good_1_paired_contig_1	95929	96018	90	ATCC25795GL000092	ATCC25795GL000094	2.51	+
TU105	ATCC25795_good_1_paired_contig_1	96075	96261	187	ATCC25795GL000092	ATCC25795GL000094	2.97	+
TU106	ATCC25795_good_1_paired_contig_1	96267	96707	441	ATCC25795GL000092	ATCC25795GL000094	4.55	+
TU107	ATCC25795_good_1_paired_contig_1	98762	98821	60	ATCC25795GL000095	ATCC25795GL000097	2	+
TU108	ATCC25795_good_1_paired_contig_1	100167	100267	101	ATCC25795GL000096	ATCC25795GL000104	2.66	-
TU109	ATCC25795_good_1_paired_contig_1	100637	100778	142	ATCC25795GL000096	ATCC25795GL000104	3.18	-
TU110	ATCC25795_good_1_paired_contig_1	100945	101063	119	ATCC25795GL000096	ATCC25795GL000104	4.1	-
TU111	ATCC25795_good_1_paired_contig_1	101868	102236	369	ATCC25795GL000096	ATCC25795GL000104	6.04	-
TU112	ATCC25795_good_1_paired_contig_1	103385	103507	123	ATCC25795GL000096	ATCC25795GL000104	4.88	-
TU113	ATCC25795_good_1_paired_contig_1	104369	104426	58	ATCC25795GL000103	ATCC25795GL000106	2	+
TU114	ATCC25795_good_1_paired_contig_1	105484	106037	554	ATCC25795GL000103	ATCC25795GL000106	185.28	+
TU115	ATCC25795_good_1_paired_contig_1	106076	106165	90	ATCC25795GL000103	ATCC25795GL000106	2.31	+
TU116	ATCC25795_good_1_paired_contig_1	107016	107087	72	ATCC25795GL000103	ATCC25795GL000106	2	+
TU117	ATCC25795_good_1_paired_contig_1	109205	109404	200	ATCC25795GL000107	ATCC25795GL000109	5.87	-
TU118	ATCC25795_good_1_paired_contig_1	109419	109477	59	ATCC25795GL000107	ATCC25795GL000109	2	-
TU119	ATCC25795_good_1_paired_contig_1	109641	109746	106	ATCC25795GL000107	ATCC25795GL000109	2.75	-
TU120	ATCC25795_good_1_paired_contig_1	109967	110145	179	ATCC25795GL000107	ATCC25795GL000109	3.58	-
TU121	ATCC25795_good_1_paired_contig_1	110733	110809	77	ATCC25795GL000107	ATCC25795GL000109	2	-
TU122	ATCC25795_good_1_paired_contig_1	114886	114976	91	ATCC25795GL000109	ATCC25795GL000111	3.47	-
TU123	ATCC25795_good_1_paired_contig_1	115153	115309	157	ATCC25795GL000110	ATCC25795GL000112	3.11	+
TU124	ATCC25795_good_1_paired_contig_1	115347	115427	81	ATCC25795GL000110	ATCC25795GL000112	2	+
TU125	ATCC25795_good_1_paired_contig_1	115544	115714	171	ATCC25795GL000110	ATCC25795GL000112	2.87	+
TU126	ATCC25795_good_1_paired_contig_1	115744	115947	204	ATCC25795GL000110	ATCC25795GL000112	8.56	+
TU127	ATCC25795_good_1_paired_contig_1	116783	116914	132	ATCC25795GL000112	ATCC25795GL000118	3.48	+
TU128	ATCC25795_good_1_paired_contig_1	117378	117430	53	ATCC25795GL000112	ATCC25795GL000118	2	+
TU129	ATCC25795_good_1_paired_contig_1	118868	119057	190	ATCC25795GL000112	ATCC25795GL000118	4.07	+
TU130	ATCC25795_good_1_paired_contig_1	119495	119748	254	ATCC25795GL000112	ATCC25795GL000118	3.07	+
TU131	ATCC25795_good_1_paired_contig_1	119886	120054	169	ATCC25795GL000112	ATCC25795GL000118	2.94	+
TU132	ATCC25795_good_1_paired_contig_1	120719	120768	50	ATCC25795GL000112	ATCC25795GL000118	2	+
TU133	ATCC25795_good_1_paired_contig_1	121600	121978	379	ATCC25795GL000112	ATCC25795GL000118	5.18	+
TU134	ATCC25795_good_1_paired_contig_1	122894	123008	115	ATCC25795GL000112	ATCC25795GL000118	3.95	+
TU135	ATCC25795_good_1_paired_contig_1	123022	123107	86	ATCC25795GL000112	ATCC25795GL000118	2.49	+
TU136	ATCC25795_good_1_paired_contig_1	123532	123825	294	ATCC25795GL000112	ATCC25795GL000118	3.58	+
TU137	ATCC25795_good_1_paired_contig_1	124093	124182	90	ATCC25795GL000112	ATCC25795GL000118	2.27	+
TU138	ATCC25795_good_1_paired_contig_1	124631	124720	90	ATCC25795GL000112	ATCC25795GL000118	2.29	+
TU139	ATCC25795_good_1_paired_contig_1	126377	126432	56	ATCC25795GL000112	ATCC25795GL000118	2	+
TU140	ATCC25795_good_1_paired_contig_1	130364	130718	355	ATCC25795GL000119	ATCC25795GL000124	4	-
TU141	ATCC25795_good_1_paired_contig_1	130860	131082	223	ATCC25795GL000119	ATCC25795GL000124	6.04	-
TU142	ATCC25795_good_1_paired_contig_1	132097	132178	82	ATCC25795GL000124	ATCC25795GL000127	2.52	-
TU143	ATCC25795_good_1_paired_contig_1	132278	132434	157	ATCC25795GL000124	ATCC25795GL000127	4.5	-
TU144	ATCC25795_good_1_paired_contig_1	134004	134183	180	ATCC25795GL000126	ATCC25795GL000128	4.65	+
TU145	ATCC25795_good_1_paired_contig_1	134673	134762	90	ATCC25795GL000126	ATCC25795GL000128	2.01	+
TU146	ATCC25795_good_1_paired_contig_1	137375	137451	77	ATCC25795GL000129	ATCC25795GL000138	2	-
TU147	ATCC25795_good_1_paired_contig_1	140992	141205	214	ATCC25795GL000129	ATCC25795GL000138	5.03	-
TU148	ATCC25795_good_1_paired_contig_1	141515	141591	77	ATCC25795GL000129	ATCC25795GL000138	2	-
TU149	ATCC25795_good_1_paired_contig_1	143309	143437	129	ATCC25795GL000129	ATCC25795GL000138	2.54	-
TU150	ATCC25795_good_1_paired_contig_1	143536	143765	230	ATCC25795GL000129	ATCC25795GL000138	8.08	-
TU151	ATCC25795_good_1_paired_contig_1	144365	144418	54	ATCC25795GL000129	ATCC25795GL000138	2	-
TU152	ATCC25795_good_1_paired_contig_1	146140	146229	90	ATCC25795GL000137	ATCC25795GL000141	2.7	+
TU153	ATCC25795_good_1_paired_contig_1	147351	147499	149	ATCC25795GL000140	-	3.6	-
TU154	ATCC25795_good_1_paired_contig_1	151789	151956	168	ATCC25795GL000144	-	2.4	+
TU155	ATCC25795_good_1_paired_contig_10	567	656	90	ATCC25795GL000145	ATCC25795GL000147	2.02	+
TU156	ATCC25795_good_1_paired_contig_10	802	936	135	ATCC25795GL000145	ATCC25795GL000147	3.13	+
TU157	ATCC25795_good_1_paired_contig_10	1221	1270	50	ATCC25795GL000146	ATCC25795GL000148	2	-
TU158	ATCC25795_good_1_paired_contig_10	1669	1850	182	ATCC25795GL000146	ATCC25795GL000148	2.82	-
TU159	ATCC25795_good_1_paired_contig_10	2522	2584	63	ATCC25795GL000147	ATCC25795GL000154	2	+
TU160	ATCC25795_good_1_paired_contig_10	2688	2913	226	ATCC25795GL000147	ATCC25795GL000154	2.84	+
TU161	ATCC25795_good_1_paired_contig_10	2942	3047	106	ATCC25795GL000147	ATCC25795GL000154	3.42	+
TU162	ATCC25795_good_1_paired_contig_10	3302	3506	205	ATCC25795GL000147	ATCC25795GL000154	3.77	+
TU163	ATCC25795_good_1_paired_contig_10	4234	4289	56	ATCC25795GL000147	ATCC25795GL000154	2	+
TU164	ATCC25795_good_1_paired_contig_10	4417	5173	757	ATCC25795GL000147	ATCC25795GL000154	7.74	+
TU165	ATCC25795_good_1_paired_contig_10	5602	5922	321	ATCC25795GL000147	ATCC25795GL000154	2.54	+
TU166	ATCC25795_good_1_paired_contig_10	6202	6677	476	ATCC25795GL000147	ATCC25795GL000154	5.83	+
TU167	ATCC25795_good_1_paired_contig_10	6838	6917	80	ATCC25795GL000147	ATCC25795GL000154	2	+
TU168	ATCC25795_good_1_paired_contig_10	7174	8067	894	ATCC25795GL000147	ATCC25795GL000154	7	+
TU169	ATCC25795_good_1_paired_contig_10	8759	8855	97	ATCC25795GL000153	ATCC25795GL000155	2.58	-
TU170	ATCC25795_good_1_paired_contig_10	8932	9012	81	ATCC25795GL000153	ATCC25795GL000155	2	-
TU171	ATCC25795_good_1_paired_contig_10	9032	9183	152	ATCC25795GL000153	ATCC25795GL000155	3.2	-
TU172	ATCC25795_good_1_paired_contig_10	10463	10515	53	ATCC25795GL000154	ATCC25795GL000158	2	+
TU173	ATCC25795_good_1_paired_contig_10	12670	12764	95	ATCC25795GL000154	ATCC25795GL000158	2.37	+
TU174	ATCC25795_good_1_paired_contig_10	12835	12890	56	ATCC25795GL000154	ATCC25795GL000158	2	+
TU175	ATCC25795_good_1_paired_contig_10	13150	13277	128	ATCC25795GL000154	ATCC25795GL000158	2.56	+
TU176	ATCC25795_good_1_paired_contig_10	13325	13557	233	ATCC25795GL000154	ATCC25795GL000158	3.58	+
TU177	ATCC25795_good_1_paired_contig_10	15905	15990	86	ATCC25795GL000158	ATCC25795GL000160	2	+
TU178	ATCC25795_good_1_paired_contig_10	16413	16468	56	ATCC25795GL000161	ATCC25795GL000164	2	-
TU179	ATCC25795_good_1_paired_contig_10	16535	16677	143	ATCC25795GL000161	ATCC25795GL000164	2.99	-
TU180	ATCC25795_good_1_paired_contig_10	16870	16987	118	ATCC25795GL000161	ATCC25795GL000164	2.43	-
TU181	ATCC25795_good_1_paired_contig_10	17602	17805	204	ATCC25795GL000161	ATCC25795GL000164	21.45	-
TU182	ATCC25795_good_1_paired_contig_10	17893	17958	66	ATCC25795GL000161	ATCC25795GL000164	2	-
TU183	ATCC25795_good_1_paired_contig_10	19179	19306	128	ATCC25795GL000163	ATCC25795GL000168	2.59	+
TU184	ATCC25795_good_1_paired_contig_10	19416	19467	52	ATCC25795GL000163	ATCC25795GL000168	2	+
TU185	ATCC25795_good_1_paired_contig_10	20003	20125	123	ATCC25795GL000163	ATCC25795GL000168	3.37	+
TU186	ATCC25795_good_1_paired_contig_10	20801	20908	108	ATCC25795GL000163	ATCC25795GL000168	2.68	+
TU187	ATCC25795_good_1_paired_contig_10	21610	21894	285	ATCC25795GL000163	ATCC25795GL000168	25.01	+
TU188	ATCC25795_good_1_paired_contig_10	22005	22057	53	ATCC25795GL000167	ATCC25795GL000169	2	-
TU189	ATCC25795_good_1_paired_contig_10	22925	22976	52	ATCC25795GL000168	ATCC25795GL000170	2	+
TU190	ATCC25795_good_1_paired_contig_10	24307	24461	155	ATCC25795GL000169	ATCC25795GL000172	2.47	-
TU191	ATCC25795_good_1_paired_contig_10	25268	25383	116	ATCC25795GL000169	ATCC25795GL000172	3.53	-
TU192	ATCC25795_good_1_paired_contig_10	25884	25973	90	ATCC25795GL000171	ATCC25795GL000176	2.89	+
TU193	ATCC25795_good_1_paired_contig_10	26017	26106	90	ATCC25795GL000171	ATCC25795GL000176	2.6	+
TU194	ATCC25795_good_1_paired_contig_10	28148	28296	149	ATCC25795GL000171	ATCC25795GL000176	7.99	+
TU195	ATCC25795_good_1_paired_contig_10	28299	28363	65	ATCC25795GL000171	ATCC25795GL000176	2	+
TU196	ATCC25795_good_1_paired_contig_10	28664	28753	90	ATCC25795GL000171	ATCC25795GL000176	2.41	+
TU197	ATCC25795_good_1_paired_contig_10	29014	29166	153	ATCC25795GL000171	ATCC25795GL000176	3.41	+
TU198	ATCC25795_good_1_paired_contig_10	31311	31426	116	ATCC25795GL000176	ATCC25795GL000178	3.26	+
TU199	ATCC25795_good_1_paired_contig_10	32293	32468	176	ATCC25795GL000177	ATCC25795GL000179	5.06	-
TU200	ATCC25795_good_1_paired_contig_10	33821	33880	60	ATCC25795GL000179	ATCC25795GL000183	2	-
TU201	ATCC25795_good_1_paired_contig_10	33986	34123	138	ATCC25795GL000179	ATCC25795GL000183	2.38	-
TU202	ATCC25795_good_1_paired_contig_10	34662	34780	119	ATCC25795GL000179	ATCC25795GL000183	2.96	-
TU203	ATCC25795_good_1_paired_contig_10	35212	35391	180	ATCC25795GL000179	ATCC25795GL000183	9.13	-
TU204	ATCC25795_good_1_paired_contig_10	35539	35801	263	ATCC25795GL000179	ATCC25795GL000183	4.65	-
TU205	ATCC25795_good_1_paired_contig_10	36029	36135	107	ATCC25795GL000179	ATCC25795GL000183	2.22	-
TU206	ATCC25795_good_1_paired_contig_10	36729	36794	66	ATCC25795GL000182	ATCC25795GL000184	2	+
TU207	ATCC25795_good_1_paired_contig_10	37212	37301	90	ATCC25795GL000183	ATCC25795GL000187	2.02	-
TU208	ATCC25795_good_1_paired_contig_10	38075	38211	137	ATCC25795GL000183	ATCC25795GL000187	2.39	-
TU209	ATCC25795_good_1_paired_contig_10	39986	40092	107	ATCC25795GL000183	ATCC25795GL000187	2.51	-
TU210	ATCC25795_good_1_paired_contig_10	40126	40215	90	ATCC25795GL000183	ATCC25795GL000187	2.07	-
TU211	ATCC25795_good_1_paired_contig_10	40248	40327	80	ATCC25795GL000183	ATCC25795GL000187	2.17	-
TU212	ATCC25795_good_1_paired_contig_10	43998	44087	90	ATCC25795GL000188	ATCC25795GL000191	2	-
TU213	ATCC25795_good_1_paired_contig_10	44307	44410	104	ATCC25795GL000188	ATCC25795GL000191	2.85	-
TU214	ATCC25795_good_1_paired_contig_10	46375	46465	91	ATCC25795GL000191	ATCC25795GL000196	3.64	-
TU215	ATCC25795_good_1_paired_contig_10	46736	46785	50	ATCC25795GL000191	ATCC25795GL000196	2	-
TU216	ATCC25795_good_1_paired_contig_10	47286	47449	164	ATCC25795GL000191	ATCC25795GL000196	8.71	-
TU217	ATCC25795_good_1_paired_contig_10	47907	47996	90	ATCC25795GL000191	ATCC25795GL000196	2.74	-
TU218	ATCC25795_good_1_paired_contig_10	49235	49324	90	ATCC25795GL000195	ATCC25795GL000201	2.69	+
TU219	ATCC25795_good_1_paired_contig_10	51240	51432	193	ATCC25795GL000195	ATCC25795GL000201	2.47	+
TU220	ATCC25795_good_1_paired_contig_10	51601	51665	65	ATCC25795GL000195	ATCC25795GL000201	2	+
TU221	ATCC25795_good_1_paired_contig_10	51827	51973	147	ATCC25795GL000195	ATCC25795GL000201	3.4	+
TU222	ATCC25795_good_1_paired_contig_10	52600	52659	60	ATCC25795GL000200	ATCC25795GL000202	2	-
TU223	ATCC25795_good_1_paired_contig_10	54208	54297	90	ATCC25795GL000202	ATCC25795GL000206	2.01	-
TU224	ATCC25795_good_1_paired_contig_10	55289	55361	73	ATCC25795GL000205	ATCC25795GL000207	2	+
TU225	ATCC25795_good_1_paired_contig_10	55686	56219	534	ATCC25795GL000206	ATCC25795GL000212	5.61	-
TU226	ATCC25795_good_1_paired_contig_10	56654	56767	114	ATCC25795GL000206	ATCC25795GL000212	2.92	-
TU227	ATCC25795_good_1_paired_contig_10	57006	57177	172	ATCC25795GL000206	ATCC25795GL000212	2.88	-
TU228	ATCC25795_good_1_paired_contig_10	58007	58142	136	ATCC25795GL000206	ATCC25795GL000212	3.62	-
TU229	ATCC25795_good_1_paired_contig_10	58181	58270	90	ATCC25795GL000206	ATCC25795GL000212	2.18	-
TU230	ATCC25795_good_1_paired_contig_10	58369	58537	169	ATCC25795GL000206	ATCC25795GL000212	2.24	-
TU231	ATCC25795_good_1_paired_contig_10	58561	58840	280	ATCC25795GL000206	ATCC25795GL000212	3.14	-
TU232	ATCC25795_good_1_paired_contig_10	58843	58972	130	ATCC25795GL000206	ATCC25795GL000212	2.4	-
TU233	ATCC25795_good_1_paired_contig_10	58979	59037	59	ATCC25795GL000206	ATCC25795GL000212	2	-
TU234	ATCC25795_good_1_paired_contig_10	59096	59246	151	ATCC25795GL000206	ATCC25795GL000212	4.36	-
TU235	ATCC25795_good_1_paired_contig_10	59315	59555	241	ATCC25795GL000206	ATCC25795GL000212	2.94	-
TU236	ATCC25795_good_1_paired_contig_10	59565	59616	52	ATCC25795GL000206	ATCC25795GL000212	2	-
TU237	ATCC25795_good_1_paired_contig_10	59644	59937	294	ATCC25795GL000206	ATCC25795GL000212	12.76	-
TU238	ATCC25795_good_1_paired_contig_10	59998	60276	279	ATCC25795GL000206	ATCC25795GL000212	8.49	-
TU239	ATCC25795_good_1_paired_contig_10	63356	63414	59	ATCC25795GL000215	ATCC25795GL000219	2	+
TU240	ATCC25795_good_1_paired_contig_10	65479	65543	65	ATCC25795GL000215	ATCC25795GL000219	2	+
TU241	ATCC25795_good_1_paired_contig_10	66464	66523	60	ATCC25795GL000218	ATCC25795GL000221	2	-
TU242	ATCC25795_good_1_paired_contig_10	68307	68438	132	ATCC25795GL000220	ATCC25795GL000222	3.33	+
TU243	ATCC25795_good_1_paired_contig_10	68446	68535	90	ATCC25795GL000220	ATCC25795GL000222	2.21	+
TU244	ATCC25795_good_1_paired_contig_10	71007	71091	85	ATCC25795GL000222	ATCC25795GL000227	2	+
TU245	ATCC25795_good_1_paired_contig_10	71370	71432	63	ATCC25795GL000222	ATCC25795GL000227	2	+
TU246	ATCC25795_good_1_paired_contig_10	71515	71804	290	ATCC25795GL000222	ATCC25795GL000227	3.12	+
TU247	ATCC25795_good_1_paired_contig_10	71870	71973	104	ATCC25795GL000222	ATCC25795GL000227	3	+
TU248	ATCC25795_good_1_paired_contig_10	72035	72095	61	ATCC25795GL000222	ATCC25795GL000227	2	+
TU249	ATCC25795_good_1_paired_contig_10	72104	72201	98	ATCC25795GL000222	ATCC25795GL000227	2.26	+
TU250	ATCC25795_good_1_paired_contig_10	73616	73840	225	ATCC25795GL000222	ATCC25795GL000227	2.94	+
TU251	ATCC25795_good_1_paired_contig_10	75230	75533	304	ATCC25795GL000222	ATCC25795GL000227	4.91	+
TU252	ATCC25795_good_1_paired_contig_10	77205	77263	59	ATCC25795GL000226	ATCC25795GL000228	2	-
TU253	ATCC25795_good_1_paired_contig_10	77726	77784	59	ATCC25795GL000227	ATCC25795GL000229	2	+
TU254	ATCC25795_good_1_paired_contig_10	77881	78107	227	ATCC25795GL000227	ATCC25795GL000229	13.08	+
TU255	ATCC25795_good_1_paired_contig_10	78791	78897	107	ATCC25795GL000228	ATCC25795GL000230	2.69	-
TU256	ATCC25795_good_1_paired_contig_10	80739	80888	150	ATCC25795GL000231	ATCC25795GL000233	2.58	+
TU257	ATCC25795_good_1_paired_contig_10	82789	82971	183	ATCC25795GL000234	ATCC25795GL000236	4.82	-
TU258	ATCC25795_good_1_paired_contig_10	86980	87366	387	ATCC25795GL000236	ATCC25795GL000241	10.2	-
TU259	ATCC25795_good_1_paired_contig_10	87662	87751	90	ATCC25795GL000236	ATCC25795GL000241	2.56	-
TU260	ATCC25795_good_1_paired_contig_10	90163	90227	65	ATCC25795GL000242	ATCC25795GL000247	2	+
TU261	ATCC25795_good_1_paired_contig_10	93740	93791	52	ATCC25795GL000246	ATCC25795GL000248	2	-
TU262	ATCC25795_good_1_paired_contig_10	96214	96303	90	ATCC25795GL000249	ATCC25795GL000251	2.31	+
TU263	ATCC25795_good_1_paired_contig_10	98274	98326	53	ATCC25795GL000250	ATCC25795GL000258	2	-
TU264	ATCC25795_good_1_paired_contig_10	98493	98592	100	ATCC25795GL000250	ATCC25795GL000258	2.6	-
TU265	ATCC25795_good_1_paired_contig_10	98610	98809	200	ATCC25795GL000250	ATCC25795GL000258	4.05	-
TU266	ATCC25795_good_1_paired_contig_10	103490	103704	215	ATCC25795GL000250	ATCC25795GL000258	5.73	-
TU267	ATCC25795_good_1_paired_contig_10	104472	104561	90	ATCC25795GL000250	ATCC25795GL000258	2.23	-
TU268	ATCC25795_good_1_paired_contig_10	109148	109229	82	ATCC25795GL000258	ATCC25795GL000263	2	-
TU269	ATCC25795_good_1_paired_contig_10	110165	110386	222	ATCC25795GL000262	ATCC25795GL000264	6.64	+
TU270	ATCC25795_good_1_paired_contig_10	111342	111535	194	ATCC25795GL000264	ATCC25795GL000266	3.92	+
TU271	ATCC25795_good_1_paired_contig_10	112452	112697	246	ATCC25795GL000265	ATCC25795GL000268	7.3	-
TU272	ATCC25795_good_1_paired_contig_10	113018	113191	174	ATCC25795GL000265	ATCC25795GL000268	3.09	-
TU273	ATCC25795_good_1_paired_contig_10	115534	115640	107	ATCC25795GL000267	ATCC25795GL000270	2.64	+
TU274	ATCC25795_good_1_paired_contig_10	115895	115984	90	ATCC25795GL000267	ATCC25795GL000270	2.36	+
TU275	ATCC25795_good_1_paired_contig_10	116234	116372	139	ATCC25795GL000267	ATCC25795GL000270	2.68	+
TU276	ATCC25795_good_1_paired_contig_10	116824	117020	197	ATCC25795GL000269	ATCC25795GL000271	3.57	-
TU277	ATCC25795_good_1_paired_contig_10	119095	119257	163	ATCC25795GL000270	ATCC25795GL000279	3.13	+
TU278	ATCC25795_good_1_paired_contig_10	119739	119794	56	ATCC25795GL000270	ATCC25795GL000279	2	+
TU279	ATCC25795_good_1_paired_contig_10	120421	120542	122	ATCC25795GL000270	ATCC25795GL000279	2.53	+
TU280	ATCC25795_good_1_paired_contig_10	122092	122283	192	ATCC25795GL000270	ATCC25795GL000279	9.56	+
TU281	ATCC25795_good_1_paired_contig_10	122930	123022	93	ATCC25795GL000270	ATCC25795GL000279	3.58	+
TU282	ATCC25795_good_1_paired_contig_10	123454	123504	51	ATCC25795GL000270	ATCC25795GL000279	2	+
TU283	ATCC25795_good_1_paired_contig_10	123650	123726	77	ATCC25795GL000270	ATCC25795GL000279	2	+
TU284	ATCC25795_good_1_paired_contig_10	127738	127897	160	ATCC25795GL000281	ATCC25795GL000282	3.38	-
TU285	ATCC25795_good_1_paired_contig_10	128630	128681	52	ATCC25795GL000281	ATCC25795GL000282	2	-
TU286	ATCC25795_good_1_paired_contig_10	129564	129613	50	ATCC25795GL000282	ATCC25795GL000290	2	-
TU287	ATCC25795_good_1_paired_contig_10	130187	130243	57	ATCC25795GL000282	ATCC25795GL000290	2	-
TU288	ATCC25795_good_1_paired_contig_10	130465	130661	197	ATCC25795GL000282	ATCC25795GL000290	6.95	-
TU289	ATCC25795_good_1_paired_contig_10	131175	131361	187	ATCC25795GL000282	ATCC25795GL000290	4.11	-
TU290	ATCC25795_good_1_paired_contig_10	132706	132928	223	ATCC25795GL000282	ATCC25795GL000290	5.07	-
TU291	ATCC25795_good_1_paired_contig_10	133428	133518	91	ATCC25795GL000282	ATCC25795GL000290	3.22	-
TU292	ATCC25795_good_1_paired_contig_10	134244	134333	90	ATCC25795GL000282	ATCC25795GL000290	2.43	-
TU293	ATCC25795_good_1_paired_contig_10	134457	134524	68	ATCC25795GL000282	ATCC25795GL000290	2	-
TU294	ATCC25795_good_1_paired_contig_10	135023	135126	104	ATCC25795GL000282	ATCC25795GL000290	4.62	-
TU295	ATCC25795_good_1_paired_contig_10	136022	136272	251	ATCC25795GL000282	ATCC25795GL000290	9.43	-
TU296	ATCC25795_good_1_paired_contig_10	136343	136522	180	ATCC25795GL000282	ATCC25795GL000290	3.77	-
TU297	ATCC25795_good_1_paired_contig_10	137898	138016	119	ATCC25795GL000289	ATCC25795GL000292	2.35	+
TU298	ATCC25795_good_1_paired_contig_10	139298	139455	158	ATCC25795GL000291	ATCC25795GL000294	2.78	-
TU299	ATCC25795_good_1_paired_contig_10	139571	140182	612	ATCC25795GL000291	ATCC25795GL000294	6.42	-
TU300	ATCC25795_good_1_paired_contig_10	140421	140596	176	ATCC25795GL000293	ATCC25795GL000296	2.99	+
TU301	ATCC25795_good_1_paired_contig_10	140654	140748	95	ATCC25795GL000293	ATCC25795GL000296	3.41	+
TU302	ATCC25795_good_1_paired_contig_10	141882	142375	494	ATCC25795GL000293	ATCC25795GL000296	4.46	+
TU303	ATCC25795_good_1_paired_contig_10	143041	143103	63	ATCC25795GL000295	ATCC25795GL000299	2	-
TU304	ATCC25795_good_1_paired_contig_10	143602	143654	53	ATCC25795GL000295	ATCC25795GL000299	2	-
TU305	ATCC25795_good_1_paired_contig_10	144070	144174	105	ATCC25795GL000295	ATCC25795GL000299	2.62	-
TU306	ATCC25795_good_1_paired_contig_10	144355	144490	136	ATCC25795GL000295	ATCC25795GL000299	2.23	-
TU307	ATCC25795_good_1_paired_contig_10	148662	148800	139	ATCC25795GL000301	ATCC25795GL000303	2.65	+
TU308	ATCC25795_good_1_paired_contig_10	148808	148936	129	ATCC25795GL000301	ATCC25795GL000303	3.76	+
TU309	ATCC25795_good_1_paired_contig_10	149648	149766	119	ATCC25795GL000301	ATCC25795GL000303	2.45	+
TU310	ATCC25795_good_1_paired_contig_10	149868	149957	90	ATCC25795GL000301	ATCC25795GL000303	2.4	+
TU311	ATCC25795_good_1_paired_contig_10	150362	150435	74	ATCC25795GL000304	ATCC25795GL000308	2	-
TU312	ATCC25795_good_1_paired_contig_10	152339	152428	90	ATCC25795GL000304	ATCC25795GL000308	2.17	-
TU313	ATCC25795_good_1_paired_contig_10	153466	153653	188	ATCC25795GL000304	ATCC25795GL000308	3.75	-
TU314	ATCC25795_good_1_paired_contig_10	155702	155756	55	ATCC25795GL000307	ATCC25795GL000310	2	+
TU315	ATCC25795_good_1_paired_contig_10	156439	156569	131	ATCC25795GL000310	ATCC25795GL000313	4.47	+
TU316	ATCC25795_good_1_paired_contig_10	156927	156981	55	ATCC25795GL000310	ATCC25795GL000313	2	+
TU317	ATCC25795_good_1_paired_contig_10	157210	157396	187	ATCC25795GL000310	ATCC25795GL000313	7.15	+
TU318	ATCC25795_good_1_paired_contig_10	157548	158036	489	ATCC25795GL000310	ATCC25795GL000313	10.92	+
TU319	ATCC25795_good_1_paired_contig_10	160092	160142	51	ATCC25795GL000314	ATCC25795GL000319	2	+
TU320	ATCC25795_good_1_paired_contig_10	160276	160327	52	ATCC25795GL000314	ATCC25795GL000319	2	+
TU321	ATCC25795_good_1_paired_contig_10	163261	163386	126	ATCC25795GL000314	ATCC25795GL000319	10.5	+
TU322	ATCC25795_good_1_paired_contig_10	163417	163530	114	ATCC25795GL000314	ATCC25795GL000319	2.42	+
TU323	ATCC25795_good_1_paired_contig_10	164653	164702	50	ATCC25795GL000314	ATCC25795GL000319	2	+
TU324	ATCC25795_good_1_paired_contig_10	164911	165042	132	ATCC25795GL000314	ATCC25795GL000319	3.17	+
TU325	ATCC25795_good_1_paired_contig_10	165085	165134	50	ATCC25795GL000314	ATCC25795GL000319	2	+
TU326	ATCC25795_good_1_paired_contig_10	165136	165287	152	ATCC25795GL000314	ATCC25795GL000319	2.85	+
TU327	ATCC25795_good_1_paired_contig_10	166089	166203	115	ATCC25795GL000318	ATCC25795GL000320	2.5	-
TU328	ATCC25795_good_1_paired_contig_10	167358	167447	90	ATCC25795GL000321	ATCC25795GL000323	2.23	-
TU329	ATCC25795_good_1_paired_contig_10	167967	168114	148	ATCC25795GL000322	ATCC25795GL000328	5.89	+
TU330	ATCC25795_good_1_paired_contig_10	168189	168371	183	ATCC25795GL000322	ATCC25795GL000328	2.84	+
TU331	ATCC25795_good_1_paired_contig_10	169167	169256	90	ATCC25795GL000322	ATCC25795GL000328	2.71	+
TU332	ATCC25795_good_1_paired_contig_10	169970	170027	58	ATCC25795GL000322	ATCC25795GL000328	2.05	+
TU333	ATCC25795_good_1_paired_contig_10	170358	170457	100	ATCC25795GL000322	ATCC25795GL000328	2.79	+
TU334	ATCC25795_good_1_paired_contig_10	170825	171076	252	ATCC25795GL000322	ATCC25795GL000328	7.38	+
TU335	ATCC25795_good_1_paired_contig_10	172084	172141	58	ATCC25795GL000322	ATCC25795GL000328	2	+
TU336	ATCC25795_good_1_paired_contig_10	172768	173227	460	ATCC25795GL000322	ATCC25795GL000328	7.96	+
TU337	ATCC25795_good_1_paired_contig_10	173288	173447	160	ATCC25795GL000322	ATCC25795GL000328	3.43	+
TU338	ATCC25795_good_1_paired_contig_10	174777	175770	994	ATCC25795GL000328	ATCC25795GL000333	9.47	+
TU339	ATCC25795_good_1_paired_contig_10	177345	177434	90	ATCC25795GL000328	ATCC25795GL000333	2.47	+
TU340	ATCC25795_good_1_paired_contig_10	177734	177832	99	ATCC25795GL000328	ATCC25795GL000333	2.83	+
TU341	ATCC25795_good_1_paired_contig_10	178096	178154	59	ATCC25795GL000328	ATCC25795GL000333	2	+
TU342	ATCC25795_good_1_paired_contig_10	179126	179215	90	ATCC25795GL000328	ATCC25795GL000333	2.77	+
TU343	ATCC25795_good_1_paired_contig_10	183809	183944	136	ATCC25795GL000334	ATCC25795GL000339	2.93	-
TU344	ATCC25795_good_1_paired_contig_10	188172	188240	69	ATCC25795GL000338	ATCC25795GL000343	2	+
TU345	ATCC25795_good_1_paired_contig_10	190880	191109	230	ATCC25795GL000344	ATCC25795GL000346	2.8	-
TU346	ATCC25795_good_1_paired_contig_10	191692	191748	57	ATCC25795GL000345	ATCC25795GL000361	2	+
TU347	ATCC25795_good_1_paired_contig_10	191788	191850	63	ATCC25795GL000345	ATCC25795GL000361	2	+
TU348	ATCC25795_good_1_paired_contig_10	191947	192199	253	ATCC25795GL000345	ATCC25795GL000361	9.04	+
TU349	ATCC25795_good_1_paired_contig_10	194845	194979	135	ATCC25795GL000345	ATCC25795GL000361	2.8	+
TU350	ATCC25795_good_1_paired_contig_10	195515	195609	95	ATCC25795GL000345	ATCC25795GL000361	2.74	+
TU351	ATCC25795_good_1_paired_contig_10	196547	197004	458	ATCC25795GL000345	ATCC25795GL000361	33.94	+
TU352	ATCC25795_good_1_paired_contig_10	197158	197286	129	ATCC25795GL000345	ATCC25795GL000361	4.05	+
TU353	ATCC25795_good_1_paired_contig_10	198871	198979	109	ATCC25795GL000345	ATCC25795GL000361	2.82	+
TU354	ATCC25795_good_1_paired_contig_10	200819	200884	66	ATCC25795GL000345	ATCC25795GL000361	2	+
TU355	ATCC25795_good_1_paired_contig_10	201457	201514	58	ATCC25795GL000345	ATCC25795GL000361	2	+
TU356	ATCC25795_good_1_paired_contig_10	203328	203383	56	ATCC25795GL000345	ATCC25795GL000361	2	+
TU357	ATCC25795_good_1_paired_contig_10	203605	203694	90	ATCC25795GL000345	ATCC25795GL000361	2.09	+
TU358	ATCC25795_good_1_paired_contig_10	203738	203793	56	ATCC25795GL000345	ATCC25795GL000361	2	+
TU359	ATCC25795_good_1_paired_contig_10	208594	208712	119	ATCC25795GL000361	ATCC25795GL000363	5.07	+
TU360	ATCC25795_good_1_paired_contig_10	210239	210291	53	ATCC25795GL000362	ATCC25795GL000365	2	-
TU361	ATCC25795_good_1_paired_contig_10	211154	211216	63	ATCC25795GL000364	ATCC25795GL000366	2	+
TU362	ATCC25795_good_1_paired_contig_10	211441	211578	138	ATCC25795GL000364	ATCC25795GL000366	3.68	+
TU363	ATCC25795_good_1_paired_contig_10	212190	212279	90	ATCC25795GL000365	ATCC25795GL000367	2.01	-
TU364	ATCC25795_good_1_paired_contig_10	212784	212882	99	ATCC25795GL000366	ATCC25795GL000369	3.14	+
TU365	ATCC25795_good_1_paired_contig_10	213414	213503	90	ATCC25795GL000366	ATCC25795GL000369	2.4	+
TU366	ATCC25795_good_1_paired_contig_10	213820	213873	54	ATCC25795GL000366	ATCC25795GL000369	2	+
TU367	ATCC25795_good_1_paired_contig_10	214108	214213	106	ATCC25795GL000366	ATCC25795GL000369	2.77	+
TU368	ATCC25795_good_1_paired_contig_10	214699	215138	440	ATCC25795GL000366	ATCC25795GL000369	4.57	+
TU369	ATCC25795_good_1_paired_contig_10	215528	215617	90	ATCC25795GL000368	ATCC25795GL000371	2.06	-
TU370	ATCC25795_good_1_paired_contig_10	216541	216642	102	ATCC25795GL000370	ATCC25795GL000372	2.62	+
TU371	ATCC25795_good_1_paired_contig_10	216749	217174	426	ATCC25795GL000370	ATCC25795GL000372	3.3	+
TU372	ATCC25795_good_1_paired_contig_10	219619	219749	131	ATCC25795GL000371	ATCC25795GL000377	3.7	-
TU373	ATCC25795_good_1_paired_contig_10	220655	220729	75	ATCC25795GL000376	ATCC25795GL000382	2.63	+
TU374	ATCC25795_good_1_paired_contig_10	221266	221324	59	ATCC25795GL000376	ATCC25795GL000382	2.44	+
TU375	ATCC25795_good_1_paired_contig_10	221795	221888	94	ATCC25795GL000376	ATCC25795GL000382	2.99	+
TU376	ATCC25795_good_1_paired_contig_10	224044	224195	152	ATCC25795GL000376	ATCC25795GL000382	3.16	+
TU377	ATCC25795_good_1_paired_contig_10	224213	224266	54	ATCC25795GL000376	ATCC25795GL000382	2	+
TU378	ATCC25795_good_1_paired_contig_10	225588	225644	57	ATCC25795GL000381	ATCC25795GL000383	2	-
TU379	ATCC25795_good_1_paired_contig_10	226573	226666	94	ATCC25795GL000382	ATCC25795GL000384	2.71	+
TU380	ATCC25795_good_1_paired_contig_10	229127	229213	87	ATCC25795GL000384	ATCC25795GL000386	2	+
TU381	ATCC25795_good_1_paired_contig_10	229384	229447	64	ATCC25795GL000384	ATCC25795GL000386	2	+
TU382	ATCC25795_good_1_paired_contig_10	230767	230901	135	ATCC25795GL000384	ATCC25795GL000386	2.17	+
TU383	ATCC25795_good_1_paired_contig_10	231756	231845	90	ATCC25795GL000385	ATCC25795GL000387	2.64	-
TU384	ATCC25795_good_1_paired_contig_10	232245	232368	124	ATCC25795GL000385	ATCC25795GL000387	2.69	-
TU385	ATCC25795_good_1_paired_contig_10	233549	233631	83	ATCC25795GL000386	ATCC25795GL000395	2	+
TU386	ATCC25795_good_1_paired_contig_10	233851	234092	242	ATCC25795GL000386	ATCC25795GL000395	11.33	+
TU387	ATCC25795_good_1_paired_contig_10	234932	235021	90	ATCC25795GL000386	ATCC25795GL000395	2.18	+
TU388	ATCC25795_good_1_paired_contig_10	235098	235194	97	ATCC25795GL000386	ATCC25795GL000395	3.37	+
TU389	ATCC25795_good_1_paired_contig_10	235877	235998	122	ATCC25795GL000386	ATCC25795GL000395	3.77	+
TU390	ATCC25795_good_1_paired_contig_10	236924	236976	53	ATCC25795GL000386	ATCC25795GL000395	2	+
TU391	ATCC25795_good_1_paired_contig_10	238197	238290	94	ATCC25795GL000386	ATCC25795GL000395	2.67	+
TU392	ATCC25795_good_1_paired_contig_10	238420	238509	90	ATCC25795GL000386	ATCC25795GL000395	2.13	+
TU393	ATCC25795_good_1_paired_contig_10	238567	238656	90	ATCC25795GL000386	ATCC25795GL000395	2.22	+
TU394	ATCC25795_good_1_paired_contig_10	239842	239931	90	ATCC25795GL000394	ATCC25795GL000398	2.21	-
TU395	ATCC25795_good_1_paired_contig_10	239934	240133	200	ATCC25795GL000394	ATCC25795GL000398	4.08	-
TU396	ATCC25795_good_1_paired_contig_10	241747	241904	158	ATCC25795GL000397	ATCC25795GL000401	3.68	+
TU397	ATCC25795_good_1_paired_contig_10	241913	242034	122	ATCC25795GL000397	ATCC25795GL000401	5.09	+
TU398	ATCC25795_good_1_paired_contig_10	242267	242432	166	ATCC25795GL000397	ATCC25795GL000401	6.38	+
TU399	ATCC25795_good_1_paired_contig_10	243193	243252	60	ATCC25795GL000397	ATCC25795GL000401	2	+
TU400	ATCC25795_good_1_paired_contig_10	243307	243363	57	ATCC25795GL000397	ATCC25795GL000401	2	+
TU401	ATCC25795_good_1_paired_contig_10	243640	243737	98	ATCC25795GL000397	ATCC25795GL000401	5.41	+
TU402	ATCC25795_good_1_paired_contig_10	243746	243893	148	ATCC25795GL000397	ATCC25795GL000401	4.57	+
TU403	ATCC25795_good_1_paired_contig_10	244271	244446	176	ATCC25795GL000397	ATCC25795GL000401	6.09	+
TU404	ATCC25795_good_1_paired_contig_10	246735	246813	79	ATCC25795GL000400	ATCC25795GL000404	2	-
TU405	ATCC25795_good_1_paired_contig_10	247560	247649	90	ATCC25795GL000400	ATCC25795GL000404	2.13	-
TU406	ATCC25795_good_1_paired_contig_10	247699	247757	59	ATCC25795GL000400	ATCC25795GL000404	2	-
TU407	ATCC25795_good_1_paired_contig_10	252913	253193	281	ATCC25795GL000403	ATCC25795GL000407	2.54	+
TU408	ATCC25795_good_1_paired_contig_10	254009	254283	275	ATCC25795GL000403	ATCC25795GL000407	25.21	+
TU409	ATCC25795_good_1_paired_contig_10	255949	256039	91	ATCC25795GL000406	ATCC25795GL000409	2.56	-
TU410	ATCC25795_good_1_paired_contig_10	257697	257786	90	ATCC25795GL000408	ATCC25795GL000415	2.13	+
TU411	ATCC25795_good_1_paired_contig_10	261401	261457	57	ATCC25795GL000408	ATCC25795GL000415	2	+
TU412	ATCC25795_good_1_paired_contig_10	263843	263917	75	ATCC25795GL000414	ATCC25795GL000416	2	-
TU413	ATCC25795_good_1_paired_contig_10	266380	266470	91	ATCC25795GL000416	ATCC25795GL000419	3.41	-
TU414	ATCC25795_good_1_paired_contig_10	267842	267903	62	ATCC25795GL000418	ATCC25795GL000429	2	+
TU415	ATCC25795_good_1_paired_contig_10	272292	272371	80	ATCC25795GL000418	ATCC25795GL000429	2	+
TU416	ATCC25795_good_1_paired_contig_10	272812	272949	138	ATCC25795GL000418	ATCC25795GL000429	2.48	+
TU417	ATCC25795_good_1_paired_contig_10	274854	274909	56	ATCC25795GL000418	ATCC25795GL000429	2	+
TU418	ATCC25795_good_1_paired_contig_10	275433	275499	67	ATCC25795GL000418	ATCC25795GL000429	2	+
TU419	ATCC25795_good_1_paired_contig_10	276165	276262	98	ATCC25795GL000418	ATCC25795GL000429	3.09	+
TU420	ATCC25795_good_1_paired_contig_10	276764	276823	60	ATCC25795GL000428	ATCC25795GL000433	2	-
TU421	ATCC25795_good_1_paired_contig_10	277449	277508	60	ATCC25795GL000428	ATCC25795GL000433	2	-
TU422	ATCC25795_good_1_paired_contig_10	278453	278643	191	ATCC25795GL000428	ATCC25795GL000433	4.36	-
TU423	ATCC25795_good_1_paired_contig_10	278672	278830	159	ATCC25795GL000428	ATCC25795GL000433	3.16	-
TU424	ATCC25795_good_1_paired_contig_10	279087	279142	56	ATCC25795GL000428	ATCC25795GL000433	2	-
TU425	ATCC25795_good_1_paired_contig_10	279864	279923	60	ATCC25795GL000432	ATCC25795GL000436	2	+
TU426	ATCC25795_good_1_paired_contig_10	281056	281179	124	ATCC25795GL000432	ATCC25795GL000436	2.65	+
TU427	ATCC25795_good_1_paired_contig_10	282672	282949	278	ATCC25795GL000432	ATCC25795GL000436	7.38	+
TU428	ATCC25795_good_1_paired_contig_10	283652	283740	89	ATCC25795GL000435	ATCC25795GL000438	2	-
TU429	ATCC25795_good_1_paired_contig_10	284342	284614	273	ATCC25795GL000435	ATCC25795GL000438	5.13	-
TU430	ATCC25795_good_1_paired_contig_10	284842	284898	57	ATCC25795GL000435	ATCC25795GL000438	2	-
TU431	ATCC25795_good_1_paired_contig_10	285019	285157	139	ATCC25795GL000435	ATCC25795GL000438	2.58	-
TU432	ATCC25795_good_1_paired_contig_10	285177	285321	145	ATCC25795GL000435	ATCC25795GL000438	4.67	-
TU433	ATCC25795_good_1_paired_contig_10	286651	286725	75	ATCC25795GL000437	ATCC25795GL000440	2	+
TU434	ATCC25795_good_1_paired_contig_10	290977	291031	55	ATCC25795GL000440	ATCC25795GL000445	2	+
TU435	ATCC25795_good_1_paired_contig_10	291971	292082	112	ATCC25795GL000444	ATCC25795GL000449	3.43	-
TU436	ATCC25795_good_1_paired_contig_10	292604	292784	181	ATCC25795GL000444	ATCC25795GL000449	5.28	-
TU437	ATCC25795_good_1_paired_contig_10	292786	293161	376	ATCC25795GL000444	ATCC25795GL000449	9.15	-
TU438	ATCC25795_good_1_paired_contig_10	295564	295617	54	ATCC25795GL000444	ATCC25795GL000449	2	-
TU439	ATCC25795_good_1_paired_contig_10	295919	296031	113	ATCC25795GL000444	ATCC25795GL000449	2.27	-
TU440	ATCC25795_good_1_paired_contig_10	296663	296975	313	ATCC25795GL000444	ATCC25795GL000449	3.24	-
TU441	ATCC25795_good_1_paired_contig_10	299258	299433	176	ATCC25795GL000444	ATCC25795GL000449	2.83	-
TU442	ATCC25795_good_1_paired_contig_10	300594	300644	51	ATCC25795GL000448	ATCC25795GL000450	2	+
TU443	ATCC25795_good_1_paired_contig_10	300769	300965	197	ATCC25795GL000448	ATCC25795GL000450	2.72	+
TU444	ATCC25795_good_1_paired_contig_10	304892	305006	115	ATCC25795GL000452	ATCC25795GL000454	2.4	+
TU445	ATCC25795_good_1_paired_contig_10	306914	306970	57	ATCC25795GL000453	ATCC25795GL000456	2	-
TU446	ATCC25795_good_1_paired_contig_10	307531	307831	301	ATCC25795GL000453	ATCC25795GL000456	3.4	-
TU447	ATCC25795_good_1_paired_contig_10	308042	308193	152	ATCC25795GL000455	ATCC25795GL000457	2.53	+
TU448	ATCC25795_good_1_paired_contig_10	308631	308772	142	ATCC25795GL000455	ATCC25795GL000457	3.15	+
TU449	ATCC25795_good_1_paired_contig_10	309011	309261	251	ATCC25795GL000455	ATCC25795GL000457	4.29	+
TU450	ATCC25795_good_1_paired_contig_10	310862	310925	64	ATCC25795GL000456	ATCC25795GL000458	2	-
TU451	ATCC25795_good_1_paired_contig_10	311709	311760	52	ATCC25795GL000457	ATCC25795GL000463	2	+
TU452	ATCC25795_good_1_paired_contig_10	312480	312532	53	ATCC25795GL000457	ATCC25795GL000463	2	+
TU453	ATCC25795_good_1_paired_contig_10	312807	312938	132	ATCC25795GL000457	ATCC25795GL000463	4.75	+
TU454	ATCC25795_good_1_paired_contig_10	313045	313194	150	ATCC25795GL000457	ATCC25795GL000463	2.32	+
TU455	ATCC25795_good_1_paired_contig_10	313296	313461	166	ATCC25795GL000457	ATCC25795GL000463	3.68	+
TU456	ATCC25795_good_1_paired_contig_10	313466	313524	59	ATCC25795GL000457	ATCC25795GL000463	2	+
TU457	ATCC25795_good_1_paired_contig_10	313558	313698	141	ATCC25795GL000457	ATCC25795GL000463	3.89	+
TU458	ATCC25795_good_1_paired_contig_10	314369	314422	54	ATCC25795GL000457	ATCC25795GL000463	2	+
TU459	ATCC25795_good_1_paired_contig_10	315947	316544	598	ATCC25795GL000457	ATCC25795GL000463	27.1	+
TU460	ATCC25795_good_1_paired_contig_10	317054	317434	381	ATCC25795GL000457	ATCC25795GL000463	12.01	+
TU461	ATCC25795_good_1_paired_contig_10	317610	317854	245	ATCC25795GL000457	ATCC25795GL000463	8.87	+
TU462	ATCC25795_good_1_paired_contig_10	319418	319473	56	ATCC25795GL000462	ATCC25795GL000464	2	-
TU463	ATCC25795_good_1_paired_contig_10	319827	320037	211	ATCC25795GL000463	ATCC25795GL000465	6.94	+
TU464	ATCC25795_good_1_paired_contig_10	320117	320206	90	ATCC25795GL000463	ATCC25795GL000465	2.67	+
TU465	ATCC25795_good_1_paired_contig_10	320235	320301	67	ATCC25795GL000463	ATCC25795GL000465	2	+
TU466	ATCC25795_good_1_paired_contig_10	323526	323616	91	ATCC25795GL000465	ATCC25795GL000468	2.4	+
TU467	ATCC25795_good_1_paired_contig_10	324500	324589	90	ATCC25795GL000465	ATCC25795GL000468	2.24	+
TU468	ATCC25795_good_1_paired_contig_10	325143	325256	114	ATCC25795GL000465	ATCC25795GL000468	2.77	+
TU469	ATCC25795_good_1_paired_contig_10	325497	325551	55	ATCC25795GL000467	ATCC25795GL000470	2	-
TU470	ATCC25795_good_1_paired_contig_10	325682	325782	101	ATCC25795GL000467	ATCC25795GL000470	3.01	-
TU471	ATCC25795_good_1_paired_contig_10	325827	326000	174	ATCC25795GL000467	ATCC25795GL000470	2.59	-
TU472	ATCC25795_good_1_paired_contig_10	326029	326141	113	ATCC25795GL000467	ATCC25795GL000470	2.41	-
TU473	ATCC25795_good_1_paired_contig_10	329010	329068	59	ATCC25795GL000470	ATCC25795GL000473	2	-
TU474	ATCC25795_good_1_paired_contig_10	330430	330541	112	ATCC25795GL000472	ATCC25795GL000483	2.67	+
TU475	ATCC25795_good_1_paired_contig_10	330615	330708	94	ATCC25795GL000472	ATCC25795GL000483	2.82	+
TU476	ATCC25795_good_1_paired_contig_10	331006	331156	151	ATCC25795GL000472	ATCC25795GL000483	4.62	+
TU477	ATCC25795_good_1_paired_contig_10	331827	331916	90	ATCC25795GL000472	ATCC25795GL000483	2.13	+
TU478	ATCC25795_good_1_paired_contig_10	332451	332578	128	ATCC25795GL000472	ATCC25795GL000483	2.27	+
TU479	ATCC25795_good_1_paired_contig_10	332581	332670	90	ATCC25795GL000472	ATCC25795GL000483	2.33	+
TU480	ATCC25795_good_1_paired_contig_10	332964	333038	75	ATCC25795GL000472	ATCC25795GL000483	2	+
TU481	ATCC25795_good_1_paired_contig_10	333499	333553	55	ATCC25795GL000472	ATCC25795GL000483	2	+
TU482	ATCC25795_good_1_paired_contig_10	335515	335797	283	ATCC25795GL000472	ATCC25795GL000483	3.65	+
TU483	ATCC25795_good_1_paired_contig_10	336877	337093	217	ATCC25795GL000472	ATCC25795GL000483	3.32	+
TU484	ATCC25795_good_1_paired_contig_10	337589	337644	56	ATCC25795GL000472	ATCC25795GL000483	2	+
TU485	ATCC25795_good_1_paired_contig_10	338004	338093	90	ATCC25795GL000472	ATCC25795GL000483	2.03	+
TU486	ATCC25795_good_1_paired_contig_10	338707	339023	317	ATCC25795GL000472	ATCC25795GL000483	27.5	+
TU487	ATCC25795_good_1_paired_contig_10	340075	340144	70	ATCC25795GL000472	ATCC25795GL000483	2	+
TU488	ATCC25795_good_1_paired_contig_10	340729	340823	95	ATCC25795GL000472	ATCC25795GL000483	2.89	+
TU489	ATCC25795_good_1_paired_contig_10	341121	341258	138	ATCC25795GL000472	ATCC25795GL000483	3.61	+
TU490	ATCC25795_good_1_paired_contig_10	343381	343708	328	ATCC25795GL000472	ATCC25795GL000483	3.1	+
TU491	ATCC25795_good_1_paired_contig_10	343855	344282	428	ATCC25795GL000472	ATCC25795GL000483	11.17	+
TU492	ATCC25795_good_1_paired_contig_10	344556	344645	90	ATCC25795GL000472	ATCC25795GL000483	2.3	+
TU493	ATCC25795_good_1_paired_contig_10	345165	345411	247	ATCC25795GL000472	ATCC25795GL000483	3.95	+
TU494	ATCC25795_good_1_paired_contig_10	346037	346088	52	ATCC25795GL000472	ATCC25795GL000483	2	+
TU495	ATCC25795_good_1_paired_contig_10	347477	347539	63	ATCC25795GL000472	ATCC25795GL000483	2	+
TU496	ATCC25795_good_1_paired_contig_10	348513	348935	423	ATCC25795GL000472	ATCC25795GL000483	10.47	+
TU497	ATCC25795_good_1_paired_contig_10	348944	349151	208	ATCC25795GL000472	ATCC25795GL000483	3.38	+
TU498	ATCC25795_good_1_paired_contig_10	349803	349931	129	ATCC25795GL000472	ATCC25795GL000483	4.05	+
TU499	ATCC25795_good_1_paired_contig_10	350539	350602	64	ATCC25795GL000472	ATCC25795GL000483	2	+
TU500	ATCC25795_good_1_paired_contig_10	350637	350706	70	ATCC25795GL000472	ATCC25795GL000483	2	+
TU501	ATCC25795_good_1_paired_contig_10	351571	351626	56	ATCC25795GL000482	ATCC25795GL000484	2	-
TU502	ATCC25795_good_1_paired_contig_10	352647	352736	90	ATCC25795GL000483	ATCC25795GL000487	2.38	+
TU503	ATCC25795_good_1_paired_contig_10	352945	353041	97	ATCC25795GL000483	ATCC25795GL000487	2.49	+
TU504	ATCC25795_good_1_paired_contig_10	353814	354042	229	ATCC25795GL000483	ATCC25795GL000487	7.66	+
TU505	ATCC25795_good_1_paired_contig_10	354589	354778	190	ATCC25795GL000483	ATCC25795GL000487	4.51	+
TU506	ATCC25795_good_1_paired_contig_10	354902	355011	110	ATCC25795GL000483	ATCC25795GL000487	3.09	+
TU507	ATCC25795_good_1_paired_contig_10	355447	355536	90	ATCC25795GL000486	ATCC25795GL000488	2.12	-
TU508	ATCC25795_good_1_paired_contig_10	360054	360273	220	ATCC25795GL000487	ATCC25795GL000498	3.09	+
TU509	ATCC25795_good_1_paired_contig_10	360303	360437	135	ATCC25795GL000487	ATCC25795GL000498	3.09	+
TU510	ATCC25795_good_1_paired_contig_10	360488	360686	199	ATCC25795GL000487	ATCC25795GL000498	5.87	+
TU511	ATCC25795_good_1_paired_contig_10	361030	361184	155	ATCC25795GL000487	ATCC25795GL000498	6.86	+
TU512	ATCC25795_good_1_paired_contig_10	361384	361494	111	ATCC25795GL000487	ATCC25795GL000498	4.57	+
TU513	ATCC25795_good_1_paired_contig_10	361893	362013	121	ATCC25795GL000487	ATCC25795GL000498	3.16	+
TU514	ATCC25795_good_1_paired_contig_10	362022	362165	144	ATCC25795GL000487	ATCC25795GL000498	3.08	+
TU515	ATCC25795_good_1_paired_contig_10	362207	362296	90	ATCC25795GL000487	ATCC25795GL000498	2.12	+
TU516	ATCC25795_good_1_paired_contig_10	362475	362660	186	ATCC25795GL000487	ATCC25795GL000498	3.83	+
TU517	ATCC25795_good_1_paired_contig_10	362695	362908	214	ATCC25795GL000487	ATCC25795GL000498	4.17	+
TU518	ATCC25795_good_1_paired_contig_10	363126	363402	277	ATCC25795GL000487	ATCC25795GL000498	3.96	+
TU519	ATCC25795_good_1_paired_contig_10	363477	363571	95	ATCC25795GL000487	ATCC25795GL000498	3.39	+
TU520	ATCC25795_good_1_paired_contig_10	363608	363848	241	ATCC25795GL000487	ATCC25795GL000498	2.77	+
TU521	ATCC25795_good_1_paired_contig_10	363999	364192	194	ATCC25795GL000487	ATCC25795GL000498	5.44	+
TU522	ATCC25795_good_1_paired_contig_10	365286	365434	149	ATCC25795GL000487	ATCC25795GL000498	2.68	+
TU523	ATCC25795_good_1_paired_contig_10	367480	367573	94	ATCC25795GL000497	ATCC25795GL000500	3.37	-
TU524	ATCC25795_good_1_paired_contig_10	367744	368278	535	ATCC25795GL000497	ATCC25795GL000500	2.99	-
TU525	ATCC25795_good_1_paired_contig_10	368766	368881	116	ATCC25795GL000497	ATCC25795GL000500	2.75	-
TU526	ATCC25795_good_1_paired_contig_10	368953	369042	90	ATCC25795GL000497	ATCC25795GL000500	2.32	-
TU527	ATCC25795_good_1_paired_contig_10	369470	369556	87	ATCC25795GL000497	ATCC25795GL000500	2	-
TU528	ATCC25795_good_1_paired_contig_10	371173	371393	221	ATCC25795GL000499	ATCC25795GL000512	30.9	+
TU529	ATCC25795_good_1_paired_contig_10	371501	371749	249	ATCC25795GL000499	ATCC25795GL000512	2.79	+
TU530	ATCC25795_good_1_paired_contig_10	373674	374091	418	ATCC25795GL000499	ATCC25795GL000512	4.54	+
TU531	ATCC25795_good_1_paired_contig_10	374118	374207	90	ATCC25795GL000499	ATCC25795GL000512	2.01	+
TU532	ATCC25795_good_1_paired_contig_10	378014	378072	59	ATCC25795GL000499	ATCC25795GL000512	2	+
TU533	ATCC25795_good_1_paired_contig_10	378301	378362	62	ATCC25795GL000499	ATCC25795GL000512	2	+
TU534	ATCC25795_good_1_paired_contig_10	378875	378938	64	ATCC25795GL000499	ATCC25795GL000512	2	+
TU535	ATCC25795_good_1_paired_contig_10	379039	379112	74	ATCC25795GL000499	ATCC25795GL000512	2	+
TU536	ATCC25795_good_1_paired_contig_10	379327	379389	63	ATCC25795GL000499	ATCC25795GL000512	2	+
TU537	ATCC25795_good_1_paired_contig_10	380402	380465	64	ATCC25795GL000499	ATCC25795GL000512	2	+
TU538	ATCC25795_good_1_paired_contig_10	381311	381476	166	ATCC25795GL000499	ATCC25795GL000512	3.61	+
TU539	ATCC25795_good_1_paired_contig_10	383214	383263	50	ATCC25795GL000511	ATCC25795GL000518	2	-
TU540	ATCC25795_good_1_paired_contig_10	383603	383693	91	ATCC25795GL000511	ATCC25795GL000518	3.15	-
TU541	ATCC25795_good_1_paired_contig_10	390155	390265	111	ATCC25795GL000517	ATCC25795GL000520	3.71	+
TU542	ATCC25795_good_1_paired_contig_10	390655	390712	58	ATCC25795GL000519	ATCC25795GL000526	2	-
TU543	ATCC25795_good_1_paired_contig_10	391712	391768	57	ATCC25795GL000519	ATCC25795GL000526	2	-
TU544	ATCC25795_good_1_paired_contig_10	392209	392698	490	ATCC25795GL000519	ATCC25795GL000526	8.76	-
TU545	ATCC25795_good_1_paired_contig_10	392751	392809	59	ATCC25795GL000519	ATCC25795GL000526	2	-
TU546	ATCC25795_good_1_paired_contig_10	392821	392964	144	ATCC25795GL000519	ATCC25795GL000526	4.17	-
TU547	ATCC25795_good_1_paired_contig_10	394187	394276	90	ATCC25795GL000519	ATCC25795GL000526	2.24	-
TU548	ATCC25795_good_1_paired_contig_10	394604	394700	97	ATCC25795GL000519	ATCC25795GL000526	2.71	-
TU549	ATCC25795_good_1_paired_contig_10	395233	395588	356	ATCC25795GL000519	ATCC25795GL000526	9.26	-
TU550	ATCC25795_good_1_paired_contig_10	396610	396746	137	ATCC25795GL000519	ATCC25795GL000526	5.13	-
TU551	ATCC25795_good_1_paired_contig_10	398840	398993	154	ATCC25795GL000527	ATCC25795GL000529	3.62	-
TU552	ATCC25795_good_1_paired_contig_10	399557	399662	106	ATCC25795GL000528	ATCC25795GL000532	3.72	+
TU553	ATCC25795_good_1_paired_contig_10	400247	400382	136	ATCC25795GL000528	ATCC25795GL000532	3.47	+
TU554	ATCC25795_good_1_paired_contig_10	400386	400499	114	ATCC25795GL000528	ATCC25795GL000532	3.42	+
TU555	ATCC25795_good_1_paired_contig_10	400588	400647	60	ATCC25795GL000528	ATCC25795GL000532	2	+
TU556	ATCC25795_good_1_paired_contig_10	400830	400919	90	ATCC25795GL000528	ATCC25795GL000532	2.2	+
TU557	ATCC25795_good_1_paired_contig_10	400924	401034	111	ATCC25795GL000528	ATCC25795GL000532	2.34	+
TU558	ATCC25795_good_1_paired_contig_10	401041	401132	92	ATCC25795GL000528	ATCC25795GL000532	4.11	+
TU559	ATCC25795_good_1_paired_contig_10	401208	401263	56	ATCC25795GL000528	ATCC25795GL000532	2	+
TU560	ATCC25795_good_1_paired_contig_10	401396	401511	116	ATCC25795GL000528	ATCC25795GL000532	2.8	+
TU561	ATCC25795_good_1_paired_contig_10	401783	401984	202	ATCC25795GL000528	ATCC25795GL000532	6.95	+
TU562	ATCC25795_good_1_paired_contig_10	402633	402878	246	ATCC25795GL000531	ATCC25795GL000537	4.81	-
TU563	ATCC25795_good_1_paired_contig_10	402902	402952	51	ATCC25795GL000531	ATCC25795GL000537	2	-
TU564	ATCC25795_good_1_paired_contig_10	402970	403376	407	ATCC25795GL000531	ATCC25795GL000537	10.66	-
TU565	ATCC25795_good_1_paired_contig_10	403677	403766	90	ATCC25795GL000531	ATCC25795GL000537	2	-
TU566	ATCC25795_good_1_paired_contig_10	403775	403864	90	ATCC25795GL000531	ATCC25795GL000537	2	-
TU567	ATCC25795_good_1_paired_contig_10	405114	405258	145	ATCC25795GL000531	ATCC25795GL000537	2.22	-
TU568	ATCC25795_good_1_paired_contig_10	405325	405402	78	ATCC25795GL000531	ATCC25795GL000537	2	-
TU569	ATCC25795_good_1_paired_contig_10	406375	406435	61	ATCC25795GL000531	ATCC25795GL000537	2	-
TU570	ATCC25795_good_1_paired_contig_10	406473	406562	90	ATCC25795GL000531	ATCC25795GL000537	2.84	-
TU571	ATCC25795_good_1_paired_contig_10	407125	407179	55	ATCC25795GL000531	ATCC25795GL000537	2	-
TU572	ATCC25795_good_1_paired_contig_10	408740	408829	90	ATCC25795GL000531	ATCC25795GL000537	2	-
TU573	ATCC25795_good_1_paired_contig_10	409424	409559	136	ATCC25795GL000537	ATCC25795GL000539	2.7	-
TU574	ATCC25795_good_1_paired_contig_10	409583	409658	76	ATCC25795GL000537	ATCC25795GL000539	2	-
TU575	ATCC25795_good_1_paired_contig_10	409837	409893	57	ATCC25795GL000538	ATCC25795GL000552	2	+
TU576	ATCC25795_good_1_paired_contig_10	410901	410982	82	ATCC25795GL000538	ATCC25795GL000552	2	+
TU577	ATCC25795_good_1_paired_contig_10	411311	411445	135	ATCC25795GL000538	ATCC25795GL000552	3.2	+
TU578	ATCC25795_good_1_paired_contig_10	414320	414409	90	ATCC25795GL000538	ATCC25795GL000552	2.61	+
TU579	ATCC25795_good_1_paired_contig_10	414591	414680	90	ATCC25795GL000538	ATCC25795GL000552	2.24	+
TU580	ATCC25795_good_1_paired_contig_10	417083	417218	136	ATCC25795GL000538	ATCC25795GL000552	3.68	+
TU581	ATCC25795_good_1_paired_contig_10	417254	417466	213	ATCC25795GL000538	ATCC25795GL000552	6.47	+
TU582	ATCC25795_good_1_paired_contig_10	419044	419233	190	ATCC25795GL000538	ATCC25795GL000552	4.85	+
TU583	ATCC25795_good_1_paired_contig_10	420312	420413	102	ATCC25795GL000538	ATCC25795GL000552	2.68	+
TU584	ATCC25795_good_1_paired_contig_10	423254	423314	61	ATCC25795GL000538	ATCC25795GL000552	2	+
TU585	ATCC25795_good_1_paired_contig_10	427806	427859	54	ATCC25795GL000552	-	2	+
TU586	ATCC25795_good_1_paired_contig_10	428837	428901	65	ATCC25795GL000552	-	2	+
TU587	ATCC25795_good_1_paired_contig_10	430955	431024	70	ATCC25795GL000552	-	2	+
TU588	ATCC25795_good_1_paired_contig_10	431069	431133	65	ATCC25795GL000552	-	2	+
TU589	ATCC25795_good_1_paired_contig_10	431375	431523	149	ATCC25795GL000552	-	2.07	+
TU590	ATCC25795_good_1_paired_contig_10	431708	431798	91	ATCC25795GL000552	-	3.63	+
TU591	ATCC25795_good_1_paired_contig_11	671	721	51	-	ATCC25795GL000561	2	+
TU592	ATCC25795_good_1_paired_contig_11	988	1058	71	-	ATCC25795GL000561	2	+
TU593	ATCC25795_good_1_paired_contig_11	1118	1279	162	-	ATCC25795GL000561	3.02	+
TU594	ATCC25795_good_1_paired_contig_11	2077	2138	62	-	ATCC25795GL000561	2	+
TU595	ATCC25795_good_1_paired_contig_11	2371	2422	52	-	ATCC25795GL000561	2	+
TU596	ATCC25795_good_1_paired_contig_11	2855	2910	56	ATCC25795GL000560	ATCC25795GL000563	2	-
TU597	ATCC25795_good_1_paired_contig_11	3081	3156	76	ATCC25795GL000560	ATCC25795GL000563	2	-
TU598	ATCC25795_good_1_paired_contig_11	3372	3522	151	ATCC25795GL000560	ATCC25795GL000563	2.15	-
TU599	ATCC25795_good_1_paired_contig_11	3735	3841	107	ATCC25795GL000560	ATCC25795GL000563	2.65	-
TU600	ATCC25795_good_1_paired_contig_11	4465	4669	205	ATCC25795GL000562	ATCC25795GL000565	3.27	+
TU601	ATCC25795_good_1_paired_contig_11	4692	4781	90	ATCC25795GL000562	ATCC25795GL000565	2.07	+
TU602	ATCC25795_good_1_paired_contig_11	6606	6738	133	ATCC25795GL000564	ATCC25795GL000567	6.68	-
TU603	ATCC25795_good_1_paired_contig_11	7712	7793	82	ATCC25795GL000564	ATCC25795GL000567	2	-
TU604	ATCC25795_good_1_paired_contig_11	8996	9050	55	ATCC25795GL000566	ATCC25795GL000569	2	+
TU605	ATCC25795_good_1_paired_contig_11	10171	10232	62	ATCC25795GL000566	ATCC25795GL000569	2	+
TU606	ATCC25795_good_1_paired_contig_11	10457	10552	96	ATCC25795GL000568	ATCC25795GL000570	3.15	-
TU607	ATCC25795_good_1_paired_contig_11	12120	12261	142	ATCC25795GL000569	ATCC25795GL000572	2.29	+
TU608	ATCC25795_good_1_paired_contig_11	13117	13258	142	ATCC25795GL000571	ATCC25795GL000577	3.73	-
TU609	ATCC25795_good_1_paired_contig_11	13949	14075	127	ATCC25795GL000571	ATCC25795GL000577	3.6	-
TU610	ATCC25795_good_1_paired_contig_11	14262	14319	58	ATCC25795GL000571	ATCC25795GL000577	2	-
TU611	ATCC25795_good_1_paired_contig_11	14437	14491	55	ATCC25795GL000571	ATCC25795GL000577	2	-
TU612	ATCC25795_good_1_paired_contig_11	14591	14799	209	ATCC25795GL000571	ATCC25795GL000577	4.02	-
TU613	ATCC25795_good_1_paired_contig_11	14848	14925	78	ATCC25795GL000571	ATCC25795GL000577	2	-
TU614	ATCC25795_good_1_paired_contig_11	15117	15371	255	ATCC25795GL000571	ATCC25795GL000577	9.49	-
TU615	ATCC25795_good_1_paired_contig_11	17461	17530	70	ATCC25795GL000571	ATCC25795GL000577	2	-
TU616	ATCC25795_good_1_paired_contig_11	17689	17809	121	ATCC25795GL000571	ATCC25795GL000577	3.48	-
TU617	ATCC25795_good_1_paired_contig_11	18298	18395	98	ATCC25795GL000576	ATCC25795GL000581	2.57	+
TU618	ATCC25795_good_1_paired_contig_11	21844	22091	248	ATCC25795GL000576	ATCC25795GL000581	7.57	+
TU619	ATCC25795_good_1_paired_contig_11	24588	24656	69	ATCC25795GL000581	ATCC25795GL000584	2	+
TU620	ATCC25795_good_1_paired_contig_11	25438	25497	60	ATCC25795GL000581	ATCC25795GL000584	2	+
TU621	ATCC25795_good_1_paired_contig_11	25620	25678	59	ATCC25795GL000581	ATCC25795GL000584	2	+
TU622	ATCC25795_good_1_paired_contig_11	31100	31404	305	ATCC25795GL000587	ATCC25795GL000591	2.97	-
TU623	ATCC25795_good_1_paired_contig_11	32476	32640	165	ATCC25795GL000587	ATCC25795GL000591	3.22	-
TU624	ATCC25795_good_1_paired_contig_11	32959	33148	190	ATCC25795GL000587	ATCC25795GL000591	6.96	-
TU625	ATCC25795_good_1_paired_contig_11	33486	33757	272	ATCC25795GL000587	ATCC25795GL000591	3.93	-
TU626	ATCC25795_good_1_paired_contig_11	33967	34114	148	ATCC25795GL000590	ATCC25795GL000594	2.38	+
TU627	ATCC25795_good_1_paired_contig_11	37438	37544	107	ATCC25795GL000593	ATCC25795GL000597	2.81	-
TU628	ATCC25795_good_1_paired_contig_11	38139	38230	92	ATCC25795GL000593	ATCC25795GL000597	2.5	-
TU629	ATCC25795_good_1_paired_contig_11	38393	38482	90	ATCC25795GL000593	ATCC25795GL000597	2.16	-
TU630	ATCC25795_good_1_paired_contig_11	38731	38995	265	ATCC25795GL000593	ATCC25795GL000597	2.61	-
TU631	ATCC25795_good_1_paired_contig_11	39573	39718	146	ATCC25795GL000593	ATCC25795GL000597	3.59	-
TU632	ATCC25795_good_1_paired_contig_11	40230	40313	84	ATCC25795GL000596	ATCC25795GL000599	2.04	+
TU633	ATCC25795_good_1_paired_contig_11	40423	40520	98	ATCC25795GL000596	ATCC25795GL000599	2.47	+
TU634	ATCC25795_good_1_paired_contig_11	40560	40775	216	ATCC25795GL000596	ATCC25795GL000599	2.58	+
TU635	ATCC25795_good_1_paired_contig_11	40975	41064	90	ATCC25795GL000596	ATCC25795GL000599	2.57	+
TU636	ATCC25795_good_1_paired_contig_11	41079	41260	182	ATCC25795GL000596	ATCC25795GL000599	4.75	+
TU637	ATCC25795_good_1_paired_contig_11	41281	41445	165	ATCC25795GL000596	ATCC25795GL000599	3.47	+
TU638	ATCC25795_good_1_paired_contig_11	41461	41516	56	ATCC25795GL000596	ATCC25795GL000599	2	+
TU639	ATCC25795_good_1_paired_contig_11	42412	42479	68	ATCC25795GL000596	ATCC25795GL000599	2	+
TU640	ATCC25795_good_1_paired_contig_11	43805	44043	239	ATCC25795GL000598	ATCC25795GL000602	4.73	-
TU641	ATCC25795_good_1_paired_contig_11	48417	48468	52	ATCC25795GL000601	ATCC25795GL000605	2	+
TU642	ATCC25795_good_1_paired_contig_11	50001	50087	87	ATCC25795GL000604	ATCC25795GL000609	2	-
TU643	ATCC25795_good_1_paired_contig_11	50124	50180	57	ATCC25795GL000604	ATCC25795GL000609	2	-
TU644	ATCC25795_good_1_paired_contig_11	50471	50683	213	ATCC25795GL000604	ATCC25795GL000609	4.24	-
TU645	ATCC25795_good_1_paired_contig_11	50695	51011	317	ATCC25795GL000604	ATCC25795GL000609	6.38	-
TU646	ATCC25795_good_1_paired_contig_11	51951	52108	158	ATCC25795GL000608	ATCC25795GL000612	3.17	+
TU647	ATCC25795_good_1_paired_contig_11	52183	52286	104	ATCC25795GL000608	ATCC25795GL000612	2.52	+
TU648	ATCC25795_good_1_paired_contig_11	52524	52825	302	ATCC25795GL000608	ATCC25795GL000612	18.74	+
TU649	ATCC25795_good_1_paired_contig_11	54730	54819	90	ATCC25795GL000608	ATCC25795GL000612	2.44	+
TU650	ATCC25795_good_1_paired_contig_11	55077	55343	267	ATCC25795GL000611	ATCC25795GL000613	6.62	-
TU651	ATCC25795_good_1_paired_contig_11	55430	55584	155	ATCC25795GL000612	ATCC25795GL000614	3.2	+
TU652	ATCC25795_good_1_paired_contig_11	56942	57094	153	ATCC25795GL000613	ATCC25795GL000615	4.24	-
TU653	ATCC25795_good_1_paired_contig_11	58083	58148	66	ATCC25795GL000614	ATCC25795GL000617	2	+
TU654	ATCC25795_good_1_paired_contig_11	58249	58321	73	ATCC25795GL000614	ATCC25795GL000617	2	+
TU655	ATCC25795_good_1_paired_contig_11	58848	58969	122	ATCC25795GL000614	ATCC25795GL000617	4.84	+
TU656	ATCC25795_good_1_paired_contig_11	61596	61848	253	ATCC25795GL000616	ATCC25795GL000619	6.51	-
TU657	ATCC25795_good_1_paired_contig_11	62055	62241	187	ATCC25795GL000616	ATCC25795GL000619	3.05	-
TU658	ATCC25795_good_1_paired_contig_11	62579	62668	90	ATCC25795GL000618	ATCC25795GL000621	2.18	+
TU659	ATCC25795_good_1_paired_contig_11	62946	63035	90	ATCC25795GL000618	ATCC25795GL000621	2.43	+
TU660	ATCC25795_good_1_paired_contig_11	63584	63673	90	ATCC25795GL000618	ATCC25795GL000621	2.61	+
TU661	ATCC25795_good_1_paired_contig_11	63706	63795	90	ATCC25795GL000618	ATCC25795GL000621	2.56	+
TU662	ATCC25795_good_1_paired_contig_11	64967	65043	77	ATCC25795GL000620	ATCC25795GL000627	2	-
TU663	ATCC25795_good_1_paired_contig_11	65204	65262	59	ATCC25795GL000620	ATCC25795GL000627	2	-
TU664	ATCC25795_good_1_paired_contig_11	65946	66000	55	ATCC25795GL000620	ATCC25795GL000627	2	-
TU665	ATCC25795_good_1_paired_contig_11	68316	68378	63	ATCC25795GL000620	ATCC25795GL000627	2	-
TU666	ATCC25795_good_1_paired_contig_11	70889	70939	51	ATCC25795GL000627	ATCC25795GL000630	2	-
TU667	ATCC25795_good_1_paired_contig_11	74011	74243	233	ATCC25795GL000631	ATCC25795GL000633	2.85	-
TU668	ATCC25795_good_1_paired_contig_11	74529	74583	55	ATCC25795GL000631	ATCC25795GL000633	2	-
TU669	ATCC25795_good_1_paired_contig_11	74760	74855	96	ATCC25795GL000631	ATCC25795GL000633	3.19	-
TU670	ATCC25795_good_1_paired_contig_11	75639	75728	90	ATCC25795GL000632	ATCC25795GL000640	2.57	+
TU671	ATCC25795_good_1_paired_contig_11	77080	77140	61	ATCC25795GL000632	ATCC25795GL000640	2	+
TU672	ATCC25795_good_1_paired_contig_11	77966	78029	64	ATCC25795GL000632	ATCC25795GL000640	2	+
TU673	ATCC25795_good_1_paired_contig_11	79751	79833	83	ATCC25795GL000632	ATCC25795GL000640	2	+
TU674	ATCC25795_good_1_paired_contig_11	79998	80123	126	ATCC25795GL000632	ATCC25795GL000640	2.47	+
TU675	ATCC25795_good_1_paired_contig_11	80246	80471	226	ATCC25795GL000632	ATCC25795GL000640	16.97	+
TU676	ATCC25795_good_1_paired_contig_11	80672	80844	173	ATCC25795GL000632	ATCC25795GL000640	4	+
TU677	ATCC25795_good_1_paired_contig_11	81784	81891	108	ATCC25795GL000632	ATCC25795GL000640	2.99	+
TU678	ATCC25795_good_1_paired_contig_11	81917	82132	216	ATCC25795GL000632	ATCC25795GL000640	13.14	+
TU679	ATCC25795_good_1_paired_contig_11	82627	82783	157	ATCC25795GL000639	ATCC25795GL000644	4.41	-
TU680	ATCC25795_good_1_paired_contig_11	83068	83278	211	ATCC25795GL000639	ATCC25795GL000644	4.99	-
TU681	ATCC25795_good_1_paired_contig_11	85177	85244	68	ATCC25795GL000639	ATCC25795GL000644	2	-
TU682	ATCC25795_good_1_paired_contig_11	88129	88242	114	ATCC25795GL000644	ATCC25795GL000646	2.91	-
TU683	ATCC25795_good_1_paired_contig_11	91211	91270	60	ATCC25795GL000645	ATCC25795GL000654	2	+
TU684	ATCC25795_good_1_paired_contig_11	94206	94261	56	ATCC25795GL000645	ATCC25795GL000654	2	+
TU685	ATCC25795_good_1_paired_contig_11	97347	97628	282	ATCC25795GL000654	ATCC25795GL000657	5.88	+
TU686	ATCC25795_good_1_paired_contig_11	98219	98367	149	ATCC25795GL000654	ATCC25795GL000657	3.38	+
TU687	ATCC25795_good_1_paired_contig_11	98547	98976	430	ATCC25795GL000654	ATCC25795GL000657	4.44	+
TU688	ATCC25795_good_1_paired_contig_11	99130	99446	317	ATCC25795GL000654	ATCC25795GL000657	5.19	+
TU689	ATCC25795_good_1_paired_contig_11	99568	99717	150	ATCC25795GL000654	ATCC25795GL000657	2.62	+
TU690	ATCC25795_good_1_paired_contig_11	100359	100543	185	ATCC25795GL000656	ATCC25795GL000660	5.74	-
TU691	ATCC25795_good_1_paired_contig_11	101020	101151	132	ATCC25795GL000656	ATCC25795GL000660	2.61	-
TU692	ATCC25795_good_1_paired_contig_11	101260	101646	387	ATCC25795GL000656	ATCC25795GL000660	5.03	-
TU693	ATCC25795_good_1_paired_contig_11	101693	102133	441	ATCC25795GL000656	ATCC25795GL000660	5.59	-
TU694	ATCC25795_good_1_paired_contig_11	102175	102301	127	ATCC25795GL000656	ATCC25795GL000660	2.36	-
TU695	ATCC25795_good_1_paired_contig_11	102467	102608	142	ATCC25795GL000656	ATCC25795GL000660	2.48	-
TU696	ATCC25795_good_1_paired_contig_11	103724	103953	230	ATCC25795GL000659	ATCC25795GL000661	6.2	+
TU697	ATCC25795_good_1_paired_contig_11	104218	104333	116	ATCC25795GL000659	ATCC25795GL000661	2.53	+
TU698	ATCC25795_good_1_paired_contig_11	104733	104900	168	ATCC25795GL000660	ATCC25795GL000662	2.82	-
TU699	ATCC25795_good_1_paired_contig_11	104932	105021	90	ATCC25795GL000660	ATCC25795GL000662	2.21	-
TU700	ATCC25795_good_1_paired_contig_11	105075	105204	130	ATCC25795GL000660	ATCC25795GL000662	3.23	-
TU701	ATCC25795_good_1_paired_contig_11	105268	105360	93	ATCC25795GL000660	ATCC25795GL000662	2.66	-
TU702	ATCC25795_good_1_paired_contig_11	105428	105553	126	ATCC25795GL000660	ATCC25795GL000662	3.35	-
TU703	ATCC25795_good_1_paired_contig_11	105730	105835	106	ATCC25795GL000660	ATCC25795GL000662	2.93	-
TU704	ATCC25795_good_1_paired_contig_11	107040	107257	218	ATCC25795GL000661	ATCC25795GL000667	3.12	+
TU705	ATCC25795_good_1_paired_contig_11	111103	111173	71	ATCC25795GL000666	ATCC25795GL000668	2	-
TU706	ATCC25795_good_1_paired_contig_11	111430	111565	136	ATCC25795GL000666	ATCC25795GL000668	2.4	-
TU707	ATCC25795_good_1_paired_contig_11	112578	112691	114	ATCC25795GL000668	ATCC25795GL000670	2.54	-
TU708	ATCC25795_good_1_paired_contig_11	116468	116566	99	ATCC25795GL000672	ATCC25795GL000677	2.98	-
TU709	ATCC25795_good_1_paired_contig_11	116569	116658	90	ATCC25795GL000672	ATCC25795GL000677	2.57	-
TU710	ATCC25795_good_1_paired_contig_11	118765	118854	90	ATCC25795GL000676	ATCC25795GL000678	2.24	+
TU711	ATCC25795_good_1_paired_contig_11	124820	124910	91	ATCC25795GL000684	ATCC25795GL000685	2.85	-
TU712	ATCC25795_good_1_paired_contig_11	126186	126307	122	ATCC25795GL000681	ATCC25795GL000690	2.65	+
TU713	ATCC25795_good_1_paired_contig_11	126511	126600	90	ATCC25795GL000681	ATCC25795GL000690	2	+
TU714	ATCC25795_good_1_paired_contig_11	126629	126718	90	ATCC25795GL000681	ATCC25795GL000690	2	+
TU715	ATCC25795_good_1_paired_contig_11	126755	126812	58	ATCC25795GL000681	ATCC25795GL000690	2	+
TU716	ATCC25795_good_1_paired_contig_11	127576	127663	88	ATCC25795GL000681	ATCC25795GL000690	2	+
TU717	ATCC25795_good_1_paired_contig_11	127755	127825	71	ATCC25795GL000681	ATCC25795GL000690	2	+
TU718	ATCC25795_good_1_paired_contig_11	128542	128591	50	ATCC25795GL000681	ATCC25795GL000690	2	+
TU719	ATCC25795_good_1_paired_contig_11	130599	130655	57	ATCC25795GL000689	ATCC25795GL000694	2	-
TU720	ATCC25795_good_1_paired_contig_11	130758	130812	55	ATCC25795GL000689	ATCC25795GL000694	2	-
TU721	ATCC25795_good_1_paired_contig_11	132813	132870	58	ATCC25795GL000689	ATCC25795GL000694	2	-
TU722	ATCC25795_good_1_paired_contig_11	139191	139367	177	ATCC25795GL000693	ATCC25795GL000698	9.04	+
TU723	ATCC25795_good_1_paired_contig_11	139921	140002	82	ATCC25795GL000693	ATCC25795GL000698	2	+
TU724	ATCC25795_good_1_paired_contig_11	140014	140100	87	ATCC25795GL000693	ATCC25795GL000698	2	+
TU725	ATCC25795_good_1_paired_contig_11	140511	140892	382	ATCC25795GL000693	ATCC25795GL000698	39.19	+
TU726	ATCC25795_good_1_paired_contig_11	143412	143589	178	ATCC25795GL000697	ATCC25795GL000699	2.4	-
TU727	ATCC25795_good_1_paired_contig_11	145995	146294	300	ATCC25795GL000699	ATCC25795GL000703	11.94	-
TU728	ATCC25795_good_1_paired_contig_11	146817	146894	78	ATCC25795GL000699	ATCC25795GL000703	2	-
TU729	ATCC25795_good_1_paired_contig_11	146938	147190	253	ATCC25795GL000699	ATCC25795GL000703	6.2	-
TU730	ATCC25795_good_1_paired_contig_11	149465	149586	122	ATCC25795GL000704	ATCC25795GL000708	3.06	-
TU731	ATCC25795_good_1_paired_contig_11	149596	149650	55	ATCC25795GL000704	ATCC25795GL000708	2	-
TU732	ATCC25795_good_1_paired_contig_11	149924	149981	58	ATCC25795GL000704	ATCC25795GL000708	2	-
TU733	ATCC25795_good_1_paired_contig_11	150797	150886	90	ATCC25795GL000704	ATCC25795GL000708	2.21	-
TU734	ATCC25795_good_1_paired_contig_11	151438	151497	60	ATCC25795GL000704	ATCC25795GL000708	2	-
TU735	ATCC25795_good_1_paired_contig_11	151564	151759	196	ATCC25795GL000704	ATCC25795GL000708	4.87	-
TU736	ATCC25795_good_1_paired_contig_11	151834	151902	69	ATCC25795GL000704	ATCC25795GL000708	2	-
TU737	ATCC25795_good_1_paired_contig_11	152525	152581	57	ATCC25795GL000704	ATCC25795GL000708	2	-
TU738	ATCC25795_good_1_paired_contig_11	153892	154177	286	ATCC25795GL000707	ATCC25795GL000716	5.3	+
TU739	ATCC25795_good_1_paired_contig_11	154262	154351	90	ATCC25795GL000707	ATCC25795GL000716	2.38	+
TU740	ATCC25795_good_1_paired_contig_11	154607	154661	55	ATCC25795GL000707	ATCC25795GL000716	2	+
TU741	ATCC25795_good_1_paired_contig_11	156398	156513	116	ATCC25795GL000707	ATCC25795GL000716	2.82	+
TU742	ATCC25795_good_1_paired_contig_11	160597	160742	146	ATCC25795GL000707	ATCC25795GL000716	4.9	+
TU743	ATCC25795_good_1_paired_contig_11	161836	161892	57	ATCC25795GL000715	ATCC25795GL000717	2	-
TU744	ATCC25795_good_1_paired_contig_11	164758	164814	57	ATCC25795GL000717	ATCC25795GL000721	2	-
TU745	ATCC25795_good_1_paired_contig_11	166404	166493	90	ATCC25795GL000717	ATCC25795GL000721	2	-
TU746	ATCC25795_good_1_paired_contig_11	166529	166618	90	ATCC25795GL000717	ATCC25795GL000721	2	-
TU747	ATCC25795_good_1_paired_contig_11	167080	167169	90	ATCC25795GL000717	ATCC25795GL000721	2.59	-
TU748	ATCC25795_good_1_paired_contig_11	168172	168271	100	ATCC25795GL000720	ATCC25795GL000722	2.67	+
TU749	ATCC25795_good_1_paired_contig_11	172681	172838	158	ATCC25795GL000721	ATCC25795GL000727	2.19	-
TU750	ATCC25795_good_1_paired_contig_11	174108	174157	50	ATCC25795GL000726	ATCC25795GL000733	2	+
TU751	ATCC25795_good_1_paired_contig_11	175661	175859	199	ATCC25795GL000726	ATCC25795GL000733	6.68	+
TU752	ATCC25795_good_1_paired_contig_11	175953	176094	142	ATCC25795GL000726	ATCC25795GL000733	2.25	+
TU753	ATCC25795_good_1_paired_contig_11	176418	176506	89	ATCC25795GL000726	ATCC25795GL000733	2	+
TU754	ATCC25795_good_1_paired_contig_11	176523	176600	78	ATCC25795GL000726	ATCC25795GL000733	2	+
TU755	ATCC25795_good_1_paired_contig_11	176842	176937	96	ATCC25795GL000726	ATCC25795GL000733	2.21	+
TU756	ATCC25795_good_1_paired_contig_11	178141	178278	138	ATCC25795GL000726	ATCC25795GL000733	3.64	+
TU757	ATCC25795_good_1_paired_contig_11	180642	180771	130	ATCC25795GL000726	ATCC25795GL000733	3.65	+
TU758	ATCC25795_good_1_paired_contig_11	184657	184708	52	ATCC25795GL000733	ATCC25795GL000738	2	+
TU759	ATCC25795_good_1_paired_contig_11	187124	187268	145	ATCC25795GL000737	ATCC25795GL000739	2.48	-
TU760	ATCC25795_good_1_paired_contig_11	188148	188217	70	ATCC25795GL000738	ATCC25795GL000741	2	+
TU761	ATCC25795_good_1_paired_contig_11	189664	189753	90	ATCC25795GL000738	ATCC25795GL000741	2.32	+
TU762	ATCC25795_good_1_paired_contig_11	190504	190593	90	ATCC25795GL000740	ATCC25795GL000742	2.61	-
TU763	ATCC25795_good_1_paired_contig_11	191481	191710	230	ATCC25795GL000741	ATCC25795GL000743	3.7	+
TU764	ATCC25795_good_1_paired_contig_11	195174	195263	90	ATCC25795GL000742	ATCC25795GL000748	2	-
TU765	ATCC25795_good_1_paired_contig_11	197857	197933	77	ATCC25795GL000742	ATCC25795GL000748	2	-
TU766	ATCC25795_good_1_paired_contig_11	198423	198483	61	ATCC25795GL000747	ATCC25795GL000749	2	+
TU767	ATCC25795_good_1_paired_contig_11	200160	200332	173	ATCC25795GL000748	ATCC25795GL000751	5.61	-
TU768	ATCC25795_good_1_paired_contig_11	201221	201274	54	ATCC25795GL000750	ATCC25795GL000755	2	+
TU769	ATCC25795_good_1_paired_contig_11	205705	205833	129	ATCC25795GL000755	ATCC25795GL000758	2.48	+
TU770	ATCC25795_good_1_paired_contig_11	206744	206799	56	ATCC25795GL000755	ATCC25795GL000758	2	+
TU771	ATCC25795_good_1_paired_contig_11	208507	208596	90	ATCC25795GL000757	ATCC25795GL000760	2.43	-
TU772	ATCC25795_good_1_paired_contig_11	210277	210482	206	ATCC25795GL000761	ATCC25795GL000763	2.59	-
TU773	ATCC25795_good_1_paired_contig_11	211545	211703	159	ATCC25795GL000761	ATCC25795GL000763	3.3	-
TU774	ATCC25795_good_1_paired_contig_11	213733	213798	66	ATCC25795GL000763	ATCC25795GL000768	2	-
TU775	ATCC25795_good_1_paired_contig_11	213843	214064	222	ATCC25795GL000763	ATCC25795GL000768	6.28	-
TU776	ATCC25795_good_1_paired_contig_11	214371	214446	76	ATCC25795GL000763	ATCC25795GL000768	2	-
TU777	ATCC25795_good_1_paired_contig_11	214843	215060	218	ATCC25795GL000763	ATCC25795GL000768	5.32	-
TU778	ATCC25795_good_1_paired_contig_11	215235	215491	257	ATCC25795GL000763	ATCC25795GL000768	3.18	-
TU779	ATCC25795_good_1_paired_contig_11	215502	215591	90	ATCC25795GL000763	ATCC25795GL000768	2.21	-
TU780	ATCC25795_good_1_paired_contig_11	216130	216351	222	ATCC25795GL000763	ATCC25795GL000768	2.11	-
TU781	ATCC25795_good_1_paired_contig_11	216396	216552	157	ATCC25795GL000763	ATCC25795GL000768	3.06	-
TU782	ATCC25795_good_1_paired_contig_11	217345	217404	60	ATCC25795GL000763	ATCC25795GL000768	2	-
TU783	ATCC25795_good_1_paired_contig_11	218312	218422	111	ATCC25795GL000767	ATCC25795GL000773	2.38	+
TU784	ATCC25795_good_1_paired_contig_11	218621	218876	256	ATCC25795GL000767	ATCC25795GL000773	5.56	+
TU785	ATCC25795_good_1_paired_contig_11	219428	219517	90	ATCC25795GL000767	ATCC25795GL000773	2.8	+
TU786	ATCC25795_good_1_paired_contig_11	219554	219613	60	ATCC25795GL000767	ATCC25795GL000773	2	+
TU787	ATCC25795_good_1_paired_contig_11	220130	220259	130	ATCC25795GL000767	ATCC25795GL000773	2.72	+
TU788	ATCC25795_good_1_paired_contig_11	225579	225653	75	ATCC25795GL000772	ATCC25795GL000775	2	-
TU789	ATCC25795_good_1_paired_contig_11	227663	227798	136	ATCC25795GL000774	ATCC25795GL000780	2.65	+
TU790	ATCC25795_good_1_paired_contig_11	228807	228887	81	ATCC25795GL000774	ATCC25795GL000780	2	+
TU791	ATCC25795_good_1_paired_contig_11	231430	231530	101	ATCC25795GL000778	ATCC25795GL000779	2.64	-
TU792	ATCC25795_good_1_paired_contig_11	231555	231806	252	ATCC25795GL000778	ATCC25795GL000779	3.6	-
TU793	ATCC25795_good_1_paired_contig_11	233669	233837	169	ATCC25795GL000780	ATCC25795GL000783	2.09	+
TU794	ATCC25795_good_1_paired_contig_11	234929	235018	90	ATCC25795GL000780	ATCC25795GL000783	2	+
TU795	ATCC25795_good_1_paired_contig_11	235027	235105	79	ATCC25795GL000780	ATCC25795GL000783	2	+
TU796	ATCC25795_good_1_paired_contig_11	236432	236488	57	ATCC25795GL000782	ATCC25795GL000786	2	-
TU797	ATCC25795_good_1_paired_contig_11	237146	237204	59	ATCC25795GL000785	ATCC25795GL000789	2	+
TU798	ATCC25795_good_1_paired_contig_11	237922	238048	127	ATCC25795GL000785	ATCC25795GL000789	2.54	+
TU799	ATCC25795_good_1_paired_contig_11	238063	238240	178	ATCC25795GL000785	ATCC25795GL000789	7.87	+
TU800	ATCC25795_good_1_paired_contig_11	238363	238593	231	ATCC25795GL000785	ATCC25795GL000789	3.83	+
TU801	ATCC25795_good_1_paired_contig_11	240652	240777	126	ATCC25795GL000785	ATCC25795GL000789	2.76	+
TU802	ATCC25795_good_1_paired_contig_11	240937	240988	52	ATCC25795GL000785	ATCC25795GL000789	2	+
TU803	ATCC25795_good_1_paired_contig_11	243406	243471	66	ATCC25795GL000790	ATCC25795GL000792	2	+
TU804	ATCC25795_good_1_paired_contig_11	243545	243601	57	ATCC25795GL000790	ATCC25795GL000792	2	+
TU805	ATCC25795_good_1_paired_contig_11	244681	244820	140	ATCC25795GL000791	ATCC25795GL000793	2.89	-
TU806	ATCC25795_good_1_paired_contig_11	244869	245261	393	ATCC25795GL000792	ATCC25795GL000800	460.18	+
TU807	ATCC25795_good_1_paired_contig_11	246775	246841	67	ATCC25795GL000792	ATCC25795GL000800	2	+
TU808	ATCC25795_good_1_paired_contig_11	247154	247392	239	ATCC25795GL000792	ATCC25795GL000800	9.13	+
TU809	ATCC25795_good_1_paired_contig_11	247703	247836	134	ATCC25795GL000792	ATCC25795GL000800	5.04	+
TU810	ATCC25795_good_1_paired_contig_11	248359	248412	54	ATCC25795GL000792	ATCC25795GL000800	2	+
TU811	ATCC25795_good_1_paired_contig_11	248760	248911	152	ATCC25795GL000792	ATCC25795GL000800	2.26	+
TU812	ATCC25795_good_1_paired_contig_11	249037	249086	50	ATCC25795GL000792	ATCC25795GL000800	2	+
TU813	ATCC25795_good_1_paired_contig_11	251104	251159	56	ATCC25795GL000792	ATCC25795GL000800	2	+
TU814	ATCC25795_good_1_paired_contig_11	251412	251525	114	ATCC25795GL000792	ATCC25795GL000800	2.65	+
TU815	ATCC25795_good_1_paired_contig_11	252018	252073	56	ATCC25795GL000792	ATCC25795GL000800	2	+
TU816	ATCC25795_good_1_paired_contig_11	252925	253054	130	ATCC25795GL000799	ATCC25795GL000802	3.82	-
TU817	ATCC25795_good_1_paired_contig_11	253934	254002	69	ATCC25795GL000801	ATCC25795GL000804	2	+
TU818	ATCC25795_good_1_paired_contig_11	255988	256117	130	ATCC25795GL000803	ATCC25795GL000808	6.43	-
TU819	ATCC25795_good_1_paired_contig_11	256251	256521	271	ATCC25795GL000803	ATCC25795GL000808	4.28	-
TU820	ATCC25795_good_1_paired_contig_11	256567	256818	252	ATCC25795GL000803	ATCC25795GL000808	3.49	-
TU821	ATCC25795_good_1_paired_contig_11	256822	257128	307	ATCC25795GL000803	ATCC25795GL000808	28.21	-
TU822	ATCC25795_good_1_paired_contig_11	258241	258359	119	ATCC25795GL000803	ATCC25795GL000808	2.92	-
TU823	ATCC25795_good_1_paired_contig_11	258494	258634	141	ATCC25795GL000803	ATCC25795GL000808	3.45	-
TU824	ATCC25795_good_1_paired_contig_11	259929	260124	196	ATCC25795GL000807	ATCC25795GL000809	3.94	+
TU825	ATCC25795_good_1_paired_contig_11	260699	260780	82	ATCC25795GL000807	ATCC25795GL000809	2	+
TU826	ATCC25795_good_1_paired_contig_11	261102	261160	59	ATCC25795GL000808	ATCC25795GL000838	2	-
TU827	ATCC25795_good_1_paired_contig_11	267100	267164	65	ATCC25795GL000808	ATCC25795GL000838	2	-
TU828	ATCC25795_good_1_paired_contig_11	272819	273135	317	ATCC25795GL000808	ATCC25795GL000838	17.7	-
TU829	ATCC25795_good_1_paired_contig_11	274724	274813	90	ATCC25795GL000808	ATCC25795GL000838	2.59	-
TU830	ATCC25795_good_1_paired_contig_11	277602	277663	62	ATCC25795GL000808	ATCC25795GL000838	2	-
TU831	ATCC25795_good_1_paired_contig_11	278393	278465	73	ATCC25795GL000808	ATCC25795GL000838	2	-
TU832	ATCC25795_good_1_paired_contig_11	279547	279668	122	ATCC25795GL000808	ATCC25795GL000838	4.41	-
TU833	ATCC25795_good_1_paired_contig_11	280249	280309	61	ATCC25795GL000808	ATCC25795GL000838	2	-
TU834	ATCC25795_good_1_paired_contig_11	280724	280910	187	ATCC25795GL000808	ATCC25795GL000838	4.49	-
TU835	ATCC25795_good_1_paired_contig_11	281017	281075	59	ATCC25795GL000808	ATCC25795GL000838	2	-
TU836	ATCC25795_good_1_paired_contig_11	283377	283442	66	ATCC25795GL000808	ATCC25795GL000838	2	-
TU837	ATCC25795_good_1_paired_contig_11	283985	284729	745	ATCC25795GL000808	ATCC25795GL000838	87.64	-
TU838	ATCC25795_good_1_paired_contig_11	287919	287981	63	ATCC25795GL000808	ATCC25795GL000838	2	-
TU839	ATCC25795_good_1_paired_contig_11	289305	289400	96	ATCC25795GL000837	ATCC25795GL000840	2.59	+
TU840	ATCC25795_good_1_paired_contig_11	289973	290109	137	ATCC25795GL000837	ATCC25795GL000840	2.63	+
TU841	ATCC25795_good_1_paired_contig_11	292913	293002	90	ATCC25795GL000842	ATCC25795GL000844	2.69	-
TU842	ATCC25795_good_1_paired_contig_11	295244	295311	68	ATCC25795GL000843	ATCC25795GL000846	2	+
TU843	ATCC25795_good_1_paired_contig_11	299203	299266	64	ATCC25795GL000846	ATCC25795GL000849	2	+
TU844	ATCC25795_good_1_paired_contig_11	302039	302171	133	ATCC25795GL000849	ATCC25795GL000851	2.24	+
TU845	ATCC25795_good_1_paired_contig_11	302960	303019	60	ATCC25795GL000851	ATCC25795GL000855	2	+
TU846	ATCC25795_good_1_paired_contig_11	303023	303128	106	ATCC25795GL000851	ATCC25795GL000855	2.43	+
TU847	ATCC25795_good_1_paired_contig_11	303361	303450	90	ATCC25795GL000851	ATCC25795GL000855	2.33	+
TU848	ATCC25795_good_1_paired_contig_11	305225	305379	155	ATCC25795GL000851	ATCC25795GL000855	3.44	+
TU849	ATCC25795_good_1_paired_contig_11	306521	306610	90	ATCC25795GL000854	ATCC25795GL000870	2.17	-
TU850	ATCC25795_good_1_paired_contig_11	306738	306827	90	ATCC25795GL000854	ATCC25795GL000870	2.14	-
TU851	ATCC25795_good_1_paired_contig_11	308721	308994	274	ATCC25795GL000854	ATCC25795GL000870	7.54	-
TU852	ATCC25795_good_1_paired_contig_11	309165	309253	89	ATCC25795GL000854	ATCC25795GL000870	2	-
TU853	ATCC25795_good_1_paired_contig_11	309403	309515	113	ATCC25795GL000854	ATCC25795GL000870	2.72	-
TU854	ATCC25795_good_1_paired_contig_11	309643	310043	401	ATCC25795GL000854	ATCC25795GL000870	32.88	-
TU855	ATCC25795_good_1_paired_contig_11	312637	312726	90	ATCC25795GL000854	ATCC25795GL000870	2.38	-
TU856	ATCC25795_good_1_paired_contig_11	313200	313368	169	ATCC25795GL000854	ATCC25795GL000870	5.01	-
TU857	ATCC25795_good_1_paired_contig_11	315097	315349	253	ATCC25795GL000854	ATCC25795GL000870	3.9	-
TU858	ATCC25795_good_1_paired_contig_11	315403	315662	260	ATCC25795GL000854	ATCC25795GL000870	3.14	-
TU859	ATCC25795_good_1_paired_contig_11	316339	316428	90	ATCC25795GL000854	ATCC25795GL000870	2.11	-
TU860	ATCC25795_good_1_paired_contig_11	316740	316829	90	ATCC25795GL000854	ATCC25795GL000870	3.39	-
TU861	ATCC25795_good_1_paired_contig_11	317478	317634	157	ATCC25795GL000854	ATCC25795GL000870	2.97	-
TU862	ATCC25795_good_1_paired_contig_11	318036	318212	177	ATCC25795GL000854	ATCC25795GL000870	2.91	-
TU863	ATCC25795_good_1_paired_contig_11	318297	318348	52	ATCC25795GL000854	ATCC25795GL000870	2	-
TU864	ATCC25795_good_1_paired_contig_11	318539	318846	308	ATCC25795GL000854	ATCC25795GL000870	9.4	-
TU865	ATCC25795_good_1_paired_contig_11	318955	319054	100	ATCC25795GL000854	ATCC25795GL000870	3.06	-
TU866	ATCC25795_good_1_paired_contig_11	319412	319563	152	ATCC25795GL000854	ATCC25795GL000870	4.26	-
TU867	ATCC25795_good_1_paired_contig_11	319710	319867	158	ATCC25795GL000854	ATCC25795GL000870	4.44	-
TU868	ATCC25795_good_1_paired_contig_11	320560	320618	59	ATCC25795GL000854	ATCC25795GL000870	2	-
TU869	ATCC25795_good_1_paired_contig_11	320965	321028	64	ATCC25795GL000854	ATCC25795GL000870	2	-
TU870	ATCC25795_good_1_paired_contig_11	321383	321472	90	ATCC25795GL000854	ATCC25795GL000870	2.62	-
TU871	ATCC25795_good_1_paired_contig_11	321476	321563	88	ATCC25795GL000854	ATCC25795GL000870	2.06	-
TU872	ATCC25795_good_1_paired_contig_11	321629	321832	204	ATCC25795GL000854	ATCC25795GL000870	3.08	-
TU873	ATCC25795_good_1_paired_contig_11	324278	324356	79	ATCC25795GL000854	ATCC25795GL000870	2	-
TU874	ATCC25795_good_1_paired_contig_11	324383	324566	184	ATCC25795GL000854	ATCC25795GL000870	2.76	-
TU875	ATCC25795_good_1_paired_contig_11	324903	324952	50	ATCC25795GL000854	ATCC25795GL000870	2	-
TU876	ATCC25795_good_1_paired_contig_11	325137	325445	309	ATCC25795GL000854	ATCC25795GL000870	59.24	-
TU877	ATCC25795_good_1_paired_contig_11	328869	328930	62	ATCC25795GL000873	ATCC25795GL000876	2	-
TU878	ATCC25795_good_1_paired_contig_11	330573	330624	52	ATCC25795GL000875	ATCC25795GL000878	2	+
TU879	ATCC25795_good_1_paired_contig_11	331405	331494	90	ATCC25795GL000878	ATCC25795GL000881	2.47	+
TU880	ATCC25795_good_1_paired_contig_11	331522	331611	90	ATCC25795GL000878	ATCC25795GL000881	2.71	+
TU881	ATCC25795_good_1_paired_contig_11	331636	331829	194	ATCC25795GL000878	ATCC25795GL000881	3.91	+
TU882	ATCC25795_good_1_paired_contig_11	332419	332625	207	ATCC25795GL000880	ATCC25795GL000883	4	-
TU883	ATCC25795_good_1_paired_contig_11	332633	332692	60	ATCC25795GL000880	ATCC25795GL000883	2	-
TU884	ATCC25795_good_1_paired_contig_11	333019	333114	96	ATCC25795GL000880	ATCC25795GL000883	3.25	-
TU885	ATCC25795_good_1_paired_contig_11	334673	334822	150	ATCC25795GL000882	ATCC25795GL000886	3.27	+
TU886	ATCC25795_good_1_paired_contig_11	334871	335001	131	ATCC25795GL000882	ATCC25795GL000886	5.43	+
TU887	ATCC25795_good_1_paired_contig_11	336003	336222	220	ATCC25795GL000882	ATCC25795GL000886	2.55	+
TU888	ATCC25795_good_1_paired_contig_11	337045	337214	170	ATCC25795GL000885	ATCC25795GL000890	3.06	-
TU889	ATCC25795_good_1_paired_contig_11	338101	338239	139	ATCC25795GL000885	ATCC25795GL000890	3.63	-
TU890	ATCC25795_good_1_paired_contig_11	339354	339431	78	ATCC25795GL000885	ATCC25795GL000890	2	-
TU891	ATCC25795_good_1_paired_contig_11	340183	340481	299	ATCC25795GL000885	ATCC25795GL000890	14.28	-
TU892	ATCC25795_good_1_paired_contig_11	341267	341356	90	ATCC25795GL000885	ATCC25795GL000890	2.54	-
TU893	ATCC25795_good_1_paired_contig_11	341764	341813	50	ATCC25795GL000885	ATCC25795GL000890	2	-
TU894	ATCC25795_good_1_paired_contig_11	343046	343135	90	ATCC25795GL000885	ATCC25795GL000890	2.3	-
TU895	ATCC25795_good_1_paired_contig_11	343144	343294	151	ATCC25795GL000885	ATCC25795GL000890	2.39	-
TU896	ATCC25795_good_1_paired_contig_11	344850	345129	280	ATCC25795GL000890	ATCC25795GL000892	3	-
TU897	ATCC25795_good_1_paired_contig_11	345861	345954	94	ATCC25795GL000890	ATCC25795GL000892	2.73	-
TU898	ATCC25795_good_1_paired_contig_11	346705	346875	171	ATCC25795GL000891	ATCC25795GL000894	2.81	+
TU899	ATCC25795_good_1_paired_contig_11	347097	347306	210	ATCC25795GL000891	ATCC25795GL000894	2.98	+
TU900	ATCC25795_good_1_paired_contig_11	347358	347412	55	ATCC25795GL000891	ATCC25795GL000894	2	+
TU901	ATCC25795_good_1_paired_contig_11	349848	350237	390	ATCC25795GL000896	ATCC25795GL000898	10.09	-
TU902	ATCC25795_good_1_paired_contig_11	351131	351189	59	ATCC25795GL000897	ATCC25795GL000899	2	+
TU903	ATCC25795_good_1_paired_contig_11	352167	352425	259	ATCC25795GL000898	ATCC25795GL000906	6.2	-
TU904	ATCC25795_good_1_paired_contig_11	352674	352761	88	ATCC25795GL000898	ATCC25795GL000906	2	-
TU905	ATCC25795_good_1_paired_contig_11	352798	352948	151	ATCC25795GL000898	ATCC25795GL000906	4.7	-
TU906	ATCC25795_good_1_paired_contig_11	352957	353101	145	ATCC25795GL000898	ATCC25795GL000906	2.61	-
TU907	ATCC25795_good_1_paired_contig_11	353259	353348	90	ATCC25795GL000898	ATCC25795GL000906	2.21	-
TU908	ATCC25795_good_1_paired_contig_11	353551	353870	320	ATCC25795GL000898	ATCC25795GL000906	4.93	-
TU909	ATCC25795_good_1_paired_contig_11	355107	355156	50	ATCC25795GL000898	ATCC25795GL000906	2	-
TU910	ATCC25795_good_1_paired_contig_11	358073	358166	94	ATCC25795GL000905	-	3.46	+
TU911	ATCC25795_good_1_paired_contig_11	361165	361317	153	ATCC25795GL000905	-	2.35	+
TU912	ATCC25795_good_1_paired_contig_11	361505	361605	101	ATCC25795GL000905	-	3.02	+
TU913	ATCC25795_good_1_paired_contig_12	57	146	90	-	ATCC25795GL000911	2.53	+
TU914	ATCC25795_good_1_paired_contig_12	202	258	57	-	ATCC25795GL000911	2	+
TU915	ATCC25795_good_1_paired_contig_12	578	653	76	-	ATCC25795GL000911	2	+
TU916	ATCC25795_good_1_paired_contig_12	929	1022	94	-	ATCC25795GL000911	3.31	+
TU917	ATCC25795_good_1_paired_contig_12	1211	1264	54	-	ATCC25795GL000911	2	+
TU918	ATCC25795_good_1_paired_contig_12	1702	1777	76	ATCC25795GL000910	ATCC25795GL000912	2	-
TU919	ATCC25795_good_1_paired_contig_12	1947	1996	50	ATCC25795GL000910	ATCC25795GL000912	2	-
TU920	ATCC25795_good_1_paired_contig_12	3291	3509	219	ATCC25795GL000911	ATCC25795GL000928	3.18	+
TU921	ATCC25795_good_1_paired_contig_12	3723	3811	89	ATCC25795GL000911	ATCC25795GL000928	2	+
TU922	ATCC25795_good_1_paired_contig_12	3843	3924	82	ATCC25795GL000911	ATCC25795GL000928	2	+
TU923	ATCC25795_good_1_paired_contig_12	4343	4406	64	ATCC25795GL000911	ATCC25795GL000928	2	+
TU924	ATCC25795_good_1_paired_contig_12	5745	5871	127	ATCC25795GL000911	ATCC25795GL000928	2.13	+
TU925	ATCC25795_good_1_paired_contig_12	5995	6124	130	ATCC25795GL000911	ATCC25795GL000928	2.75	+
TU926	ATCC25795_good_1_paired_contig_12	6146	6266	121	ATCC25795GL000911	ATCC25795GL000928	2.19	+
TU927	ATCC25795_good_1_paired_contig_12	7614	7775	162	ATCC25795GL000911	ATCC25795GL000928	3.24	+
TU928	ATCC25795_good_1_paired_contig_12	8979	9068	90	ATCC25795GL000911	ATCC25795GL000928	2.48	+
TU929	ATCC25795_good_1_paired_contig_12	9321	9515	195	ATCC25795GL000911	ATCC25795GL000928	4.12	+
TU930	ATCC25795_good_1_paired_contig_12	10038	10125	88	ATCC25795GL000911	ATCC25795GL000928	2	+
TU931	ATCC25795_good_1_paired_contig_12	10151	10240	90	ATCC25795GL000911	ATCC25795GL000928	2.36	+
TU932	ATCC25795_good_1_paired_contig_12	10247	10422	176	ATCC25795GL000911	ATCC25795GL000928	3.18	+
TU933	ATCC25795_good_1_paired_contig_12	10488	10630	143	ATCC25795GL000911	ATCC25795GL000928	7.41	+
TU934	ATCC25795_good_1_paired_contig_12	10726	10972	247	ATCC25795GL000911	ATCC25795GL000928	8.86	+
TU935	ATCC25795_good_1_paired_contig_12	11154	11225	72	ATCC25795GL000911	ATCC25795GL000928	2	+
TU936	ATCC25795_good_1_paired_contig_12	11657	11762	106	ATCC25795GL000911	ATCC25795GL000928	4.07	+
TU937	ATCC25795_good_1_paired_contig_12	11775	11825	51	ATCC25795GL000911	ATCC25795GL000928	2	+
TU938	ATCC25795_good_1_paired_contig_12	12475	12535	61	ATCC25795GL000911	ATCC25795GL000928	2	+
TU939	ATCC25795_good_1_paired_contig_12	13657	13813	157	ATCC25795GL000911	ATCC25795GL000928	5.55	+
TU940	ATCC25795_good_1_paired_contig_12	13866	13943	78	ATCC25795GL000911	ATCC25795GL000928	2	+
TU941	ATCC25795_good_1_paired_contig_12	14637	15042	406	ATCC25795GL000911	ATCC25795GL000928	5.74	+
TU942	ATCC25795_good_1_paired_contig_12	15284	15373	90	ATCC25795GL000911	ATCC25795GL000928	2.1	+
TU943	ATCC25795_good_1_paired_contig_12	15431	15583	153	ATCC25795GL000911	ATCC25795GL000928	3.33	+
TU944	ATCC25795_good_1_paired_contig_12	15719	15856	138	ATCC25795GL000911	ATCC25795GL000928	2.41	+
TU945	ATCC25795_good_1_paired_contig_12	16328	16440	113	ATCC25795GL000911	ATCC25795GL000928	2.78	+
TU946	ATCC25795_good_1_paired_contig_12	18120	18233	114	ATCC25795GL000928	ATCC25795GL000930	3.25	+
TU947	ATCC25795_good_1_paired_contig_12	18235	18358	124	ATCC25795GL000928	ATCC25795GL000930	3.9	+
TU948	ATCC25795_good_1_paired_contig_12	21980	22042	63	ATCC25795GL000930	ATCC25795GL000936	2	+
TU949	ATCC25795_good_1_paired_contig_12	25902	25982	81	ATCC25795GL000930	ATCC25795GL000936	2	+
TU950	ATCC25795_good_1_paired_contig_12	26134	26204	71	ATCC25795GL000935	ATCC25795GL000937	2	-
TU951	ATCC25795_good_1_paired_contig_12	27370	27472	103	ATCC25795GL000936	ATCC25795GL000938	2.63	+
TU952	ATCC25795_good_1_paired_contig_12	28375	28434	60	ATCC25795GL000938	ATCC25795GL000940	2	+
TU953	ATCC25795_good_1_paired_contig_12	28615	28681	67	ATCC25795GL000938	ATCC25795GL000940	2	+
TU954	ATCC25795_good_1_paired_contig_12	29559	29707	149	ATCC25795GL000939	ATCC25795GL000943	5.83	-
TU955	ATCC25795_good_1_paired_contig_12	32342	32492	151	ATCC25795GL000942	ATCC25795GL000945	4.13	+
TU956	ATCC25795_good_1_paired_contig_12	35116	35205	90	ATCC25795GL000944	ATCC25795GL000946	2.34	-
TU957	ATCC25795_good_1_paired_contig_12	36686	36831	146	ATCC25795GL000945	ATCC25795GL000948	2.12	+
TU958	ATCC25795_good_1_paired_contig_12	37871	37983	113	ATCC25795GL000948	ATCC25795GL000959	2.65	+
TU959	ATCC25795_good_1_paired_contig_12	39565	39616	52	ATCC25795GL000948	ATCC25795GL000959	2	+
TU960	ATCC25795_good_1_paired_contig_12	44442	44785	344	ATCC25795GL000948	ATCC25795GL000959	3.53	+
TU961	ATCC25795_good_1_paired_contig_12	49490	49629	140	ATCC25795GL000948	ATCC25795GL000959	3.47	+
TU962	ATCC25795_good_1_paired_contig_12	49961	50099	139	ATCC25795GL000948	ATCC25795GL000959	3.37	+
TU963	ATCC25795_good_1_paired_contig_12	50434	50759	326	ATCC25795GL000948	ATCC25795GL000959	15.72	+
TU964	ATCC25795_good_1_paired_contig_12	51464	51532	69	ATCC25795GL000958	ATCC25795GL000963	2	-
TU965	ATCC25795_good_1_paired_contig_12	56461	56550	90	ATCC25795GL000962	ATCC25795GL000964	2.08	+
TU966	ATCC25795_good_1_paired_contig_12	58711	58793	83	ATCC25795GL000963	ATCC25795GL000966	2	-
TU967	ATCC25795_good_1_paired_contig_12	59233	59300	68	ATCC25795GL000963	ATCC25795GL000966	2	-
TU968	ATCC25795_good_1_paired_contig_12	62902	63045	144	ATCC25795GL000965	ATCC25795GL000968	4.05	+
TU969	ATCC25795_good_1_paired_contig_12	65329	65379	51	ATCC25795GL000968	ATCC25795GL000972	2	+
TU970	ATCC25795_good_1_paired_contig_12	66319	66390	72	ATCC25795GL000970	ATCC25795GL000974	2	-
TU971	ATCC25795_good_1_paired_contig_12	69280	69329	50	ATCC25795GL000970	ATCC25795GL000974	2	-
TU972	ATCC25795_good_1_paired_contig_12	70185	70382	198	ATCC25795GL000974	ATCC25795GL000976	10.52	-
TU973	ATCC25795_good_1_paired_contig_12	71832	71922	91	ATCC25795GL000976	ATCC25795GL000979	2.68	-
TU974	ATCC25795_good_1_paired_contig_12	71931	72000	70	ATCC25795GL000976	ATCC25795GL000979	2	-
TU975	ATCC25795_good_1_paired_contig_12	74207	74278	72	ATCC25795GL000978	ATCC25795GL000980	2	+
TU976	ATCC25795_good_1_paired_contig_12	75520	75636	117	ATCC25795GL000979	ATCC25795GL000983	3.32	-
TU977	ATCC25795_good_1_paired_contig_12	75984	76190	207	ATCC25795GL000979	ATCC25795GL000983	4.49	-
TU978	ATCC25795_good_1_paired_contig_12	77047	77153	107	ATCC25795GL000982	ATCC25795GL000985	2.67	+
TU979	ATCC25795_good_1_paired_contig_12	77273	77339	67	ATCC25795GL000982	ATCC25795GL000985	2	+
TU980	ATCC25795_good_1_paired_contig_12	77533	77651	119	ATCC25795GL000982	ATCC25795GL000985	2.53	+
TU981	ATCC25795_good_1_paired_contig_12	78694	78754	61	ATCC25795GL000984	ATCC25795GL000988	2	-
TU982	ATCC25795_good_1_paired_contig_12	78883	78941	59	ATCC25795GL000984	ATCC25795GL000988	2	-
TU983	ATCC25795_good_1_paired_contig_12	79501	79625	125	ATCC25795GL000984	ATCC25795GL000988	2.26	-
TU984	ATCC25795_good_1_paired_contig_12	83015	83069	55	ATCC25795GL000984	ATCC25795GL000988	2	-
TU985	ATCC25795_good_1_paired_contig_12	83951	84034	84	ATCC25795GL000987	ATCC25795GL000991	2	+
TU986	ATCC25795_good_1_paired_contig_12	85925	86010	86	ATCC25795GL000987	ATCC25795GL000991	2	+
TU987	ATCC25795_good_1_paired_contig_12	86821	86937	117	ATCC25795GL000987	ATCC25795GL000991	2.62	+
TU988	ATCC25795_good_1_paired_contig_12	87739	87858	120	ATCC25795GL000987	ATCC25795GL000991	2.95	+
TU989	ATCC25795_good_1_paired_contig_12	88673	88749	77	ATCC25795GL000987	ATCC25795GL000991	2	+
TU990	ATCC25795_good_1_paired_contig_12	89664	89718	55	ATCC25795GL000990	ATCC25795GL000994	2	-
TU991	ATCC25795_good_1_paired_contig_12	89930	90118	189	ATCC25795GL000990	ATCC25795GL000994	5.57	-
TU992	ATCC25795_good_1_paired_contig_12	90150	90307	158	ATCC25795GL000990	ATCC25795GL000994	4.42	-
TU993	ATCC25795_good_1_paired_contig_12	90687	90948	262	ATCC25795GL000990	ATCC25795GL000994	3.29	-
TU994	ATCC25795_good_1_paired_contig_12	94221	94286	66	ATCC25795GL000993	ATCC25795GL000997	2	+
TU995	ATCC25795_good_1_paired_contig_12	94662	94804	143	ATCC25795GL000993	ATCC25795GL000997	2.78	+
TU996	ATCC25795_good_1_paired_contig_12	94835	94981	147	ATCC25795GL000993	ATCC25795GL000997	2.61	+
TU997	ATCC25795_good_1_paired_contig_12	95957	96260	304	ATCC25795GL000996	ATCC25795GL000999	8.7	-
TU998	ATCC25795_good_1_paired_contig_12	97532	97691	160	ATCC25795GL000996	ATCC25795GL000999	4.46	-
TU999	ATCC25795_good_1_paired_contig_12	98796	98885	90	ATCC25795GL000996	ATCC25795GL000999	2.24	-
TU1000	ATCC25795_good_1_paired_contig_12	100177	100440	264	ATCC25795GL000998	ATCC25795GL001001	6.05	+
TU1001	ATCC25795_good_1_paired_contig_12	100788	100877	90	ATCC25795GL000998	ATCC25795GL001001	2.09	+
TU1002	ATCC25795_good_1_paired_contig_12	102134	102203	70	ATCC25795GL000998	ATCC25795GL001001	2	+
TU1003	ATCC25795_good_1_paired_contig_12	103219	103340	122	ATCC25795GL001000	ATCC25795GL001003	3.36	-
TU1004	ATCC25795_good_1_paired_contig_12	103343	103479	137	ATCC25795GL001000	ATCC25795GL001003	3.63	-
TU1005	ATCC25795_good_1_paired_contig_12	103531	103690	160	ATCC25795GL001000	ATCC25795GL001003	4.67	-
TU1006	ATCC25795_good_1_paired_contig_12	103858	104111	254	ATCC25795GL001000	ATCC25795GL001003	8.73	-
TU1007	ATCC25795_good_1_paired_contig_12	104291	104511	221	ATCC25795GL001000	ATCC25795GL001003	4.95	-
TU1008	ATCC25795_good_1_paired_contig_12	104533	104598	66	ATCC25795GL001000	ATCC25795GL001003	2	-
TU1009	ATCC25795_good_1_paired_contig_12	104699	104808	110	ATCC25795GL001000	ATCC25795GL001003	3.59	-
TU1010	ATCC25795_good_1_paired_contig_12	104827	104999	173	ATCC25795GL001000	ATCC25795GL001003	2.27	-
TU1011	ATCC25795_good_1_paired_contig_12	105020	105277	258	ATCC25795GL001000	ATCC25795GL001003	3.62	-
TU1012	ATCC25795_good_1_paired_contig_12	105790	105879	90	ATCC25795GL001000	ATCC25795GL001003	2.37	-
TU1013	ATCC25795_good_1_paired_contig_12	105883	105972	90	ATCC25795GL001000	ATCC25795GL001003	2.77	-
TU1014	ATCC25795_good_1_paired_contig_12	106246	106358	113	ATCC25795GL001000	ATCC25795GL001003	2.09	-
TU1015	ATCC25795_good_1_paired_contig_12	106738	106905	168	ATCC25795GL001000	ATCC25795GL001003	4	-
TU1016	ATCC25795_good_1_paired_contig_12	109140	109448	309	ATCC25795GL001003	ATCC25795GL001005	5.72	-
TU1017	ATCC25795_good_1_paired_contig_12	109726	109830	105	ATCC25795GL001003	ATCC25795GL001005	2.53	-
TU1018	ATCC25795_good_1_paired_contig_12	110149	110238	90	ATCC25795GL001003	ATCC25795GL001005	2.07	-
TU1019	ATCC25795_good_1_paired_contig_12	112239	112321	83	ATCC25795GL001004	ATCC25795GL001007	2.11	+
TU1020	ATCC25795_good_1_paired_contig_12	113086	113238	153	ATCC25795GL001006	ATCC25795GL001008	3.48	-
TU1021	ATCC25795_good_1_paired_contig_12	113834	113993	160	ATCC25795GL001007	ATCC25795GL001014	3.52	+
TU1022	ATCC25795_good_1_paired_contig_12	114097	114218	122	ATCC25795GL001007	ATCC25795GL001014	2.95	+
TU1023	ATCC25795_good_1_paired_contig_12	115528	115647	120	ATCC25795GL001007	ATCC25795GL001014	2.62	+
TU1024	ATCC25795_good_1_paired_contig_12	116304	116361	58	ATCC25795GL001007	ATCC25795GL001014	2	+
TU1025	ATCC25795_good_1_paired_contig_12	116465	116680	216	ATCC25795GL001007	ATCC25795GL001014	3.07	+
TU1026	ATCC25795_good_1_paired_contig_12	116762	116835	74	ATCC25795GL001007	ATCC25795GL001014	2	+
TU1027	ATCC25795_good_1_paired_contig_12	117020	117109	90	ATCC25795GL001007	ATCC25795GL001014	2.14	+
TU1028	ATCC25795_good_1_paired_contig_12	117440	117529	90	ATCC25795GL001007	ATCC25795GL001014	2.43	+
TU1029	ATCC25795_good_1_paired_contig_12	117560	117795	236	ATCC25795GL001007	ATCC25795GL001014	6.56	+
TU1030	ATCC25795_good_1_paired_contig_12	118729	118880	152	ATCC25795GL001007	ATCC25795GL001014	3.59	+
TU1031	ATCC25795_good_1_paired_contig_12	118955	119044	90	ATCC25795GL001007	ATCC25795GL001014	2.4	+
TU1032	ATCC25795_good_1_paired_contig_12	119070	119181	112	ATCC25795GL001007	ATCC25795GL001014	3.59	+
TU1033	ATCC25795_good_1_paired_contig_12	119553	119852	300	ATCC25795GL001013	ATCC25795GL001016	7.77	-
TU1034	ATCC25795_good_1_paired_contig_12	120083	120137	55	ATCC25795GL001013	ATCC25795GL001016	2	-
TU1035	ATCC25795_good_1_paired_contig_12	120265	120324	60	ATCC25795GL001013	ATCC25795GL001016	2	-
TU1036	ATCC25795_good_1_paired_contig_12	121923	121974	52	ATCC25795GL001016	ATCC25795GL001021	2	-
TU1037	ATCC25795_good_1_paired_contig_12	123487	123759	273	ATCC25795GL001016	ATCC25795GL001021	4.33	-
TU1038	ATCC25795_good_1_paired_contig_12	123851	123940	90	ATCC25795GL001016	ATCC25795GL001021	2.09	-
TU1039	ATCC25795_good_1_paired_contig_12	124247	124336	90	ATCC25795GL001016	ATCC25795GL001021	2.34	-
TU1040	ATCC25795_good_1_paired_contig_12	124691	124895	205	ATCC25795GL001016	ATCC25795GL001021	5.37	-
TU1041	ATCC25795_good_1_paired_contig_12	125588	125642	55	ATCC25795GL001016	ATCC25795GL001021	2	-
TU1042	ATCC25795_good_1_paired_contig_12	126158	126223	66	ATCC25795GL001020	ATCC25795GL001025	2	+
TU1043	ATCC25795_good_1_paired_contig_12	127179	127234	56	ATCC25795GL001020	ATCC25795GL001025	2	+
TU1044	ATCC25795_good_1_paired_contig_12	128315	128411	97	ATCC25795GL001020	ATCC25795GL001025	3.54	+
TU1045	ATCC25795_good_1_paired_contig_12	128421	128496	76	ATCC25795GL001020	ATCC25795GL001025	2	+
TU1046	ATCC25795_good_1_paired_contig_12	128575	128894	320	ATCC25795GL001020	ATCC25795GL001025	4.34	+
TU1047	ATCC25795_good_1_paired_contig_12	129048	129172	125	ATCC25795GL001020	ATCC25795GL001025	4.62	+
TU1048	ATCC25795_good_1_paired_contig_12	131539	131628	90	ATCC25795GL001024	ATCC25795GL001032	2.31	-
TU1049	ATCC25795_good_1_paired_contig_12	131921	132007	87	ATCC25795GL001024	ATCC25795GL001032	2	-
TU1050	ATCC25795_good_1_paired_contig_12	136967	137029	63	ATCC25795GL001031	ATCC25795GL001034	2	+
TU1051	ATCC25795_good_1_paired_contig_12	137327	137481	155	ATCC25795GL001031	ATCC25795GL001034	2.6	+
TU1052	ATCC25795_good_1_paired_contig_12	137643	137852	210	ATCC25795GL001033	ATCC25795GL001035	5.86	-
TU1053	ATCC25795_good_1_paired_contig_12	138077	138150	74	ATCC25795GL001033	ATCC25795GL001035	2	-
TU1054	ATCC25795_good_1_paired_contig_12	140512	140601	90	ATCC25795GL001034	ATCC25795GL001042	2.62	+
TU1055	ATCC25795_good_1_paired_contig_12	141440	141493	54	ATCC25795GL001034	ATCC25795GL001042	2	+
TU1056	ATCC25795_good_1_paired_contig_12	141648	141697	50	ATCC25795GL001034	ATCC25795GL001042	2	+
TU1057	ATCC25795_good_1_paired_contig_12	142166	142300	135	ATCC25795GL001034	ATCC25795GL001042	2.67	+
TU1058	ATCC25795_good_1_paired_contig_12	143272	143366	95	ATCC25795GL001034	ATCC25795GL001042	4.15	+
TU1059	ATCC25795_good_1_paired_contig_12	147953	148042	90	ATCC25795GL001044	ATCC25795GL001046	2.38	-
TU1060	ATCC25795_good_1_paired_contig_12	151711	151867	157	ATCC25795GL001047	ATCC25795GL001049	3.39	-
TU1061	ATCC25795_good_1_paired_contig_12	154081	154155	75	ATCC25795GL001050	ATCC25795GL001053	2	-
TU1062	ATCC25795_good_1_paired_contig_12	154236	154355	120	ATCC25795GL001050	ATCC25795GL001053	2.87	-
TU1063	ATCC25795_good_1_paired_contig_12	154495	154584	90	ATCC25795GL001050	ATCC25795GL001053	2.96	-
TU1064	ATCC25795_good_1_paired_contig_12	155329	155412	84	ATCC25795GL001052	ATCC25795GL001055	2	+
TU1065	ATCC25795_good_1_paired_contig_12	155733	155790	58	ATCC25795GL001052	ATCC25795GL001055	2	+
TU1066	ATCC25795_good_1_paired_contig_12	155837	155984	148	ATCC25795GL001052	ATCC25795GL001055	3.58	+
TU1067	ATCC25795_good_1_paired_contig_12	156755	156846	92	ATCC25795GL001052	ATCC25795GL001055	2.42	+
TU1068	ATCC25795_good_1_paired_contig_12	156854	156943	90	ATCC25795GL001052	ATCC25795GL001055	2.5	+
TU1069	ATCC25795_good_1_paired_contig_12	159385	159453	69	ATCC25795GL001054	ATCC25795GL001057	2	-
TU1070	ATCC25795_good_1_paired_contig_12	160947	161034	88	ATCC25795GL001056	ATCC25795GL001059	2	+
TU1071	ATCC25795_good_1_paired_contig_12	161463	161563	101	ATCC25795GL001056	ATCC25795GL001059	2.67	+
TU1072	ATCC25795_good_1_paired_contig_12	161575	161631	57	ATCC25795GL001056	ATCC25795GL001059	2	+
TU1073	ATCC25795_good_1_paired_contig_12	163177	163233	57	ATCC25795GL001058	ATCC25795GL001061	2	-
TU1074	ATCC25795_good_1_paired_contig_12	164144	164233	90	ATCC25795GL001058	ATCC25795GL001061	2.31	-
TU1075	ATCC25795_good_1_paired_contig_12	164936	164998	63	ATCC25795GL001060	ATCC25795GL001067	2	+
TU1076	ATCC25795_good_1_paired_contig_12	169956	170045	90	ATCC25795GL001060	ATCC25795GL001067	2.19	+
TU1077	ATCC25795_good_1_paired_contig_12	170516	170646	131	ATCC25795GL001060	ATCC25795GL001067	2.67	+
TU1078	ATCC25795_good_1_paired_contig_12	175135	175203	69	ATCC25795GL001067	ATCC25795GL001071	2	+
TU1079	ATCC25795_good_1_paired_contig_12	175306	175467	162	ATCC25795GL001067	ATCC25795GL001071	3.81	+
TU1080	ATCC25795_good_1_paired_contig_12	175836	175925	90	ATCC25795GL001070	ATCC25795GL001072	2.51	-
TU1081	ATCC25795_good_1_paired_contig_12	178661	178824	164	ATCC25795GL001074	ATCC25795GL001077	2.2	-
TU1082	ATCC25795_good_1_paired_contig_12	181721	181871	151	ATCC25795GL001076	ATCC25795GL001080	2.38	+
TU1083	ATCC25795_good_1_paired_contig_12	182847	183002	156	ATCC25795GL001076	ATCC25795GL001080	4.57	+
TU1084	ATCC25795_good_1_paired_contig_12	183208	183317	110	ATCC25795GL001076	ATCC25795GL001080	2.78	+
TU1085	ATCC25795_good_1_paired_contig_12	189010	189099	90	ATCC25795GL001079	ATCC25795GL001082	2.53	-
TU1086	ATCC25795_good_1_paired_contig_12	189757	190319	563	ATCC25795GL001081	ATCC25795GL001084	33.52	+
TU1087	ATCC25795_good_1_paired_contig_12	191691	191754	64	ATCC25795GL001083	ATCC25795GL001086	2	-
TU1088	ATCC25795_good_1_paired_contig_12	192238	192475	238	ATCC25795GL001083	ATCC25795GL001086	2.82	-
TU1089	ATCC25795_good_1_paired_contig_12	194970	195025	56	ATCC25795GL001088	ATCC25795GL001099	2	-
TU1090	ATCC25795_good_1_paired_contig_12	195159	195318	160	ATCC25795GL001088	ATCC25795GL001099	4.36	-
TU1091	ATCC25795_good_1_paired_contig_12	196163	196305	143	ATCC25795GL001088	ATCC25795GL001099	3.63	-
TU1092	ATCC25795_good_1_paired_contig_12	196544	196688	145	ATCC25795GL001088	ATCC25795GL001099	3.06	-
TU1093	ATCC25795_good_1_paired_contig_12	201239	201328	90	ATCC25795GL001088	ATCC25795GL001099	2.14	-
TU1094	ATCC25795_good_1_paired_contig_12	203231	203320	90	ATCC25795GL001088	ATCC25795GL001099	2.79	-
TU1095	ATCC25795_good_1_paired_contig_12	204322	204417	96	ATCC25795GL001088	ATCC25795GL001099	3.03	-
TU1096	ATCC25795_good_1_paired_contig_12	205499	205588	90	ATCC25795GL001098	ATCC25795GL001101	2.83	+
TU1097	ATCC25795_good_1_paired_contig_12	206705	207680	976	ATCC25795GL001101	ATCC25795GL001103	45.6	+
TU1098	ATCC25795_good_1_paired_contig_12	207151	207291	141	ATCC25795GL001100	ATCC25795GL001102	3.27	-
TU1099	ATCC25795_good_1_paired_contig_12	207842	208051	210	ATCC25795GL001101	ATCC25795GL001103	4.95	+
TU1100	ATCC25795_good_1_paired_contig_12	208135	208471	337	ATCC25795GL001101	ATCC25795GL001103	6.74	+
TU1101	ATCC25795_good_1_paired_contig_12	209343	209474	132	ATCC25795GL001102	ATCC25795GL001104	4.26	-
TU1102	ATCC25795_good_1_paired_contig_12	210827	210896	70	ATCC25795GL001104	ATCC25795GL001106	2	-
TU1103	ATCC25795_good_1_paired_contig_12	211505	211594	90	ATCC25795GL001105	ATCC25795GL001109	2.2	+
TU1104	ATCC25795_good_1_paired_contig_12	211651	211839	189	ATCC25795GL001105	ATCC25795GL001109	2.71	+
TU1105	ATCC25795_good_1_paired_contig_12	213347	213436	90	ATCC25795GL001105	ATCC25795GL001109	2.76	+
TU1106	ATCC25795_good_1_paired_contig_12	213456	213593	138	ATCC25795GL001105	ATCC25795GL001109	2.31	+
TU1107	ATCC25795_good_1_paired_contig_12	213901	214022	122	ATCC25795GL001105	ATCC25795GL001109	4.13	+
TU1108	ATCC25795_good_1_paired_contig_12	214572	214626	55	ATCC25795GL001105	ATCC25795GL001109	2	+
TU1109	ATCC25795_good_1_paired_contig_12	214955	215044	90	ATCC25795GL001105	ATCC25795GL001109	3.38	+
TU1110	ATCC25795_good_1_paired_contig_12	215408	215527	120	ATCC25795GL001108	ATCC25795GL001110	4.88	-
TU1111	ATCC25795_good_1_paired_contig_12	215546	215635	90	ATCC25795GL001108	ATCC25795GL001110	2	-
TU1112	ATCC25795_good_1_paired_contig_12	219436	219489	54	ATCC25795GL001113	ATCC25795GL001115	2	-
TU1113	ATCC25795_good_1_paired_contig_12	219733	219964	232	ATCC25795GL001113	ATCC25795GL001115	5	-
TU1114	ATCC25795_good_1_paired_contig_12	220246	220384	139	ATCC25795GL001113	ATCC25795GL001115	2.1	-
TU1115	ATCC25795_good_1_paired_contig_12	222143	222330	188	ATCC25795GL001114	ATCC25795GL001119	2.65	+
TU1116	ATCC25795_good_1_paired_contig_12	228895	229072	178	ATCC25795GL001120	ATCC25795GL001124	4.56	+
TU1117	ATCC25795_good_1_paired_contig_12	230080	230169	90	ATCC25795GL001123	ATCC25795GL001125	2.02	-
TU1118	ATCC25795_good_1_paired_contig_12	230182	230283	102	ATCC25795GL001123	ATCC25795GL001125	3.1	-
TU1119	ATCC25795_good_1_paired_contig_12	231394	231463	70	ATCC25795GL001124	ATCC25795GL001127	2	+
TU1120	ATCC25795_good_1_paired_contig_12	231853	231994	142	ATCC25795GL001124	ATCC25795GL001127	2.48	+
TU1121	ATCC25795_good_1_paired_contig_12	232044	232169	126	ATCC25795GL001124	ATCC25795GL001127	2.9	+
TU1122	ATCC25795_good_1_paired_contig_12	237909	237996	88	ATCC25795GL001132	ATCC25795GL001146	2	+
TU1123	ATCC25795_good_1_paired_contig_12	239452	239716	265	ATCC25795GL001132	ATCC25795GL001146	6.83	+
TU1124	ATCC25795_good_1_paired_contig_12	244492	244558	67	ATCC25795GL001132	ATCC25795GL001146	2	+
TU1125	ATCC25795_good_1_paired_contig_12	248727	249073	347	ATCC25795GL001132	ATCC25795GL001146	12.93	+
TU1126	ATCC25795_good_1_paired_contig_12	249093	249249	157	ATCC25795GL001132	ATCC25795GL001146	6.04	+
TU1127	ATCC25795_good_1_paired_contig_12	250594	250722	129	ATCC25795GL001132	ATCC25795GL001146	2.4	+
TU1128	ATCC25795_good_1_paired_contig_12	251736	251799	64	ATCC25795GL001145	ATCC25795GL001148	2	-
TU1129	ATCC25795_good_1_paired_contig_12	257902	258146	245	ATCC25795GL001151	ATCC25795GL001155	13.17	-
TU1130	ATCC25795_good_1_paired_contig_12	259954	260095	142	ATCC25795GL001154	ATCC25795GL001156	2.27	+
TU1131	ATCC25795_good_1_paired_contig_12	260127	260338	212	ATCC25795GL001154	ATCC25795GL001156	4.11	+
TU1132	ATCC25795_good_1_paired_contig_12	260362	260451	90	ATCC25795GL001154	ATCC25795GL001156	2	+
TU1133	ATCC25795_good_1_paired_contig_12	260620	260691	72	ATCC25795GL001155	ATCC25795GL001158	2	-
TU1134	ATCC25795_good_1_paired_contig_12	260901	261202	302	ATCC25795GL001155	ATCC25795GL001158	4.15	-
TU1135	ATCC25795_good_1_paired_contig_12	262425	262550	126	ATCC25795GL001157	ATCC25795GL001161	2.78	+
TU1136	ATCC25795_good_1_paired_contig_12	263668	264180	513	ATCC25795GL001157	ATCC25795GL001161	7.82	+
TU1137	ATCC25795_good_1_paired_contig_12	264330	264743	414	ATCC25795GL001157	ATCC25795GL001161	2.8	+
TU1138	ATCC25795_good_1_paired_contig_12	264486	265630	1145	ATCC25795GL001160	ATCC25795GL001163	14.7	-
TU1139	ATCC25795_good_1_paired_contig_12	266978	267146	169	ATCC25795GL001160	ATCC25795GL001163	5.8	-
TU1140	ATCC25795_good_1_paired_contig_12	269184	269273	90	ATCC25795GL001162	ATCC25795GL001164	2.57	+
TU1141	ATCC25795_good_1_paired_contig_12	269751	269856	106	ATCC25795GL001163	ATCC25795GL001165	2.45	-
TU1142	ATCC25795_good_1_paired_contig_12	270268	270326	59	ATCC25795GL001163	ATCC25795GL001165	2	-
TU1143	ATCC25795_good_1_paired_contig_12	271775	271864	90	ATCC25795GL001164	ATCC25795GL001168	3.99	+
TU1144	ATCC25795_good_1_paired_contig_12	271973	272062	90	ATCC25795GL001164	ATCC25795GL001168	2.49	+
TU1145	ATCC25795_good_1_paired_contig_12	272140	272232	93	ATCC25795GL001164	ATCC25795GL001168	3.52	+
TU1146	ATCC25795_good_1_paired_contig_12	273056	273145	90	ATCC25795GL001164	ATCC25795GL001168	3.92	+
TU1147	ATCC25795_good_1_paired_contig_12	273207	273465	259	ATCC25795GL001164	ATCC25795GL001168	3.74	+
TU1148	ATCC25795_good_1_paired_contig_12	273680	273839	160	ATCC25795GL001164	ATCC25795GL001168	4.15	+
TU1149	ATCC25795_good_1_paired_contig_12	274071	274261	191	ATCC25795GL001164	ATCC25795GL001168	3.68	+
TU1150	ATCC25795_good_1_paired_contig_12	274307	274361	55	ATCC25795GL001164	ATCC25795GL001168	2	+
TU1151	ATCC25795_good_1_paired_contig_12	274526	274579	54	ATCC25795GL001164	ATCC25795GL001168	2	+
TU1152	ATCC25795_good_1_paired_contig_12	275603	275798	196	ATCC25795GL001164	ATCC25795GL001168	28.13	+
TU1153	ATCC25795_good_1_paired_contig_12	276622	276677	56	ATCC25795GL001167	ATCC25795GL001169	2	-
TU1154	ATCC25795_good_1_paired_contig_12	277299	277460	162	ATCC25795GL001167	ATCC25795GL001169	2.17	-
TU1155	ATCC25795_good_1_paired_contig_12	277529	277625	97	ATCC25795GL001167	ATCC25795GL001169	2.55	-
TU1156	ATCC25795_good_1_paired_contig_12	277718	278173	456	ATCC25795GL001167	ATCC25795GL001169	4.29	-
TU1157	ATCC25795_good_1_paired_contig_12	278226	278315	90	ATCC25795GL001167	ATCC25795GL001169	2.31	-
TU1158	ATCC25795_good_1_paired_contig_12	279697	280044	348	ATCC25795GL001169	ATCC25795GL001171	11.72	-
TU1159	ATCC25795_good_1_paired_contig_12	280528	280665	138	ATCC25795GL001169	ATCC25795GL001171	3.89	-
TU1160	ATCC25795_good_1_paired_contig_12	281152	281266	115	ATCC25795GL001170	ATCC25795GL001173	4.63	+
TU1161	ATCC25795_good_1_paired_contig_12	282122	282211	90	ATCC25795GL001170	ATCC25795GL001173	2.6	+
TU1162	ATCC25795_good_1_paired_contig_12	282565	282631	67	ATCC25795GL001170	ATCC25795GL001173	2	+
TU1163	ATCC25795_good_1_paired_contig_12	283291	283402	112	ATCC25795GL001170	ATCC25795GL001173	2.83	+
TU1164	ATCC25795_good_1_paired_contig_12	284030	284089	60	ATCC25795GL001172	ATCC25795GL001177	2	-
TU1165	ATCC25795_good_1_paired_contig_12	285377	285514	138	ATCC25795GL001172	ATCC25795GL001177	2.08	-
TU1166	ATCC25795_good_1_paired_contig_12	285516	285672	157	ATCC25795GL001172	ATCC25795GL001177	9.39	-
TU1167	ATCC25795_good_1_paired_contig_12	285857	285920	64	ATCC25795GL001172	ATCC25795GL001177	2	-
TU1168	ATCC25795_good_1_paired_contig_12	286244	286313	70	ATCC25795GL001172	ATCC25795GL001177	2	-
TU1169	ATCC25795_good_1_paired_contig_12	286345	286431	87	ATCC25795GL001172	ATCC25795GL001177	2.84	-
TU1170	ATCC25795_good_1_paired_contig_12	288428	288510	83	ATCC25795GL001177	ATCC25795GL001181	2	-
TU1171	ATCC25795_good_1_paired_contig_12	289795	289844	50	ATCC25795GL001177	ATCC25795GL001181	2	-
TU1172	ATCC25795_good_1_paired_contig_12	290130	290219	90	ATCC25795GL001177	ATCC25795GL001181	2.22	-
TU1173	ATCC25795_good_1_paired_contig_12	290546	290730	185	ATCC25795GL001177	ATCC25795GL001181	4.7	-
TU1174	ATCC25795_good_1_paired_contig_12	291737	291881	145	ATCC25795GL001181	ATCC25795GL001184	3.7	-
TU1175	ATCC25795_good_1_paired_contig_12	291919	292108	190	ATCC25795GL001181	ATCC25795GL001184	2.76	-
TU1176	ATCC25795_good_1_paired_contig_12	292134	292256	123	ATCC25795GL001181	ATCC25795GL001184	4	-
TU1177	ATCC25795_good_1_paired_contig_12	292273	292593	321	ATCC25795GL001181	ATCC25795GL001184	4	-
TU1178	ATCC25795_good_1_paired_contig_12	292982	293048	67	ATCC25795GL001181	ATCC25795GL001184	2	-
TU1179	ATCC25795_good_1_paired_contig_12	294101	294520	420	ATCC25795GL001183	ATCC25795GL001190	11.92	+
TU1180	ATCC25795_good_1_paired_contig_12	297142	297373	232	ATCC25795GL001183	ATCC25795GL001190	3.08	+
TU1181	ATCC25795_good_1_paired_contig_12	299007	299194	188	ATCC25795GL001183	ATCC25795GL001190	4.49	+
TU1182	ATCC25795_good_1_paired_contig_12	299955	300019	65	ATCC25795GL001183	ATCC25795GL001190	2	+
TU1183	ATCC25795_good_1_paired_contig_12	301515	301642	128	ATCC25795GL001190	ATCC25795GL001194	2.65	+
TU1184	ATCC25795_good_1_paired_contig_12	304427	304718	292	ATCC25795GL001193	ATCC25795GL001195	4.07	-
TU1185	ATCC25795_good_1_paired_contig_12	305415	305474	60	ATCC25795GL001194	ATCC25795GL001199	2	+
TU1186	ATCC25795_good_1_paired_contig_12	308101	308174	74	ATCC25795GL001194	ATCC25795GL001199	2.07	+
TU1187	ATCC25795_good_1_paired_contig_12	308195	308259	65	ATCC25795GL001194	ATCC25795GL001199	2	+
TU1188	ATCC25795_good_1_paired_contig_12	309682	309758	77	ATCC25795GL001198	ATCC25795GL001202	2	-
TU1189	ATCC25795_good_1_paired_contig_12	310418	310507	90	ATCC25795GL001198	ATCC25795GL001202	2.42	-
TU1190	ATCC25795_good_1_paired_contig_12	311039	311090	52	ATCC25795GL001201	ATCC25795GL001208	2	+
TU1191	ATCC25795_good_1_paired_contig_12	311847	311960	114	ATCC25795GL001201	ATCC25795GL001208	3.08	+
TU1192	ATCC25795_good_1_paired_contig_12	312581	312630	50	ATCC25795GL001201	ATCC25795GL001208	2	+
TU1193	ATCC25795_good_1_paired_contig_12	312992	313041	50	ATCC25795GL001201	ATCC25795GL001208	2	+
TU1194	ATCC25795_good_1_paired_contig_12	314577	314648	72	ATCC25795GL001201	ATCC25795GL001208	2	+
TU1195	ATCC25795_good_1_paired_contig_12	314658	314761	104	ATCC25795GL001201	ATCC25795GL001208	3.16	+
TU1196	ATCC25795_good_1_paired_contig_12	314772	314861	90	ATCC25795GL001201	ATCC25795GL001208	2.33	+
TU1197	ATCC25795_good_1_paired_contig_12	314898	314987	90	ATCC25795GL001201	ATCC25795GL001208	2	+
TU1198	ATCC25795_good_1_paired_contig_12	315124	315260	137	ATCC25795GL001201	ATCC25795GL001208	2.24	+
TU1199	ATCC25795_good_1_paired_contig_12	315475	315527	53	ATCC25795GL001201	ATCC25795GL001208	2	+
TU1200	ATCC25795_good_1_paired_contig_12	315647	315894	248	ATCC25795GL001201	ATCC25795GL001208	2.8	+
TU1201	ATCC25795_good_1_paired_contig_12	317390	317479	90	ATCC25795GL001207	ATCC25795GL001212	2.69	-
TU1202	ATCC25795_good_1_paired_contig_12	319367	319426	60	ATCC25795GL001207	ATCC25795GL001212	2	-
TU1203	ATCC25795_good_1_paired_contig_12	319522	319581	60	ATCC25795GL001207	ATCC25795GL001212	2	-
TU1204	ATCC25795_good_1_paired_contig_12	320850	320939	90	ATCC25795GL001211	ATCC25795GL001214	2.07	+
TU1205	ATCC25795_good_1_paired_contig_12	321228	321306	79	ATCC25795GL001211	ATCC25795GL001214	2	+
TU1206	ATCC25795_good_1_paired_contig_12	321399	321520	122	ATCC25795GL001211	ATCC25795GL001214	4.31	+
TU1207	ATCC25795_good_1_paired_contig_12	321599	321698	100	ATCC25795GL001211	ATCC25795GL001214	4.42	+
TU1208	ATCC25795_good_1_paired_contig_12	321963	322084	122	ATCC25795GL001211	ATCC25795GL001214	2.93	+
TU1209	ATCC25795_good_1_paired_contig_12	322188	322320	133	ATCC25795GL001211	ATCC25795GL001214	2.85	+
TU1210	ATCC25795_good_1_paired_contig_12	328236	328289	54	ATCC25795GL001218	ATCC25795GL001221	2	-
TU1211	ATCC25795_good_1_paired_contig_12	330202	330256	55	ATCC25795GL001220	ATCC25795GL001223	2	+
TU1212	ATCC25795_good_1_paired_contig_12	331193	331294	102	ATCC25795GL001222	ATCC25795GL001227	2.96	-
TU1213	ATCC25795_good_1_paired_contig_12	332020	332076	57	ATCC25795GL001222	ATCC25795GL001227	2	-
TU1214	ATCC25795_good_1_paired_contig_12	333423	333476	54	ATCC25795GL001222	ATCC25795GL001227	2	-
TU1215	ATCC25795_good_1_paired_contig_12	334215	334282	68	ATCC25795GL001222	ATCC25795GL001227	2	-
TU1216	ATCC25795_good_1_paired_contig_12	335235	335385	151	ATCC25795GL001226	ATCC25795GL001232	4.4	+
TU1217	ATCC25795_good_1_paired_contig_12	335481	335734	254	ATCC25795GL001226	ATCC25795GL001232	6.45	+
TU1218	ATCC25795_good_1_paired_contig_12	336093	336409	317	ATCC25795GL001226	ATCC25795GL001232	28.6	+
TU1219	ATCC25795_good_1_paired_contig_12	336575	336630	56	ATCC25795GL001228	ATCC25795GL001229	2	-
TU1220	ATCC25795_good_1_paired_contig_12	336755	336844	90	ATCC25795GL001226	ATCC25795GL001232	2.1	+
TU1221	ATCC25795_good_1_paired_contig_12	339705	339794	90	ATCC25795GL001226	ATCC25795GL001232	2.68	+
TU1222	ATCC25795_good_1_paired_contig_12	339796	339887	92	ATCC25795GL001226	ATCC25795GL001232	2.79	+
TU1223	ATCC25795_good_1_paired_contig_12	339916	339993	78	ATCC25795GL001226	ATCC25795GL001232	2	+
TU1224	ATCC25795_good_1_paired_contig_12	340944	340998	55	ATCC25795GL001231	ATCC25795GL001234	2	-
TU1225	ATCC25795_good_1_paired_contig_12	345354	345511	158	ATCC25795GL001233	ATCC25795GL001240	3.97	+
TU1226	ATCC25795_good_1_paired_contig_12	345662	346161	500	ATCC25795GL001233	ATCC25795GL001240	44.79	+
TU1227	ATCC25795_good_1_paired_contig_12	347871	347970	100	ATCC25795GL001233	ATCC25795GL001240	2.73	+
TU1228	ATCC25795_good_1_paired_contig_12	350523	350583	61	ATCC25795GL001240	ATCC25795GL001244	2	+
TU1229	ATCC25795_good_1_paired_contig_12	354316	354384	69	ATCC25795GL001244	ATCC25795GL001248	2	+
TU1230	ATCC25795_good_1_paired_contig_12	356025	356194	170	ATCC25795GL001247	ATCC25795GL001253	5.16	-
TU1231	ATCC25795_good_1_paired_contig_12	357800	357852	53	ATCC25795GL001247	ATCC25795GL001253	2	-
TU1232	ATCC25795_good_1_paired_contig_12	358312	358401	90	ATCC25795GL001247	ATCC25795GL001253	2.49	-
TU1233	ATCC25795_good_1_paired_contig_12	358450	358628	179	ATCC25795GL001247	ATCC25795GL001253	2.09	-
TU1234	ATCC25795_good_1_paired_contig_12	360448	360568	121	ATCC25795GL001252	-	2.2	+
TU1235	ATCC25795_good_1_paired_contig_12	360728	360820	93	ATCC25795GL001252	-	2.89	+
TU1236	ATCC25795_good_1_paired_contig_12	361977	362464	488	ATCC25795GL001255	-	9.83	-
TU1237	ATCC25795_good_1_paired_contig_13	1996	2062	67	ATCC25795GL001256	ATCC25795GL001262	2	+
TU1238	ATCC25795_good_1_paired_contig_13	3797	3886	90	ATCC25795GL001256	ATCC25795GL001262	2.28	+
TU1239	ATCC25795_good_1_paired_contig_13	7485	7545	61	ATCC25795GL001264	ATCC25795GL001266	2	+
TU1240	ATCC25795_good_1_paired_contig_13	7683	7928	246	ATCC25795GL001264	ATCC25795GL001266	3.44	+
TU1241	ATCC25795_good_1_paired_contig_13	9054	9109	56	ATCC25795GL001264	ATCC25795GL001266	2	+
TU1242	ATCC25795_good_1_paired_contig_13	10335	10424	90	ATCC25795GL001265	ATCC25795GL001267	2.41	-
TU1243	ATCC25795_good_1_paired_contig_13	10539	10628	90	ATCC25795GL001265	ATCC25795GL001267	2.27	-
TU1244	ATCC25795_good_1_paired_contig_13	11990	12092	103	ATCC25795GL001266	ATCC25795GL001274	2.63	+
TU1245	ATCC25795_good_1_paired_contig_13	13300	13435	136	ATCC25795GL001266	ATCC25795GL001274	4.99	+
TU1246	ATCC25795_good_1_paired_contig_13	13447	13566	120	ATCC25795GL001266	ATCC25795GL001274	3.51	+
TU1247	ATCC25795_good_1_paired_contig_13	13570	13622	53	ATCC25795GL001266	ATCC25795GL001274	2	+
TU1248	ATCC25795_good_1_paired_contig_13	13707	13803	97	ATCC25795GL001266	ATCC25795GL001274	3.01	+
TU1249	ATCC25795_good_1_paired_contig_13	16254	16425	172	ATCC25795GL001266	ATCC25795GL001274	3.18	+
TU1250	ATCC25795_good_1_paired_contig_13	16482	16571	90	ATCC25795GL001266	ATCC25795GL001274	2.51	+
TU1251	ATCC25795_good_1_paired_contig_13	18922	19159	238	ATCC25795GL001273	ATCC25795GL001280	10.46	-
TU1252	ATCC25795_good_1_paired_contig_13	19188	19277	90	ATCC25795GL001273	ATCC25795GL001280	2.08	-
TU1253	ATCC25795_good_1_paired_contig_13	19352	19511	160	ATCC25795GL001273	ATCC25795GL001280	4.03	-
TU1254	ATCC25795_good_1_paired_contig_13	19645	19831	187	ATCC25795GL001273	ATCC25795GL001280	5.59	-
TU1255	ATCC25795_good_1_paired_contig_13	19897	20117	221	ATCC25795GL001273	ATCC25795GL001280	7.19	-
TU1256	ATCC25795_good_1_paired_contig_13	20137	20349	213	ATCC25795GL001273	ATCC25795GL001280	4.92	-
TU1257	ATCC25795_good_1_paired_contig_13	20566	20913	348	ATCC25795GL001273	ATCC25795GL001280	3.33	-
TU1258	ATCC25795_good_1_paired_contig_13	21169	21274	106	ATCC25795GL001273	ATCC25795GL001280	2.48	-
TU1259	ATCC25795_good_1_paired_contig_13	21717	21893	177	ATCC25795GL001273	ATCC25795GL001280	3.95	-
TU1260	ATCC25795_good_1_paired_contig_13	25777	25906	130	ATCC25795GL001279	ATCC25795GL001287	3.09	+
TU1261	ATCC25795_good_1_paired_contig_13	27465	27554	90	ATCC25795GL001279	ATCC25795GL001287	2.29	+
TU1262	ATCC25795_good_1_paired_contig_13	28833	28896	64	ATCC25795GL001279	ATCC25795GL001287	2	+
TU1263	ATCC25795_good_1_paired_contig_13	30509	30672	164	ATCC25795GL001279	ATCC25795GL001287	3.26	+
TU1264	ATCC25795_good_1_paired_contig_13	34283	34423	141	ATCC25795GL001279	ATCC25795GL001287	3.11	+
TU1265	ATCC25795_good_1_paired_contig_13	34570	34722	153	ATCC25795GL001279	ATCC25795GL001287	2.24	+
TU1266	ATCC25795_good_1_paired_contig_13	34730	34855	126	ATCC25795GL001279	ATCC25795GL001287	2.86	+
TU1267	ATCC25795_good_1_paired_contig_13	37050	37179	130	ATCC25795GL001287	ATCC25795GL001294	2.77	+
TU1268	ATCC25795_good_1_paired_contig_13	38791	39326	536	ATCC25795GL001287	ATCC25795GL001294	6.86	+
TU1269	ATCC25795_good_1_paired_contig_13	39336	39504	169	ATCC25795GL001287	ATCC25795GL001294	3.16	+
TU1270	ATCC25795_good_1_paired_contig_13	39797	39888	92	ATCC25795GL001287	ATCC25795GL001294	2.76	+
TU1271	ATCC25795_good_1_paired_contig_13	41004	41055	52	ATCC25795GL001287	ATCC25795GL001294	2	+
TU1272	ATCC25795_good_1_paired_contig_13	41933	42001	69	ATCC25795GL001287	ATCC25795GL001294	2	+
TU1273	ATCC25795_good_1_paired_contig_13	43679	43771	93	ATCC25795GL001287	ATCC25795GL001294	2.81	+
TU1274	ATCC25795_good_1_paired_contig_13	44030	44137	108	ATCC25795GL001287	ATCC25795GL001294	2.81	+
TU1275	ATCC25795_good_1_paired_contig_13	44331	44530	200	ATCC25795GL001287	ATCC25795GL001294	2.5	+
TU1276	ATCC25795_good_1_paired_contig_13	44572	44643	72	ATCC25795GL001287	ATCC25795GL001294	2	+
TU1277	ATCC25795_good_1_paired_contig_13	44979	45049	71	ATCC25795GL001287	ATCC25795GL001294	2	+
TU1278	ATCC25795_good_1_paired_contig_13	46170	46288	119	ATCC25795GL001287	ATCC25795GL001294	4.34	+
TU1279	ATCC25795_good_1_paired_contig_13	46625	46714	90	ATCC25795GL001287	ATCC25795GL001294	2.37	+
TU1280	ATCC25795_good_1_paired_contig_13	46803	46889	87	ATCC25795GL001287	ATCC25795GL001294	2.4	+
TU1281	ATCC25795_good_1_paired_contig_13	50222	50338	117	ATCC25795GL001294	ATCC25795GL001299	2.97	+
TU1282	ATCC25795_good_1_paired_contig_13	50467	50931	465	ATCC25795GL001294	ATCC25795GL001299	6.58	+
TU1283	ATCC25795_good_1_paired_contig_13	51150	51278	129	ATCC25795GL001294	ATCC25795GL001299	2.33	+
TU1284	ATCC25795_good_1_paired_contig_13	51346	51627	282	ATCC25795GL001294	ATCC25795GL001299	3.59	+
TU1285	ATCC25795_good_1_paired_contig_13	51956	52087	132	ATCC25795GL001294	ATCC25795GL001299	4.97	+
TU1286	ATCC25795_good_1_paired_contig_13	52132	52488	357	ATCC25795GL001294	ATCC25795GL001299	7.25	+
TU1287	ATCC25795_good_1_paired_contig_13	52492	52581	90	ATCC25795GL001294	ATCC25795GL001299	2.38	+
TU1288	ATCC25795_good_1_paired_contig_13	52592	53095	504	ATCC25795GL001294	ATCC25795GL001299	7.26	+
TU1289	ATCC25795_good_1_paired_contig_13	53571	53834	264	ATCC25795GL001298	ATCC25795GL001302	6.02	-
TU1290	ATCC25795_good_1_paired_contig_13	53877	53984	108	ATCC25795GL001298	ATCC25795GL001302	2.85	-
TU1291	ATCC25795_good_1_paired_contig_13	55460	55620	161	ATCC25795GL001298	ATCC25795GL001302	4.07	-
TU1292	ATCC25795_good_1_paired_contig_13	56808	56868	61	ATCC25795GL001301	ATCC25795GL001322	2	+
TU1293	ATCC25795_good_1_paired_contig_13	57255	57344	90	ATCC25795GL001301	ATCC25795GL001322	2.69	+
TU1294	ATCC25795_good_1_paired_contig_13	57605	58140	536	ATCC25795GL001301	ATCC25795GL001322	20.57	+
TU1295	ATCC25795_good_1_paired_contig_13	59434	59523	90	ATCC25795GL001301	ATCC25795GL001322	2.29	+
TU1296	ATCC25795_good_1_paired_contig_13	59651	59824	174	ATCC25795GL001301	ATCC25795GL001322	12.68	+
TU1297	ATCC25795_good_1_paired_contig_13	60884	61115	232	ATCC25795GL001301	ATCC25795GL001322	5.18	+
TU1298	ATCC25795_good_1_paired_contig_13	61903	61978	76	ATCC25795GL001301	ATCC25795GL001322	2.64	+
TU1299	ATCC25795_good_1_paired_contig_13	62468	62557	90	ATCC25795GL001301	ATCC25795GL001322	2	+
TU1300	ATCC25795_good_1_paired_contig_13	62991	63173	183	ATCC25795GL001301	ATCC25795GL001322	3.95	+
TU1301	ATCC25795_good_1_paired_contig_13	63807	63907	101	ATCC25795GL001301	ATCC25795GL001322	2.53	+
TU1302	ATCC25795_good_1_paired_contig_13	67824	68008	185	ATCC25795GL001301	ATCC25795GL001322	4.38	+
TU1303	ATCC25795_good_1_paired_contig_13	69590	69661	72	ATCC25795GL001301	ATCC25795GL001322	2	+
TU1304	ATCC25795_good_1_paired_contig_13	71879	72020	142	ATCC25795GL001301	ATCC25795GL001322	3.78	+
TU1305	ATCC25795_good_1_paired_contig_13	73113	73202	90	ATCC25795GL001301	ATCC25795GL001322	2.4	+
TU1306	ATCC25795_good_1_paired_contig_13	73666	73821	156	ATCC25795GL001301	ATCC25795GL001322	2.26	+
TU1307	ATCC25795_good_1_paired_contig_13	76851	76994	144	ATCC25795GL001301	ATCC25795GL001322	7.17	+
TU1308	ATCC25795_good_1_paired_contig_13	77158	77266	109	ATCC25795GL001301	ATCC25795GL001322	3.72	+
TU1309	ATCC25795_good_1_paired_contig_13	77190	77249	60	ATCC25795GL001320	ATCC25795GL001321	2.13	-
TU1310	ATCC25795_good_1_paired_contig_13	77316	77367	52	ATCC25795GL001301	ATCC25795GL001322	2	+
TU1311	ATCC25795_good_1_paired_contig_13	77372	77461	90	ATCC25795GL001320	ATCC25795GL001321	2.02	-
TU1312	ATCC25795_good_1_paired_contig_13	77516	77697	182	ATCC25795GL001301	ATCC25795GL001322	2.91	+
TU1313	ATCC25795_good_1_paired_contig_13	77884	78000	117	ATCC25795GL001301	ATCC25795GL001322	3.03	+
TU1314	ATCC25795_good_1_paired_contig_13	78611	78661	51	ATCC25795GL001321	ATCC25795GL001326	2	-
TU1315	ATCC25795_good_1_paired_contig_13	78906	79043	138	ATCC25795GL001321	ATCC25795GL001326	2.53	-
TU1316	ATCC25795_good_1_paired_contig_13	79154	79536	383	ATCC25795GL001321	ATCC25795GL001326	3.13	-
TU1317	ATCC25795_good_1_paired_contig_13	81082	81171	90	ATCC25795GL001321	ATCC25795GL001326	2.17	-
TU1318	ATCC25795_good_1_paired_contig_13	81174	81502	329	ATCC25795GL001321	ATCC25795GL001326	8.37	-
TU1319	ATCC25795_good_1_paired_contig_13	81696	81813	118	ATCC25795GL001321	ATCC25795GL001326	2.28	-
TU1320	ATCC25795_good_1_paired_contig_13	86501	86611	111	ATCC25795GL001327	ATCC25795GL001331	2.76	+
TU1321	ATCC25795_good_1_paired_contig_13	88836	88907	72	ATCC25795GL001331	ATCC25795GL001337	2	+
TU1322	ATCC25795_good_1_paired_contig_13	89514	89609	96	ATCC25795GL001331	ATCC25795GL001337	3.24	+
TU1323	ATCC25795_good_1_paired_contig_13	90933	91195	263	ATCC25795GL001331	ATCC25795GL001337	3.45	+
TU1324	ATCC25795_good_1_paired_contig_13	94188	94343	156	ATCC25795GL001337	ATCC25795GL001342	5.06	+
TU1325	ATCC25795_good_1_paired_contig_13	94525	94722	198	ATCC25795GL001337	ATCC25795GL001342	5.13	+
TU1326	ATCC25795_good_1_paired_contig_13	96817	96991	175	ATCC25795GL001337	ATCC25795GL001342	3.42	+
TU1327	ATCC25795_good_1_paired_contig_13	97374	97486	113	ATCC25795GL001341	ATCC25795GL001343	3.04	-
TU1328	ATCC25795_good_1_paired_contig_13	98117	98172	56	ATCC25795GL001341	ATCC25795GL001343	2	-
TU1329	ATCC25795_good_1_paired_contig_13	98394	98517	124	ATCC25795GL001341	ATCC25795GL001343	2.59	-
TU1330	ATCC25795_good_1_paired_contig_13	98748	98891	144	ATCC25795GL001341	ATCC25795GL001343	2.24	-
TU1331	ATCC25795_good_1_paired_contig_13	99323	99374	52	ATCC25795GL001342	ATCC25795GL001344	2	+
TU1332	ATCC25795_good_1_paired_contig_13	99797	100116	320	ATCC25795GL001342	ATCC25795GL001344	5.03	+
TU1333	ATCC25795_good_1_paired_contig_13	100294	100690	397	ATCC25795GL001343	ATCC25795GL001350	4.73	-
TU1334	ATCC25795_good_1_paired_contig_13	100902	100991	90	ATCC25795GL001343	ATCC25795GL001350	3.48	-
TU1335	ATCC25795_good_1_paired_contig_13	101172	101276	105	ATCC25795GL001343	ATCC25795GL001350	2.5	-
TU1336	ATCC25795_good_1_paired_contig_13	102203	102307	105	ATCC25795GL001343	ATCC25795GL001350	2.74	-
TU1337	ATCC25795_good_1_paired_contig_13	102710	103025	316	ATCC25795GL001343	ATCC25795GL001350	7.61	-
TU1338	ATCC25795_good_1_paired_contig_13	103218	103307	90	ATCC25795GL001343	ATCC25795GL001350	2.47	-
TU1339	ATCC25795_good_1_paired_contig_13	103386	103702	317	ATCC25795GL001343	ATCC25795GL001350	3.74	-
TU1340	ATCC25795_good_1_paired_contig_13	103711	103816	106	ATCC25795GL001343	ATCC25795GL001350	2.23	-
TU1341	ATCC25795_good_1_paired_contig_13	103859	104282	424	ATCC25795GL001343	ATCC25795GL001350	9.88	-
TU1342	ATCC25795_good_1_paired_contig_13	104482	104571	90	ATCC25795GL001343	ATCC25795GL001350	2.93	-
TU1343	ATCC25795_good_1_paired_contig_13	104687	104741	55	ATCC25795GL001343	ATCC25795GL001350	2	-
TU1344	ATCC25795_good_1_paired_contig_13	105585	105731	147	ATCC25795GL001349	ATCC25795GL001354	2.8	+
TU1345	ATCC25795_good_1_paired_contig_13	106548	106600	53	ATCC25795GL001349	ATCC25795GL001354	2	+
TU1346	ATCC25795_good_1_paired_contig_13	106700	106800	101	ATCC25795GL001349	ATCC25795GL001354	2.66	+
TU1347	ATCC25795_good_1_paired_contig_13	106957	107019	63	ATCC25795GL001349	ATCC25795GL001354	2	+
TU1348	ATCC25795_good_1_paired_contig_13	107462	107758	297	ATCC25795GL001349	ATCC25795GL001354	3.29	+
TU1349	ATCC25795_good_1_paired_contig_13	107773	108003	231	ATCC25795GL001349	ATCC25795GL001354	9.01	+
TU1350	ATCC25795_good_1_paired_contig_13	108046	108151	106	ATCC25795GL001349	ATCC25795GL001354	3.1	+
TU1351	ATCC25795_good_1_paired_contig_13	108263	108314	52	ATCC25795GL001349	ATCC25795GL001354	2	+
TU1352	ATCC25795_good_1_paired_contig_13	112301	112683	383	ATCC25795GL001356	ATCC25795GL001358	4.86	+
TU1353	ATCC25795_good_1_paired_contig_13	112854	112930	77	ATCC25795GL001356	ATCC25795GL001358	2	+
TU1354	ATCC25795_good_1_paired_contig_13	114360	114697	338	ATCC25795GL001359	ATCC25795GL001365	5.45	-
TU1355	ATCC25795_good_1_paired_contig_13	114711	115101	391	ATCC25795GL001359	ATCC25795GL001365	17.23	-
TU1356	ATCC25795_good_1_paired_contig_13	116060	116129	70	ATCC25795GL001359	ATCC25795GL001365	2	-
TU1357	ATCC25795_good_1_paired_contig_13	116763	117041	279	ATCC25795GL001359	ATCC25795GL001365	3.77	-
TU1358	ATCC25795_good_1_paired_contig_13	117371	117450	80	ATCC25795GL001359	ATCC25795GL001365	2	-
TU1359	ATCC25795_good_1_paired_contig_13	117571	117625	55	ATCC25795GL001359	ATCC25795GL001365	2	-
TU1360	ATCC25795_good_1_paired_contig_13	117798	117992	195	ATCC25795GL001359	ATCC25795GL001365	3.32	-
TU1361	ATCC25795_good_1_paired_contig_13	118056	118501	446	ATCC25795GL001359	ATCC25795GL001365	47.8	-
TU1362	ATCC25795_good_1_paired_contig_13	118598	118651	54	ATCC25795GL001359	ATCC25795GL001365	2	-
TU1363	ATCC25795_good_1_paired_contig_13	119189	119678	490	ATCC25795GL001359	ATCC25795GL001365	4.06	-
TU1364	ATCC25795_good_1_paired_contig_13	119782	119836	55	ATCC25795GL001359	ATCC25795GL001365	2	-
TU1365	ATCC25795_good_1_paired_contig_13	120111	120328	218	ATCC25795GL001359	ATCC25795GL001365	16.5	-
TU1366	ATCC25795_good_1_paired_contig_13	120345	120459	115	ATCC25795GL001359	ATCC25795GL001365	2.99	-
TU1367	ATCC25795_good_1_paired_contig_13	120586	120828	243	ATCC25795GL001364	ATCC25795GL001367	5.83	+
TU1368	ATCC25795_good_1_paired_contig_13	121296	121434	139	ATCC25795GL001364	ATCC25795GL001367	3.1	+
TU1369	ATCC25795_good_1_paired_contig_13	122357	122446	90	ATCC25795GL001364	ATCC25795GL001367	2.01	+
TU1370	ATCC25795_good_1_paired_contig_13	122449	122516	68	ATCC25795GL001364	ATCC25795GL001367	2	+
TU1371	ATCC25795_good_1_paired_contig_13	125612	125736	125	ATCC25795GL001368	ATCC25795GL001371	2.42	+
TU1372	ATCC25795_good_1_paired_contig_13	125784	125873	90	ATCC25795GL001368	ATCC25795GL001371	2.41	+
TU1373	ATCC25795_good_1_paired_contig_13	125881	126013	133	ATCC25795GL001368	ATCC25795GL001371	4.69	+
TU1374	ATCC25795_good_1_paired_contig_13	126089	126755	667	ATCC25795GL001368	ATCC25795GL001371	100.67	+
TU1375	ATCC25795_good_1_paired_contig_13	126775	126925	151	ATCC25795GL001368	ATCC25795GL001371	3.01	+
TU1376	ATCC25795_good_1_paired_contig_13	126956	127045	90	ATCC25795GL001368	ATCC25795GL001371	2.44	+
TU1377	ATCC25795_good_1_paired_contig_13	127077	127312	236	ATCC25795GL001368	ATCC25795GL001371	8.24	+
TU1378	ATCC25795_good_1_paired_contig_13	128413	128541	129	ATCC25795GL001370	ATCC25795GL001377	3.73	-
TU1379	ATCC25795_good_1_paired_contig_13	129135	129239	105	ATCC25795GL001370	ATCC25795GL001377	3.03	-
TU1380	ATCC25795_good_1_paired_contig_13	129876	130046	171	ATCC25795GL001370	ATCC25795GL001377	2.89	-
TU1381	ATCC25795_good_1_paired_contig_13	130104	130236	133	ATCC25795GL001370	ATCC25795GL001377	5	-
TU1382	ATCC25795_good_1_paired_contig_13	132053	132248	196	ATCC25795GL001370	ATCC25795GL001377	2.42	-
TU1383	ATCC25795_good_1_paired_contig_13	132780	132837	58	ATCC25795GL001370	ATCC25795GL001377	2	-
TU1384	ATCC25795_good_1_paired_contig_13	132917	132966	50	ATCC25795GL001370	ATCC25795GL001377	2	-
TU1385	ATCC25795_good_1_paired_contig_13	133014	133254	241	ATCC25795GL001370	ATCC25795GL001377	23.12	-
TU1386	ATCC25795_good_1_paired_contig_13	134909	134969	61	ATCC25795GL001376	ATCC25795GL001378	2	+
TU1387	ATCC25795_good_1_paired_contig_13	135594	135743	150	ATCC25795GL001377	ATCC25795GL001382	3.97	-
TU1388	ATCC25795_good_1_paired_contig_13	135857	136127	271	ATCC25795GL001377	ATCC25795GL001382	6.32	-
TU1389	ATCC25795_good_1_paired_contig_13	136266	136434	169	ATCC25795GL001377	ATCC25795GL001382	2.21	-
TU1390	ATCC25795_good_1_paired_contig_13	137260	137375	116	ATCC25795GL001377	ATCC25795GL001382	3.61	-
TU1391	ATCC25795_good_1_paired_contig_13	137455	137679	225	ATCC25795GL001377	ATCC25795GL001382	7.6	-
TU1392	ATCC25795_good_1_paired_contig_13	137935	138024	90	ATCC25795GL001377	ATCC25795GL001382	2.42	-
TU1393	ATCC25795_good_1_paired_contig_13	142228	142468	241	ATCC25795GL001381	ATCC25795GL001388	4.64	+
TU1394	ATCC25795_good_1_paired_contig_13	143287	143342	56	ATCC25795GL001381	ATCC25795GL001388	2	+
TU1395	ATCC25795_good_1_paired_contig_13	145177	145248	72	ATCC25795GL001381	ATCC25795GL001388	2	+
TU1396	ATCC25795_good_1_paired_contig_13	145907	146009	103	ATCC25795GL001381	ATCC25795GL001388	2.65	+
TU1397	ATCC25795_good_1_paired_contig_13	146228	146277	50	ATCC25795GL001381	ATCC25795GL001388	2	+
TU1398	ATCC25795_good_1_paired_contig_13	146351	146440	90	ATCC25795GL001381	ATCC25795GL001388	2.94	+
TU1399	ATCC25795_good_1_paired_contig_13	146882	147143	262	ATCC25795GL001381	ATCC25795GL001388	3.89	+
TU1400	ATCC25795_good_1_paired_contig_13	148347	148550	204	ATCC25795GL001387	ATCC25795GL001389	3.24	-
TU1401	ATCC25795_good_1_paired_contig_13	148576	148864	289	ATCC25795GL001387	ATCC25795GL001389	4.22	-
TU1402	ATCC25795_good_1_paired_contig_13	154850	154915	66	ATCC25795GL001390	ATCC25795GL001393	2	+
TU1403	ATCC25795_good_1_paired_contig_13	159369	159441	73	ATCC25795GL001393	ATCC25795GL001398	2	+
TU1404	ATCC25795_good_1_paired_contig_13	160273	160378	106	ATCC25795GL001397	ATCC25795GL001403	2.56	-
TU1405	ATCC25795_good_1_paired_contig_13	161180	161269	90	ATCC25795GL001397	ATCC25795GL001403	2.19	-
TU1406	ATCC25795_good_1_paired_contig_13	161468	161541	74	ATCC25795GL001397	ATCC25795GL001403	2	-
TU1407	ATCC25795_good_1_paired_contig_13	162146	162266	121	ATCC25795GL001397	ATCC25795GL001403	2.74	-
TU1408	ATCC25795_good_1_paired_contig_13	162502	162675	174	ATCC25795GL001397	ATCC25795GL001403	6.18	-
TU1409	ATCC25795_good_1_paired_contig_13	163474	163563	90	ATCC25795GL001397	ATCC25795GL001403	2	-
TU1410	ATCC25795_good_1_paired_contig_13	163588	163783	196	ATCC25795GL001397	ATCC25795GL001403	3.05	-
TU1411	ATCC25795_good_1_paired_contig_13	165162	165760	599	ATCC25795GL001402	ATCC25795GL001407	7.54	+
TU1412	ATCC25795_good_1_paired_contig_13	166581	166785	205	ATCC25795GL001406	ATCC25795GL001409	3.22	-
TU1413	ATCC25795_good_1_paired_contig_13	166832	166887	56	ATCC25795GL001406	ATCC25795GL001409	2	-
TU1414	ATCC25795_good_1_paired_contig_13	167259	167375	117	ATCC25795GL001406	ATCC25795GL001409	3.52	-
TU1415	ATCC25795_good_1_paired_contig_13	167534	167623	90	ATCC25795GL001406	ATCC25795GL001409	2.26	-
TU1416	ATCC25795_good_1_paired_contig_13	167946	168084	139	ATCC25795GL001406	ATCC25795GL001409	2.58	-
TU1417	ATCC25795_good_1_paired_contig_13	168105	168283	179	ATCC25795GL001406	ATCC25795GL001409	6.94	-
TU1418	ATCC25795_good_1_paired_contig_13	168916	168965	50	ATCC25795GL001408	ATCC25795GL001412	2	+
TU1419	ATCC25795_good_1_paired_contig_13	169206	169257	52	ATCC25795GL001408	ATCC25795GL001412	2	+
TU1420	ATCC25795_good_1_paired_contig_13	169494	169596	103	ATCC25795GL001408	ATCC25795GL001412	5.17	+
TU1421	ATCC25795_good_1_paired_contig_13	169845	169934	90	ATCC25795GL001408	ATCC25795GL001412	2.23	+
TU1422	ATCC25795_good_1_paired_contig_13	171270	171359	90	ATCC25795GL001411	ATCC25795GL001419	2.93	-
TU1423	ATCC25795_good_1_paired_contig_13	171465	171517	53	ATCC25795GL001411	ATCC25795GL001419	2	-
TU1424	ATCC25795_good_1_paired_contig_13	171672	171739	68	ATCC25795GL001411	ATCC25795GL001419	2	-
TU1425	ATCC25795_good_1_paired_contig_13	172622	172696	75	ATCC25795GL001411	ATCC25795GL001419	2	-
TU1426	ATCC25795_good_1_paired_contig_13	173168	173257	90	ATCC25795GL001411	ATCC25795GL001419	2	-
TU1427	ATCC25795_good_1_paired_contig_13	173939	174063	125	ATCC25795GL001411	ATCC25795GL001419	2.31	-
TU1428	ATCC25795_good_1_paired_contig_13	175091	175165	75	ATCC25795GL001411	ATCC25795GL001419	2	-
TU1429	ATCC25795_good_1_paired_contig_13	175294	175360	67	ATCC25795GL001411	ATCC25795GL001419	2	-
TU1430	ATCC25795_good_1_paired_contig_13	175542	175643	102	ATCC25795GL001411	ATCC25795GL001419	3.03	-
TU1431	ATCC25795_good_1_paired_contig_13	175811	175916	106	ATCC25795GL001411	ATCC25795GL001419	2.46	-
TU1432	ATCC25795_good_1_paired_contig_13	176556	176645	90	ATCC25795GL001411	ATCC25795GL001419	2.07	-
TU1433	ATCC25795_good_1_paired_contig_13	176682	176771	90	ATCC25795GL001411	ATCC25795GL001419	2.44	-
TU1434	ATCC25795_good_1_paired_contig_13	177485	177550	66	ATCC25795GL001411	ATCC25795GL001419	2	-
TU1435	ATCC25795_good_1_paired_contig_13	178104	178231	128	ATCC25795GL001411	ATCC25795GL001419	2.55	-
TU1436	ATCC25795_good_1_paired_contig_13	180516	180648	133	ATCC25795GL001418	ATCC25795GL001420	3.5	+
TU1437	ATCC25795_good_1_paired_contig_13	183760	183813	54	ATCC25795GL001420	ATCC25795GL001423	2	+
TU1438	ATCC25795_good_1_paired_contig_13	184480	184637	158	ATCC25795GL001422	ATCC25795GL001425	3.16	-
TU1439	ATCC25795_good_1_paired_contig_13	187328	187497	170	ATCC25795GL001424	ATCC25795GL001428	3.95	+
TU1440	ATCC25795_good_1_paired_contig_13	187621	187671	51	ATCC25795GL001424	ATCC25795GL001428	2	+
TU1441	ATCC25795_good_1_paired_contig_13	188080	188180	101	ATCC25795GL001424	ATCC25795GL001428	2.77	+
TU1442	ATCC25795_good_1_paired_contig_13	189395	189488	94	ATCC25795GL001427	ATCC25795GL001432	3.18	-
TU1443	ATCC25795_good_1_paired_contig_13	189923	189972	50	ATCC25795GL001427	ATCC25795GL001432	2	-
TU1444	ATCC25795_good_1_paired_contig_13	191340	191429	90	ATCC25795GL001427	ATCC25795GL001432	2.22	-
TU1445	ATCC25795_good_1_paired_contig_13	192251	192300	50	ATCC25795GL001427	ATCC25795GL001432	2	-
TU1446	ATCC25795_good_1_paired_contig_13	192475	192621	147	ATCC25795GL001427	ATCC25795GL001432	3.41	-
TU1447	ATCC25795_good_1_paired_contig_13	194859	194965	107	ATCC25795GL001433	ATCC25795GL001437	2.74	+
TU1448	ATCC25795_good_1_paired_contig_13	196792	196881	90	ATCC25795GL001433	ATCC25795GL001437	2.27	+
TU1449	ATCC25795_good_1_paired_contig_13	197555	197809	255	ATCC25795GL001433	ATCC25795GL001437	6.62	+
TU1450	ATCC25795_good_1_paired_contig_13	198378	198741	364	ATCC25795GL001436	ATCC25795GL001439	3.9	-
TU1451	ATCC25795_good_1_paired_contig_13	199336	199551	216	ATCC25795GL001438	ATCC25795GL001440	4.44	+
TU1452	ATCC25795_good_1_paired_contig_13	200561	200676	116	ATCC25795GL001438	ATCC25795GL001440	3.09	+
TU1453	ATCC25795_good_1_paired_contig_13	200693	200742	50	ATCC25795GL001438	ATCC25795GL001440	2	+
TU1454	ATCC25795_good_1_paired_contig_13	200813	200902	90	ATCC25795GL001438	ATCC25795GL001440	2.73	+
TU1455	ATCC25795_good_1_paired_contig_13	201494	201599	106	ATCC25795GL001439	ATCC25795GL001444	3.26	-
TU1456	ATCC25795_good_1_paired_contig_13	201635	201698	64	ATCC25795GL001439	ATCC25795GL001444	2	-
TU1457	ATCC25795_good_1_paired_contig_13	202299	202388	90	ATCC25795GL001439	ATCC25795GL001444	2.52	-
TU1458	ATCC25795_good_1_paired_contig_13	203258	203326	69	ATCC25795GL001439	ATCC25795GL001444	2	-
TU1459	ATCC25795_good_1_paired_contig_13	203577	203657	81	ATCC25795GL001439	ATCC25795GL001444	2	-
TU1460	ATCC25795_good_1_paired_contig_13	204426	204515	90	ATCC25795GL001439	ATCC25795GL001444	3.11	-
TU1461	ATCC25795_good_1_paired_contig_13	208016	208105	90	ATCC25795GL001444	-	2.1	-
TU1462	ATCC25795_good_1_paired_contig_13	208194	208330	137	ATCC25795GL001444	-	3.42	-
TU1463	ATCC25795_good_1_paired_contig_13	208410	208491	82	ATCC25795GL001444	-	2	-
TU1464	ATCC25795_good_1_paired_contig_13	211495	211555	61	ATCC25795GL001444	-	2	-
TU1465	ATCC25795_good_1_paired_contig_13	211643	211870	228	ATCC25795GL001444	-	2.95	-
TU1466	ATCC25795_good_1_paired_contig_13	212188	212572	385	ATCC25795GL001444	-	11.71	-
TU1467	ATCC25795_good_1_paired_contig_14	3118	3255	138	ATCC25795GL001452	ATCC25795GL001461	3.86	+
TU1468	ATCC25795_good_1_paired_contig_14	6329	6418	90	ATCC25795GL001452	ATCC25795GL001461	2.07	+
TU1469	ATCC25795_good_1_paired_contig_14	6559	6645	87	ATCC25795GL001452	ATCC25795GL001461	2	+
TU1470	ATCC25795_good_1_paired_contig_14	9507	9659	153	ATCC25795GL001452	ATCC25795GL001461	2.01	+
TU1471	ATCC25795_good_1_paired_contig_14	9994	10062	69	ATCC25795GL001452	ATCC25795GL001461	2	+
TU1472	ATCC25795_good_1_paired_contig_14	10328	10440	113	ATCC25795GL001452	ATCC25795GL001461	2.97	+
TU1473	ATCC25795_good_1_paired_contig_14	10585	10697	113	ATCC25795GL001452	ATCC25795GL001461	2.78	+
TU1474	ATCC25795_good_1_paired_contig_14	10880	11033	154	ATCC25795GL001452	ATCC25795GL001461	5.42	+
TU1475	ATCC25795_good_1_paired_contig_14	11641	12118	478	ATCC25795GL001452	ATCC25795GL001461	5.14	+
TU1476	ATCC25795_good_1_paired_contig_14	13065	13247	183	ATCC25795GL001460	ATCC25795GL001463	3.05	-
TU1477	ATCC25795_good_1_paired_contig_14	13870	14146	277	ATCC25795GL001462	ATCC25795GL001464	6.84	+
TU1478	ATCC25795_good_1_paired_contig_14	14624	14734	111	ATCC25795GL001462	ATCC25795GL001464	3.03	+
TU1479	ATCC25795_good_1_paired_contig_14	15873	15962	90	ATCC25795GL001463	ATCC25795GL001466	2.49	-
TU1480	ATCC25795_good_1_paired_contig_14	16127	16236	110	ATCC25795GL001463	ATCC25795GL001466	2.8	-
TU1481	ATCC25795_good_1_paired_contig_14	17208	17342	135	ATCC25795GL001465	ATCC25795GL001468	3.74	+
TU1482	ATCC25795_good_1_paired_contig_14	18041	18101	61	ATCC25795GL001465	ATCC25795GL001468	2	+
TU1483	ATCC25795_good_1_paired_contig_14	18883	18942	60	ATCC25795GL001465	ATCC25795GL001468	2	+
TU1484	ATCC25795_good_1_paired_contig_14	19195	19274	80	ATCC25795GL001465	ATCC25795GL001468	2	+
TU1485	ATCC25795_good_1_paired_contig_14	20280	20336	57	ATCC25795GL001467	ATCC25795GL001471	2	-
TU1486	ATCC25795_good_1_paired_contig_14	24457	24546	90	ATCC25795GL001472	ATCC25795GL001476	3.37	+
TU1487	ATCC25795_good_1_paired_contig_14	26173	26291	119	ATCC25795GL001472	ATCC25795GL001476	3.27	+
TU1488	ATCC25795_good_1_paired_contig_14	28122	28325	204	ATCC25795GL001475	ATCC25795GL001478	3.37	-
TU1489	ATCC25795_good_1_paired_contig_14	29826	29967	142	ATCC25795GL001477	ATCC25795GL001481	2.49	+
TU1490	ATCC25795_good_1_paired_contig_14	29989	30120	132	ATCC25795GL001477	ATCC25795GL001481	2.74	+
TU1491	ATCC25795_good_1_paired_contig_14	30257	30349	93	ATCC25795GL001477	ATCC25795GL001481	2.95	+
TU1492	ATCC25795_good_1_paired_contig_14	31173	31352	180	ATCC25795GL001480	ATCC25795GL001484	7.32	-
TU1493	ATCC25795_good_1_paired_contig_14	31799	31865	67	ATCC25795GL001480	ATCC25795GL001484	2	-
TU1494	ATCC25795_good_1_paired_contig_14	35630	35685	56	ATCC25795GL001483	ATCC25795GL001488	2.5	+
TU1495	ATCC25795_good_1_paired_contig_14	35819	35869	51	ATCC25795GL001483	ATCC25795GL001488	2	+
TU1496	ATCC25795_good_1_paired_contig_14	36747	37487	741	ATCC25795GL001483	ATCC25795GL001488	8.83	+
TU1497	ATCC25795_good_1_paired_contig_14	37545	37663	119	ATCC25795GL001483	ATCC25795GL001488	3.76	+
TU1498	ATCC25795_good_1_paired_contig_14	37667	37831	165	ATCC25795GL001483	ATCC25795GL001488	3.06	+
TU1499	ATCC25795_good_1_paired_contig_14	38127	38223	97	ATCC25795GL001483	ATCC25795GL001488	3.22	+
TU1500	ATCC25795_good_1_paired_contig_14	38267	38395	129	ATCC25795GL001483	ATCC25795GL001488	4.02	+
TU1501	ATCC25795_good_1_paired_contig_14	38498	38560	63	ATCC25795GL001483	ATCC25795GL001488	2	+
TU1502	ATCC25795_good_1_paired_contig_14	38835	38994	160	ATCC25795GL001487	ATCC25795GL001489	3.32	-
TU1503	ATCC25795_good_1_paired_contig_14	39932	40067	136	ATCC25795GL001488	ATCC25795GL001491	3.65	+
TU1504	ATCC25795_good_1_paired_contig_14	41871	42032	162	ATCC25795GL001490	ATCC25795GL001492	3.98	-
TU1505	ATCC25795_good_1_paired_contig_14	43157	43222	66	ATCC25795GL001491	ATCC25795GL001493	2	+
TU1506	ATCC25795_good_1_paired_contig_14	44591	44777	187	ATCC25795GL001492	ATCC25795GL001499	2.78	-
TU1507	ATCC25795_good_1_paired_contig_14	45717	45826	110	ATCC25795GL001492	ATCC25795GL001499	3.21	-
TU1508	ATCC25795_good_1_paired_contig_14	46489	46671	183	ATCC25795GL001492	ATCC25795GL001499	4.8	-
TU1509	ATCC25795_good_1_paired_contig_14	47692	47743	52	ATCC25795GL001492	ATCC25795GL001499	2	-
TU1510	ATCC25795_good_1_paired_contig_14	50320	50369	50	ATCC25795GL001499	ATCC25795GL001510	2	-
TU1511	ATCC25795_good_1_paired_contig_14	52360	52428	69	ATCC25795GL001499	ATCC25795GL001510	2	-
TU1512	ATCC25795_good_1_paired_contig_14	52462	52701	240	ATCC25795GL001499	ATCC25795GL001510	18.65	-
TU1513	ATCC25795_good_1_paired_contig_14	54274	54324	51	ATCC25795GL001499	ATCC25795GL001510	2	-
TU1514	ATCC25795_good_1_paired_contig_14	56744	56808	65	ATCC25795GL001499	ATCC25795GL001510	2	-
TU1515	ATCC25795_good_1_paired_contig_14	58946	59196	251	ATCC25795GL001499	ATCC25795GL001510	4.08	-
TU1516	ATCC25795_good_1_paired_contig_14	59882	60070	189	ATCC25795GL001499	ATCC25795GL001510	2.54	-
TU1517	ATCC25795_good_1_paired_contig_14	60230	60294	65	ATCC25795GL001499	ATCC25795GL001510	2	-
TU1518	ATCC25795_good_1_paired_contig_14	61342	61475	134	ATCC25795GL001499	ATCC25795GL001510	3.46	-
TU1519	ATCC25795_good_1_paired_contig_14	63143	63309	167	ATCC25795GL001509	ATCC25795GL001513	6.2	+
TU1520	ATCC25795_good_1_paired_contig_14	66705	66773	69	ATCC25795GL001509	ATCC25795GL001513	2	+
TU1521	ATCC25795_good_1_paired_contig_14	67829	67922	94	ATCC25795GL001512	ATCC25795GL001514	3.21	-
TU1522	ATCC25795_good_1_paired_contig_14	70534	70630	97	ATCC25795GL001515	ATCC25795GL001518	2.54	+
TU1523	ATCC25795_good_1_paired_contig_14	70894	70990	97	ATCC25795GL001515	ATCC25795GL001518	2.41	+
TU1524	ATCC25795_good_1_paired_contig_14	71287	71663	377	ATCC25795GL001517	ATCC25795GL001522	6.81	-
TU1525	ATCC25795_good_1_paired_contig_14	71921	72121	201	ATCC25795GL001517	ATCC25795GL001522	4.94	-
TU1526	ATCC25795_good_1_paired_contig_14	72431	72539	109	ATCC25795GL001517	ATCC25795GL001522	2.42	-
TU1527	ATCC25795_good_1_paired_contig_14	72908	72997	90	ATCC25795GL001517	ATCC25795GL001522	2.27	-
TU1528	ATCC25795_good_1_paired_contig_14	73150	73355	206	ATCC25795GL001517	ATCC25795GL001522	3.19	-
TU1529	ATCC25795_good_1_paired_contig_14	77873	78216	344	ATCC25795GL001521	ATCC25795GL001530	5.33	+
TU1530	ATCC25795_good_1_paired_contig_14	78247	78376	130	ATCC25795GL001521	ATCC25795GL001530	4.22	+
TU1531	ATCC25795_good_1_paired_contig_14	78556	78646	91	ATCC25795GL001521	ATCC25795GL001530	3.57	+
TU1532	ATCC25795_good_1_paired_contig_14	79235	79384	150	ATCC25795GL001521	ATCC25795GL001530	2.5	+
TU1533	ATCC25795_good_1_paired_contig_14	79427	79479	53	ATCC25795GL001521	ATCC25795GL001530	2	+
TU1534	ATCC25795_good_1_paired_contig_14	79568	79659	92	ATCC25795GL001521	ATCC25795GL001530	3.13	+
TU1535	ATCC25795_good_1_paired_contig_14	79771	79860	90	ATCC25795GL001521	ATCC25795GL001530	2.22	+
TU1536	ATCC25795_good_1_paired_contig_14	81045	81128	84	ATCC25795GL001529	-	2	-
TU1537	ATCC25795_good_1_paired_contig_14	81351	81492	142	ATCC25795GL001529	-	4.65	-
TU1538	ATCC25795_good_1_paired_contig_14	81855	81944	90	ATCC25795GL001529	-	2.22	-
TU1539	ATCC25795_good_1_paired_contig_14	82679	82754	76	ATCC25795GL001529	-	2	-
TU1540	ATCC25795_good_1_paired_contig_14	83371	83544	174	ATCC25795GL001529	-	2.33	-
TU1541	ATCC25795_good_1_paired_contig_14	84096	84227	132	ATCC25795GL001529	-	4.41	-
TU1542	ATCC25795_good_1_paired_contig_15	3201	3266	66	-	ATCC25795GL001543	2	-
TU1543	ATCC25795_good_1_paired_contig_15	8189	8240	52	-	ATCC25795GL001543	2	-
TU1544	ATCC25795_good_1_paired_contig_15	8273	8368	96	-	ATCC25795GL001543	2.32	-
TU1545	ATCC25795_good_1_paired_contig_15	13718	13797	80	ATCC25795GL001543	ATCC25795GL001552	2	-
TU1546	ATCC25795_good_1_paired_contig_15	16302	16424	123	ATCC25795GL001543	ATCC25795GL001552	4.02	-
TU1547	ATCC25795_good_1_paired_contig_15	18853	18919	67	ATCC25795GL001543	ATCC25795GL001552	2	-
TU1548	ATCC25795_good_1_paired_contig_15	20023	20234	212	ATCC25795GL001543	ATCC25795GL001552	4.48	-
TU1549	ATCC25795_good_1_paired_contig_15	20431	20501	71	ATCC25795GL001543	ATCC25795GL001552	2	-
TU1550	ATCC25795_good_1_paired_contig_15	21642	21773	132	ATCC25795GL001552	ATCC25795GL001566	2.65	-
TU1551	ATCC25795_good_1_paired_contig_15	26444	26501	58	ATCC25795GL001552	ATCC25795GL001566	2	-
TU1552	ATCC25795_good_1_paired_contig_15	31129	31206	78	ATCC25795GL001552	ATCC25795GL001566	2	-
TU1553	ATCC25795_good_1_paired_contig_15	33687	33769	83	ATCC25795GL001552	ATCC25795GL001566	2.55	-
TU1554	ATCC25795_good_1_paired_contig_15	34657	34706	50	ATCC25795GL001552	ATCC25795GL001566	2	-
TU1555	ATCC25795_good_1_paired_contig_15	37230	37291	62	ATCC25795GL001566	ATCC25795GL001573	2	-
TU1556	ATCC25795_good_1_paired_contig_15	39233	39295	63	ATCC25795GL001566	ATCC25795GL001573	2	-
TU1557	ATCC25795_good_1_paired_contig_15	42277	42328	52	ATCC25795GL001572	ATCC25795GL001578	2	+
TU1558	ATCC25795_good_1_paired_contig_15	44909	44972	64	ATCC25795GL001572	ATCC25795GL001578	2	+
TU1559	ATCC25795_good_1_paired_contig_15	45368	45427	60	ATCC25795GL001572	ATCC25795GL001578	2	+
TU1560	ATCC25795_good_1_paired_contig_15	46077	46265	189	ATCC25795GL001572	ATCC25795GL001578	11.32	+
TU1561	ATCC25795_good_1_paired_contig_15	46740	46825	86	ATCC25795GL001572	ATCC25795GL001578	2.6	+
TU1562	ATCC25795_good_1_paired_contig_15	52243	52340	98	ATCC25795GL001577	ATCC25795GL001586	2.64	-
TU1563	ATCC25795_good_1_paired_contig_15	53254	53316	63	ATCC25795GL001577	ATCC25795GL001586	2	-
TU1564	ATCC25795_good_1_paired_contig_15	53851	53982	132	ATCC25795GL001577	ATCC25795GL001586	3.95	-
TU1565	ATCC25795_good_1_paired_contig_15	59255	59370	116	ATCC25795GL001588	ATCC25795GL001594	3.2	+
TU1566	ATCC25795_good_1_paired_contig_15	60559	60648	90	ATCC25795GL001588	ATCC25795GL001594	2.23	+
TU1567	ATCC25795_good_1_paired_contig_15	63634	63750	117	ATCC25795GL001593	ATCC25795GL001597	2.82	-
TU1568	ATCC25795_good_1_paired_contig_15	63790	63890	101	ATCC25795GL001593	ATCC25795GL001597	2.67	-
TU1569	ATCC25795_good_1_paired_contig_15	66325	66424	100	ATCC25795GL001596	ATCC25795GL001602	2.99	+
TU1570	ATCC25795_good_1_paired_contig_15	66721	66903	183	ATCC25795GL001596	ATCC25795GL001602	2.63	+
TU1571	ATCC25795_good_1_paired_contig_15	67685	67734	50	ATCC25795GL001596	ATCC25795GL001602	2	+
TU1572	ATCC25795_good_1_paired_contig_15	68049	68099	51	ATCC25795GL001596	ATCC25795GL001602	2	+
TU1573	ATCC25795_good_1_paired_contig_15	69930	69992	63	ATCC25795GL001601	ATCC25795GL001603	2	-
TU1574	ATCC25795_good_1_paired_contig_15	70755	70882	128	ATCC25795GL001602	ATCC25795GL001604	3.55	+
TU1575	ATCC25795_good_1_paired_contig_15	71353	71436	84	ATCC25795GL001602	ATCC25795GL001604	2	+
TU1576	ATCC25795_good_1_paired_contig_15	71738	71795	58	ATCC25795GL001603	ATCC25795GL001610	2	-
TU1577	ATCC25795_good_1_paired_contig_15	71890	71943	54	ATCC25795GL001603	ATCC25795GL001610	2	-
TU1578	ATCC25795_good_1_paired_contig_15	72748	72804	57	ATCC25795GL001603	ATCC25795GL001610	2	-
TU1579	ATCC25795_good_1_paired_contig_15	75702	76000	299	ATCC25795GL001603	ATCC25795GL001610	4.26	-
TU1580	ATCC25795_good_1_paired_contig_15	76838	76927	90	ATCC25795GL001609	ATCC25795GL001613	2.37	+
TU1581	ATCC25795_good_1_paired_contig_15	77087	77225	139	ATCC25795GL001609	ATCC25795GL001613	2.47	+
TU1582	ATCC25795_good_1_paired_contig_15	77412	77468	57	ATCC25795GL001609	ATCC25795GL001613	2	+
TU1583	ATCC25795_good_1_paired_contig_15	77821	77888	68	ATCC25795GL001612	ATCC25795GL001614	2	-
TU1584	ATCC25795_good_1_paired_contig_15	78378	78434	57	ATCC25795GL001612	ATCC25795GL001614	2	-
TU1585	ATCC25795_good_1_paired_contig_15	79172	79261	90	ATCC25795GL001613	ATCC25795GL001623	2.33	+
TU1586	ATCC25795_good_1_paired_contig_15	81622	81726	105	ATCC25795GL001613	ATCC25795GL001623	2.94	+
TU1587	ATCC25795_good_1_paired_contig_15	82194	82355	162	ATCC25795GL001613	ATCC25795GL001623	5.16	+
TU1588	ATCC25795_good_1_paired_contig_15	84690	84746	57	ATCC25795GL001613	ATCC25795GL001623	2	+
TU1589	ATCC25795_good_1_paired_contig_15	85570	85798	229	ATCC25795GL001613	ATCC25795GL001623	6.68	+
TU1590	ATCC25795_good_1_paired_contig_15	86204	86383	180	ATCC25795GL001613	ATCC25795GL001623	2.72	+
TU1591	ATCC25795_good_1_paired_contig_15	88732	88906	175	ATCC25795GL001624	ATCC25795GL001627	2.65	+
TU1592	ATCC25795_good_1_paired_contig_15	89049	89190	142	ATCC25795GL001624	ATCC25795GL001627	3.25	+
TU1593	ATCC25795_good_1_paired_contig_15	89386	89484	99	ATCC25795GL001624	ATCC25795GL001627	2.68	+
TU1594	ATCC25795_good_1_paired_contig_15	90184	90366	183	ATCC25795GL001624	ATCC25795GL001627	3.21	+
TU1595	ATCC25795_good_1_paired_contig_15	90456	91010	555	ATCC25795GL001624	ATCC25795GL001627	5.35	+
TU1596	ATCC25795_good_1_paired_contig_15	91299	91370	72	ATCC25795GL001626	ATCC25795GL001630	2	-
TU1597	ATCC25795_good_1_paired_contig_15	92037	92107	71	ATCC25795GL001626	ATCC25795GL001630	2	-
TU1598	ATCC25795_good_1_paired_contig_15	92431	92520	90	ATCC25795GL001626	ATCC25795GL001630	2.23	-
TU1599	ATCC25795_good_1_paired_contig_15	92527	92580	54	ATCC25795GL001626	ATCC25795GL001630	2	-
TU1600	ATCC25795_good_1_paired_contig_15	93706	93766	61	ATCC25795GL001629	ATCC25795GL001632	2	+
TU1601	ATCC25795_good_1_paired_contig_15	96222	96285	64	ATCC25795GL001632	ATCC25795GL001636	2	+
TU1602	ATCC25795_good_1_paired_contig_15	97889	98006	118	ATCC25795GL001635	ATCC25795GL001637	2.56	-
TU1603	ATCC25795_good_1_paired_contig_15	99247	99497	251	ATCC25795GL001636	ATCC25795GL001638	3.66	+
TU1604	ATCC25795_good_1_paired_contig_15	99535	99976	442	ATCC25795GL001636	ATCC25795GL001638	13.84	+
TU1605	ATCC25795_good_1_paired_contig_15	102035	102084	50	ATCC25795GL001637	ATCC25795GL001640	2	-
TU1606	ATCC25795_good_1_paired_contig_15	102556	102645	90	ATCC25795GL001637	ATCC25795GL001640	2.03	-
TU1607	ATCC25795_good_1_paired_contig_15	102786	102875	90	ATCC25795GL001637	ATCC25795GL001640	2.01	-
TU1608	ATCC25795_good_1_paired_contig_15	103897	103986	90	ATCC25795GL001637	ATCC25795GL001640	2.06	-
TU1609	ATCC25795_good_1_paired_contig_15	104633	104734	102	ATCC25795GL001639	ATCC25795GL001641	3.06	+
TU1610	ATCC25795_good_1_paired_contig_15	105278	105396	119	ATCC25795GL001639	ATCC25795GL001641	2.29	+
TU1611	ATCC25795_good_1_paired_contig_15	106249	106652	404	ATCC25795GL001639	ATCC25795GL001641	18.57	+
TU1612	ATCC25795_good_1_paired_contig_15	107467	107600	134	ATCC25795GL001641	ATCC25795GL001643	2.51	+
TU1613	ATCC25795_good_1_paired_contig_15	109459	109625	167	ATCC25795GL001642	ATCC25795GL001649	4.19	-
TU1614	ATCC25795_good_1_paired_contig_15	114617	114735	119	ATCC25795GL001648	ATCC25795GL001651	2.11	+
TU1615	ATCC25795_good_1_paired_contig_15	115712	115778	67	ATCC25795GL001648	ATCC25795GL001651	2	+
TU1616	ATCC25795_good_1_paired_contig_15	116205	116294	90	ATCC25795GL001648	ATCC25795GL001651	2.03	+
TU1617	ATCC25795_good_1_paired_contig_15	116306	116435	130	ATCC25795GL001648	ATCC25795GL001651	2.11	+
TU1618	ATCC25795_good_1_paired_contig_15	116507	116721	215	ATCC25795GL001648	ATCC25795GL001651	4.03	+
TU1619	ATCC25795_good_1_paired_contig_15	117479	117611	133	ATCC25795GL001650	ATCC25795GL001654	2.14	-
TU1620	ATCC25795_good_1_paired_contig_15	117690	118143	454	ATCC25795GL001650	ATCC25795GL001654	5.96	-
TU1621	ATCC25795_good_1_paired_contig_15	118696	118756	61	ATCC25795GL001653	ATCC25795GL001655	2	+
TU1622	ATCC25795_good_1_paired_contig_15	119036	119198	163	ATCC25795GL001654	ATCC25795GL001656	3.31	-
TU1623	ATCC25795_good_1_paired_contig_15	119275	119364	90	ATCC25795GL001654	ATCC25795GL001656	3.06	-
TU1624	ATCC25795_good_1_paired_contig_15	119677	119766	90	ATCC25795GL001654	ATCC25795GL001656	2.49	-
TU1625	ATCC25795_good_1_paired_contig_15	120589	120736	148	ATCC25795GL001655	ATCC25795GL001662	3.11	+
TU1626	ATCC25795_good_1_paired_contig_15	122151	122247	97	ATCC25795GL001655	ATCC25795GL001662	3.48	+
TU1627	ATCC25795_good_1_paired_contig_15	122720	122809	90	ATCC25795GL001655	ATCC25795GL001662	2.68	+
TU1628	ATCC25795_good_1_paired_contig_15	122962	123090	129	ATCC25795GL001655	ATCC25795GL001662	3.91	+
TU1629	ATCC25795_good_1_paired_contig_15	123340	123490	151	ATCC25795GL001655	ATCC25795GL001662	2.6	+
TU1630	ATCC25795_good_1_paired_contig_15	123831	123893	63	ATCC25795GL001655	ATCC25795GL001662	2	+
TU1631	ATCC25795_good_1_paired_contig_15	124601	124912	312	ATCC25795GL001655	ATCC25795GL001662	71.95	+
TU1632	ATCC25795_good_1_paired_contig_15	125056	125116	61	ATCC25795GL001655	ATCC25795GL001662	2	+
TU1633	ATCC25795_good_1_paired_contig_15	125379	125520	142	ATCC25795GL001655	ATCC25795GL001662	2.58	+
TU1634	ATCC25795_good_1_paired_contig_15	128298	128368	71	ATCC25795GL001664	ATCC25795GL001672	2	+
TU1635	ATCC25795_good_1_paired_contig_15	129178	129267	90	ATCC25795GL001664	ATCC25795GL001672	2.42	+
TU1636	ATCC25795_good_1_paired_contig_15	129334	129550	217	ATCC25795GL001664	ATCC25795GL001672	3.34	+
TU1637	ATCC25795_good_1_paired_contig_15	129577	129666	90	ATCC25795GL001664	ATCC25795GL001672	2.04	+
TU1638	ATCC25795_good_1_paired_contig_15	129785	129914	130	ATCC25795GL001666	ATCC25795GL001667	4.43	-
TU1639	ATCC25795_good_1_paired_contig_15	130125	130377	253	ATCC25795GL001664	ATCC25795GL001672	8.18	+
TU1640	ATCC25795_good_1_paired_contig_15	131268	131428	161	ATCC25795GL001664	ATCC25795GL001672	3.3	+
TU1641	ATCC25795_good_1_paired_contig_15	131818	132065	248	ATCC25795GL001664	ATCC25795GL001672	3.38	+
TU1642	ATCC25795_good_1_paired_contig_15	132287	132339	53	ATCC25795GL001664	ATCC25795GL001672	2	+
TU1643	ATCC25795_good_1_paired_contig_15	132565	132654	90	ATCC25795GL001664	ATCC25795GL001672	2.33	+
TU1644	ATCC25795_good_1_paired_contig_15	133205	133346	142	ATCC25795GL001664	ATCC25795GL001672	3.78	+
TU1645	ATCC25795_good_1_paired_contig_15	133350	133673	324	ATCC25795GL001664	ATCC25795GL001672	5.83	+
TU1646	ATCC25795_good_1_paired_contig_15	133814	134043	230	ATCC25795GL001664	ATCC25795GL001672	3.47	+
TU1647	ATCC25795_good_1_paired_contig_15	134185	134345	161	ATCC25795GL001664	ATCC25795GL001672	3.52	+
TU1648	ATCC25795_good_1_paired_contig_15	137963	138223	261	ATCC25795GL001671	ATCC25795GL001675	27.87	-
TU1649	ATCC25795_good_1_paired_contig_15	138230	138368	139	ATCC25795GL001671	ATCC25795GL001675	3.76	-
TU1650	ATCC25795_good_1_paired_contig_15	139142	139301	160	ATCC25795GL001671	ATCC25795GL001675	5.28	-
TU1651	ATCC25795_good_1_paired_contig_15	141127	141188	62	ATCC25795GL001674	ATCC25795GL001677	2	+
TU1652	ATCC25795_good_1_paired_contig_15	141222	141311	90	ATCC25795GL001674	ATCC25795GL001677	2.53	+
TU1653	ATCC25795_good_1_paired_contig_15	141540	141605	66	ATCC25795GL001676	ATCC25795GL001680	2	-
TU1654	ATCC25795_good_1_paired_contig_15	142828	142877	50	ATCC25795GL001676	ATCC25795GL001680	2	-
TU1655	ATCC25795_good_1_paired_contig_15	142943	143032	90	ATCC25795GL001676	ATCC25795GL001680	2.41	-
TU1656	ATCC25795_good_1_paired_contig_15	144958	145009	52	ATCC25795GL001681	ATCC25795GL001685	2	+
TU1657	ATCC25795_good_1_paired_contig_15	145530	145601	72	ATCC25795GL001681	ATCC25795GL001685	2	+
TU1658	ATCC25795_good_1_paired_contig_15	146873	146935	63	ATCC25795GL001681	ATCC25795GL001685	2	+
TU1659	ATCC25795_good_1_paired_contig_15	147062	147151	90	ATCC25795GL001681	ATCC25795GL001685	2.32	+
TU1660	ATCC25795_good_1_paired_contig_15	147165	147333	169	ATCC25795GL001681	ATCC25795GL001685	2.63	+
TU1661	ATCC25795_good_1_paired_contig_15	150564	150620	57	ATCC25795GL001685	ATCC25795GL001688	2	+
TU1662	ATCC25795_good_1_paired_contig_15	151382	151521	140	ATCC25795GL001686	ATCC25795GL001696	3.41	-
TU1663	ATCC25795_good_1_paired_contig_15	151811	152050	240	ATCC25795GL001686	ATCC25795GL001696	5.18	-
TU1664	ATCC25795_good_1_paired_contig_15	153429	153500	72	ATCC25795GL001686	ATCC25795GL001696	2	-
TU1665	ATCC25795_good_1_paired_contig_15	154278	154399	122	ATCC25795GL001686	ATCC25795GL001696	3.12	-
TU1666	ATCC25795_good_1_paired_contig_15	154645	155049	405	ATCC25795GL001686	ATCC25795GL001696	22.7	-
TU1667	ATCC25795_good_1_paired_contig_15	155195	155284	90	ATCC25795GL001686	ATCC25795GL001696	2.31	-
TU1668	ATCC25795_good_1_paired_contig_15	155480	155586	107	ATCC25795GL001686	ATCC25795GL001696	2.98	-
TU1669	ATCC25795_good_1_paired_contig_15	155694	156215	522	ATCC25795GL001686	ATCC25795GL001696	6.8	-
TU1670	ATCC25795_good_1_paired_contig_15	158436	158525	90	ATCC25795GL001686	ATCC25795GL001696	2.2	-
TU1671	ATCC25795_good_1_paired_contig_15	158633	158953	321	ATCC25795GL001686	ATCC25795GL001696	10.69	-
TU1672	ATCC25795_good_1_paired_contig_15	159392	159595	204	ATCC25795GL001695	ATCC25795GL001697	3.27	+
TU1673	ATCC25795_good_1_paired_contig_15	160572	160625	54	ATCC25795GL001695	ATCC25795GL001697	2	+
TU1674	ATCC25795_good_1_paired_contig_15	160683	160977	295	ATCC25795GL001695	ATCC25795GL001697	8.13	+
TU1675	ATCC25795_good_1_paired_contig_15	162034	162083	50	ATCC25795GL001696	ATCC25795GL001710	2	-
TU1676	ATCC25795_good_1_paired_contig_15	162102	162403	302	ATCC25795GL001696	ATCC25795GL001710	3.46	-
TU1677	ATCC25795_good_1_paired_contig_15	163053	163111	59	ATCC25795GL001696	ATCC25795GL001710	2	-
TU1678	ATCC25795_good_1_paired_contig_15	163166	163495	330	ATCC25795GL001696	ATCC25795GL001710	11.08	-
TU1679	ATCC25795_good_1_paired_contig_15	163902	163953	52	ATCC25795GL001696	ATCC25795GL001710	2	-
TU1680	ATCC25795_good_1_paired_contig_15	164950	165260	311	ATCC25795GL001696	ATCC25795GL001710	5.36	-
TU1681	ATCC25795_good_1_paired_contig_15	168936	169085	150	ATCC25795GL001696	ATCC25795GL001710	5.77	-
TU1682	ATCC25795_good_1_paired_contig_15	169613	169776	164	ATCC25795GL001696	ATCC25795GL001710	3.37	-
TU1683	ATCC25795_good_1_paired_contig_15	169898	170002	105	ATCC25795GL001696	ATCC25795GL001710	2.12	-
TU1684	ATCC25795_good_1_paired_contig_15	171595	171650	56	ATCC25795GL001696	ATCC25795GL001710	2	-
TU1685	ATCC25795_good_1_paired_contig_15	174176	174344	169	ATCC25795GL001696	ATCC25795GL001710	3.81	-
TU1686	ATCC25795_good_1_paired_contig_15	175122	175211	90	ATCC25795GL001709	-	2	+
TU1687	ATCC25795_good_1_paired_contig_15	177047	177103	57	ATCC25795GL001709	-	2	+
TU1688	ATCC25795_good_1_paired_contig_15	177499	177622	124	ATCC25795GL001709	-	2.9	+
TU1689	ATCC25795_good_1_paired_contig_15	177722	177823	102	ATCC25795GL001709	-	2.67	+
TU1690	ATCC25795_good_1_paired_contig_15	177919	178050	132	ATCC25795GL001709	-	5.97	+
TU1691	ATCC25795_good_1_paired_contig_15	178365	178738	374	ATCC25795GL001709	-	3.75	+
TU1692	ATCC25795_good_1_paired_contig_15	179023	179278	256	ATCC25795GL001709	-	3.83	+
TU1693	ATCC25795_good_1_paired_contig_15	179546	180104	559	ATCC25795GL001709	-	7.68	+
TU1694	ATCC25795_good_1_paired_contig_15	182347	182413	67	ATCC25795GL001709	-	2	+
TU1695	ATCC25795_good_1_paired_contig_16	7	90	84	-	ATCC25795GL001717	2	-
TU1696	ATCC25795_good_1_paired_contig_16	1163	1779	617	ATCC25795GL001716	ATCC25795GL001720	8.59	+
TU1697	ATCC25795_good_1_paired_contig_16	1793	2215	423	ATCC25795GL001716	ATCC25795GL001720	5.12	+
TU1698	ATCC25795_good_1_paired_contig_16	2301	3205	905	ATCC25795GL001716	ATCC25795GL001720	6.18	+
TU1699	ATCC25795_good_1_paired_contig_16	3259	3390	132	ATCC25795GL001716	ATCC25795GL001720	2.14	+
TU1700	ATCC25795_good_1_paired_contig_16	4984	5055	72	ATCC25795GL001720	ATCC25795GL001723	2	+
TU1701	ATCC25795_good_1_paired_contig_16	5088	5277	190	ATCC25795GL001720	ATCC25795GL001723	3.01	+
TU1702	ATCC25795_good_1_paired_contig_16	5629	5720	92	ATCC25795GL001720	ATCC25795GL001723	2.72	+
TU1703	ATCC25795_good_1_paired_contig_16	6334	6423	90	ATCC25795GL001720	ATCC25795GL001723	2.92	+
TU1704	ATCC25795_good_1_paired_contig_16	6642	6757	116	ATCC25795GL001720	ATCC25795GL001723	2.32	+
TU1705	ATCC25795_good_1_paired_contig_16	6806	6959	154	ATCC25795GL001720	ATCC25795GL001723	2.17	+
TU1706	ATCC25795_good_1_paired_contig_16	7156	7287	132	ATCC25795GL001720	ATCC25795GL001723	4.44	+
TU1707	ATCC25795_good_1_paired_contig_16	7568	7690	123	ATCC25795GL001720	ATCC25795GL001723	2.24	+
TU1708	ATCC25795_good_1_paired_contig_16	8049	8305	257	ATCC25795GL001720	ATCC25795GL001723	4.76	+
TU1709	ATCC25795_good_1_paired_contig_16	11055	11261	207	ATCC25795GL001724	ATCC25795GL001728	2.33	-
TU1710	ATCC25795_good_1_paired_contig_16	11818	11994	177	ATCC25795GL001724	ATCC25795GL001728	3.14	-
TU1711	ATCC25795_good_1_paired_contig_16	12283	12372	90	ATCC25795GL001724	ATCC25795GL001728	2.08	-
TU1712	ATCC25795_good_1_paired_contig_16	12474	12558	85	ATCC25795GL001724	ATCC25795GL001728	2	-
TU1713	ATCC25795_good_1_paired_contig_16	12599	12683	85	ATCC25795GL001724	ATCC25795GL001728	2	-
TU1714	ATCC25795_good_1_paired_contig_16	12820	12891	72	ATCC25795GL001724	ATCC25795GL001728	2	-
TU1715	ATCC25795_good_1_paired_contig_16	13628	13770	143	ATCC25795GL001727	ATCC25795GL001730	3.75	+
TU1716	ATCC25795_good_1_paired_contig_16	13807	13950	144	ATCC25795GL001727	ATCC25795GL001730	5.88	+
TU1717	ATCC25795_good_1_paired_contig_16	14068	14244	177	ATCC25795GL001727	ATCC25795GL001730	2.36	+
TU1718	ATCC25795_good_1_paired_contig_16	14693	14839	147	ATCC25795GL001727	ATCC25795GL001730	3.24	+
TU1719	ATCC25795_good_1_paired_contig_16	16091	16162	72	ATCC25795GL001729	ATCC25795GL001732	2	-
TU1720	ATCC25795_good_1_paired_contig_16	20370	20499	130	ATCC25795GL001732	ATCC25795GL001738	2.52	-
TU1721	ATCC25795_good_1_paired_contig_16	23420	23478	59	ATCC25795GL001738	ATCC25795GL001741	2	-
TU1722	ATCC25795_good_1_paired_contig_16	23722	23872	151	ATCC25795GL001738	ATCC25795GL001741	5.63	-
TU1723	ATCC25795_good_1_paired_contig_16	24140	24247	108	ATCC25795GL001738	ATCC25795GL001741	2.6	-
TU1724	ATCC25795_good_1_paired_contig_16	24387	24498	112	ATCC25795GL001738	ATCC25795GL001741	4.79	-
TU1725	ATCC25795_good_1_paired_contig_16	24657	24839	183	ATCC25795GL001738	ATCC25795GL001741	3.53	-
TU1726	ATCC25795_good_1_paired_contig_16	24920	25015	96	ATCC25795GL001738	ATCC25795GL001741	3.34	-
TU1727	ATCC25795_good_1_paired_contig_16	25852	25941	90	ATCC25795GL001740	ATCC25795GL001743	2.71	+
TU1728	ATCC25795_good_1_paired_contig_16	26667	26720	54	ATCC25795GL001740	ATCC25795GL001743	2	+
TU1729	ATCC25795_good_1_paired_contig_16	27524	27656	133	ATCC25795GL001740	ATCC25795GL001743	2.63	+
TU1730	ATCC25795_good_1_paired_contig_16	29147	29257	111	ATCC25795GL001742	ATCC25795GL001746	4.49	-
TU1731	ATCC25795_good_1_paired_contig_16	29885	30031	147	ATCC25795GL001742	ATCC25795GL001746	2.12	-
TU1732	ATCC25795_good_1_paired_contig_16	30311	30376	66	ATCC25795GL001742	ATCC25795GL001746	2	-
TU1733	ATCC25795_good_1_paired_contig_16	31568	31700	133	ATCC25795GL001742	ATCC25795GL001746	3.29	-
TU1734	ATCC25795_good_1_paired_contig_16	31967	32207	241	ATCC25795GL001742	ATCC25795GL001746	6.43	-
TU1735	ATCC25795_good_1_paired_contig_16	32608	32747	140	ATCC25795GL001745	ATCC25795GL001749	3.81	+
TU1736	ATCC25795_good_1_paired_contig_16	32800	32868	69	ATCC25795GL001745	ATCC25795GL001749	2	+
TU1737	ATCC25795_good_1_paired_contig_16	33123	33293	171	ATCC25795GL001745	ATCC25795GL001749	3.76	+
TU1738	ATCC25795_good_1_paired_contig_16	33907	33987	81	ATCC25795GL001745	ATCC25795GL001749	2	+
TU1739	ATCC25795_good_1_paired_contig_16	35262	35318	57	ATCC25795GL001745	ATCC25795GL001749	2	+
TU1740	ATCC25795_good_1_paired_contig_16	35403	35561	159	ATCC25795GL001745	ATCC25795GL001749	24.3	+
TU1741	ATCC25795_good_1_paired_contig_16	35872	36030	159	ATCC25795GL001745	ATCC25795GL001749	7.6	+
TU1742	ATCC25795_good_1_paired_contig_16	37097	37186	90	ATCC25795GL001749	ATCC25795GL001752	2.61	+
TU1743	ATCC25795_good_1_paired_contig_16	38015	38104	90	ATCC25795GL001749	ATCC25795GL001752	2.21	+
TU1744	ATCC25795_good_1_paired_contig_16	38205	38334	130	ATCC25795GL001749	ATCC25795GL001752	2.65	+
TU1745	ATCC25795_good_1_paired_contig_16	39160	39266	107	ATCC25795GL001751	ATCC25795GL001755	4.68	-
TU1746	ATCC25795_good_1_paired_contig_16	39420	39530	111	ATCC25795GL001751	ATCC25795GL001755	2.94	-
TU1747	ATCC25795_good_1_paired_contig_16	40340	40704	365	ATCC25795GL001751	ATCC25795GL001755	46.92	-
TU1748	ATCC25795_good_1_paired_contig_16	43436	43542	107	ATCC25795GL001754	ATCC25795GL001757	2.84	+
TU1749	ATCC25795_good_1_paired_contig_16	43628	43820	193	ATCC25795GL001754	ATCC25795GL001757	2.75	+
TU1750	ATCC25795_good_1_paired_contig_16	43860	43922	63	ATCC25795GL001754	ATCC25795GL001757	2	+
TU1751	ATCC25795_good_1_paired_contig_16	44003	44092	90	ATCC25795GL001754	ATCC25795GL001757	2.03	+
TU1752	ATCC25795_good_1_paired_contig_16	45327	45483	157	ATCC25795GL001756	ATCC25795GL001758	2.75	-
TU1753	ATCC25795_good_1_paired_contig_16	46532	46600	69	ATCC25795GL001757	ATCC25795GL001760	2	+
TU1754	ATCC25795_good_1_paired_contig_16	46767	46956	190	ATCC25795GL001757	ATCC25795GL001760	5.51	+
TU1755	ATCC25795_good_1_paired_contig_16	47679	47739	61	ATCC25795GL001757	ATCC25795GL001760	2	+
TU1756	ATCC25795_good_1_paired_contig_16	48743	48832	90	ATCC25795GL001757	ATCC25795GL001760	2.64	+
TU1757	ATCC25795_good_1_paired_contig_16	49433	49600	168	ATCC25795GL001759	ATCC25795GL001761	4.18	-
TU1758	ATCC25795_good_1_paired_contig_16	49657	50145	489	ATCC25795GL001759	ATCC25795GL001761	8.56	-
TU1759	ATCC25795_good_1_paired_contig_16	50833	50908	76	ATCC25795GL001760	ATCC25795GL001762	2	+
TU1760	ATCC25795_good_1_paired_contig_16	52305	52530	226	ATCC25795GL001761	ATCC25795GL001764	3.09	-
TU1761	ATCC25795_good_1_paired_contig_16	53362	53451	90	ATCC25795GL001761	ATCC25795GL001764	2.6	-
TU1762	ATCC25795_good_1_paired_contig_16	54890	54954	65	ATCC25795GL001763	ATCC25795GL001766	2	+
TU1763	ATCC25795_good_1_paired_contig_16	55725	55845	121	ATCC25795GL001763	ATCC25795GL001766	4.36	+
TU1764	ATCC25795_good_1_paired_contig_16	59965	60253	289	ATCC25795GL001767	ATCC25795GL001770	5.83	+
TU1765	ATCC25795_good_1_paired_contig_16	60510	60715	206	ATCC25795GL001767	ATCC25795GL001770	3.28	+
TU1766	ATCC25795_good_1_paired_contig_16	62704	62844	141	ATCC25795GL001769	ATCC25795GL001771	2.21	-
TU1767	ATCC25795_good_1_paired_contig_16	64551	64604	54	ATCC25795GL001770	ATCC25795GL001772	2	+
TU1768	ATCC25795_good_1_paired_contig_16	65808	65949	142	ATCC25795GL001771	ATCC25795GL001774	10.86	-
TU1769	ATCC25795_good_1_paired_contig_16	67608	67718	111	ATCC25795GL001773	ATCC25795GL001777	2.76	+
TU1770	ATCC25795_good_1_paired_contig_16	67739	67964	226	ATCC25795GL001773	ATCC25795GL001777	4.34	+
TU1771	ATCC25795_good_1_paired_contig_16	67992	68766	775	ATCC25795GL001773	ATCC25795GL001777	5.82	+
TU1772	ATCC25795_good_1_paired_contig_16	68821	69296	476	ATCC25795GL001773	ATCC25795GL001777	6.95	+
TU1773	ATCC25795_good_1_paired_contig_16	69353	69404	52	ATCC25795GL001773	ATCC25795GL001777	2	+
TU1774	ATCC25795_good_1_paired_contig_16	69417	69562	146	ATCC25795GL001773	ATCC25795GL001777	3.76	+
TU1775	ATCC25795_good_1_paired_contig_16	70181	70270	90	ATCC25795GL001776	ATCC25795GL001778	2.61	-
TU1776	ATCC25795_good_1_paired_contig_16	70815	70965	151	ATCC25795GL001776	ATCC25795GL001778	2.56	-
TU1777	ATCC25795_good_1_paired_contig_16	70967	71025	59	ATCC25795GL001776	ATCC25795GL001778	2	-
TU1778	ATCC25795_good_1_paired_contig_16	75123	75177	55	ATCC25795GL001777	ATCC25795GL001779	2	+
TU1779	ATCC25795_good_1_paired_contig_16	75889	75944	56	ATCC25795GL001777	ATCC25795GL001779	2	+
TU1780	ATCC25795_good_1_paired_contig_16	81531	81620	90	ATCC25795GL001777	ATCC25795GL001779	2.36	+
TU1781	ATCC25795_good_1_paired_contig_16	82879	82985	107	ATCC25795GL001780	ATCC25795GL001783	5.04	-
TU1782	ATCC25795_good_1_paired_contig_16	83362	83464	103	ATCC25795GL001780	ATCC25795GL001783	3.07	-
TU1783	ATCC25795_good_1_paired_contig_16	85963	86128	166	ATCC25795GL001780	ATCC25795GL001783	10.79	-
TU1784	ATCC25795_good_1_paired_contig_16	86687	86776	90	ATCC25795GL001780	ATCC25795GL001783	2.59	-
TU1785	ATCC25795_good_1_paired_contig_16	86830	87009	180	ATCC25795GL001780	ATCC25795GL001783	3.99	-
TU1786	ATCC25795_good_1_paired_contig_16	87215	87330	116	ATCC25795GL001780	ATCC25795GL001783	2.82	-
TU1787	ATCC25795_good_1_paired_contig_16	88920	89103	184	ATCC25795GL001782	ATCC25795GL001785	3.33	+
TU1788	ATCC25795_good_1_paired_contig_16	91619	91758	140	ATCC25795GL001786	ATCC25795GL001792	2.78	+
TU1789	ATCC25795_good_1_paired_contig_16	92131	92253	123	ATCC25795GL001786	ATCC25795GL001792	2.41	+
TU1790	ATCC25795_good_1_paired_contig_16	93088	93150	63	ATCC25795GL001786	ATCC25795GL001792	2	+
TU1791	ATCC25795_good_1_paired_contig_16	96871	96924	54	ATCC25795GL001793	ATCC25795GL001796	2	-
TU1792	ATCC25795_good_1_paired_contig_16	100861	100968	108	ATCC25795GL001795	ATCC25795GL001806	2.47	+
TU1793	ATCC25795_good_1_paired_contig_16	102809	102950	142	ATCC25795GL001795	ATCC25795GL001806	3.03	+
TU1794	ATCC25795_good_1_paired_contig_16	103073	103189	117	ATCC25795GL001795	ATCC25795GL001806	3.75	+
TU1795	ATCC25795_good_1_paired_contig_16	104061	104115	55	ATCC25795GL001795	ATCC25795GL001806	2	+
TU1796	ATCC25795_good_1_paired_contig_16	104430	104592	163	ATCC25795GL001795	ATCC25795GL001806	2.93	+
TU1797	ATCC25795_good_1_paired_contig_16	104978	105068	91	ATCC25795GL001795	ATCC25795GL001806	2.6	+
TU1798	ATCC25795_good_1_paired_contig_16	105681	105787	107	ATCC25795GL001795	ATCC25795GL001806	2.73	+
TU1799	ATCC25795_good_1_paired_contig_16	106866	106939	74	ATCC25795GL001795	ATCC25795GL001806	2	+
TU1800	ATCC25795_good_1_paired_contig_16	107638	107758	121	ATCC25795GL001795	ATCC25795GL001806	5.74	+
TU1801	ATCC25795_good_1_paired_contig_16	108321	108442	122	ATCC25795GL001805	ATCC25795GL001808	2.35	-
TU1802	ATCC25795_good_1_paired_contig_16	109298	109401	104	ATCC25795GL001805	ATCC25795GL001808	2.87	-
TU1803	ATCC25795_good_1_paired_contig_16	109473	109526	54	ATCC25795GL001805	ATCC25795GL001808	2	-
TU1804	ATCC25795_good_1_paired_contig_16	110114	110334	221	ATCC25795GL001807	ATCC25795GL001809	4.56	+
TU1805	ATCC25795_good_1_paired_contig_16	112673	112726	54	ATCC25795GL001808	ATCC25795GL001812	2	-
TU1806	ATCC25795_good_1_paired_contig_16	113335	113409	75	ATCC25795GL001808	ATCC25795GL001812	2.75	-
TU1807	ATCC25795_good_1_paired_contig_16	113473	113562	90	ATCC25795GL001808	ATCC25795GL001812	2.69	-
TU1808	ATCC25795_good_1_paired_contig_16	114095	114252	158	ATCC25795GL001808	ATCC25795GL001812	7.77	-
TU1809	ATCC25795_good_1_paired_contig_16	114333	114680	348	ATCC25795GL001811	ATCC25795GL001815	21.98	+
TU1810	ATCC25795_good_1_paired_contig_16	114959	115132	174	ATCC25795GL001811	ATCC25795GL001815	3.01	+
TU1811	ATCC25795_good_1_paired_contig_16	115519	115597	79	ATCC25795GL001811	ATCC25795GL001815	2	+
TU1812	ATCC25795_good_1_paired_contig_16	118524	118583	60	ATCC25795GL001814	ATCC25795GL001818	2	-
TU1813	ATCC25795_good_1_paired_contig_16	121293	121402	110	ATCC25795GL001814	ATCC25795GL001818	2.5	-
TU1814	ATCC25795_good_1_paired_contig_16	122086	122185	100	ATCC25795GL001814	ATCC25795GL001818	3.03	-
TU1815	ATCC25795_good_1_paired_contig_16	123304	123432	129	ATCC25795GL001817	ATCC25795GL001821	2.44	+
TU1816	ATCC25795_good_1_paired_contig_16	125308	125430	123	ATCC25795GL001820	ATCC25795GL001829	2.92	-
TU1817	ATCC25795_good_1_paired_contig_16	131392	131497	106	ATCC25795GL001820	ATCC25795GL001829	2.84	-
TU1818	ATCC25795_good_1_paired_contig_16	131538	131833	296	ATCC25795GL001820	ATCC25795GL001829	6.66	-
TU1819	ATCC25795_good_1_paired_contig_16	132212	132262	51	ATCC25795GL001820	ATCC25795GL001829	2	-
TU1820	ATCC25795_good_1_paired_contig_16	132819	132958	140	ATCC25795GL001820	ATCC25795GL001829	2.29	-
TU1821	ATCC25795_good_1_paired_contig_16	133086	133160	75	ATCC25795GL001820	ATCC25795GL001829	2	-
TU1822	ATCC25795_good_1_paired_contig_16	133250	133657	408	ATCC25795GL001820	ATCC25795GL001829	4.9	-
TU1823	ATCC25795_good_1_paired_contig_16	134664	134855	192	ATCC25795GL001828	ATCC25795GL001833	3.57	+
TU1824	ATCC25795_good_1_paired_contig_16	134914	135072	159	ATCC25795GL001828	ATCC25795GL001833	2.5	+
TU1825	ATCC25795_good_1_paired_contig_16	135297	135429	133	ATCC25795GL001828	ATCC25795GL001833	2.37	+
TU1826	ATCC25795_good_1_paired_contig_16	135441	135530	90	ATCC25795GL001828	ATCC25795GL001833	2	+
TU1827	ATCC25795_good_1_paired_contig_16	135712	135876	165	ATCC25795GL001828	ATCC25795GL001833	2.99	+
TU1828	ATCC25795_good_1_paired_contig_16	136283	136353	71	ATCC25795GL001828	ATCC25795GL001833	2	+
TU1829	ATCC25795_good_1_paired_contig_16	138152	138241	90	ATCC25795GL001834	ATCC25795GL001836	2	+
TU1830	ATCC25795_good_1_paired_contig_16	138369	138634	266	ATCC25795GL001834	ATCC25795GL001836	6.08	+
TU1831	ATCC25795_good_1_paired_contig_16	139213	139357	145	ATCC25795GL001834	ATCC25795GL001836	2.74	+
TU1832	ATCC25795_good_1_paired_contig_16	144837	144911	75	ATCC25795GL001835	ATCC25795GL001846	2	-
TU1833	ATCC25795_good_1_paired_contig_16	146952	147044	93	ATCC25795GL001835	ATCC25795GL001846	2.62	-
TU1834	ATCC25795_good_1_paired_contig_16	148451	148540	90	ATCC25795GL001846	ATCC25795GL001848	2.51	-
TU1835	ATCC25795_good_1_paired_contig_16	148930	148988	59	ATCC25795GL001847	ATCC25795GL001855	2	+
TU1836	ATCC25795_good_1_paired_contig_16	149724	149865	142	ATCC25795GL001847	ATCC25795GL001855	2.08	+
TU1837	ATCC25795_good_1_paired_contig_16	149901	150024	124	ATCC25795GL001847	ATCC25795GL001855	6.35	+
TU1838	ATCC25795_good_1_paired_contig_16	150095	150160	66	ATCC25795GL001847	ATCC25795GL001855	2	+
TU1839	ATCC25795_good_1_paired_contig_16	151677	151820	144	ATCC25795GL001847	ATCC25795GL001855	4.18	+
TU1840	ATCC25795_good_1_paired_contig_16	151890	151951	62	ATCC25795GL001847	ATCC25795GL001855	2	+
TU1841	ATCC25795_good_1_paired_contig_16	152107	152196	90	ATCC25795GL001850	ATCC25795GL001851	2.07	-
TU1842	ATCC25795_good_1_paired_contig_16	152249	152302	54	ATCC25795GL001847	ATCC25795GL001855	2	+
TU1843	ATCC25795_good_1_paired_contig_16	153483	153536	54	ATCC25795GL001847	ATCC25795GL001855	2	+
TU1844	ATCC25795_good_1_paired_contig_16	155372	155537	166	ATCC25795GL001847	ATCC25795GL001855	2.31	+
TU1845	ATCC25795_good_1_paired_contig_16	155887	155962	76	ATCC25795GL001847	ATCC25795GL001855	2	+
TU1846	ATCC25795_good_1_paired_contig_16	160152	160351	200	ATCC25795GL001853	ATCC25795GL001858	3.17	-
TU1847	ATCC25795_good_1_paired_contig_16	162062	162171	110	ATCC25795GL001858	ATCC25795GL001860	4.81	-
TU1848	ATCC25795_good_1_paired_contig_16	162370	162515	146	ATCC25795GL001858	ATCC25795GL001860	3.74	-
TU1849	ATCC25795_good_1_paired_contig_16	163353	163442	90	ATCC25795GL001859	ATCC25795GL001861	2.04	+
TU1850	ATCC25795_good_1_paired_contig_16	163799	163917	119	ATCC25795GL001860	ATCC25795GL001863	2.44	-
TU1851	ATCC25795_good_1_paired_contig_16	164146	164206	61	ATCC25795GL001860	ATCC25795GL001863	2	-
TU1852	ATCC25795_good_1_paired_contig_16	165389	165522	134	ATCC25795GL001860	ATCC25795GL001863	3.49	-
TU1853	ATCC25795_good_1_paired_contig_16	166351	166420	70	ATCC25795GL001862	ATCC25795GL001866	2.24	+
TU1854	ATCC25795_good_1_paired_contig_16	167005	167198	194	ATCC25795GL001862	ATCC25795GL001866	3.05	+
TU1855	ATCC25795_good_1_paired_contig_16	167240	167571	332	ATCC25795GL001862	ATCC25795GL001866	12.71	+
TU1856	ATCC25795_good_1_paired_contig_16	168194	168315	122	ATCC25795GL001865	ATCC25795GL001870	2.76	-
TU1857	ATCC25795_good_1_paired_contig_16	168815	168867	53	ATCC25795GL001865	ATCC25795GL001870	2	-
TU1858	ATCC25795_good_1_paired_contig_16	170365	170455	91	ATCC25795GL001865	ATCC25795GL001870	3.51	-
TU1859	ATCC25795_good_1_paired_contig_16	170470	170589	120	ATCC25795GL001865	ATCC25795GL001870	2.73	-
TU1860	ATCC25795_good_1_paired_contig_16	170945	171034	90	ATCC25795GL001865	ATCC25795GL001870	2.44	-
TU1861	ATCC25795_good_1_paired_contig_16	171343	171432	90	ATCC25795GL001865	ATCC25795GL001870	2.08	-
TU1862	ATCC25795_good_1_paired_contig_16	173451	173591	141	ATCC25795GL001869	ATCC25795GL001873	2.5	+
TU1863	ATCC25795_good_1_paired_contig_16	173804	173893	90	ATCC25795GL001869	ATCC25795GL001873	2.21	+
TU1864	ATCC25795_good_1_paired_contig_16	174216	174367	152	ATCC25795GL001869	ATCC25795GL001873	5.3	+
TU1865	ATCC25795_good_1_paired_contig_16	174660	175510	851	ATCC25795GL001869	ATCC25795GL001873	7.14	+
TU1866	ATCC25795_good_1_paired_contig_16	175513	175655	143	ATCC25795GL001869	ATCC25795GL001873	4.62	+
TU1867	ATCC25795_good_1_paired_contig_16	175949	176358	410	ATCC25795GL001872	ATCC25795GL001874	19.86	-
TU1868	ATCC25795_good_1_paired_contig_16	176629	176718	90	ATCC25795GL001872	ATCC25795GL001874	2.4	-
TU1869	ATCC25795_good_1_paired_contig_16	177123	177212	90	ATCC25795GL001873	-	2.34	+
TU1870	ATCC25795_good_1_paired_contig_16	177669	177838	170	ATCC25795GL001874	-	3	-
TU1871	ATCC25795_good_1_paired_contig_17	5	94	90	-	ATCC25795GL001876	2	-
TU1872	ATCC25795_good_1_paired_contig_17	3229	3468	240	ATCC25795GL001875	ATCC25795GL001879	3.42	+
TU1873	ATCC25795_good_1_paired_contig_17	3721	3780	60	ATCC25795GL001875	ATCC25795GL001879	2	+
TU1874	ATCC25795_good_1_paired_contig_17	4196	4253	58	ATCC25795GL001875	ATCC25795GL001879	2	+
TU1875	ATCC25795_good_1_paired_contig_17	4730	4781	52	ATCC25795GL001878	ATCC25795GL001882	2	-
TU1876	ATCC25795_good_1_paired_contig_17	5119	5208	90	ATCC25795GL001878	ATCC25795GL001882	2.49	-
TU1877	ATCC25795_good_1_paired_contig_17	5338	5515	178	ATCC25795GL001878	ATCC25795GL001882	4.89	-
TU1878	ATCC25795_good_1_paired_contig_17	5947	6063	117	ATCC25795GL001878	ATCC25795GL001882	2.67	-
TU1879	ATCC25795_good_1_paired_contig_17	6164	6324	161	ATCC25795GL001878	ATCC25795GL001882	2.16	-
TU1880	ATCC25795_good_1_paired_contig_17	8553	8642	90	ATCC25795GL001883	ATCC25795GL001885	2.03	+
TU1881	ATCC25795_good_1_paired_contig_17	9172	9297	126	ATCC25795GL001884	ATCC25795GL001887	2.64	-
TU1882	ATCC25795_good_1_paired_contig_17	9562	9720	159	ATCC25795GL001884	ATCC25795GL001887	6.65	-
TU1883	ATCC25795_good_1_paired_contig_17	10158	10228	71	ATCC25795GL001884	ATCC25795GL001887	2	-
TU1884	ATCC25795_good_1_paired_contig_17	12070	12177	108	ATCC25795GL001887	ATCC25795GL001889	2.48	-
TU1885	ATCC25795_good_1_paired_contig_17	12840	13081	242	ATCC25795GL001888	ATCC25795GL001896	6.52	+
TU1886	ATCC25795_good_1_paired_contig_17	13087	13176	90	ATCC25795GL001888	ATCC25795GL001896	2.13	+
TU1887	ATCC25795_good_1_paired_contig_17	13855	13915	61	ATCC25795GL001888	ATCC25795GL001896	2	+
TU1888	ATCC25795_good_1_paired_contig_17	15793	15985	193	ATCC25795GL001888	ATCC25795GL001896	3.6	+
TU1889	ATCC25795_good_1_paired_contig_17	15991	16175	185	ATCC25795GL001888	ATCC25795GL001896	4.95	+
TU1890	ATCC25795_good_1_paired_contig_17	16258	16408	151	ATCC25795GL001888	ATCC25795GL001896	2.93	+
TU1891	ATCC25795_good_1_paired_contig_17	18017	18392	376	ATCC25795GL001888	ATCC25795GL001896	3.09	+
TU1892	ATCC25795_good_1_paired_contig_17	18994	19065	72	ATCC25795GL001888	ATCC25795GL001896	2.81	+
TU1893	ATCC25795_good_1_paired_contig_17	19068	19247	180	ATCC25795GL001888	ATCC25795GL001896	5.34	+
TU1894	ATCC25795_good_1_paired_contig_17	19253	19429	177	ATCC25795GL001888	ATCC25795GL001896	4.22	+
TU1895	ATCC25795_good_1_paired_contig_17	19464	19553	90	ATCC25795GL001888	ATCC25795GL001896	2	+
TU1896	ATCC25795_good_1_paired_contig_17	19722	19811	90	ATCC25795GL001888	ATCC25795GL001896	3	+
TU1897	ATCC25795_good_1_paired_contig_17	20476	20602	127	ATCC25795GL001888	ATCC25795GL001896	2.55	+
TU1898	ATCC25795_good_1_paired_contig_17	20672	20888	217	ATCC25795GL001888	ATCC25795GL001896	3.43	+
TU1899	ATCC25795_good_1_paired_contig_17	22729	22799	71	ATCC25795GL001895	ATCC25795GL001899	2	-
TU1900	ATCC25795_good_1_paired_contig_17	25543	25632	90	ATCC25795GL001900	ATCC25795GL001907	2.4	+
TU1901	ATCC25795_good_1_paired_contig_17	25771	25867	97	ATCC25795GL001900	ATCC25795GL001907	2.38	+
TU1902	ATCC25795_good_1_paired_contig_17	25874	26280	407	ATCC25795GL001900	ATCC25795GL001907	3.29	+
TU1903	ATCC25795_good_1_paired_contig_17	26405	26494	90	ATCC25795GL001900	ATCC25795GL001907	2.4	+
TU1904	ATCC25795_good_1_paired_contig_17	29000	29075	76	ATCC25795GL001900	ATCC25795GL001907	2	+
TU1905	ATCC25795_good_1_paired_contig_17	30845	30897	53	ATCC25795GL001906	ATCC25795GL001910	2	-
TU1906	ATCC25795_good_1_paired_contig_17	31522	31786	265	ATCC25795GL001906	ATCC25795GL001910	12.78	-
TU1907	ATCC25795_good_1_paired_contig_17	31842	31900	59	ATCC25795GL001906	ATCC25795GL001910	2	-
TU1908	ATCC25795_good_1_paired_contig_17	33186	33274	89	ATCC25795GL001909	ATCC25795GL001917	2	+
TU1909	ATCC25795_good_1_paired_contig_17	34631	34694	64	ATCC25795GL001909	ATCC25795GL001917	2	+
TU1910	ATCC25795_good_1_paired_contig_17	34800	34904	105	ATCC25795GL001909	ATCC25795GL001917	2.98	+
TU1911	ATCC25795_good_1_paired_contig_17	35475	35754	280	ATCC25795GL001909	ATCC25795GL001917	4.13	+
TU1912	ATCC25795_good_1_paired_contig_17	36086	36260	175	ATCC25795GL001909	ATCC25795GL001917	2.36	+
TU1913	ATCC25795_good_1_paired_contig_17	36397	36468	72	ATCC25795GL001909	ATCC25795GL001917	2	+
TU1914	ATCC25795_good_1_paired_contig_17	39596	39694	99	ATCC25795GL001916	ATCC25795GL001924	3.15	-
TU1915	ATCC25795_good_1_paired_contig_17	40208	40297	90	ATCC25795GL001916	ATCC25795GL001924	2.8	-
TU1916	ATCC25795_good_1_paired_contig_17	40624	40713	90	ATCC25795GL001916	ATCC25795GL001924	2.29	-
TU1917	ATCC25795_good_1_paired_contig_17	40735	40893	159	ATCC25795GL001916	ATCC25795GL001924	6.79	-
TU1918	ATCC25795_good_1_paired_contig_17	41122	41232	111	ATCC25795GL001916	ATCC25795GL001924	3.21	-
TU1919	ATCC25795_good_1_paired_contig_17	41329	41383	55	ATCC25795GL001916	ATCC25795GL001924	2	-
TU1920	ATCC25795_good_1_paired_contig_17	42470	42802	333	ATCC25795GL001916	ATCC25795GL001924	4.77	-
TU1921	ATCC25795_good_1_paired_contig_17	43503	43601	99	ATCC25795GL001916	ATCC25795GL001924	2.77	-
TU1922	ATCC25795_good_1_paired_contig_17	43613	43682	70	ATCC25795GL001916	ATCC25795GL001924	2.26	-
TU1923	ATCC25795_good_1_paired_contig_17	46098	46163	66	ATCC25795GL001923	ATCC25795GL001928	2	+
TU1924	ATCC25795_good_1_paired_contig_17	47253	47342	90	ATCC25795GL001923	ATCC25795GL001928	2.11	+
TU1925	ATCC25795_good_1_paired_contig_17	47493	47567	75	ATCC25795GL001923	ATCC25795GL001928	2.51	+
TU1926	ATCC25795_good_1_paired_contig_17	47716	47848	133	ATCC25795GL001923	ATCC25795GL001928	4.88	+
TU1927	ATCC25795_good_1_paired_contig_17	47920	48125	206	ATCC25795GL001923	ATCC25795GL001928	3.45	+
TU1928	ATCC25795_good_1_paired_contig_17	48265	48487	223	ATCC25795GL001923	ATCC25795GL001928	2.56	+
TU1929	ATCC25795_good_1_paired_contig_17	52455	52573	119	ATCC25795GL001927	ATCC25795GL001932	4.41	-
TU1930	ATCC25795_good_1_paired_contig_17	53362	53508	147	ATCC25795GL001927	ATCC25795GL001932	4.12	-
TU1931	ATCC25795_good_1_paired_contig_17	54212	54301	90	ATCC25795GL001927	ATCC25795GL001932	2.36	-
TU1932	ATCC25795_good_1_paired_contig_17	54695	54846	152	ATCC25795GL001927	ATCC25795GL001932	2.19	-
TU1933	ATCC25795_good_1_paired_contig_17	54992	55308	317	ATCC25795GL001927	ATCC25795GL001932	17.48	-
TU1934	ATCC25795_good_1_paired_contig_17	56372	56449	78	ATCC25795GL001927	ATCC25795GL001932	2	-
TU1935	ATCC25795_good_1_paired_contig_17	58147	58272	126	ATCC25795GL001932	ATCC25795GL001935	3.31	-
TU1936	ATCC25795_good_1_paired_contig_17	59193	59250	58	ATCC25795GL001932	ATCC25795GL001935	2	-
TU1937	ATCC25795_good_1_paired_contig_17	59545	59634	90	ATCC25795GL001932	ATCC25795GL001935	2.36	-
TU1938	ATCC25795_good_1_paired_contig_17	60005	60057	53	ATCC25795GL001934	ATCC25795GL001939	2	+
TU1939	ATCC25795_good_1_paired_contig_17	60623	60721	99	ATCC25795GL001934	ATCC25795GL001939	2.64	+
TU1940	ATCC25795_good_1_paired_contig_17	62734	62794	61	ATCC25795GL001934	ATCC25795GL001939	2	+
TU1941	ATCC25795_good_1_paired_contig_17	63958	64083	126	ATCC25795GL001938	ATCC25795GL001941	2.54	-
TU1942	ATCC25795_good_1_paired_contig_17	64239	64298	60	ATCC25795GL001938	ATCC25795GL001941	2	-
TU1943	ATCC25795_good_1_paired_contig_17	64842	64983	142	ATCC25795GL001938	ATCC25795GL001941	2.25	-
TU1944	ATCC25795_good_1_paired_contig_17	66729	66787	59	ATCC25795GL001940	ATCC25795GL001955	2	+
TU1945	ATCC25795_good_1_paired_contig_17	67454	67571	118	ATCC25795GL001940	ATCC25795GL001955	2.2	+
TU1946	ATCC25795_good_1_paired_contig_17	67648	67790	143	ATCC25795GL001940	ATCC25795GL001955	3.31	+
TU1947	ATCC25795_good_1_paired_contig_17	68288	68431	144	ATCC25795GL001940	ATCC25795GL001955	3.3	+
TU1948	ATCC25795_good_1_paired_contig_17	70377	70465	89	ATCC25795GL001940	ATCC25795GL001955	2	+
TU1949	ATCC25795_good_1_paired_contig_17	74196	74274	79	ATCC25795GL001940	ATCC25795GL001955	2	+
TU1950	ATCC25795_good_1_paired_contig_17	75621	75752	132	ATCC25795GL001940	ATCC25795GL001955	2.73	+
TU1951	ATCC25795_good_1_paired_contig_17	77895	77953	59	ATCC25795GL001940	ATCC25795GL001955	2	+
TU1952	ATCC25795_good_1_paired_contig_17	79406	79521	116	ATCC25795GL001954	ATCC25795GL001959	2.77	-
TU1953	ATCC25795_good_1_paired_contig_17	80530	80748	219	ATCC25795GL001954	ATCC25795GL001959	8.66	-
TU1954	ATCC25795_good_1_paired_contig_17	81461	81510	50	ATCC25795GL001954	ATCC25795GL001959	2	-
TU1955	ATCC25795_good_1_paired_contig_17	81749	81931	183	ATCC25795GL001954	ATCC25795GL001959	3.5	-
TU1956	ATCC25795_good_1_paired_contig_17	82022	82169	148	ATCC25795GL001954	ATCC25795GL001959	5.46	-
TU1957	ATCC25795_good_1_paired_contig_17	82275	82464	190	ATCC25795GL001954	ATCC25795GL001959	4.68	-
TU1958	ATCC25795_good_1_paired_contig_17	84249	84369	121	ATCC25795GL001954	ATCC25795GL001959	2.98	-
TU1959	ATCC25795_good_1_paired_contig_17	84502	84592	91	ATCC25795GL001954	ATCC25795GL001959	2.67	-
TU1960	ATCC25795_good_1_paired_contig_17	84623	84752	130	ATCC25795GL001954	ATCC25795GL001959	2.54	-
TU1961	ATCC25795_good_1_paired_contig_17	86502	86673	172	ATCC25795GL001958	ATCC25795GL001964	3.85	+
TU1962	ATCC25795_good_1_paired_contig_17	86720	86809	90	ATCC25795GL001958	ATCC25795GL001964	2.37	+
TU1963	ATCC25795_good_1_paired_contig_17	87119	87188	70	ATCC25795GL001958	ATCC25795GL001964	2	+
TU1964	ATCC25795_good_1_paired_contig_17	88215	88436	222	ATCC25795GL001958	ATCC25795GL001964	19.67	+
TU1965	ATCC25795_good_1_paired_contig_17	88611	88864	254	ATCC25795GL001958	ATCC25795GL001964	3.09	+
TU1966	ATCC25795_good_1_paired_contig_17	89013	89117	105	ATCC25795GL001958	ATCC25795GL001964	3.18	+
TU1967	ATCC25795_good_1_paired_contig_17	90109	90169	61	ATCC25795GL001958	ATCC25795GL001964	2	+
TU1968	ATCC25795_good_1_paired_contig_17	90180	90314	135	ATCC25795GL001958	ATCC25795GL001964	4.27	+
TU1969	ATCC25795_good_1_paired_contig_17	90410	90650	241	ATCC25795GL001958	ATCC25795GL001964	3.2	+
TU1970	ATCC25795_good_1_paired_contig_17	90810	90899	90	ATCC25795GL001958	ATCC25795GL001964	2.6	+
TU1971	ATCC25795_good_1_paired_contig_17	91119	91225	107	ATCC25795GL001958	ATCC25795GL001964	2.73	+
TU1972	ATCC25795_good_1_paired_contig_17	92168	92303	136	ATCC25795GL001958	ATCC25795GL001964	2.45	+
TU1973	ATCC25795_good_1_paired_contig_17	97832	97887	56	ATCC25795GL001963	ATCC25795GL001969	2	-
TU1974	ATCC25795_good_1_paired_contig_17	98253	98525	273	ATCC25795GL001963	ATCC25795GL001969	4.73	-
TU1975	ATCC25795_good_1_paired_contig_17	100039	100344	306	ATCC25795GL001968	ATCC25795GL001973	7.01	+
TU1976	ATCC25795_good_1_paired_contig_17	100565	100616	52	ATCC25795GL001968	ATCC25795GL001973	2	+
TU1977	ATCC25795_good_1_paired_contig_17	100996	101080	85	ATCC25795GL001968	ATCC25795GL001973	2	+
TU1978	ATCC25795_good_1_paired_contig_17	101257	101320	64	ATCC25795GL001968	ATCC25795GL001973	2	+
TU1979	ATCC25795_good_1_paired_contig_17	102045	102185	141	ATCC25795GL001968	ATCC25795GL001973	5.53	+
TU1980	ATCC25795_good_1_paired_contig_17	102351	102440	90	ATCC25795GL001968	ATCC25795GL001973	2.82	+
TU1981	ATCC25795_good_1_paired_contig_17	102857	103393	537	ATCC25795GL001968	ATCC25795GL001973	9.96	+
TU1982	ATCC25795_good_1_paired_contig_17	104235	104358	124	ATCC25795GL001974	ATCC25795GL001979	2.85	-
TU1983	ATCC25795_good_1_paired_contig_17	105350	105442	93	ATCC25795GL001974	ATCC25795GL001979	3.44	-
TU1984	ATCC25795_good_1_paired_contig_17	105465	105894	430	ATCC25795GL001974	ATCC25795GL001979	18.67	-
TU1985	ATCC25795_good_1_paired_contig_17	105933	106705	773	ATCC25795GL001974	ATCC25795GL001979	7.65	-
TU1986	ATCC25795_good_1_paired_contig_17	107968	108032	65	ATCC25795GL001980	ATCC25795GL001984	2	-
TU1987	ATCC25795_good_1_paired_contig_17	108147	108325	179	ATCC25795GL001980	ATCC25795GL001984	2.78	-
TU1988	ATCC25795_good_1_paired_contig_17	108612	108661	50	ATCC25795GL001980	ATCC25795GL001984	2	-
TU1989	ATCC25795_good_1_paired_contig_17	110497	110573	77	ATCC25795GL001980	ATCC25795GL001984	2	-
TU1990	ATCC25795_good_1_paired_contig_17	111583	111795	213	ATCC25795GL001980	ATCC25795GL001984	4.6	-
TU1991	ATCC25795_good_1_paired_contig_17	113194	113333	140	ATCC25795GL001983	ATCC25795GL001986	3.86	+
TU1992	ATCC25795_good_1_paired_contig_17	116301	116409	109	ATCC25795GL001985	ATCC25795GL001987	3.12	-
TU1993	ATCC25795_good_1_paired_contig_18	4	91	88	-	-	2	+
TU1994	ATCC25795_good_1_paired_contig_18	18	324	307	-	-	16.7	-
TU1995	ATCC25795_good_1_paired_contig_18	143	208	66	-	-	2	+
TU1996	ATCC25795_good_1_paired_contig_18	495	689	195	-	-	5.6	-
TU1997	ATCC25795_good_1_paired_contig_18	836	982	147	-	-	3.36	+
TU1998	ATCC25795_good_1_paired_contig_18	887	1410	524	-	-	12.85	-
TU1999	ATCC25795_good_1_paired_contig_18	1472	1810	339	-	-	8.88	-
[truncated: 3,228 more rows]

## Sheet: Mn_9OHAD_Novel_TU
#Novel TU ID	Chromosome	Start	End	Length (bp)	Upstream_gene	Downstream_gene	Reads Number per bp	Chain(+/-)
TU1	ATCC25795_good_1_paired_contig_1	307	369	63	-	ATCC25795GL000002	2	-
TU2	ATCC25795_good_1_paired_contig_1	1241	1366	126	-	ATCC25795GL000002	3.63	-
TU3	ATCC25795_good_1_paired_contig_1	1660	1951	292	ATCC25795GL000001	ATCC25795GL000003	4.27	+
TU4	ATCC25795_good_1_paired_contig_1	2022	2149	128	ATCC25795GL000001	ATCC25795GL000003	2.52	+
TU5	ATCC25795_good_1_paired_contig_1	2593	2645	53	ATCC25795GL000001	ATCC25795GL000003	2	+
TU6	ATCC25795_good_1_paired_contig_1	3146	3198	53	ATCC25795GL000002	ATCC25795GL000006	2	-
TU7	ATCC25795_good_1_paired_contig_1	3389	3455	67	ATCC25795GL000002	ATCC25795GL000006	2	-
TU8	ATCC25795_good_1_paired_contig_1	4844	4933	90	ATCC25795GL000002	ATCC25795GL000006	2.6	-
TU9	ATCC25795_good_1_paired_contig_1	6468	6615	148	ATCC25795GL000005	ATCC25795GL000009	3.89	+
TU10	ATCC25795_good_1_paired_contig_1	6678	6804	127	ATCC25795GL000006	ATCC25795GL000007	3.06	-
TU11	ATCC25795_good_1_paired_contig_1	6809	6863	55	ATCC25795GL000005	ATCC25795GL000009	2	+
TU12	ATCC25795_good_1_paired_contig_1	6891	6980	90	ATCC25795GL000005	ATCC25795GL000009	2.09	+
TU13	ATCC25795_good_1_paired_contig_1	7001	7090	90	ATCC25795GL000005	ATCC25795GL000009	2	+
TU14	ATCC25795_good_1_paired_contig_1	8488	8729	242	ATCC25795GL000005	ATCC25795GL000009	2.69	+
TU15	ATCC25795_good_1_paired_contig_1	9932	9982	51	ATCC25795GL000008	ATCC25795GL000011	2	-
TU16	ATCC25795_good_1_paired_contig_1	10412	10501	90	ATCC25795GL000008	ATCC25795GL000011	2.7	-
TU17	ATCC25795_good_1_paired_contig_1	10688	10749	62	ATCC25795GL000008	ATCC25795GL000011	2	-
TU18	ATCC25795_good_1_paired_contig_1	11238	11327	90	ATCC25795GL000008	ATCC25795GL000011	2.31	-
TU19	ATCC25795_good_1_paired_contig_1	13721	13779	59	ATCC25795GL000010	ATCC25795GL000013	2	+
TU20	ATCC25795_good_1_paired_contig_1	16614	16829	216	ATCC25795GL000015	ATCC25795GL000017	3.51	-
TU21	ATCC25795_good_1_paired_contig_1	18286	18362	77	ATCC25795GL000016	ATCC25795GL000019	2	+
TU22	ATCC25795_good_1_paired_contig_1	19224	19343	120	ATCC25795GL000016	ATCC25795GL000019	2.69	+
TU23	ATCC25795_good_1_paired_contig_1	20036	20125	90	ATCC25795GL000018	ATCC25795GL000020	2.08	-
TU24	ATCC25795_good_1_paired_contig_1	21715	21804	90	ATCC25795GL000019	ATCC25795GL000021	2.47	+
TU25	ATCC25795_good_1_paired_contig_1	22327	22391	65	ATCC25795GL000019	ATCC25795GL000021	2	+
TU26	ATCC25795_good_1_paired_contig_1	24415	24476	62	ATCC25795GL000020	ATCC25795GL000026	2	-
TU27	ATCC25795_good_1_paired_contig_1	25549	25666	118	ATCC25795GL000020	ATCC25795GL000026	4.36	-
TU28	ATCC25795_good_1_paired_contig_1	25805	25861	57	ATCC25795GL000020	ATCC25795GL000026	2	-
[truncated: 5,956 more rows]

## Sheet: Mn_ADD_Novel_TU
#Novel TU ID	Chromosome	Start	End	Length (bp)	Upstream_gene	Downstream_gene	Reads Number per bp	Chain(+/-)
[truncated: 6,101 more rows]

[truncated: 1 more sheets: Mn_BNA_Novel_TU]
