# Supplementary material for: RNA-Seq analysis uncovers non-coding small RNA system of Mycobacterium neoaurum in the metabolism of sterols to accumulate steroid intermediates
Source: Microb Cell Fact. 2016 Apr 25;15:64. doi: 10.1186/s12934-016-0462-2 (PMC4845491; doi:10.1186/s12934-016-0462-2)
Supplement: Supplementary file 2 — 10.1186/s12934-016-0462-2 Details of sRNA candidates, including location in chromosome, upstream and downstream genes, sequences, secondary structures, alignment results with known database (Rfam). [file 12934_2016_462_MOESM2_ESM.xlsx]

## Sheet: All.Candidate_sRNA
Candidate sRNA ID	Chromosome	Start	End	Length (bp)	Upstream gene	Downstream gene	Reads Number per bp	chain
Candidate_1	ATCC25795_good_1_paired_contig_1	4711	5045	335	ATCC25795GL000002	ATCC25795GL000006	11.82	-
Candidate_2	ATCC25795_good_1_paired_contig_1	37066	37383	318	ATCC25795GL000032	ATCC25795GL000045	13.29	-
Candidate_3	ATCC25795_good_1_paired_contig_1	78604	78956	353	ATCC25795GL000064	ATCC25795GL000078	10.15	+
Candidate_4	ATCC25795_good_1_paired_contig_1	85540	86045	506	ATCC25795GL000078	ATCC25795GL000081	11.3	+
Candidate_5	ATCC25795_good_1_paired_contig_1	101786	102263	478	ATCC25795GL000096	ATCC25795GL000104	20.14	-
Candidate_6	ATCC25795_good_1_paired_contig_1	118855	119241	387	ATCC25795GL000112	ATCC25795GL000118	12.3	+
Candidate_7	ATCC25795_good_1_paired_contig_1	119861	120197	337	ATCC25795GL000112	ATCC25795GL000118	18.28	+
Candidate_8	ATCC25795_good_1_paired_contig_1	140884	141205	322	ATCC25795GL000129	ATCC25795GL000138	13.14	-
Candidate_9	ATCC25795_good_1_paired_contig_1	143294	143798	505	ATCC25795GL000129	ATCC25795GL000138	25.78	-
Candidate_10	ATCC25795_good_1_paired_contig_10	28130	28465	336	ATCC25795GL000171	ATCC25795GL000176	16.97	+
Candidate_11	ATCC25795_good_1_paired_contig_10	77875	78284	410	ATCC25795GL000227	ATCC25795GL000229	60.92	+
Candidate_12	ATCC25795_good_1_paired_contig_10	82711	83063	353	ATCC25795GL000234	ATCC25795GL000236	34	-
Candidate_13	ATCC25795_good_1_paired_contig_10	103387	103733	347	ATCC25795GL000250	ATCC25795GL000258	12.91	-
Candidate_14	ATCC25795_good_1_paired_contig_10	121994	122461	468	ATCC25795GL000270	ATCC25795GL000279	12.27	+
Candidate_15	ATCC25795_good_1_paired_contig_10	132554	132929	376	ATCC25795GL000282	ATCC25795GL000290	14.71	-
Candidate_16	ATCC25795_good_1_paired_contig_10	143993	144516	524	ATCC25795GL000295	ATCC25795GL000299	12.87	-
Candidate_17	ATCC25795_good_1_paired_contig_10	149564	149816	253	ATCC25795GL000301	ATCC25795GL000303	10.64	+
Candidate_18	ATCC25795_good_1_paired_contig_10	170826	171100	275	ATCC25795GL000322	ATCC25795GL000328	94.02	+
Candidate_19	ATCC25795_good_1_paired_contig_10	191893	192252	360	ATCC25795GL000345	ATCC25795GL000361	33.14	+
Candidate_20	ATCC25795_good_1_paired_contig_10	201748	202078	331	ATCC25795GL000345	ATCC25795GL000361	14.67	+
Candidate_21	ATCC25795_good_1_paired_contig_10	214638	215138	501	ATCC25795GL000366	ATCC25795GL000369	26.54	+
Candidate_22	ATCC25795_good_1_paired_contig_10	239810	240226	417	ATCC25795GL000394	ATCC25795GL000398	13.83	-
Candidate_23	ATCC25795_good_1_paired_contig_10	244253	244536	284	ATCC25795GL000397	ATCC25795GL000401	24.94	+
Candidate_24	ATCC25795_good_1_paired_contig_10	275340	275679	340	ATCC25795GL000418	ATCC25795GL000429	17.21	+
Candidate_25	ATCC25795_good_1_paired_contig_10	293597	293930	334	ATCC25795GL000444	ATCC25795GL000449	14.54	-
Candidate_26	ATCC25795_good_1_paired_contig_10	308909	309288	380	ATCC25795GL000455	ATCC25795GL000457	17.97	+
Candidate_27	ATCC25795_good_1_paired_contig_10	319825	320324	500	ATCC25795GL000463	ATCC25795GL000465	16.18	+
Candidate_28	ATCC25795_good_1_paired_contig_10	335501	335962	462	ATCC25795GL000472	ATCC25795GL000483	18.09	+
Candidate_29	ATCC25795_good_1_paired_contig_10	349683	350271	589	ATCC25795GL000472	ATCC25795GL000483	10.8	+
Candidate_30	ATCC25795_good_1_paired_contig_10	354343	354894	552	ATCC25795GL000483	ATCC25795GL000487	16.03	+
Candidate_31	ATCC25795_good_1_paired_contig_10	374449	375040	592	ATCC25795GL000499	ATCC25795GL000512	12.09	+
Candidate_32	ATCC25795_good_1_paired_contig_11	5075	5541	467	ATCC25795GL000562	ATCC25795GL000565	10.6	+
Candidate_33	ATCC25795_good_1_paired_contig_11	13883	14143	261	ATCC25795GL000571	ATCC25795GL000577	11.52	-
Candidate_34	ATCC25795_good_1_paired_contig_11	21676	22099	424	ATCC25795GL000576	ATCC25795GL000581	20.35	+
Candidate_35	ATCC25795_good_1_paired_contig_11	37222	37564	343	ATCC25795GL000593	ATCC25795GL000597	11.02	-
Candidate_36	ATCC25795_good_1_paired_contig_11	58820	59081	262	ATCC25795GL000614	ATCC25795GL000617	20.41	+
Candidate_37	ATCC25795_good_1_paired_contig_11	103723	104138	416	ATCC25795GL000659	ATCC25795GL000661	13.37	+
Candidate_38	ATCC25795_good_1_paired_contig_11	114420	114936	517	ATCC25795GL000669	ATCC25795GL000673	12.23	+
Candidate_39	ATCC25795_good_1_paired_contig_11	138971	139400	430	ATCC25795GL000693	ATCC25795GL000698	18.62	+
Candidate_40	ATCC25795_good_1_paired_contig_11	145952	146400	449	ATCC25795GL000699	ATCC25795GL000703	32.66	-
Candidate_41	ATCC25795_good_1_paired_contig_11	160593	160744	152	ATCC25795GL000707	ATCC25795GL000716	18.33	+
Candidate_42	ATCC25795_good_1_paired_contig_11	174553	174757	205	ATCC25795GL000726	ATCC25795GL000733	10.54	+
Candidate_43	ATCC25795_good_1_paired_contig_11	175537	176107	571	ATCC25795GL000726	ATCC25795GL000733	14.17	+
Candidate_44	ATCC25795_good_1_paired_contig_11	200042	200420	379	ATCC25795GL000748	ATCC25795GL000751	12.53	-
Candidate_45	ATCC25795_good_1_paired_contig_11	244868	245263	396	ATCC25795GL000792	ATCC25795GL000800	4686.13	+
Candidate_46	ATCC25795_good_1_paired_contig_11	280602	281168	567	ATCC25795GL000808	ATCC25795GL000838	13	-
Candidate_47	ATCC25795_good_1_paired_contig_11	313157	313379	223	ATCC25795GL000854	ATCC25795GL000870	11.7	-
Candidate_48	ATCC25795_good_1_paired_contig_11	336895	337235	341	ATCC25795GL000885	ATCC25795GL000890	16.01	-
Candidate_49	ATCC25795_good_1_paired_contig_12	29170	29715	546	ATCC25795GL000939	ATCC25795GL000943	18.13	-
Candidate_50	ATCC25795_good_1_paired_contig_12	49473	49733	261	ATCC25795GL000948	ATCC25795GL000959	13.1	+
Candidate_51	ATCC25795_good_1_paired_contig_12	50201	50407	207	ATCC25795GL000948	ATCC25795GL000959	10.51	+
Candidate_52	ATCC25795_good_1_paired_contig_12	50420	50775	356	ATCC25795GL000948	ATCC25795GL000959	78.28	+
Candidate_53	ATCC25795_good_1_paired_contig_12	95892	96262	371	ATCC25795GL000996	ATCC25795GL000999	38.98	-
Candidate_54	ATCC25795_good_1_paired_contig_12	97459	97698	240	ATCC25795GL000996	ATCC25795GL000999	16.74	-
Candidate_55	ATCC25795_good_1_paired_contig_12	100172	100719	548	ATCC25795GL000998	ATCC25795GL001001	18.32	+
Candidate_56	ATCC25795_good_1_paired_contig_12	124628	125021	394	ATCC25795GL001016	ATCC25795GL001021	23.29	-
Candidate_57	ATCC25795_good_1_paired_contig_12	131384	131676	293	ATCC25795GL001024	ATCC25795GL001032	11.23	-
Candidate_58	ATCC25795_good_1_paired_contig_12	140432	140637	206	ATCC25795GL001034	ATCC25795GL001042	14.37	+
Candidate_59	ATCC25795_good_1_paired_contig_12	141404	141835	432	ATCC25795GL001034	ATCC25795GL001042	10.62	+
Candidate_60	ATCC25795_good_1_paired_contig_12	155826	155988	163	ATCC25795GL001052	ATCC25795GL001055	12.65	+
Candidate_61	ATCC25795_good_1_paired_contig_12	182591	183009	419	ATCC25795GL001076	ATCC25795GL001080	10.31	+
Candidate_62	ATCC25795_good_1_paired_contig_12	214537	214704	168	ATCC25795GL001105	ATCC25795GL001109	13.93	+
Candidate_63	ATCC25795_good_1_paired_contig_12	228785	229225	441	ATCC25795GL001120	ATCC25795GL001124	13.18	+
Candidate_64	ATCC25795_good_1_paired_contig_12	239411	239912	502	ATCC25795GL001132	ATCC25795GL001146	18.93	+
Candidate_65	ATCC25795_good_1_paired_contig_12	257711	258156	446	ATCC25795GL001151	ATCC25795GL001155	19.55	-
Candidate_66	ATCC25795_good_1_paired_contig_12	262403	262794	392	ATCC25795GL001157	ATCC25795GL001161	11.48	+
Candidate_67	ATCC25795_good_1_paired_contig_12	285193	285701	509	ATCC25795GL001172	ATCC25795GL001177	11.14	-
Candidate_68	ATCC25795_good_1_paired_contig_12	298855	299397	543	ATCC25795GL001183	ATCC25795GL001190	22.24	+
Candidate_69	ATCC25795_good_1_paired_contig_12	317587	317818	232	ATCC25795GL001207	ATCC25795GL001212	13.17	-
Candidate_70	ATCC25795_good_1_paired_contig_12	335994	336442	449	ATCC25795GL001226	ATCC25795GL001232	61.29	+
Candidate_71	ATCC25795_good_1_paired_contig_13	13248	13835	588	ATCC25795GL001266	ATCC25795GL001274	17.29	+
Candidate_72	ATCC25795_good_1_paired_contig_13	71851	72173	323	ATCC25795GL001301	ATCC25795GL001322	23.41	+
Candidate_73	ATCC25795_good_1_paired_contig_13	102109	102391	283	ATCC25795GL001343	ATCC25795GL001350	10.05	-
Candidate_74	ATCC25795_good_1_paired_contig_13	137212	137680	469	ATCC25795GL001377	ATCC25795GL001382	58.8	-
Candidate_75	ATCC25795_good_1_paired_contig_13	151222	151451	230	ATCC25795GL001389	ATCC25795GL001391	15.92	-
Candidate_76	ATCC25795_good_1_paired_contig_13	167817	168326	510	ATCC25795GL001406	ATCC25795GL001409	25.41	-
Candidate_77	ATCC25795_good_1_paired_contig_13	192211	192744	534	ATCC25795GL001427	ATCC25795GL001432	11.91	-
Candidate_78	ATCC25795_good_1_paired_contig_14	3107	3409	303	ATCC25795GL001452	ATCC25795GL001461	10.36	+
Candidate_79	ATCC25795_good_1_paired_contig_14	25517	25934	418	ATCC25795GL001472	ATCC25795GL001476	10.24	+
Candidate_80	ATCC25795_good_1_paired_contig_14	29808	30370	563	ATCC25795GL001477	ATCC25795GL001481	16.12	+
Candidate_81	ATCC25795_good_1_paired_contig_14	39890	40321	432	ATCC25795GL001488	ATCC25795GL001491	20.21	+
Candidate_82	ATCC25795_good_1_paired_contig_14	46250	46686	437	ATCC25795GL001492	ATCC25795GL001499	33.79	-
Candidate_83	ATCC25795_good_1_paired_contig_14	47841	48002	162	ATCC25795GL001492	ATCC25795GL001499	11.06	-
Candidate_84	ATCC25795_good_1_paired_contig_14	48039	48385	347	ATCC25795GL001492	ATCC25795GL001499	11.92	-
Candidate_85	ATCC25795_good_1_paired_contig_14	63126	63448	323	ATCC25795GL001509	ATCC25795GL001513	12.82	+
Candidate_86	ATCC25795_good_1_paired_contig_14	81195	81652	458	ATCC25795GL001529	-	10.68	-
Candidate_87	ATCC25795_good_1_paired_contig_14	83251	83632	382	ATCC25795GL001529	-	12.86	-
Candidate_88	ATCC25795_good_1_paired_contig_15	19867	20237	371	ATCC25795GL001543	ATCC25795GL001552	11.64	-
Candidate_89	ATCC25795_good_1_paired_contig_15	46071	46333	263	ATCC25795GL001572	ATCC25795GL001578	24.51	+
Candidate_90	ATCC25795_good_1_paired_contig_15	71347	71607	261	ATCC25795GL001602	ATCC25795GL001604	11.66	+
Candidate_91	ATCC25795_good_1_paired_contig_15	82189	82466	278	ATCC25795GL001613	ATCC25795GL001623	12.63	+
Candidate_92	ATCC25795_good_1_paired_contig_15	85571	85901	331	ATCC25795GL001613	ATCC25795GL001623	24.63	+
Candidate_93	ATCC25795_good_1_paired_contig_15	119231	119439	209	ATCC25795GL001654	ATCC25795GL001656	14.27	-
Candidate_94	ATCC25795_good_1_paired_contig_15	139100	139350	251	ATCC25795GL001671	ATCC25795GL001675	13.94	-
Candidate_95	ATCC25795_good_1_paired_contig_16	46699	46986	288	ATCC25795GL001757	ATCC25795GL001760	18.96	+
Candidate_96	ATCC25795_good_1_paired_contig_16	85879	86374	496	ATCC25795GL001780	ATCC25795GL001783	20.91	-
Candidate_97	ATCC25795_good_1_paired_contig_16	88835	89180	346	ATCC25795GL001782	ATCC25795GL001785	10.55	+
Candidate_98	ATCC25795_good_1_paired_contig_16	139182	139446	265	ATCC25795GL001834	ATCC25795GL001836	11.17	+
Candidate_99	ATCC25795_good_1_paired_contig_16	170203	170660	458	ATCC25795GL001865	ATCC25795GL001870	21.99	-
Candidate_100	ATCC25795_good_1_paired_contig_16	170675	171049	375	ATCC25795GL001865	ATCC25795GL001870	14.63	-
Candidate_101	ATCC25795_good_1_paired_contig_16	177599	177847	249	ATCC25795GL001874	-	11.16	-
Candidate_102	ATCC25795_good_1_paired_contig_17	15781	16204	424	ATCC25795GL001888	ATCC25795GL001896	14.01	+
Candidate_103	ATCC25795_good_1_paired_contig_17	33148	33401	254	ATCC25795GL001909	ATCC25795GL001917	10.79	+
Candidate_104	ATCC25795_good_1_paired_contig_17	40954	41443	490	ATCC25795GL001916	ATCC25795GL001924	11.08	-
Candidate_105	ATCC25795_good_1_paired_contig_17	66839	67042	204	ATCC25795GL001940	ATCC25795GL001955	14.54	+
Candidate_106	ATCC25795_good_1_paired_contig_17	72944	73212	269	ATCC25795GL001940	ATCC25795GL001955	13.72	+
Candidate_107	ATCC25795_good_1_paired_contig_17	80022	80234	213	ATCC25795GL001954	ATCC25795GL001959	18.52	-
Candidate_108	ATCC25795_good_1_paired_contig_17	80283	80781	499	ATCC25795GL001954	ATCC25795GL001959	10.15	-
Candidate_109	ATCC25795_good_1_paired_contig_17	99978	100431	454	ATCC25795GL001968	ATCC25795GL001973	13.83	+
Candidate_110	ATCC25795_good_1_paired_contig_19	5291	5808	518	ATCC25795GL001991	ATCC25795GL002009	60.63	-
Candidate_111	ATCC25795_good_1_paired_contig_19	12235	12567	333	ATCC25795GL001991	ATCC25795GL002009	12.97	-
Candidate_112	ATCC25795_good_1_paired_contig_19	97145	97439	295	ATCC25795GL002086	ATCC25795GL002089	14.34	+
Candidate_113	ATCC25795_good_1_paired_contig_19	101783	102320	538	ATCC25795GL002089	ATCC25795GL002099	19.06	+
Candidate_114	ATCC25795_good_1_paired_contig_2	10371	10875	505	ATCC25795GL002122	ATCC25795GL002141	16.57	+
Candidate_115	ATCC25795_good_1_paired_contig_2	87508	87973	466	ATCC25795GL002196	ATCC25795GL002201	10.54	-
Candidate_116	ATCC25795_good_1_paired_contig_2	119583	120031	449	ATCC25795GL002221	ATCC25795GL002230	17.54	-
Candidate_117	ATCC25795_good_1_paired_contig_2	183047	183377	331	ATCC25795GL002287	ATCC25795GL002300	29.24	-
Candidate_118	ATCC25795_good_1_paired_contig_2	185516	186056	541	ATCC25795GL002287	ATCC25795GL002300	16.58	-
Candidate_119	ATCC25795_good_1_paired_contig_20	31189	31432	244	ATCC25795GL002351	ATCC25795GL002354	22.84	+
Candidate_120	ATCC25795_good_1_paired_contig_20	72696	72844	149	ATCC25795GL002383	-	22.07	-
Candidate_121	ATCC25795_good_1_paired_contig_21	1431	1743	313	-	ATCC25795GL002392	11.5	+
Candidate_122	ATCC25795_good_1_paired_contig_21	11671	12110	440	ATCC25795GL002397	ATCC25795GL002408	45.59	+
Candidate_123	ATCC25795_good_1_paired_contig_21	27809	28213	405	ATCC25795GL002412	ATCC25795GL002419	12.67	+
Candidate_124	ATCC25795_good_1_paired_contig_22	25265	25682	418	ATCC25795GL002440	ATCC25795GL002444	10.05	+
Candidate_125	ATCC25795_good_1_paired_contig_22	28704	29157	454	ATCC25795GL002443	ATCC25795GL002455	10.04	-
Candidate_126	ATCC25795_good_1_paired_contig_22	50758	51196	439	ATCC25795GL002468	ATCC25795GL002475	23.48	+
Candidate_127	ATCC25795_good_1_paired_contig_22	58903	59230	328	ATCC25795GL002483	ATCC25795GL002487	20.82	-
Candidate_128	ATCC25795_good_1_paired_contig_24	2	367	366	-	ATCC25795GL002601	23.61	+
Candidate_129	ATCC25795_good_1_paired_contig_24	63063	63375	313	ATCC25795GL002653	-	13.33	-
Candidate_130	ATCC25795_good_1_paired_contig_26	3	168	166	-	ATCC25795GL002658	14.1	-
Candidate_131	ATCC25795_good_1_paired_contig_26	22243	22461	219	ATCC25795GL002674	-	11.92	+
Candidate_132	ATCC25795_good_1_paired_contig_27	8795	9104	310	ATCC25795GL002686	ATCC25795GL002690	34.37	+
Candidate_133	ATCC25795_good_1_paired_contig_27	10883	11179	297	ATCC25795GL002689	ATCC25795GL002692	11.2	-
Candidate_134	ATCC25795_good_1_paired_contig_27	25158	25537	380	ATCC25795GL002704	ATCC25795GL002709	14.85	+
Candidate_135	ATCC25795_good_1_paired_contig_28	21909	22339	431	ATCC25795GL002743	ATCC25795GL002748	23.38	-
Candidate_136	ATCC25795_good_1_paired_contig_3	9412	9746	335	ATCC25795GL002758	ATCC25795GL002762	11.01	-
Candidate_137	ATCC25795_good_1_paired_contig_3	58146	58321	176	ATCC25795GL002803	ATCC25795GL002813	23.72	+
Candidate_138	ATCC25795_good_1_paired_contig_3	70738	71267	530	ATCC25795GL002819	ATCC25795GL002829	12.7	+
Candidate_139	ATCC25795_good_1_paired_contig_3	75344	75672	329	ATCC25795GL002819	ATCC25795GL002829	10.06	+
Candidate_140	ATCC25795_good_1_paired_contig_3	115750	116226	477	ATCC25795GL002868	ATCC25795GL002869	13.85	-
Candidate_141	ATCC25795_good_1_paired_contig_3	139624	139911	288	ATCC25795GL002893	ATCC25795GL002899	10.2	-
Candidate_142	ATCC25795_good_1_paired_contig_3	200558	200804	247	ATCC25795GL002960	ATCC25795GL002965	12.02	-
Candidate_143	ATCC25795_good_1_paired_contig_3	218551	219104	554	ATCC25795GL002976	ATCC25795GL002983	32.8	-
Candidate_144	ATCC25795_good_1_paired_contig_3	247760	248324	565	ATCC25795GL003002	ATCC25795GL003010	41.18	-
Candidate_145	ATCC25795_good_1_paired_contig_3	293754	294172	419	ATCC25795GL003038	ATCC25795GL003040	13.01	+
Candidate_146	ATCC25795_good_1_paired_contig_3	294397	294624	228	ATCC25795GL003038	ATCC25795GL003040	11.05	+
Candidate_147	ATCC25795_good_1_paired_contig_3	336727	337024	298	ATCC25795GL003071	ATCC25795GL003074	10.57	-
Candidate_148	ATCC25795_good_1_paired_contig_3	347511	348039	529	ATCC25795GL003078	ATCC25795GL003084	16.81	-
Candidate_149	ATCC25795_good_1_paired_contig_3	363945	364200	256	ATCC25795GL003096	ATCC25795GL003101	11.95	-
Candidate_150	ATCC25795_good_1_paired_contig_3	365759	366294	536	ATCC25795GL003096	ATCC25795GL003101	14.52	-
Candidate_151	ATCC25795_good_1_paired_contig_3	386405	386677	273	ATCC25795GL003110	ATCC25795GL003119	10.55	-
Candidate_152	ATCC25795_good_1_paired_contig_3	405358	405888	531	ATCC25795GL003134	ATCC25795GL003137	20.05	+
Candidate_153	ATCC25795_good_1_paired_contig_3	440159	440741	583	ATCC25795GL003164	ATCC25795GL003172	11.27	+
Candidate_154	ATCC25795_good_1_paired_contig_3	446259	446671	413	ATCC25795GL003172	ATCC25795GL003175	24.59	+
Candidate_155	ATCC25795_good_1_paired_contig_3	479630	479798	169	ATCC25795GL003196	-	46.77	-
Candidate_156	ATCC25795_good_1_paired_contig_30	1	279	279	-	-	1961.29	+
Candidate_157	ATCC25795_good_1_paired_contig_30	4822	5154	333	-	-	17.5	+
Candidate_158	ATCC25795_good_1_paired_contig_30	5078	5395	318	-	-	42.45	-
Candidate_159	ATCC25795_good_1_paired_contig_30	5156	5566	411	-	-	5441.61	+
Candidate_160	ATCC25795_good_1_paired_contig_30	5410	5572	163	-	-	78.96	-
Candidate_161	ATCC25795_good_1_paired_contig_31	4915	5214	300	ATCC25795GL003205	ATCC25795GL003209	12.9	-
Candidate_162	ATCC25795_good_1_paired_contig_31	6827	7417	591	ATCC25795GL003209	ATCC25795GL003214	11.42	-
Candidate_163	ATCC25795_good_1_paired_contig_31	14123	14579	457	ATCC25795GL003214	ATCC25795GL003219	20.99	-
Candidate_164	ATCC25795_good_1_paired_contig_31	25165	25759	595	ATCC25795GL003225	ATCC25795GL003231	16.15	+
Candidate_165	ATCC25795_good_1_paired_contig_31	27801	28257	457	ATCC25795GL003230	ATCC25795GL003235	20.09	-
Candidate_166	ATCC25795_good_1_paired_contig_33	9	496	488	-	-	12.17	-
Candidate_167	ATCC25795_good_1_paired_contig_35	36	465	430	-	-	10.67	+
Candidate_168	ATCC25795_good_1_paired_contig_38	24	225	202	-	-	19.16	+
Candidate_169	ATCC25795_good_1_paired_contig_4	55187	55650	464	ATCC25795GL003323	ATCC25795GL003329	10.47	+
Candidate_170	ATCC25795_good_1_paired_contig_40	1	132	132	-	-	26.59	-
Candidate_171	ATCC25795_good_1_paired_contig_5	14196	14464	269	ATCC25795GL003333	ATCC25795GL003341	38.04	+
Candidate_172	ATCC25795_good_1_paired_contig_5	24812	25143	332	ATCC25795GL003346	ATCC25795GL003351	15.45	-
Candidate_173	ATCC25795_good_1_paired_contig_5	57183	57744	562	ATCC25795GL003371	ATCC25795GL003379	15.62	+
Candidate_174	ATCC25795_good_1_paired_contig_5	105005	105601	597	ATCC25795GL003410	ATCC25795GL003420	10.42	+
Candidate_175	ATCC25795_good_1_paired_contig_5	123447	123818	372	ATCC25795GL003427	ATCC25795GL003430	10.87	-
Candidate_176	ATCC25795_good_1_paired_contig_5	138756	139039	284	ATCC25795GL003440	ATCC25795GL003444	13.83	+
Candidate_177	ATCC25795_good_1_paired_contig_5	155747	156190	444	ATCC25795GL003456	ATCC25795GL003459	21.25	+
Candidate_178	ATCC25795_good_1_paired_contig_5	195354	195861	508	ATCC25795GL003494	ATCC25795GL003498	26.73	+
Candidate_179	ATCC25795_good_1_paired_contig_5	210397	210557	161	ATCC25795GL003511	ATCC25795GL003514	11.18	-
Candidate_180	ATCC25795_good_1_paired_contig_5	233342	233814	473	ATCC25795GL003527	ATCC25795GL003535	13.2	+
Candidate_181	ATCC25795_good_1_paired_contig_5	282308	282895	588	ATCC25795GL003574	ATCC25795GL003583	10.56	+
Candidate_182	ATCC25795_good_1_paired_contig_5	283336	283680	345	ATCC25795GL003574	ATCC25795GL003583	13.12	+
Candidate_183	ATCC25795_good_1_paired_contig_5	301088	301537	450	ATCC25795GL003592	ATCC25795GL003595	10.72	+
Candidate_184	ATCC25795_good_1_paired_contig_5	302028	302334	307	ATCC25795GL003592	ATCC25795GL003595	14.95	+
Candidate_185	ATCC25795_good_1_paired_contig_5	342575	343154	580	ATCC25795GL003623	ATCC25795GL003637	19	+
Candidate_186	ATCC25795_good_1_paired_contig_5	372613	372804	192	ATCC25795GL003658	ATCC25795GL003671	14.78	+
Candidate_187	ATCC25795_good_1_paired_contig_5	375236	375431	196	ATCC25795GL003658	ATCC25795GL003671	17.86	+
Candidate_188	ATCC25795_good_1_paired_contig_6	294	424	131	-	ATCC25795GL003693	10.99	+
Candidate_189	ATCC25795_good_1_paired_contig_6	21874	22180	307	ATCC25795GL003702	ATCC25795GL003706	27.84	-
Candidate_190	ATCC25795_good_1_paired_contig_6	24478	25056	579	ATCC25795GL003705	ATCC25795GL003709	11.9	+
Candidate_191	ATCC25795_good_1_paired_contig_6	36289	36592	304	ATCC25795GL003718	ATCC25795GL003724	20.71	-
Candidate_192	ATCC25795_good_1_paired_contig_7	20302	20872	571	ATCC25795GL003774	ATCC25795GL003780	11.42	-
Candidate_193	ATCC25795_good_1_paired_contig_7	28515	29097	583	ATCC25795GL003780	ATCC25795GL003797	24.6	-
Candidate_194	ATCC25795_good_1_paired_contig_7	38336	38753	418	ATCC25795GL003780	ATCC25795GL003797	18.84	-
Candidate_195	ATCC25795_good_1_paired_contig_7	57543	57951	409	ATCC25795GL003813	ATCC25795GL003814	12.06	+
Candidate_196	ATCC25795_good_1_paired_contig_7	73283	73588	306	ATCC25795GL003827	ATCC25795GL003831	11.18	+
Candidate_197	ATCC25795_good_1_paired_contig_7	84295	84886	592	ATCC25795GL003836	ATCC25795GL003840	13.74	+
Candidate_198	ATCC25795_good_1_paired_contig_7	84892	85135	244	ATCC25795GL003836	ATCC25795GL003840	11.82	+
Candidate_199	ATCC25795_good_1_paired_contig_7	90908	91392	485	ATCC25795GL003842	ATCC25795GL003845	12.43	-
Candidate_200	ATCC25795_good_1_paired_contig_7	97988	98403	416	ATCC25795GL003848	ATCC25795GL003850	20.05	+
Candidate_201	ATCC25795_good_1_paired_contig_7	106148	106636	489	ATCC25795GL003854	ATCC25795GL003861	40.73	-
Candidate_202	ATCC25795_good_1_paired_contig_7	119795	120108	314	ATCC25795GL003866	ATCC25795GL003876	20.77	-
Candidate_203	ATCC25795_good_1_paired_contig_7	121507	121732	226	ATCC25795GL003866	ATCC25795GL003876	20.15	-
Candidate_204	ATCC25795_good_1_paired_contig_7	161421	161959	539	ATCC25795GL003909	ATCC25795GL003913	13.02	+
Candidate_205	ATCC25795_good_1_paired_contig_7	167105	167428	324	ATCC25795GL003913	ATCC25795GL003916	27.12	+
Candidate_206	ATCC25795_good_1_paired_contig_8	13495	13986	492	ATCC25795GL003935	ATCC25795GL003944	26.3	-
Candidate_207	ATCC25795_good_1_paired_contig_8	16707	17023	317	ATCC25795GL003935	ATCC25795GL003944	22.11	-
Candidate_208	ATCC25795_good_1_paired_contig_8	21251	21649	399	ATCC25795GL003943	ATCC25795GL003949	10.83	+
Candidate_209	ATCC25795_good_1_paired_contig_8	23267	23796	530	ATCC25795GL003943	ATCC25795GL003949	10.18	+
Candidate_210	ATCC25795_good_1_paired_contig_8	37211	37638	428	ATCC25795GL003963	ATCC25795GL003966	22.28	+
Candidate_211	ATCC25795_good_1_paired_contig_8	78925	79351	427	ATCC25795GL004001	ATCC25795GL004005	20.2	-
Candidate_212	ATCC25795_good_1_paired_contig_8	88733	88962	230	ATCC25795GL004004	ATCC25795GL004012	29.74	+
Candidate_213	ATCC25795_good_1_paired_contig_8	135890	136323	434	ATCC25795GL004057	ATCC25795GL004062	11.28	-
Candidate_214	ATCC25795_good_1_paired_contig_8	157559	158098	540	ATCC25795GL004082	ATCC25795GL004092	15.13	-
Candidate_215	ATCC25795_good_1_paired_contig_8	169852	170161	310	ATCC25795GL004093	ATCC25795GL004103	10.62	-
Candidate_216	ATCC25795_good_1_paired_contig_8	259992	260474	483	ATCC25795GL004196	ATCC25795GL004201	10.37	+
Candidate_217	ATCC25795_good_1_paired_contig_8	289907	290218	312	ATCC25795GL004217	ATCC25795GL004223	10.1	+
Candidate_218	ATCC25795_good_1_paired_contig_8	294327	294786	460	ATCC25795GL004222	ATCC25795GL004237	11.74	-
Candidate_219	ATCC25795_good_1_paired_contig_8	303329	303684	356	ATCC25795GL004236	ATCC25795GL004238	16.18	+
Candidate_220	ATCC25795_good_1_paired_contig_8	305172	305679	508	ATCC25795GL004237	ATCC25795GL004239	43.66	-
Candidate_221	ATCC25795_good_1_paired_contig_8	336280	336741	462	ATCC25795GL004254	ATCC25795GL004265	10.07	-
Candidate_222	ATCC25795_good_1_paired_contig_8	372006	372267	262	ATCC25795GL004284	ATCC25795GL004287	37.75	-
Candidate_223	ATCC25795_good_1_paired_contig_8	389950	390243	294	ATCC25795GL004303	ATCC25795GL004305	11.28	-
Candidate_224	ATCC25795_good_1_paired_contig_8	425515	426056	542	ATCC25795GL004345	ATCC25795GL004352	17.4	-
Candidate_225	ATCC25795_good_1_paired_contig_8	432881	433171	291	ATCC25795GL004354	ATCC25795GL004356	10.52	+
Candidate_226	ATCC25795_good_1_paired_contig_8	438083	438542	460	ATCC25795GL004356	ATCC25795GL004370	47.07	+
Candidate_227	ATCC25795_good_1_paired_contig_8	476753	476995	243	ATCC25795GL004393	ATCC25795GL004396	31.09	+
Candidate_228	ATCC25795_good_1_paired_contig_8	481437	481916	480	ATCC25795GL004395	ATCC25795GL004403	11.43	-
Candidate_229	ATCC25795_good_1_paired_contig_8	591919	592474	556	ATCC25795GL004496	ATCC25795GL004499	18.94	-
Candidate_230	ATCC25795_good_1_paired_contig_8	597640	597981	342	ATCC25795GL004499	ATCC25795GL004504	27.08	-
Candidate_231	ATCC25795_good_1_paired_contig_8	600174	600563	390	ATCC25795GL004499	ATCC25795GL004504	20.77	-
Candidate_232	ATCC25795_good_1_paired_contig_8	603794	604073	280	ATCC25795GL004503	ATCC25795GL004506	30.86	+
Candidate_233	ATCC25795_good_1_paired_contig_8	613055	613241	187	ATCC25795GL004512	ATCC25795GL004515	10.59	-
Candidate_234	ATCC25795_good_1_paired_contig_8	623556	623972	417	ATCC25795GL004522	ATCC25795GL004526	11.57	-
Candidate_235	ATCC25795_good_1_paired_contig_8	640266	640853	588	ATCC25795GL004537	ATCC25795GL004545	15.74	+
Candidate_236	ATCC25795_good_1_paired_contig_8	646014	646225	212	ATCC25795GL004544	ATCC25795GL004549	11.04	-
Candidate_237	ATCC25795_good_1_paired_contig_8	679080	679581	502	ATCC25795GL004577	ATCC25795GL004581	16.24	-
Candidate_238	ATCC25795_good_1_paired_contig_8	785232	785622	391	ATCC25795GL004672	ATCC25795GL004684	10.82	+
Candidate_239	ATCC25795_good_1_paired_contig_8	785927	786447	521	ATCC25795GL004672	ATCC25795GL004684	12.76	+
Candidate_240	ATCC25795_good_1_paired_contig_8	796079	796623	545	ATCC25795GL004683	ATCC25795GL004691	11.72	-
Candidate_241	ATCC25795_good_1_paired_contig_8	797070	797653	584	ATCC25795GL004683	ATCC25795GL004691	14.64	-
Candidate_242	ATCC25795_good_1_paired_contig_8	827776	828262	487	ATCC25795GL004718	ATCC25795GL004727	12.81	-
Candidate_243	ATCC25795_good_1_paired_contig_8	830415	830768	354	ATCC25795GL004718	ATCC25795GL004727	13.46	-
Candidate_244	ATCC25795_good_1_paired_contig_8	872097	872661	565	ATCC25795GL004754	ATCC25795GL004763	34.76	+
Candidate_245	ATCC25795_good_1_paired_contig_8	909038	909314	277	ATCC25795GL004793	ATCC25795GL004797	13.65	-
Candidate_246	ATCC25795_good_1_paired_contig_9	207	555	349	-	ATCC25795GL004822	17.28	-
Candidate_247	ATCC25795_good_1_paired_contig_9	7737	8091	355	-	ATCC25795GL004822	15.46	-
Candidate_248	ATCC25795_good_1_paired_contig_9	56064	56258	195	ATCC25795GL004860	ATCC25795GL004869	14.63	-
Candidate_249	ATCC25795_good_1_paired_contig_9	85082	85445	364	ATCC25795GL004886	ATCC25795GL004895	41.51	+
Candidate_250	ATCC25795_good_1_paired_contig_9	114612	114881	270	ATCC25795GL004925	ATCC25795GL004928	15.23	-
Candidate_251	ATCC25795_good_1_paired_contig_9	130797	131328	532	ATCC25795GL004942	ATCC25795GL004945	15.46	-
Candidate_252	ATCC25795_good_1_paired_contig_9	185259	185755	497	ATCC25795GL005001	ATCC25795GL005007	16.44	-
Candidate_253	ATCC25795_good_1_paired_contig_9	191632	192040	409	ATCC25795GL005007	ATCC25795GL005011	12.71	-
Candidate_254	ATCC25795_good_1_paired_contig_9	198245	198532	288	ATCC25795GL005013	ATCC25795GL005018	12.5	-
Candidate_255	ATCC25795_good_1_paired_contig_9	214856	215138	283	ATCC25795GL005031	ATCC25795GL005039	17.8	-
Candidate_256	ATCC25795_good_1_paired_contig_9	215456	215992	537	ATCC25795GL005031	ATCC25795GL005039	122.65	-
Candidate_257	ATCC25795_good_1_paired_contig_9	244370	244881	512	ATCC25795GL005058	ATCC25795GL005062	16.5	-
Candidate_258	ATCC25795_good_1_paired_contig_9	266667	267167	501	ATCC25795GL005082	ATCC25795GL005089	22.88	-
Candidate_259	ATCC25795_good_1_paired_contig_9	299650	300120	471	ATCC25795GL005117	ATCC25795GL005123	16.41	-
Candidate_260	ATCC25795_good_1_paired_contig_9	305004	305338	335	ATCC25795GL005117	ATCC25795GL005123	15.31	-
Candidate_261	ATCC25795_good_1_paired_contig_9	306822	307192	371	ATCC25795GL005117	ATCC25795GL005123	11.06	-
Candidate_262	ATCC25795_good_1_paired_contig_9	307203	307587	385	ATCC25795GL005117	ATCC25795GL005123	13.41	-
Candidate_263	ATCC25795_good_1_paired_contig_9	350492	350681	190	ATCC25795GL005152	ATCC25795GL005166	18.47	-

## Sheet: Sequences
>Candidate_1
ATCTTGTCCGGATTGGTGAGCCGTACCGCGACTCCATCGACGTCGAGTTCTGTCGCAGGACGTGCCATCATCGGGTCTCCAATACGTCGCGCAGGTCGTAGTTCATCGGGACGTCGAGCTGATCGAAGGTACAGCTGGACGGGTCGCGGTCGGGGCGCCAGCGCATGAACTTCACGGCATGCCGGAATCGGCGCTCACCGGTGTTGCCCTCCATCTGGTCATAGGCCACCTCGCACACCCTCTCCGGTCGCACCGGAATCCACCGCTTGTCGGCCGCCGAGTTCCACCTACTCGGTTCACCGTCGTGGACGTCGTCGCCGATGCGCAGCGGCTCG
>Candidate_2
GGTGATGTCGGTCTTGCCGTCCTCGATCTTGCTGATGTTCTGTAGCACCATGTCGATGTTGACGTCGGCGTCGGCGACCGCGCGGAACACTTTGGCGGCGTATCCGGGTACATCGGGCAGGCCGACGACGGTGACCTTGGCCTCGCTGCGGTCGTGGGCGACTCCGGTCAGGATGGCGTCTTCCATGGGGATGTCCTCGATCGATCCGTTGACGATGGTTCCGGGCTTATCCGAGTACGACGAGCGGACGTGTATCGGAACGTTGTAGCGGCGCGCGTATTCCACGCAACGCAGCATCAGCACCTTGGCCCCGCAGGC
>Candidate_3
GGCCGTTGCGGGGTAGTGCTGACACCTCGTCGATGATCTGCGCGATGCCGAAATCACTGAGATAGGCGTCGAGGCGGTCGGTGGTGAGCAGGACATTCGTGGGTTTGACATCGCGGTGCAACACGTCCATCGAATGGGCGTAGTCCAACGCTTCGGCGATCTGGGTGCAGGCGCGCAACACCGCGGCGGCGTCCGCGTCGGTGGCGGGCGCGGGGACCAGTACCGAGGAGTCCGGTCCGTCGATGTATTGCATCGCCATCCATGGCGTCGACGGCTCCGTGGGCAGCGTGCCCATCTCGTACATGGCGACGATATGCGGGTGGGTGAGCGCGGCGGCCAGTGTGAACTCTCTG
>Candidate_4
ATCGAGTCGGCGACCCCGGGACCCGAGTACTGCACCACCATCTCGTCGAAGGTGCGCCGCATGTCGAGCATCATCGCGTGCAATTCGCCGGTCACCTCGGGGGCCAGCGGAACACGCTGCGGGTTGTTTCCGAGACTCTCGATGCCCAGTGCCTGGGCGAGTCGCTTGGCCGGGTCGATGGTCAGCACGACGACGGTGCGTCCCAGTTCTGCTGCGCGCAGCGCCATCGCGGCGGCCGTGGTCGTCTTGCCGACACCACCGGCACCGCAGCACACGATGACCCGGTTGCTGGTATCGGCGAGGACGGCGCCCAGATCGAGGGCGGCAGGAGAAGTGCTCATATCAGCTGTTCCTTCGGCTCTTCGCGCGAGCGCTCATCGCACACCTTGGGCGGCGAGT…
>Candidate_5
AGTTGCAGCGCCTCCGCGACGGCCGACCGTCGGCGCGCCGCCCGACGTCGCCGGTGAGTCACGGTGGCCCCCACCAGAAGGCAGGCCAGCATCACGGTCGGTTCCCACACGAGCATCGTGAGCACGGCTGCGGGCGCACCGACCCACACCGGTGAGAGCCGCCGTCGTCGGCGAGATCGAATCGGAGGTCCGAGTCGATGACCGGCCGGTGTCGGTGAGACGAGTAGCGCCACCGCCAACAGGATCGCCGCAGTCGTCATCGGACGCCCGCATCGTCGAGCAGATCGCGCAGCGCGTCGATCCCGTCGCCGAACCCGCACCGCAGCCCCCACGCGGTGCGCGCGCCGACCCAACCGTCGTGATCGCGTTCGAGGACCGCGATCTCGCGCACCTGCCGAA…
>Candidate_6
GCGGGCTTCCCACGCCGAGGCGACCATGTCGGTCAGCGAATGTCGCATCTGCCAGCCCAGATCGCGCGCCGCCAGGGTGCCCTCGGCCACGATGCGGGCCGGATCACCCGGCCGTCGCGGGGTGACCGCGGGCTCGAAGTCGATACCGGTGACCTCGCGGATCGTCGTCATGATCTCGCGCACCGACGTTCCGGATCCGCTGCCGAGGTTGTAGACCGGCTCGACGGGCTCACCAGCGGCCAGTCTGCGTGCCGCCGCGACATGCGCGTCCGCCAGATCGGACACGTGCACGTAGTCGCGCACGCAGGTGCCGTCCGGGGTGGCGTAGTCGCCGCCGTTGATCTGCGGGACGCGGCCGCCGTACAGCATGTCGAGCACCTTGGGGAA
>Candidate_7
CGAGCGCGTACAGGTGCACCGCGATGCCGACCACGGGCCCGCACAGCAGCGCGATGACGGTCCTGGTCTCCAGTGCCGCCGGCAACAGCAGCAGTGCGGCGGCGGCCAGGGTGGCGCCGATCCATCCGGCGGCGTAGGCGCGGTGCAGTGCGGCCGCGACCGCCGCGGCGCCGGTGAGGGTGAGCAGTGCGATGGCGGTGGCCGCGGCGGTCAGCCAGGCCAGCAGTGCGCCGCTCGCCTGATATTCGGGCCCGAATGCGGTGTGCAGCAACCACGGTCCGGCGACCGCGGCCGCCGCGACGCCGATCGCCCCGATCGCGGTGACCACCAGTGCGGG
>Candidate_8
CGGCCACGCCGAGCAGCACCACGGCGGCGATCAGGATCGCCAGGGCGCGTTCCGGGATGGCCGCCAGCAGCAGTGCCCCGGCGATGGTCCCGGGGACCCGGCCGAGCAGCGCCCACCCGGTCCCCCGCATGTCGATGGCCGTACCTTCGCGCAGCACGACCAGCAGCGTGAGCAGGGTGGCCAGCATGATCAACGTGCCGGGCACCAGTCCAGGATCGACGACGGCGACCACCGGTGCGGCCAGCATGCCCATGCCGAAACCGATGGAGCCCTGCAGACAGGACGCCAGCATCACCGCGATCATGATGACCGCGAATCCGGG
>Candidate_9
CGGGATGAGATACTGCATGGCGATGGCGTCGTCACGGGCACCCAGCCCCTCGGCGAGGTACAGCTGGTGCGCGGCTGCCACCCGGTCCTCGTCGAGTTCGACGCCGAGTCCGGGTGCCGCGGGCACGTCGAGATAACCGTCGGTGATCTCGTACGGCGCCTTGGTGATGCGTTGGCCGTCCTGCCAGATCCAGTGCGTGTCGATGGCGGTGATCTCTCCCGGTGCCGCCGCGGCGACCTGGGTGAACATCGCCAGTGACACGTCGAAGTGGTTGTTGGAGTGCGAACCCCAGGTCAGGCCCCAGGCCGCGCACAGCTGCGCGACGCGCACCGAGCCGTTCATCGTCCAGAAGTGCGGATCGGCCAGCGGGATGTCGACGGCACCGGCCCGGATGGCGTG…
>Candidate_10
ATCAGCTTCATGGGGTGAAACTACCCACCCCGATGCCCGTCGTACCGTCGAATTCTCAGGAGGGCGGAAGTGCGGCCCTCGGGACGGCCACCGGAATCGCAACGGACGGAGCGATGGGCGCGGCGATGCGGGGTGCGGCGGCCAGTGGCGGGACGGGTGAGCCGACCGCAGCGGCGGGTTGTGCCGCGCCCACGGCCGGCACAGCGGCCGGCGGGATACCTGGCGGAACGGCACCAGGCACTGGTGCGGGTGCCGGCGGGGCCGGCGGGATCACTCCCAATACGCGTTGCAGATCCGGCTTCATCGCCTGGAGCTGGGATCCCCAGTAACCCCAGC
>Candidate_11
GTCGATCTCTCCGGTGGCCAGAGCATCGACCACACTGATGCGGTCCAGTGGTGCGACCCTGATGGCGGACCCGGGGGCCCGTTGTTGGAGCAGGCGGTCCAGGCCAGGTAGCACCAGCGGGCCGTAAAGATCGGCGAATGCGATGACCCATTCGCGGGTGGTCGTCGTCAAATCGAAATCGTCGAGGTCGCGAACGATACCCTCCACCAATTGCAGTGCGGCGTCGAGTCGGGGCTGGATTGCCAGCGCCGCCGGGGTGGGGGTCAGGCCTCGGCCGGAGCGCACCACCAACGGATCGCCGAGGAGCACCCGCAACCGTGACAGCGCGTTCGAGACCGCGGGTTGGGTCAGATGCAGCCGAGTCGCCGCCTTTGTCGCACTGCGCTCTTGGAGAACTGC…
>Candidate_12
GTAACCGGGCCATAGATAACTCGCTGCTCCGTCGGCCCCGTTGACCATCACCAGGGTCGGCCTGTAGCCTCCCGGTGCCCGGAAGAACCACCCGGGCAATGTGGTGTCCTCATACGGGATCTCCAACGGCACGGGCGGATTGTCCAGTAAGCCCAGATAGCCTTCCCAGCACCGGCGGTAGGCGGCGAATGTGCGGGATCGCACCTCGTCAGGCTCCGCGCATCCGTCGGCCACCACCACGCATGTCGCGTAGTACGTCGCGGCCCGCAGCAGCGCATTCCGGCCGCTGAGTCGATGGCCCTTTCGCGCGCAATCGTCTCCGATCGCGGCGACCCGGTCGGCGGTCGCCTCCC
>Candidate_13
ACGGTGGCGTCGAGCGCGCTCGTCGGTTCATCGGCCACGATCAGGGCCGGTCGGCCGGCCAGGGCGATCGCGATCAGCACCCGCTGGCGCTGTCCACCCGAGAGCTCGTGCGGATAGCGTCGAGCCAGCGAGGCGGCCGGGGCCCGCTGAGTGTCGAGTCCGACCTCGCGCAGCCTTTGCACGATCAGATCGTGGTGCGGACGGATGCCGTGCGCGCGCAAGGCCTCGGCCAACTGACTGCCCACCCGATAGACCGGGTTCAGCGAGTTCCCGGGATCCTGTGGCACGTATCCCACCCGGGGTCCGTCCGGGCGCCGGCGCCGTAAGGGTTCGCCCGCGACCTCGAG
>Candidate_14
CGAGACGGGTGATAGATCTCATGAGATCTCCTTGGATCCGAAGCGGCGCGCCAGGACGGCGAGCACACCGATGACGGCGCAATAGAGCAGGCTGAGCTCCGCCGCAGACTGAAAGGAGCCGTTGTCGTAGGCGTCGAAGATCGCGATGGACAACAACCGGGTATCGGAGGTGAACAGGAACAGCGCCGCGGTCAGCTCGCGCATGGCCAGCATCATCAGCAGGAGGAAGGTCGAGGAAAGACCCACCCTCAGCAGCGGGGCGGTGACGAAGGTGATGGCGCGGTGCCGACGTGCGCCGAGCATCACGGCGCTGTCCTCGAGGTCCTTGTCCAACTGGATGATCGAGGCGGAAACCCCCCGATAGCCCTGTGGCAGGAACACCGCCACGAACGCGATGAC…
>Candidate_15
GGGATCGACGCCTTTCGGACCGTGGCGATCTCGGTGAGCAGCACCTGCGGGGTTTTGTAGCCGGCGGCCAGGAACCCCATGCCACCGGCGTCGGCGGCGGCGATCACCATCTGCGCGGTGGTGGCGCCGCCGGCCATCGGCGCGGCGATCAGAGGGATGTCGAGCCCGAGCAGGTCGCGGGCAGCCTTGGTGCGTGCGGTCATCGTCATTCCTCGGGTGCGGAGTTCTTCGTCTGCAGTCGATTCTGCGCGCCCGGCCCGCACAGGTATAGGACACGCCGGCTCTCAGCCGCGAGACACAGCCTCACACGCTGGCCACGGCACCTGCCCGGCCCGGCCCGCAAACCTCAGGCCGGGACCGCCAACTTGCTCACGGT
>Candidate_16
GATCAGTACACCGAGGCCCGCGCGCGCTGGTGCGGGGTGGTGTACCGCACCAGCGCATCGCCGCCGAGTTGCACCACGGCAACGGTGATCACCAGGATGACGATGGTGGCCAGCATGACTCCCTGATCGAAACGCTGATAGCCGTAGGTGACGGCGACGTAGCCGATACCGCCGGCGCCGATCGTCCCGGCGATCGCCGAGTACTCGATCATCGCGATGATGTTGATGGTCAGCCCGCCGATGATGGACGGCACCGCCTCAGCGAGTTGCGCTGAACGGATGACCTGCAACCGTGATCCGCCCGAGGCCCGCGCCACCTGTACCAGCGCCGGCGGAACCGAGCGCAGCGAGTTCTCCACGATGCGGGTGAAGAAGGCGATACCGGCCAACGACATCGGG…
>Candidate_17
AGCAGACCCAACCAGAACCCGAGGCCGAGCAGAATCGCCAAGGTTCCGGTGAAGACGCCGGTCATGTTCACCTGCGGGGCGAACCACACCGTGAAGAGGCGGGCCGGCGAACCATATCGCTTGTCCGGCGCCACTGGGGCGATGCCGTGCGTCTCCACCGACAGATCCCCGACACCGCTGGGTGACCGACCGCTGAACGAGGGTGAGGTCAGCGATCGATTCGTGGTCGGAGTGGCCCCCGCACTGTTGCCGG
>Candidate_18
ACCGATGACATGGAACCCCGCCGGGACACCTGCCTCGGTACAGGCATGCAGATGCGCGATGATCTGGTCGCTGTCGAGGTAGCGATTGCCGCACGTGTGGTTCGCATCGGCGTAGGGCTCGTGCAGCCATGCCGTGCGTGACCCCAGCGCGCCGTCGACGAAAAGGTCACCGGCCAGCCCCGCGGCGCCGGTGGACGCCATCAGGTCGCGGGCGGCGGCCGCACTGTCGACGGCCTCGCCCCAATAGCCCGTGATCTGTACGCCGTGTTCGAGCG
>Candidate_19
GGCTGGCCCGGCTGACCGTACTGCTGCGGGTAACCCTGCGGTGCATAGGCCGTGGGCTGCTGGCCGTACTGGTCGGGCTGCGGGTACTGCTGCGGCTGACCATAAGCGGGCTGACCCGGCTGCTGATACTGCGGATAACCCTGCGGTGGCTGATAGGCCGGCGGCTGGCCCCAGGCCGGCGCGTCGTGGCCGGGCTGTTCCGGGGTCTGGGGCGGCTGCCAGGCGGGTTGGTCACCGGAGGGCGGGTTTCCGCCGGACTGCGGCGGCTGACCCGACCACGCCTGCGTGGGGTCAGATCCCTGCGGTCCGCTCATCGTGTCTCCTTGATCCGAGCTCGTACTGGTCTGCGTGACCCGCCGC
>Candidate_20
ACCGGACGTCACGTCGTGAGCTGCTCGACCAGTTCGGCTGCGCTGTCCACCGAATCCAGCAGCGCGCCGACATGCGCCTTGCTGCCACGCAGCGGTTCCAGGGTCGGGATGCGCACCAGCGAATCCCCACCGAGATCGAAGATCACCGAGTCCCAGCTGGCCGCCGCGATATCGGCACCGAACCGGCGTAGACATTCGCCCCGGAAGTACGCCCTGGTATCGGTCGGCGGGTTGTCCACCGCATCGAGCACCTGCTGCTCGCTGACCAGTCGCTGCATCGAGCCGCGGGCGACCAGCCGGTTGTACAGGCCCTTGTCCAGCCGCACATCCG
>Candidate_21
CGCCGACCGCCTCGAAGGTGCCGGCCTCCACGACCGTCAACGCCTCGTTCAAGCGAACCGTCTGGCCCTGTTTCAGGGCGGCGACCTCGATATTGGGCGACAGTGTCAGCCGCATCTTGCGGCCGGAGGTGAAGACATCGACGGTCTCGTCCTCGTGTGTGGCCAACAACACCCCGTACCCGCTGGGCGGCTGACCGAGGCGATCAACCTCCTCGCGCAGCGCGAGCAGCTGCTGACGGGCTTCCTTGAGGGTGTCCATCAGCTTCGCGTTGCGCGCAGCCAACGAATCGATGCGCGCCTCGAGCTGCTGGATGTCGCGTGCGCTGCGAAGACCGCTACCCGCTCCCACCGTCTGCTCGAGTTGTTCACGAAGTGCCGCAGCTTCGCGGCGCAACCTCT…
>Candidate_22
ACAGTCCTATAACGCACCTTTTCAACGGGTATTCCGGTAGCCAGATCGTAGCCAATGACGGTGTTGGTCGCCGTCTGTGACACCCAGGTCATCTTGGCCGACCCGGTCACGCCATAGGGCGCCTCGCCAACCGGGTAGCGCTGCCGCAGGATCAGCGGGTCGGTGCCGAAGACCAGCAGCGCGCCGCCGCGGGTATCGGTGACGAGCACCCGTCCGGCGGGGTCGACGGTCATCGAGGTCGCCCCCTCGCCGGCACGCAACGCCTGCTCGGGCTTGGTCCCGCCCTCGTCGATCTCGGTGACCGAGGTCTGGCCGCGGTCCAGCACGATCAGCGAATCATCATGGGTGACAAGGGCATCGACTCGTGCGAAGTTCTTCAGACTCGCGCCGACCTCGGTA…
>Candidate_23
CCCAGTGCGTCCAGGAAGCGCTGGACGTGCGCGGGCGTCTCCACGTCCGCCGGAACCGGGTCCGGGGCATGGCCGCCGAGGCTGCGCACGTAGTCACGTTCGGCCTGGGTCAGCCGCAGCGCCGCGCTGATGGCGTCGAGAACCTGGCGCGAGGGGTTGATCTCGCGGCCCTGCTCCAGCCAGGTGTACCAGGTGACGCTCACCCCTGCCGCCATCGCGACCTCCTCACGCCGCAGGCCGCTGGTCCGCGTCCGTGGCATCGGCGCATAGCCCAGGTCGGCGCG
>Candidate_24
TGCCGGGCACACCCCGCGGTGGGCAGCACGTGATTCGATCCGGCACAGTAGTCACCGAGGCTCACCGGGGACCACGCCCCGACGAAGATCGCACCGGCCGAGCGCACCCGGGCAGCGACCGCCGCGGCATCCTCGGTCTGGATCTCCAGATGCTCGGCGGCGTAAGCGTTGACGACCTTCAACCCGGCCTCGACGTCATCGACCAGCACGATGGCCGACTGCTTTCCGGTCAGCGCGACGGTGACGCGCTCGCGATGCACGGTGGTCTCCAGTTGCGCCCGCACCTCGGCATCGGCGGCGTCGGCCAGGGCGACGCTGTCGGTGACCAACACGCTGGCGG
>Candidate_25
CTTGCTCGGATCGCAGCGCTGCCCGATGCTGGGATCCCACGGTCCGTGCACGCGGAAGCCGTAGCGCTGGCCGGGACTCACCGTCGGCAGGTACGCGTGCCAGACGTAGCCGTCGACCTCGTCGAGCGGAATCCGTTGTTCGGTGCCGTCCTTGGCGATCAGGCAGAGTTCGACCAGCGTGGCGACCTCGGAAAACAACGAAAAGTTGGTTCCCGCACCGTCATAGGTGGCGCCCAGCGGGTAGGGGGTACCGGGCCAGACCGTCGTGGCCACGTCACCACCAGCCGGTTGCGGCCGCGAGCTGCCGCCCGAGTTCATTGGTCATGGAACGCAC
>Candidate_26
CAGGCCGCCGCGCCAGGACTGATTCCAGACCGACCCGACCGGAAGATCATGACCGGCCTCACTCATGCGTCCGGGAAAGTAGCGTCGCGTCTCATCGGGCAGCAGCAGGTACCCGATACCGACGGTCGCGAAGAACACCACTCCCGAGAAGAGGGCGGTACCCCAGCGGCGGACGCCCACGAAGTACAACCCGGTGATCGCCGGGGTCAGTTTGATACCGGCCGTCACGCCGATCAACAGGCCCGACAACCACCACCGTGTGCTGTAGGCGGCGTAGAGCACCGCGAGCATGAGGAAGATGCCGATCTGGCCGACCTGGATGCTGCCGCCGGGCGGCTCCATCCAGATCGCCACCGCGCTCCACAGCATGGCGATCCGCC
>Candidate_27
ATCGGGGAACAGGGACTCCTGCTGCACATCGGAGAGGCCCGAAAAGCCGATGCCGACAAGACGTATGGGCCCCACCTCGAGCGGGTCGAGCAGCAGCCGACGGGCGGTCGCCACCAGGGTCGCGGCGTCGGTGCTGGCATACGGCAGCGTCGCCGACCGGGTCAGGGTCGCCATATCGGATTTCTTGAGCTTCACCGTCACGGTCCGCGCGCCCCGGCCGTCCTTGAGCAGGCGACGGTGCGCGTGCTCACCGATCGTGGTGATCGCGTCGCGGAGTTGATCGAGGGTGCGCAAATCCTCGGCGAAGGTGGATTCGGCGCTGATTTGCTTGGCCGGGGCGTTCTCGGCCACCGGTCGGTCATCGATCCCGCGCGCCAACCGGTGCAGCGCCGGGCCGAC…
>Candidate_28
CGATGAATCGCGTTCACCATGGCCGCCAGCGCACCGCCACCATCGCTGACACAGTGCGAGATGACGATGCTGACCGCGGTCGACCCGTCGCTCATGGGCAGCACACCGACATGCCAGGCGGGTCCGTACTCCGGATCCAGCGGCATGGTCGACCGCTCATCGATCCAGCGGCCGAGCTCGGCGCGCGGACGCGGTGCCGCGAAATCGAGCTCGGACTGCGGGCCCAGTGCCGACACCCAGCGGTGCCGACCGAAAGGCAGCGCGGACCGTTCGATCCGCCTGCCGAGCAGCCCGTACCCGATGTGTTGGTGGAACCCGCGGATGGCGTCGAGATCGACGGGACGCTCGTAGATCCACACGATCTGCATGACGGCTTCCTGGCCGGTGGCACGCAGGCCG…
>Candidate_29
CGCAGCGCCTCGAATTCCGCGGCGTAGCGGTAGATCTGGGCAGACTCCTCGGTACGCGACCCGGCCGGTAGCGGCTTTTCGGCCAGGTTGGGGAACTCGTTCACACCGGTCAGTGAGGTCCGGCGGTGCGCGATGTCCGCGGCGCGCTGCTCGCGCACTGCGGCGATCTGTTCGCCGAGGTGGTCGCGCGCGGCCGTGAGCCCGCCGCGGCTCTCCAGGTCTTGGAAGTGCGCCCAGGCATGTTCGGCCAGCTGGACGGTCAGGTCCTCGACGAACCACGAGCCCGCACCAGGGTCGAGCACCTTGCCCAGGTGCGATTCTTCGAGCAGCAGCAGTTGGGTGTTACGCGCCATCCGTCGGGTGAAGCTCGTCGCCGTTCCCGGCAGCCCGCCGGGGATC…
>Candidate_30
CACGCGAGGTCAGCGTCTGTTCCAGCGTCATCCCGCCGACGACATTGCGCAGTGTCGTGGTGGTGAGCTGCTCGACACCGACGATGTAGTTGCTGATCTGGTAGACAGCGGCCTGCGGGTTGGTGACCTGGAAGTAGACGACGGTATCGATGTTGACGGTCAGGTTGTCCTCGGTGATCACCGGCTGCGGCGGGAAGGACACCACCCGCTCACGAAGGTCGACCCGTGCCCTGATCTTGTCGACGAACGGCAGCAGCAGCGTGAGCTGACCCGATACCGTCTTGCTGTAGCGGCCCAGGCGTTCGATGACCGCCGCCTCCGCCTGTGGGATCAGCGCCACCGATTTGGCGACGATGATCACCGCGAAGATCACCAGCACCGCCAGCAGTACCAATCCGG…
>Candidate_31
CAGGTCGGTGCCGATATCGGCTCCCACATCGTGCAGTTTGACGTCGACGGTGTTGTCGCCGGCCGCAGGTCCGTGGATATTGCCCGTCCACTGCGTCCTGCCGTCGGCAGAGCCGAAGCCGGGATACTCCGTGATGTCCACCTCACCTTGACGAGGCCAGTCGAACTCGTGGCCGGGTTCCAGACCGACCATCCAGAAGGCCGGCAGCAGTCCCTGGGCATACGGCATCTGGATGCGAGCGACGATCCTGCTGTTGGGCATGACGGACTGGTTTCCATAGGACACCACCCGCGCCGACGTGTAATCGTGCGGGGCGGCCGCATTGTCCGGGGTGGCCTCGCGGCGCACACTGATCACCAGGTGACCGTTCTCGTCGACGGTGACATTGGAGAAATCGGG…
>Candidate_32
GTCCCAGATGGTCGAAGATCTCGTAGAACGCATGGTGGACGAAGCCGACGCACACCGCACCGACGAGCGTGCCGTACCGGCGGAACACACCGAGATTGCGCACGATCTCGAAGGCGATGGTGGCCATCAGCGGATAGATCGCCACGATGTAGAGAGGCAACCTGCCCCAGAGGAATTCGACCGTGAAGACATTGTGCGCGAACATCGTGTCGATGTGTTCCTCGATGCCGAATGCGGCCGGGAAGTACAGCGGTGGTTCGATGATCAGCAGATAGGCGATGGCGCCGAACCACAACACGAGGTTGGTGGCGTCACCGTGGCGGCGCAGTCGGATCACCGCATAGGCCAACGCCAGCACGACCCCGACGATGATCGTCAGCTCGAGTACCGGCAGCGTCC…
>Candidate_33
CGGCGAGCAGCGAAACGGCCGCCATCGGCACATCGAGGGCGCAGCGCGCCATACTGGTGACCCGCGCGAATCGGTCCTCGGGTTCGGTGTCCAGCTGGAACAACTGGTCGACGGCGTGCAGTCGCGCGGCCTCCAGCGCTGTCGGCAGTGCATACCGATCCTGCAATGACAGTCCGTTCGGCGGATTCATGGTCCTCTCCTCAGCCCGCGGGCCATGGCTGCGGCCGATCTCGGCGTACTGGCGATCCGCCAGTCGCGTTC
>Candidate_34
TCGGCGTTGAAGAAGGTCGCGGTGATCGGCGGATTCCGGTCGCCGAGAGTGACCCGCAGCAGCTTGCGCTGCCGCTTGCCGTGTTGCGATTTCATGGGCCGCACATCGGTTTTGGTGATGGTGTCGACGAAGGTCACATGGGTACCCTCCTCGAGTTCGATCTGCTCACCCTCCTCGCGGACGTTGATACCGTCGCTGTACTTGCGCGGATAGTGCCGCAGCAGGTCGTTGACGGTGCGCAGTCCGAACGCCTCTTCCAGCGAGGTGGCGGCCTTGGTCCCGAGAACGTGGGACAACAGGTCTGACAGAGCGACCACGACTACTCCACCCCGATCAACAGTGCGTCACCGTCGTGATCGGTGCGGTAGCTGACCAATTCCGCGCCCAGATGCCGGCGGC…
>Candidate_35
CGATAAACGGACGGCGATGAGTTTGCTAGAGCCGACGGGTGAGTGCCTCGGACGCGGCCAACAGGTCGGCCGCCCAGCGGGCGCCCGGACGCCGGCCCATCCGGTCGATCGGGCCCGAGACGGAAATGGCGGCGATGACGGCACCGCGGCCGTCGCGCACCGGGGCGGACACGCTGGCGACACCGGTCTCGCGCTCGGCCGCGCTCTGTGCCCAGCCACGTTTGCGGACTTCCGCCAGGGTTCGCTCGCTGAATTTGGCGGCGGGCAGGATCGCCTGTTGTGATGCCGGATCGCTGTAGGCCAGCAGTACTTTGGCCCCGGAGCCGGCCGTCATCGGTAGCCG
>Candidate_36
TCCGGGTAGAAGTAGTTCTTCCGGGCGAACCGGCCCCACGGCGCGATGTCACAGTTGAGCGCCAGCCCGATTCTGATGGCCGACTCGACGGCGGCCTGGTTGAGCACCGGCAGAGCGCCGGGCAGACCGAGGCACACCGGGCAGACCTGGGTGTTGGGATCGGCACCGAACTTGTTGGCGCAGGGGCAGAACATCTTGGTCGCCGTGGACAGCTCGACGTGCACTTCCATACCCATCACTGGGTCGAACTCGGCGATGACGT
>Candidate_37
CCGTGTGCTGGCCGTCGATCGCCAAGGTCGATGTCCGCACCGTGACAGTACTGCCGCGCGGGACGACCGGCGGTCCGGCGATGAATGTCACTGCCACTCCGACGAAGTCGAAGACGAACGACGCGATGATGTCCAGCAGCGACCGCTGTGGCACCGCCACTGCCGAGCTCACCGTCGCGGAGGTGATGGCCGCCGCCGTCGATGCTGCGGCGGGCGCCACGTTCGGGGTCCACAGGTGGGCTGCGAGGCCGGTGTCGTCACCATCGGATGTCACCACGGCGGACTCCACCACGGCCGACTCTTCGGCTTCGGAACCGTCGATGACCGCGGACGCGCCCTCTCCGATCTCGGAATCGGCAGGGTTCTCGACGATCAGATCGACGGCTTCACCGTCCGATC…
>Candidate_38
TCCTGCTTACGCGTCTCGGTCTCGGCGGCCAGACCCTTCTGGTACTTGTAGCCGATGTAGTAGCCGTGCACGGCCTCGTCGCGGATGATCAGCCGGATCATGTCGGCGGTGTTGGTCAGCTTGGCCCGGCTGGACCAGTACATCGGCAGGTAGAAGCCGGAGTAGAACAGGAAGCTCTCCAGCAACGTGGAGGCGACCTTGCGCTTGAGCGGGTCGTCACCCTTGTAGAAGTCCATCACGATCTGCGCCTTGCGCTGCAGGTTCGGATTCTCCTCCGACCAACGGAACGCCTCGTCGATTTCGGCCGTCGAGCACAGCGTGGAGAAGATGTTGCTGTAGCTCTTGGCGTGCACCGACTCCATGAACGCGATGTTGGTGTAGACGGCCTCTTCGTGCGGG…
>Candidate_39
TGACCTTCCGGGGGGACCGCGGGCAGATCGGCCAGATTCACCCGCGCCTCGTCCAGCATGCTCTGGTAATCATGCTGTCGGGCAAGCTTTTCCAGCGCTTCGACGGTGCCGTAGGACCGGCGTTCACGGTGGTCGTAGTACAACATTCCGCCGGCCTCGATGCGCCCGCGTTTGATCACCTCCTCGGGCGGGAAGTAGACCTGACCGGCCTCGGACATGACCCCGAGATACTCGGCGGTCTCCACCGAGCGCAACGGGCGCAGGCCCAGCCGGTCCAGGCGCGCACCGATGTATGTGCCGTCGCCGAAGATCAGCGCCGCCGGCCCGTCGTTCTTCTCTTCATAGAGGCTGAAGAACTCCAGCATCGCCCGCACCTGCGGGGACAGCGTCTCGTCGTTC…
>Candidate_40
GTCGAATCTGGTCAGCTCCAGATCCACGACCCACTTGGTGGCCGAGACGTATCCGTACAGGCCGGGGACGACCAGGCGAGCCGGGTAACCGTGTTCGATGGGCAGTGGTTGTCCGTTCATCGTGATCGCCAGCAGTGAATCGCGATCATCGGTCATGGCCTCGGTGGGCGTGCCCGCGGTGAAACCGTCACTAGAGGTCGACAGCACCATATCGGCGTCGGACTGCACCCCCGCCGCGGCCAGCAGGTCACGCAACCGGTAACCGGTCCAGACTGCGTTGCCGATCAGGTCACCGCCCACCGGATTCGATACACAGGCCAGGGTGACGACCTTTTCGATGAGCTCGAACTTCTCCAGATCGGCGAAGGTGTAGGTCACCTCCCGGTCGACCATGCCATG…
>Candidate_41
CGAAGGTGTCGACGGCCGCGTCGACGAGTGCGCCGACCTGGCCGGCATCGGTGACGTCGCATCGGACGGCCTTGGCCACCGAGTCACCACCGAGACGTTGCACCGCCGCTTCGGTGGCCTCCGGGTTCAGATCGCCGAGCACGACCCGCGCA
>Candidate_42
CCGAGCGCGGCGGTCAGTCCGGGCACCGCGGGCATGCTCGGCTCGAGGTCACTCGGGTGCCGTGTGGTGAGCCGTCCAGGCCTGCCACAGCCGGGCGTAACTGCCCTGCGCCGCGACGAGTTCGTCGTGCGTACCCTCCTCGGTGATCGAGCCGTGCGCCATCACCACGATGCGGTCGGCGGTGGCCGCCTGGGTCAACCGATGC
>Candidate_43
GACCAACCAGTAACCGGTCACCAAAATGACGGACAGCCCGATGAATTCGGAACCGTTGACGCGCCCGACGAACCGGGTGAAAAAGGTGAACACCCCGATCGAGATGTCCCGCACCCGCGCCGAGGCATCCTCGATATCGTGCTGATGGGTGGTGTGTGCGTGGTAGGCGTGCACGGTGGGCGCGCCGAGCATGCTTTCCATCAGCACCTGCGACCGCTCGGCGATGACCCGCCGCTCCTCGGCATACCTGGGTGCCGACCGCGGCAGATACCAGCGCAACGCCCACAGGTAGAACGGGATCGAGAAGGCTCCGGCGATGGCCAGTCGCCAATCCACGCCGAGCATCGATGCCAGTGTCAACACGGTGAGCATCAGCGCCGAGAACATCGTCGGGATGAC…
>Candidate_44
CCAACATCTCGTCGAGGATCGGCACCATCGTCGGATCGCGCGTTTCATGGTGCAGCACACCGGGAATGGCCGAGGAGAACGACGCGGCATCGACGACATTGAGCTCGCGGGTCAACGCGTCACCGCCGACGACGATCGCCTTGACCACCCTGGAGTCGATGAACGCGGCCGCCTGCCACATCCGGGCCGCCACCTCGGGGCCCATGCCGATGGGCAGGAACGGCAGGGTGCGCATCCGCAGCACCGCGAGCTCTTGATGGCGGAACTTGGCGGGCAGCGCCGCGAACGGCTGCCTGCGCACCCCGGCCACCACCGCCTCGTAGGGGATGCCGAGATCGGACATCCGCATCTGTTCGCCGTCCTCGCGGGTGAACAAGCC
>Candidate_45
GGGCCTTTCTTGTGGAGCTGCCGGGAATTGAACCCGGGTCCTACGGCATTCCCTCAAGACTTCTCCGTGCGCAGTTCGCTAAGTCTCTACTCGGATCTCCCGGTCACGCGAACAAGCCGAGATGACGATCCCAGTCGCTGTTTGATGTCCCCACGGGTCCCGCGACCGAACCCGTGGGTGGGTCCCTCTAGCTGATGCCAGGGTCCGGGCCGAGGGCGCTCCCGGTCTGACAGACACACCGTCGCTTAGGCAGCGAGGGCGTAGTCGCGCTGATTGGAATCGGCGCTTAATTGGTTGCAACGACGCTTACGGTGGTCTCTTGCCTGCACCGGCACGCTTCCCTTGATTCGATGCGCGAAGTCGAAACCGTTCAGCCCCTCGCACCCCCGCCGAGGT
>Candidate_46
CACGATGCCGTAGACACCGATCGAGGTGACGGCCAGCACGTAGAGCACCGCCACCGGCAGATCGGTCAGCTGCAACGCGGTGGTGTGCCCGAACACCGACACCTCACCGCCCATCGGGATGACGGCGAACGCCATGATCGCCGGGATCACCGAGATCACCGGTGCCATCAGATAGATCGGCTTGTCCACACCGGCCGGGATCAGCCCCTCCTTGAGGGCCAGCTTGATACCGTCGGCGAGGCTCTGCAACAGCCCGAACGGACCTACCCGGTTGGGGCCGAACCGCATCTGCATGCGGCCGAGCACCTTTCGTTCGACCAGGATGGCCACCAGGACGGTGAGCAGCAGGAAGACGAAGATCGCAAGGCATTTCGCGAGCATCAACCACCACGGGTCGTG…
>Candidate_47
GCCGGCATGTCCGCCGGGGTACGCAGGTCGATGTAGAGCGCACCGGCCTGTAACCACTGCACCTCGGTGGTGGTGTCGATCGCGGTGTCGGGGGCGGCGATCGCCGTGCGTCGCCAGCAGCGGTGCATCAGGTCGGACCGGCTGACCGCGGTCCCGGGCCGTACTCGACGTAGATAGCCGGGCCAATCGCCGTGGTGGGTGATGTCGATACCGGATTCCCAGG
>Candidate_48
CATGACAGCAGACGGCCGCGCGGTTGGCAAGACCGCGCTCTGATCCCTATCTGATGCCGAGACGTCGCCGCCGCTCAGCTACGGGTGTTGATCACCTGCTCGGCGATATCGGCAAGTTTGGTATTGCTGTCCTGGGACAGCTTGCGCAGCAAGGCGAATGCCTGCACGTCGTCGATCTTGAAGCGTTCCATGATGATCCCCTTGGCCTGCCCGATGCGGTCGCGGCTGGCCACCGCCGACTCGAGCTCTTCGCTCTGGCGGCTTGCCAGGATCGCCGCGGCGGCATGCGCGGCCAGCACCAGGCCTGTGGTTTCGGCGCGGGCGGTCCAGACGTTGGGGTG
>Candidate_49
ATCGCGCTCGATGCGATGCCTTTCGGTCTGCGCCGAGGTGAGTGCCCCCTGCCGGGCTCGCGACAGCGCTCGCACCTCGTGCTTGAGCGCCGCGGTGGGCGAGGCGGCCAGCAACCAGCGGTCGATGCGCGCATCGAGGGCAGGCGCTAGCACCAGGATGGCGACCGCGGCGACGGCGGCGAGGATGGCGAGCACCCAGGACAGCGGGGGCGAGATGAATCCGAGTCCGGCGTCGGCATCGCTGCGCTGGACCGCCATTGCGGCCGCGGGCCCGAGGAAGGCAAAGCCCAGCAGGGCGGTTGCCATACCCACCGCGATCAAGTCGTAGATCATGCGCAGGAAGTGCTGCGCGGTGGCCTTCCAGAAGCGGGCGCCGCTGAAATCGAGCCACAGCTGATG…
>Candidate_50
CCGGGTGCGGCGGATAGCGGAAAAACGGCGGTGGCAGCTCCAGGATGGCCGCCGAGCGATTAGCCGCCTCGACCACCTGACCATCGAGCTGGCGCATCAGGAAGCGTTGTAAGGCAAATTCACTGACCACGCCGATGGTCACGCAGACAACCGCCAGCAGGGTCACCAGACTGACGACCAGGCGCGTACCCAGCGACCATGCCCGGGGGGTGAAGACCCGCCTCATCGCGGCGGGCGCAGGACGTAACCGGCGCCGCGGAG
>Candidate_51
CGCTCATATCGGGCAGCATCACATCGAGCACCACGACGTCCGGTGGGTTCTCACGCGCGAGGGCGAGCGCCGCGGCACCGTCACCGGCGGTGGCGATGTCCCACCCCTCGTATCTCAGGGCCATCGACACCAACTCGGCCAGCACCGGCTCGTCATCGACAACCAGCACCTGGATCGGCTTGCCGTCGGCTCTGCGCATCGTTGCGC
>Candidate_52
CGTGGGCCGACCCGCGGGCTGAGGGGGACATGCCTTCCATTATCGACGCCCGGGTGGGCGCGGCATGTGCCGTTCCTGTGAGCCCGCTATGAAAGCTCGGATCAGGGAGCGGGCGGCAGCGTGGTGGTCGTGGTCGGAATGACCGTCTCCTCGGGCGCCGGCCCCACCTCGGGTTCCGCACCATCGGTGGGCGGCCACGCCGCCGGCTCCTCGGAGCTGGGTGTGGTGACGGCCGTCGGTTCGGTGGGCTCGGCGCTCAGGGTGGGCATCTGGGTGGCAACCGTCAGGCCCGCCATCCCCAGCACGGCACCCACCCCCGCACCGGCAAAGATCAGCTTCAGCTTGTTGGATGTCAT
>Candidate_53
CGGGCACGCCGGTGGGGATGAACTTGCCGAGGTGGAACATCACCGCGCGGGTGTTGGCGTTCTGGGCATTGGTATTGGCCTTGACGATCACCGCCGACAGCTGGGCGCACTCGTTGTAGTTGCCCGCCAACGGTTCCGGGTTCCACGGCTGATTGCTGCGCGGGTCGCGCGGCAGCTCGGACACCGCGCGGACGACCTCGGGGGCGGCCAGGTTCACCGCACACGGGTCGGCGGCCGGGGTGGGCTCCGGCGGTGGTGGCGGCGGGGCGGCTGTCACCGTCGCGCTGGCCGGCGCTGACACCGGCGCCGGTGCGTCCGGGGTCTTGGACACCGTGGAATCGCTGGATCCACAACCCGCCAGCACGAGGACG
>Candidate_54
CGTTGCGCAACAGGTCGTCGATATCGTCCTCGCCGACTCCGTAGCGGCCGGCCAGCCGCAGCAGCGTGCTCTTCTCATATGCCGCGTAGTGGTAGATGTGCATGTTCGGATAGCGCTTGCGCCGTTTGCGGACCATGGCGAGGAAGTCCTGCAACGCCTGCTTTTCCGCTGCCCGGTCATGCGCCCACAGCGGGGTGAACTCATCGTTGACGGTCAGCACACCCCACAGGTATTCCAGGC
>Candidate_55
CGAGACCGTCCACTCGATGTATTCGTCGTCGGCGTAGTCGTCGTCGTAATCGTCGTAGTGGTCACCATCGGCCCAGTCCTCACCGAGGGAATGCTGGTCGGCCAGCGGTGTCGCCGCGAGCGGATGGTCGGGCACCACGTCGTCGCGGTCCTCGCCGCGCAGGAAGATCGCCCCCACCACCCCGAACAACGCGATGAAGGCCGGCAACAGCAGCGACTGGGCCAGCGCCGCCGAAAACGGCGCCTCGAGGAAGGACGGCAGATCCGGGGCCGGGCCCTCGCCGGAGACCGGTTGCCCGCCGCCACCCAGCTCGGCTCCGATCCGGCTGGTCATGAAGGCCGCCATCGCGGCGCTGCCGAGCACCGCGCCGACCTGACGGGTGCTGTTGTAAACCCCCGA…
>Candidate_56
GGCACATCGGCCACCGCGGCGGTGACCTTGTCCACGATTTCGGTCTTCTTCGGGCAGGCCGAGGTGGTCAGATAGATCTCGACGGCGACGGAGTGGTCGTCGGCGATGCTGACGCTCTTGACCATGCCGACCTCGGTGATCGGACGGCGCAGTTCGGGGTCGACGACCTTGCTCAGCGCGGCGCGCACCGCGGCTTCCAGGTCGGTATGTGTCGAGGACATTGCCACCGAGTCTAGGCCGCTGTCGTCGACCATCGGACCGCCGGGCCGAGTCGTCGGTCGGTTACGACGGTGGCTCAGGCTGCGGGACCGGGCGCGGGGCCCGGAGCCGGACCCAGCGCTGCCGGGAGCACCGGCGCGACGGGGGCAGGCGCCGGCGGTGGCGCGAACGGGTT
>Candidate_57
CCGCGGGTGTAGATCTCCAGGGCGGGTAACACCATGTCCTCGGCGTAATCGCGCAGCACCGCGCGGATATCGGTGGGGTTGTCGTGTAACTGGAGGTAGAGCAGGAATCCGCCGCCGCCGAGCATGCCGAGGAATCGTGCCCGTGCCTTGGGGTCGTCACTGGGTTTGATGGTGCCTGCGCGCACCCCGTCGTCGAGGTACTGCTCGGTGTTGTCGAGCATCCGCTGCCAGAACGCCTTGGCCAGGTCGCCGCCGGTCTGCATGCTGCGCACCAGGTAGACCATCAGCGGTGC
>Candidate_58
GTGTCGACCAACAGGCCGATCTCCACGCCGTATGCGGGCGCGAACGGCACCGAGGTCAGCAGTTCACGGGTGCCGGCGTACTCGCCGCCCAGCGGCTGCAGCAGACAGGTCAACTCCGGGCGCAGGGCGGCCAACAAGGGCCGCGCGACCAGTTCGGTGACCCGACCGCCGCCGTTGGCGTCCTCGCTGCCGCTGACCTTGAGCGG
>Candidate_59
GGCGCAACAAACTAAGACCGTGATGAGTGTTTTTCCCGAAATCATGGGTCGGATCGATCAAGATCCGATCCCTGGCGACACCGATTGTCTGCGCGCGTTCCGCCGCGGCAGTCACCTCGGCGATGACATCGTCGACCACACCGCGCTCGGTGACGCCGTAGTGGACCCGGAACGGCCGGGTGCGCGGAACCGCGCCACCGGTGTGTGAGCAGACCAGTCCGGCGCCGAACTCGGCGGCGACCTCGGGAAGCCCCGCATCGGCACCGGCCCAGGTGTCGTTGATCAGGTCGGCACCGGCCGCACAGGCCTGCTTGGCCACCGTGGCACGCCACGTATCGACACTGATCAGCTGATCGGGGTACGCACCGCGCAGCCATTCGATGAACGGCACGACCCGCG…
>Candidate_60
CACCGATTCCATGGCGTCCTGCACGGTGTCACCGGGCACGAATCGATGCACCACCTCCCGGGTGATCGGCAGTCGTTGCGCGGTGCGGCGCAACCCGTCGCGTCGGGCGGCGGCCAGAATTGCGGGACGGGCCACCCGGGTGAACACGCTCATCACTGACCTC
>Candidate_61
GCATGTCCTTGACGATGTGCGCGGGCAGGATGTTGTTGAACAACTCGCGCCAGGCCGGGTAGGGCTGGGCGAACGTCACCACCGCGGTCTTACCGCCCTCGACCGACTGGACCCCGGTGATGAGGTCATAGCCCGCCGGGTCGACAACCCCGGGAACGCTGACCATCTGGCGCCACAGGTACCAGAAGTCGTCGGCCCCGATGGGGGCGTTATCTGTCCAGGCCGCTTCGGGGCGGATCTTGTAGGTGACGGTGAACGGCTCCTCATTGGTGACCTCCGCGGAGATCAGCAGGGTGGGATCCATCTCCCAGCGGGACCCGGTGGGGGTGTTCGCGTCCGGAATCGGCCGGAACGAGCTGGGCAGCACCAACGCGGAGACGGCAGCGTTCACCGAGGACT…
>Candidate_62
CGTCCTTGCTCAGGAGTTCGGCGGCGGCTTCCGGTGGAGCCGTCCACGCCGAGGTCACCTGCGCGACATGCGGCGACGTACTCAGTCGGTCGGCGATCTCGGCGGCGGCAGCGGTGGCGTTCGGGGCGAGTGCGCCCTGCGGTGAGGCGATGGTGACGAGCAGCTGCA
>Candidate_63
GGTCAGGATGCGGGCACCGGAACCGCCGAGCGGATGGCCCAGCGCGATGGCGCCGCCGTTGGGGTTGAGCCTGCTCTCGTCGGCGCCGATATCCTTCAACCACGCCATGGGCACCGGCGCGAACGCCTCGTTGACCTCGAACGCACCGATCTGATCGACACTCAGACCCGACTTGGCCAGCGCCTTCTGGGTGGCCGGGATGGGCGCGGTCAGCATGATGACCGGGTCGGCCCCGGCCAGCACCGCGGTGTGCACCTTGGCGATGGGCTTGAGACCGAGGTCCTTGGCCTTGTCCGCCGACATGATCAGCAGCGCGGCCGAGCCGTCGGAGATCTGGCTGGAGTTACCGGCGTGGATCACACCGTCCTCGCGGAAGGCCGGCTTGATCTTGGCCATCGA…
>Candidate_64
AGTCGCGGGACCACCCGCTCGGCGACCCGCTCGGGCAGCCAAGGCAATTGGAAGAACAGGATGTACCAGCTGCGGCGCAACTGCCGGGGCAGGCGCGCCATCAGCCGGAGGGCATCGGCCAGACCGGTACGCGACCGGAATGCCGCCGACGGCGGTACCGACATGATGGTGGCCTTGACGAACGGACTGTCCGGCATGGCTGCCAACCCGGTGGCCGCCATCGCACCCCAGTCATGCCCGATGATGACATCGCGACCGGTCGGTCCGGCGGCGGCGAGTACCCGCAGCGCGTCATCCATCAACGCGCCGACGTGATAACTGTCCAGTGCCGACAGTGACGACGGTGCGTATCCCCGCATGAACGGGGCCACCACCCGCCAACCCGCGTCGGCCAACCGC…
>Candidate_65
CGGGCGTGGGTGAGTCCGCGGGGTGCCTTCACCGTCATGGTGAAGCCGTCGGGCAGTTGGTCGCGCCACTGGGTGAATCGCGCCGGCGTGGGCCACCGGTAGAAGCTGGCGTTGAGCTCGACGGTGTCGAACTCCTCGACGTAGACCGCCAGCCGGCGCGTGGCCGCCAGCTTGGGCGGATACAGCACCCCGGTCCAGTGATCGTAAGACCAGCCCGAGGTTCCGATCCGGACCACCATCAGCGCAGACCCTTCGACAACAAGCCGGCTGCGGTGCCCAGGTCGGCGACCAGATCGGCGAACGCGCTCTCACGCCGATCCGCCGGTCCGCGCAGCACCGAGGACGGATGTGGGGTGGCCACGACCTGGAAGCCCGCTTCGGGCGCGCGAAGCACCTCAC…
>Candidate_66
CACGGATGTATTGGCGCGATGAGGCTGTCAGCGGAACATTGTGATCGGCTAGCGGCCGAGAAGGGGGCCCACCGACCGGTGATCCACCCACCGCGGGACCCCGCGCAGATACAACTCGAATTCCGGTCCGAACCGCTCGCGTAGGAACTTCTCCTCGACCGGGATCTGGACCCGCTGCATGACCGCCACGAAGAGTGCCGCGGGCAGCATCGACACCCAGGACCGACGCTGAATGGCCTGGGCCACAAGCAGTCCCGCCATGCCGACGTACATCGGGTTTCGGGAGACCCGAAAGATCCCGGTATGCACCAGGGTCGCGGCCCGATCGACCTCCAGGGGATTGACCGAGGTGTCGTGACGCCGGAACGAGCCCACCGACGCGAGCAGCACCC
>Candidate_67
CTTCGGGGGTACCCGAGGCCAGCGTGTCGGCGACCTTCTGGCGGGCCCCGGCCAGGTGTTCCTCACAGCGTTTGGCCAGTTCCTCACCTCTTTCCCAGAGCTTGAGGGACGCGTCGAGGTCCAGCCCGCCGTGTTCGAGCTGGCGTACCACCTCGATCAGCTCGTCCCGCGCCTCTTCGTACCCCAACTTACTAATGGGCTTCATCTGCTCCCTCGCTCACTGCGGTGACGGCGCCGTCGGCAACCCGCACCCGAAGTCGTGTACCGGCCGACGCGTCCGCCGTCGACCGCAAGACCTGCCCGCTGGAACTGCCGTCCAGCACCTGCACCACCGCGTATCCGCGGGCCAGCGTCGCCGCCGGTCCGAGTGTGCTCAACCGCGCGGACAGGTGCTCGAGT…
>Candidate_68
GCTGGGCGTAGGCATAGGGAGCGCCGAACAGCTCGCGGGCATGCTCGGCGGCCAGCGCCTCGACGGTGTCGACGTTCTGGCACGCCGCGTAGAAGCGGTGGCCGATGGTGCCCTCGGCATACTTGTCGGAGAACCAGGTCCCCATCGTCAGCAGCACCGCGGGTGAGGCGTAGTTCTCACTGGCGATCAGCTTGAGCGAATCACGCTGGTCGGCGAGCTCCTGACGGGTTGCCTCGGCGATCCGCGGTTCGACCGACTCGATGACCTTCAGCGCGGCGCGGTACGCCTCACTGGCGGTGGCGGCGTAATCAGTGCCGGGGGCGGCGATCGACGAATCAGCAGTCATGGGGCTCAGCTTATCGCCCTGGCTGCAGGCCCAGTTACCGCAGGCTGGACGGG…
>Candidate_69
ACTATGGGTGCGGGGACCCCGGTGGAACGACGCCACAGCCGACTGATGTTGCCGATCCGGGCCAGCAGCGAACCACTGCCGTCCATCCGTGATTCCAGGGCGGCCTCGGTCGGCGTCTGCGAGTTGAACTCGCCGAGTGCCCGACACAGCGCCGGAAGCAGCTGCTTGGCCGCCAACTCGTAGCCGGCCGCCGACGGATGGAACATATCGGCGGAGAACAACACCTCGGGCG
>Candidate_70
CGTCACCGGTGCGGGCTGCGTACGCGCGCTTACCGTCGGGGCTGACCGCGACGGCGGTGACCGTGAAAGCCAGCGGGTACTCGGCGACCACCGCATTGGTGCGGATGTCGACGATCGTCAGACAGTCGGCCTCGGCCGCGCTGGTGACCACGAAGGCGCGGTCCTCGGTCAGACTGACCGCGACCGGAGCTCCGTCGAGTTCCACCAGGGCGGGCACGGCGGCGGCATCGGCACGGACGACCGCGACACTGTCGTCACCGAGGTTGGCCGCCACGATGGCGCCGGTGTTGGCCGCCACCGTCGCGATGGGGCCGCGGTTGACCGTGACCGAACCGGCGAAAGCGGTTCGTGAGTCGTTCAGCGCTGCGGCGTTGGCACGCACGGAAACACTTGCCATCT…
>Candidate_71
CGGCGGGACCGCCTGCGCGTACTGCGGATACTGGGCATAGTTCGGGTAACCCCAGCCGGCCTGCTGTGGGGCGGTGGGTGCGGACTGGCCGAGGGCGCCGGACAATTGCGTCAATTCGGCGGACGCCCGGGCCAGCTGGTGTGACATGGCCACGAACTCGGCGGACAGTCGGGTGAGGACCTGCTGCGGTTCGGTCATGTCAGACATCGTCACCCATGAACTCCCCGGCTGAGATGAGTAGGACTACTCGTTCACTCGTCGAGTCCGTGCTCGATCGCGTAGCGGGCCAGCTCGACGCGGTTGGCGACCTGCAGCTTGCGGAACGTCGCCTGCACGTGGTTCTCGACGGTCCGATGGCTCAGCGACAGTCGCTCGGCGATCTGTTTGGCCGTCAGCCCC…
>Candidate_72
GGGATGGAAATCGAGGTGATCGCGGGACAGGTTGGTGAAACCGCCGGCCGCGAAAGCTGTGCCGTCCACCCGGCCCAGCGTCAGCGCGTGGCTGGACACCTCCATCACGACGGTGTCGACACCGCGCTCCACCATGACCGCCAGCAGGGCCTGCAGGTCCGGCGCCTCGGGGGTGGTCAGCGAGCTGGGTTCGTCGCGGCCGTCGATGCGGATGCCGACGGTGCCGATCAGTCCGGCGACACGACCGGCCGCCCGCAGGCCCGCCTCGATCAGGTAGGTGGTCGTCGTCTTGCCCGACGTGCCCGTGACACCGATGACACGCA
>Candidate_73
GTCTCGCCCTCGTAGCGGGGGGTCCAGCCGGAGGTCCACAGCACGGCCTTCTTGCCCTCGGCGGTCGGGACGACCGGCTTCCACGGGTTCTTGATCAGACCGCCCAGGAAGGCCACCAGCGTGCCAAGACCGAACGCGCCGAGGCCGATACCCATCGACAGGCCGATCAGCTTGCGCCGCTTGATCGTCGAACCCTCGAGCGCATCGGTCAGGTTCGCGACGACGGTCTTGCGGTGGATCTCCGCCGAGGCGCCGTCGTGACGGTCCTGGATGGTGATCTCTT
>Candidate_74
CGCCGCGTTGAGGCGATCGGACAGATTGATCATGTCGTCTGACCCTACCCACCGGCGGCAAGGATCCGCATGAACCGCTTCTTCTTCATGTTCTGCTGGATCACCCAGGACACGTCCGGATCGGTGTCATCCAGCGACGAGAAGACCGGCAGGCCGGCCTCCGGTGCTGCGGCCACCGCGACGCTCCAGCAGTAGCCCAGCGCCTGGCGCAGTGTGCGCAGCGCGGGGTCCCGGCGCGCTTCGGCAGGCCACCCCGACACGACAGCCGTTGCGGCGGTGCATGTATCGATGGCACACGCCGCCGCGGCCGGGGTGCCCAGCAGTCGAGGTTCGCAGATCGCGGCGACCGCCGCGCGCACCACCAGGGGGTCCGGGTCGCGGGCCCACCGCGTGACCAGC…
>Candidate_75
TCGCTACTTCTTGACGGCCTTCTTCAGCGACGCCAACGCCTCGTCGATACCGGCCTCGGCCTCCAGGGCCACCTCGACCTCCTTCTGATACAGCACGCCGTAGGTGAACGTGTCCTCGCCGGCGGCATGCGCGGCGTCGGCCTCGTGCAGCAGATGGGTCCGGCTCACCACGCTGTCCTGGTGGTCACCGAGCAGACTCTGGATCGTCTTGGCCTTGGCCTCCACCGCGG
>Candidate_76
GAACAATTTGCGACTGGCCTTGCTGTAGGTGAGGACTGACGGCCTCACCTCAATCTTGACTTGCAGGCGGTCGATGCGATCCAAAGCTTGCGTGAGATCAGAGAGCCGAATTGCATGACCGCCGTGTTCATCGATGGATGCGAGTAAGGCCGCCGAGTCAATACCTTCGGACAAGTCATGATCGGAGGCGTCGGAAGCTGCCTGTAGCAGATACTTGTAGACCTCTAGGCCCTCAGGCAACCGCCGCATCCCGCGAACGAAGTTGTCGGCGAAGGTCTGAAACCTGCCTTCCATTTGTTCCGCTACGGCACGTTTCGCGATGTCGAGGGTCTCGCGGGATCCGATAGTGGGAGTGCCGGACCAACCTGACGTGGTTTCCTCGATCCCTTCGGCTCGGCA…
>Candidate_77
CTCGCGGCGGCGAAGAACAGGCTGCCGTAGTCGGCGAAGGCGGGGTCGGACAGGAACAACTGGGTGACGCGCTGGGCGGCGCGGCCGCGGTGGTGGTAGAAATCCTCGAATGATGTTGTCAGCCAATCGGTGTCGAACGGGCCGTCATGGGATGCGGCCCTGCGCACCAGATCGGCGGTCTGGATGAGGCCGCCCTGGGCGCCCTGCCCGGCAATCGGGTCATAGGAGATCGCGGTGTCACCGAGGGCCAACACGGGATGGCCGGAGGCCGTGCTGCCCACCGCCTTCCGGACCACCTGGGTTACCGCCCCGGTCAGCCACGAGTGCGGATCCTCGTCGATCACCCGAAGCCGGCTGACCTCCGGTAGGTCCCAGTCGATGTAATCGTGATGCAATCCC…
>Candidate_78
ACGTCGCAAACGCCACCGACGGTCCCTGCAGCGAGCTCTCGTGAGCGCTCGGAGCCACCGGCAGCGCACCTGCCGCCGGCGGTGCAGGCGTGGCCGGTGGCACGTCAGCAGGAGGCATCGGGGTCCCCTGCACCGGTCCGAAGATCTGATCCCCGAAGGTGACCCGGTCGTCGACAGGGACCCCCTGGGCGATCAGGTTCGGATCGATGGGATACGGGCCGGTGACATGTTGCCGCATGGCGAGCGGCTCATATGGCCGGTCGCTCTCACAGATCTCCACCGTGGGTGCGCGCTTGCCGGGCT
>Candidate_79
GATCGCTCCAGGCCACCTCGATCTCGGTCAATGAGCCGTCGGCAAGGCGCTCGGACAGCGCGCGCACGGGCTCCTCGGTCGCGGCGTCGGAATCTGTGGTATCGGCGGCGAGGGTCATGAGTGCACCACCGGGGTCACCTCGGCGGCATCCGCCACCCGCTGGGCAATGACCACCCCGATGACGAAGGACACGATCAGAAGGCCGACGATGCCCCACCCCAACGCATTCGAGGTGGCCAGGCCCTCCAGATTGGTGAGGATCAATGCCAGGGTGAGACCGAGTCCGACGAGTCCCGATGCCGGCGCGATGCGTACCCGCCACTGTGAGTACCCGCGGCGGTCACGTGCGAAGAACACCAACACCGCGACGCTGGTGGCGATCAACAGCACCACGAATCC…
>Candidate_80
CGTTGCGCCGACCCCAGGGTCCGAGCGATCGGAGCGTCAGACGATCGGAGACCTCCAGTGCGTCGGGTTGCAATTCCTCGAGCAGGGCGGTCACCGGGCCGGGCAGCACGGCCCGGTAGCCGCCGGTGAACGGGATTCGGCGCGCCGGAAGGGACAACCGCGTAACACCGGACGGCAGCACCTGCCGACCCGCATCGGCGCCCGGCACCACGAGTAGGACATCGTGCCCGGCCGCGCTGTATTCGGCGCCGAGCCGATCGACGGCGGTGCGCAGTCCGCCCGAGCGCGGACCGTAGAAGTTGGCGACCTGGACGACCCTCATGGGCCATGAGTAGCCGCGATCTGTGTTCGGGTGGTCACGCGCCGCCGACACCGACGTGAACTGCCGGTGAATGCGCT…
>Candidate_81
CGCCGAACCTCGCGACGCTGGCCGCCATCCGCCCCATCCGGTCGGCGAGATCGCTCTGATCGGCGGCACCGAAGAAAGCCAGCAGATCCGACACCGCCTCGATCGGGAACAGTTCCTCGACGATGGCGTCGATCACCGGCGCATCGGCGGTGATGGCGCGGACCACGGTGTTCTGGGTGTAACCGAAGGTGGCTTGCGTCTCGATCGCCACCGGCGTGTGGTCGATATGCCAGCGCGACAACCACGTCGCGATGTCCAGATCCGCGGGACGGCGCAGCAGCGCCACGTTGGCCAGACCGGGTGTGCGCGCACCGGCAGGCACCTCCGGGGCGGGCAGCGGCACCGACTCGGTCACCAGGTAGGCGGCCAACATCTCACATTCTTCGGAGAGCCGCTGCA…
>Candidate_82
GTCTCCGGCCCTGCCGTGACATCGAGGCGGCACGCGCAGGACGCGAGAACGGGAACATCGGCGCGGGCGCGGGCCAACATCAGCTGCTGGCCGATGATTGCCGCTTCTGCATCACGGCCGAGACGTTGCAGGCACTCGTGGTATCCGTGCAGACTCCAGACGTTGCCAGGATGCTGGCACGACCGGCGAAGAGTGCTGTCGAGACCGAGATCCGCTGCGTACACTTCGGCGGCCTCGGACACCCGGCCCTGCTCGAGCAGAAGAGCGCCGTAGGCGTGCCGTGTCGGCTGCATCCAGCCCCAGGGTTCGTCGTAGGGCAGCGCGTCGTCGAGGGCGATGGCATCGCGGAGCCGGGCGAACGCGTCGTCGAATCGCCCTTCCCGATAAGCGATTTCGCCG…
>Candidate_83
CTGTGGTCGAGCGCGATCAATTCGCCGTGACCCTCGAAGGTGTCGAAACCGTCCGAGCCATGACGGAACCAATCCTTCGGGCCGCCCGCGACCGCGTCGCGATAGCGCGGGTGGTCGGTGCCGACATGGTTGAACACACCGTCGAGCAATACCCTGAGCCCG
>Candidate_84
CATCGATGCGACTGGCGATTCTGGTGACATCGTGGTTACCGATGAACGTCAACGGCACAAAGGAATCGAGAAAGTCGTTGTGCCGCTGCAGCGCCCAGTCGAGTTCGTGGAAGTTCTTGTCGTTCAGGGCACTCCAGACTGCCTTCCACAGTTCATACTGGGTGACCGAGTCGTATCCGGCGGCGCTCACCTGCGCCGCGTAGTCGCCGTGGATGACCTCGCCGAGGAACCAGGCGTCGCGATGGCGGCGACGAACCTGCGGTAGGACCTGCCGCCAGAATTCCGGATCGACCGCGTAGGCGGCATCGAGGCGCCAACCGTCGGCACCGCGATCGAGCCAGTGGTTC
>Candidate_85
GGACGGTCCAGATGGATGCGGAGCTCGCCGGGACCGGCCAGCGCGAACTCGTCATCGGAGCCCGGTGCCAACGGCACCGACTCGTCCTGCTTTGTGCCGGTGAGCTTTTCCCCGCGGGCCCGCAACCGGGTCCGGCTGCGCCAGGTTTCGCCGCCACTGATCAGGACGACGTCATTGCGTCCCCGCTGGATGTCCAGGCACGCCTGGTTGACCAGCGACTGCGGCACGTTGCCACCGATCGGGGTGTAGCGGGTGGCCGCAGATGTTGCCCCGATGCGCTGCGCCAACAGCAGACCGGGATCGCGATACCTCCAGGACAGCAG
>Candidate_86
CTGGCGATGGCGATCCCGGCGGAGAAGGCCGAGAGCACGGCGGCCAGTGCGATGGCCTGCCACAGCACGATCGCCGCGCGTGGCGCCCGAAGTGGCCAACTGGCCCGCGCCAACAGCGCGGGTACCGGACCGACGAGCGCCAGCGCAACGACGGAGAAGGCCAGCGCGGACACGCCGTAAGTGTCTCTCAGTCGGTACCGGAATTACCAGTCGGCGTGATGGTGGCGTGCTTGGCCTCCAATTCAGCCAGCGCACGACGCAGCGCGGCAGCCTCACCGGCCCCGACCCGTTCCACGAAATGCACCAGGGCTGCCTCACGACTGCCCGAGTCGGCCGCCTGATCGAGTGCGTCGACCATCAGGCCGGCAACCAGCTCGTCGCGTCCGTGGGTCGGCGCAT…
>Candidate_87
CTTGGCCCGGATGATGCAGCCGCCGCGCCAGATCCGCGCCATGTCGCCGGGGGTGATATCCCAGTTGTATTCGGCGCTGCCCGCCTGGATCTGGTTGAAGCCCTGCGCATAGGCGATGATCTTCGAGGCGTATAGCGCCTGGCGGATGTCCTCGGTGAATTGCGCGGCATCGGTCGGCTTCTCGCCGAGGTCCCCGGACGCGAGCCCGGTGGTGGCCTTGCGCTGGGCGACCGATCCGGACAGCGCGCGGGCGAAGACGGCCTCGGCGATCCCGGTGACCGGGACGCCCAGGTCGAGCGCTGACTTGACCGTCCAGCGGCCGGTGCCCTTCTGCTCGGCCTCGTCGAGGATCAGGTCGACCAGCGGCTTGCCGGTCTTGGCG
>Candidate_88
GGATGCGGCAGTACAGGTCGCCCGCGGGGCGGTCCGGGTAGTCGGTCAGGCTTGTCGGCCGTGCCTGATTGGGCGGTAGGTAACCGGTCAGGCATGGTGGTGGGAGGTTGAGGTTGAGGTTGAAGCTCAGAAACGCGCCCTTGTAATCGGGTTTGGTATCGCGATTGGTGACACCCGCGCCCTGCACCACTTCCACCGCCGACGGTGCCAGCACCAGCAGCTGCTCGAGATGCGGCTGATAAGTGACCGCCACATCACCGAGGGTGACCAGGTTTGCCAACACCACCGGCAGGGTCGGCTGGACCCGGTCGAACAGCTGACGGACCTCGTCGGCGGCACGCGGACCCACGTCGAGGATGCCGGTGACCGAC
>Candidate_89
GAACGCGCCAAACCGGCCTCCTCGGCCACCGCGGCGACCGAGATATCGGCCAACGATTGGTGTTCCAAGTGCTCGGCCAGCACCGCCAACAGTCGATGGCGCCGATGCTCGCCACGTGGTTGAGGCCTGCCGGGATTGCGCCGGCGGGTGGCCTTGGCCGCGTCAGCTGGCACGGGGGGAGGCCGCGGGTGCCCGACCGGTGAGTATCACCGGTCCGTATTTGGCTGCCCGCCGCGCCCCGGCGGGCAGCTCCCGGGTGCGCA
>Candidate_90
TGTGGGTGTGACCGCCTGCGGCGCCTGTCGGTGGTTCGCGCATCACCCATTCCCGGCCTTCGGCGTCGACGACAAGTGTGGTGATATTCGACTGGCCGATACCCACACGGGTGATGGTCAGCGGAGTGCTGACGTCGATGCCGTGGCTCCGTAGCCAGGTCGCCACGGCGTCGGGTTGCGTCCACATACCCGGGTCGGCGCGGTCATTGTGGGCGGAGGTAGCTGGTCGGACTGTCATTTGCGGATCTCCATCGGGCCGGC
>Candidate_91
CACACCCGGGATGGACAACGTGCCGCCCGCACGTACCAGTGTGATCGAGGACAACAAGGCCGATTCGTGGCCGACGGCGTCGATCACGACGTCAGCGCCGCGCCAGTCGGTCAGATCGAGCACCGCATCGGCCGGGTCGTCTTCGGACGCGTCCACAGCCACGGCACCGAGGTTGGCGGCCTCCTTGAGCCGGGCCGCGACCTTGTCGATGACGATCACCTGTGCGGCGCCCAGGATGTCGGCGGCCATGGCCGCGCACAGACCGACCGGGCCCGCGC
>Candidate_92
CCAGATCTCTGTGTCGTCCCTGGGCAAGTTGGCGGTACCGACGCCGGTGTCCAGCGCGAGACCCCTCGCCGTGCAGCTCAGGACCGCCGACCACGGGGCGGCCAACGGGGCACCGTGTCGGCGGGCGACGAGTAGGCCGGTCACCGGCGCTGGCTCCCGGAGCCCGGTGAACGGGACACACAGATCGTCGAGGCGACCGACGCAACGGCCGGCGGGGTTGTGAACGCGCAGACCGATCAGCTCACTGAGCAATACGGGTCGGGGTCTGACGCCGTCGGTCGACGGCAAGGTGGCCGGCACGATCGTGTCCTCCTGACCTGCCCCTACACCG
>Candidate_93
AGCGCGGCGGCGAACAGGTCCTCGGCAACCTCGGCGGCGTCCGACTCGGTGAGCTCGTCCAATTCGGATACGGCGGGCGTGATCTGCCGAACCGGCCGAACGTCGGACCAGCCGGCATCGCGCAACGCCGCGAGCAGGTCGGCGGACCGATCTTCCAGATCAGCACTCCAACACACACCCACCGCACCGACCCGATAGCCGGCCGCCGC
>Candidate_94
CTACCGCACAGCACTTTGTCGGTGCCGGCGAGCGTGCAGAGCAGGTCCAGCTGTGCGGCCCCGTGGGTGACGGTGTCGAAGAACAGCTCGCCGAACACGTCCTGCGGTGCGCGTGACAAGGCGGCCCGGACGTCGGCACGCGCACGCCAGCCGTGGCTCCATCGACCGAGAAGGCCCGGGGCGCAACCGCCACCGTGCACGAAACAGATGCGCAGACCCGGGAGCTGGTCCTTGAGGCCGCTGAGGATCAG
>Candidate_95
CGGCGCGGGGCCTGCCCAGTCGAACTGCCGCATACTGTCCGGGGGTAGCACCGCCACCGGCCGGGGATCGGCATTGATCAGTGCGGCCACCGCGGGCCACGCCTGCGGATAGTGCACCGCGCGCAGCTGACCGCCGACCCCCCAGGCGAGATCCGGCAGCACCGCGATCAGGGCCACCCCGCACACCACGGCAACCGACCGGCCGAGCCGCGCCACACCCGCGGCCGCCAGCACGTAGCCGGGCAACGCCAACGCCACCCACTTCTGCCCGTCGCGCAGCACGCCGAG
>Candidate_96
GCACCGACCAGTGCAGCTGCTGATCGAGGATCACCTGGAACAGCAGCACGCCGAGTCCCAGTGCGGCGAAGTACGAGATCACCACGGAACCAACCAGATACAGCGGCGCGATCAGCGCGCGCAGGAGCAGCATGAGGATGATCAGCACGACGATCACGGTGACGACCACGATGTAGCGGATGTCGCTCTGGTAGTAGTCACGGGTGTCGGCCAGTGCCACCGGGTATCCGCCCATCGACACCGAGGCGTCCGACAGCTCGGTGTTCGGCAGGGCCCCGCGCGCGGCGTCCTCGATGACCTTGACCTGATCCATCGCGGCCGGGCTGAACGGGTCGAGCTTGGTGAACACCAGATAGCGCGCCGTATGACCGTCTGGCGACACGTAGGCCTTGGTGGCCG…
>Candidate_97
CGGCCGCGCACGATGAGCATGTCCTTGATGCGGCCGACGATGAACAGTTCGCCCTCGGAGATGAATCCGCGGTCCCCCGTGCGCAGCCAATCCGTCGCCGGTGTATCGGTGGGGCCGTCGACAAGCGTTGCGCCGAAACCGGTTCCGGTCTGGTCGGGCTTGCGCCAGTACCCGGCGGACACGTTCGCGCCGTGCGTCCAGATCTCGCCGACGGTGCCGTGCGGGCATGGTGTGCCGGTCTCGGCGTCGACGATCAGGACCAGGGGGGAGGATTCCGGCAGGCCGTAGCGCAGCAGCGGTGTGCCGCCCGATGCGCGGACCGCGTGCCCCTGCGCCAGCTGATCGG
>Candidate_98
AAGAAGGAGAAGATGCCGATCAACGACGCCTCGAACACCACGTAGGCCATCGTGATGAGCCCTCCGCTGGCCATTCCGACCACCCGGCCCAGGCCGTGGGATATGTAGCCATAGAAAGCCCCGGTGGTGGTGATGTGCTTGGCCATCGTTGCGTAGCCGATGGCGAACAGACCCAGGACGACGGTGGCGACAATGTAGCCGGCCGGGGCGTGTGAACCATTTCCGGATCCGACTGCGATGGGCACGTTACCCACCATGGCGGTGA
>Candidate_99
AGCGGCTCGGCGAGGAAATCGAGGACGCTCATCGGGCATCCGCATCGTTCGCGCCGAGCCCGAAGGCGCGCGCTAGATTCTGAGGTTGCAACACCACATCGGGACGATCGTGCAGGAGCACGGTGTTCATCAGCAGCACGGCCTCGTCGGCGAGATCGGGTAGTGCCCGGAGGTCGTGTGTGGACACCAGGATGGTGACACCACTGTCGGCAAGGCTGCGCAGCAGGGCGCTGATGGTCGCTTCGCTGCGGTTATCCACGCCGGCGAAAGGTTCGTCCAGTAACAGCAATTCGGCCTCCTGAGCGATACACCGCGCCAGGAAGGCCCGCTTGCGCTGGCCGCCGGACAGCTGCCCGATCTGGCGATGGCGGTACTCGCCGAGTTCGACGCGCTCCAAAG…
>Candidate_100
CGACCTGCAGGAGATCGGATCGGGATACCCCGAGCAGATTGCCGAAAATGATGTGGTTCAAGTCGATCTGGCTCGGGGTGATCGAGATGAGGACCAATCCCGACGCGAACAGCGTGGTGAAGACCACACCTATGGCGGCATCTTCCTTGGTGCGGCTGGTATCTCGCACCACGCCGATGAGTGCCACCGCAGCGAACCCGAAAACGATGGCGCCCAGGGCGAATGGGGCACCGACGATGTAGGCGAGCACCACCCCGGGCAGCACCGCATGCGAGACCGCGTCGCCCATCAGCGACCAGCCGATCAACACCAGCCAACACGAGAGGGTGGCGCAGACGACCGAGGCGATCAACGTTGTCGCGATGGCCCGCACCA
>Candidate_101
CTGATACACCAACTGTCACCGATGTCCTGATACAGAACTGTCACCGATGTCCTGAGAGATCACAATCCGAGGATCGGGAACCGCGGCGCATTCGAACTTGTGTTCGATAGTACGCCTGGAAACCCCTGGCCGCAAGGTCATGTCTCAAGATCCACGTCGGCAACGTCCGCCCACGCGCCGGGTCGGGTTCCGCCCCTGCACAACCGTCACCGCAGCGCTGACACCACAACTGTCACCGATGTCCTGAGA
>Candidate_102
ACGGGTCCAATAGCGGTATGCGTCAACGACATTGCGGGTGTCACCGGCGCGCAGCAGCTCCGGGTCGTACCGCGCCGCGTCCGCTCCGGTGGGCAGCGGGCCCTGCCACGGGCCGACACCGGGGCCCGCACCCCACTCGGTGGGTCCGGGCGACTCAGTCATCGGCGGTGATCCACAACGCGGCGTGGGTACCGACCACCGAGACGGTCGGGTACAGCAGCGCGGCGTTGATCTCACCCTGGGTGCACAGCGAGGCCCGGATCGCGACGGCATCACGGGTCTCGTCGGGCAACACCAGCAGCGAGGACCCGTAGGCCGAGCAGGCATGCGAAAGTCCCTTGCCCGGCAGTGTCGGACCGGTGAGCACCATCAGTGGCCCGCCGCGGTTCTGCGAATCCT…
>Candidate_103
CCACGACATTCGGTGCACGGCTCGGAGAAGCCGAACGCGCCCTGGTTGCGGTTGACCACCCCGGCGCCGTTACAGCTGGGACACACCTTCGGGCTGGTGCCCGGACGCGCGCCGCTGCCATGGCAATTGGTGCACGGGGCCGGGCTGGTGAGCCGCAACGGCATCGCCACGCCCTTGGTGGCCTCCAGGAACGAGAGCTCGGTTTCGGTCTCCAGGTCGTTACCGCGCCGGGGGCGGCTCGGCCGGGGCTGTTG
>Candidate_104
CTCGGCGACGTTGATCAGCGGGTCGAGCAGTTTGAACGGCGAGTACAGCGGCGGTCCCGCGGCGACCTGGCTGATCAGGTCGGACCAGTCCGTGGAGGCGGTCACCTGGTCCTGGACTCGGGCTGTGTAATCGGCCAACTGCGGGACCAGGATCCCGGGGGCGGCATCGAGGCGGCGTTCCCGCACGACCAGATGGGCGGCGAGGTCTCGGGTGGTCCAGCCCTCGCACAGGGTCGGCGCATCGGGGCCGGCGGCACGCATGGTGTCCACCAGTGCGGCCCGTTCTCTGCGGGCAATGGTCATAGCGGTCGGCCGTTCATCAGTACGTCTCCACACCCTCGATCCGGACGAACATCCCATGCCCGGTTCCGTCGTTGGTGAAACGGGTGCCGTCCTCGG…
>Candidate_105
GTCCGCCGGCTTCGGCGCTCTCCTGCGTGCCGAGCACGGCCTCGACCACCTGCTCGGCCGCGCTGGGCGTTGCTGCGCCCGCCGCGGCGCTGACGTCGAATACGTCGTGATCGACGGTCGCGCCGTCGCCCTTCTCCCCTTCGACCAGCACCATCCGCACTGTCGTAGGTGTCAGGGACACACCGAGTACGATGTCCACTTACC
>Candidate_106
GGCATCGAGAATGCCCATGCTGCGCGCAGTGTCGAGAGCAGCACCGCGCACGTCGATCGGCGAGCCGTTGACCCGCAGATGACCGGCCCGCTCGATCACCTCGACATCGTGGCCGGCCCGCGCCAGATCTATCCCCGCGCTCAGACCGGCCACGCCGGCCCCGCTCACCAAAATGCGCATCGCCAACCCCTTCGAACAGCAGGGCACCCACTATAGCAACTTTTTGTTGCTTTAGTGGGTGCCCGGTACGTCAGGGTGCGCCCAGTCCT
>Candidate_107
GGAAAACGGTGGTGGACAAAGCTACTCCGCCGGTATTGCCCGAGGCGGCCACGGCGGCGCCGTAGCGCAACGAGGCCAGCACGGCGGCCAGCGTCTCGCCGCCGACGCAGTCGACCGCGGCGGTCCATCGCTCCTTCTGCAATGGCCGTGCCGGATCGCCGAGAGCCGCGCGGTCCACCACCTCGGCCGCACCCAGTGTGCGCAGCCAGTCGC
>Candidate_108
GGCGATAGAAGCGCAGCATCACATCGAGGCTGTGGCCCCGCGATGCCATCGCGCGGGCGTGCTCGAGTGCGGTCACCGGCGCCTCGGCCGCGGTCGCATCGATACCGTGCCGGACCATCGAGAGCACCGCCTCGAGGTTCGACGAGCACGACCCGAGAGTCAGCCCGCGCAGCTCCGGATCGGCCGTGATCTCGGGAATGTGGTGCGCGAGATGTTCGAGCATGTCATCGGCCAACGCGGAGACGTCGCCGAGTAGCGCAGCGGCCACGGCCTGGACCGTCGGCGAACCGTCGGCGGCAGGTCGCGGGTCCACGTAGCGGACTTTAATGGTTGCGCACGCGCACCAAGGTCCGTCCTCGGTTACCGCCGCCACGGATTCGCTCCAATGCCGCCGGCACC…
>Candidate_109
GCACCATCGTGGTGGCGGGTATGCAGTCGACATCGAGGAAGATGAGCAGTTGTGCACCATTGGCCAAAGCCACTGTTGCACCCGCATTTCGGGCCTGTGCCAGCGGAAGTCCGTCCATTCCGACGGCACACTCGACCACGGCGGTCGGGAGCGCCGCGTCCACGAGCCGGGAGTGCACGTCGGGATCATCCATCGCGACCACGACCTGCAGATCGGGCCGTACCGAACCGGCCACCAACCCGGCTCGTTGGCGTTGCAGGTGCGCGCCGCGCCCGTGGACGGTGGTGATGACCGCGGTTCTCATCGCGACACCGCGCCCCGGCATGCCCGCGCCGTCTCCTCGATCGCAGCGGCCGCGCGATCGGCTGCCCCCCGCACGCGCCAGCGGTGCCACTGCTC…
>Candidate_110
CGTCCCAGGAACGGATCGCCGTGTTCGGTGCCGTAGCGGACCGCGCCGAGCTTGGCGCTCATGCCGTACTCGGTGACCATGGCGCGGGCGATCTTGGTGGCCTGCTCGATATCGGAGACCGCACCGGTGGTGGGCTCGCGGAACACGAGCTCCTCGGCGGCTCGGCCGCCCATCGCGAACACCAGCCGCGCGACCATCTCCGAGCGGGTCATCAGGCCCTTGTCGTCCTCGGGTACCGCGACAGCGTGCCCGCCGGTGCGGCCGCGGGCCAGGATGGTGACCTTGTAGATCGGCTCGATATCGGGCATCGCCCAGGCGGCCAGCGTGTGCCCGCCCTCGTGGTAGGCGGTGATCTTCTTTTCGTGCTCACTGATGATGCGGCTCTTGCGGCGCGGTCCG…
>Candidate_111
ATCAGTTCCTCCAGGGCAATTCGTGCTCGTCGAAGGGAACGTCCGGACCGGGACCGGACGGCACCCCGAGATCGATCGCGATGTTGTCCAGCAGCCGGGTGCGGCCGAGTCGGACGGCCAACAGCATGCGCGCCCGCCCGGTCTGCGGCGCGGGACCCAACCAGGTGTCGCGGATCTCCAGATAGTCGACGCTGATGGCGGGGACCTCCTCCAGGACCGCTCGCGCGGCATCCAGTGCGGCATCGGCGCCCTCGCCGGCGGCGTAGGCCCCGGCCAGCAATGCCGACGGAATGGCCAGTGCCTGTTCGCGTTCGAGTTCGTCGAGGTAGCGGT
>Candidate_112
ACGAATCTGTTCGGCCAGGGTCAGCGTCACCGCCCGCCGCCAGTCCGGGTCACCGTGCACATCGCGGGTGATGTCCTGCTCGGCGATTTCTCCCAGCGCGTCACGCAGATCGGCGGCGGTGGGCAGGGCGTCGAAGCGGAACACCAGCGGGCGCACCGTGGCTGCGGTGACGGAGACCACGAATTCCCCGTCGGCCTGGCGCCGTCCGATGACCACGGCGCTGGACCGGCCCAGCGGCGACGGGGCGAGCTTGCGATAGGCGGTGCGCGCTGTGAGCGCGCGGGCAGGTATCTGG
>Candidate_113
CTCCCGCAGGGCTGCGGTATCGGCGAACGGCCGCTGATCGAAGGCTCGGTCGGCGGCCCACCCGACGCCCTGCACCACGTGCCCGAACACCTCGGTGAACCGTTCGCGGGTCATCGTGTTCACCTCGTCGAGGGTGATGGAGCCGGATCCCGCCACCCGCGGGCCCTTCTTGCCCAGGTGGAAGAACACGATGTTCAGCGCGATCGCGGTGATGGCGCCGGTGCTGATACCGCTGCCGAACAGGATGTCCAGCCCGGCGGGCAGTGTCGAGGAGATCGCCGGGTAGGAGGTGACCAACAGTGCCAACGCCAGGCTCGTGGTGACGATGATGACGTTGCGGTGGTCGGTGAAATCGACCTTGCCGAGGGTCTGGATGCCGACGACGGCGACGGTGGCGAA…
>Candidate_114
GCGGTGCACCTCAAGAATCTAGGGTGCCGCGGCCGAGTGCGGCCAGCGCAGAACCACACTGCAACCGCGACGGTGACAAACCGTTATCTACTCACTCGGAGCGGAGGTGCAACCGCACGAATTCCGGTGGTGGAACGTGGTCGGCACCCGGATGTGTCGCGGGGGTTCCTCGGAGCCGCGGATACGGGCCAGCAGCAGTTCGACCGCGGTGACACCGATCGTCTCGACGTCCTGGGCGGCGGCGGTCAGCCGGGGTTCGAAGAGGTCCGACCACTCGAAGTCGTCGTAACAGACGAACGCCACATCCCGGGGTATGGACAGGCCGAGCCCCCGGATCGCCTTCAAGGTGCCGATGGTCATCGCATTGTTGAGCGACACCAGCGCCGTCGGCCGCTCGGC…
>Candidate_115
TAGAACTTGTCGGCCTCTTCGGAACCGACGGGCAGGTAGGAGACCAGGACGTCTACCTTGTTGTCCTTGAGCACCTTGACGACGTCGACGGGCTCGGCATCGGAGACCTCGATGGTCTCGGAGTAGTACTTGCCGATGCCGTCGAGGGTCGGGCCGCGCTGGACGATGATGTCGGTCGGCGGAACGTCAGCGATCTTGATGGTGTTGTTCTCCGACGCCGAGATCGCCTCTGACAGATCGAAGCCCACCTTCTTGGCATCGACGTCGAATGCGGCGACGAACTTCACGTCGCGCACATGGTACGGGCCGAACTTGACGTGCATCAGGCCTGGTACGGAAGCGTTCTCATCGGCGTCGCGGTAGTACTGCACACCCTGGACCAGAGAGGATGCGCAGTTG…
>Candidate_116
CGGGCAGCACCAGCAGCACCCCAGCGGGCACCGGTTGGGCGCCGAGGATGGGCGTATCGGCCGGGCGGCCTAGCCTGGTCAGGCAGGCCGATGTGTCCTTCAGCGGACCCAGCACCGGCGGGCGGATCAGCAGGGCTTCGATGGCCTGGGCCGGCAACGGCAGGTCCGACGGTGTGGACTGCTCGATGACGTGCCGTGCCGTCGTGTAATCCGCCCGAGCTCCGGTGCCCGGCCCAGGCTCGGTGCCGGTGAGTGCCAGGCTGCCCAGGACGACCGCGACGATGACCGCGACGCCGGCCGCGAGCAGACCGACGAACAGCCACGTGCCTCGGCGCACCGGCGGACGGTCGGCATGCCGCAACGGGCCACCATCGGCAGGTACGACGCGGTGGTGCCCAC…
>Candidate_117
GCGTGCGGGGCCGGGACGTCGAAGATGTCGTCGAACGCGGCGAGGCCGTCACCGATGTCCACCCCGTCCTCGGTATCGACCTCGTCGTCATCGTCAAAGGGCTGGTTGCCCATCATGAAGGTGCTCAGTCTCCGTCGTCGTAGTAGGTCGGCTCAACCTTGGCCTCGAACCAGGCTCCCGCGGGCAGGAAGGACATCAGGCCGTCCAACGCGCGCTGCAGGTTGTCCTGGGTACCGGCCAGGAAACTCCCGTAGAGCTCGCCGTTGACCTTGCGCGGGATCGACACGATGCGGCCCTGCGCCGAATCCAGCACGCCGGCAGCGACATCGGC
>Candidate_118
GCACACCCTGGTTCGGGCGTAACGGACCCACCGAGGCGTCGATGGCCAAGGGCATCACCAACGCCGACGTCTCCACCTGGGGTGCGACGCTCTCGGGCTTGATCACGTTGTCGCACAGCGACCATGTCGAGGTCGGCGCGCCCACCGGGGTGGCGTACGGGGCACCAGGAATGCCGATCGGCTGACCCTTCGTCATCCGGTTGAGCTCTTCGGACTTGACCGCCGACGGGGTGGCGGCGTTACCGAGCACCAACCGCGCGGAGGTCAGGTTGTAGACCGGCCGGATGCTGTCGGATCCGGGCACCATGACGTAGAGCTGGTTGGTGGTGCGGTCGACCAACAGCGTGTCCGAGCCGCGTTTGCCCAACGGTTTGAAGTACGCCAGCAATGCAGCGCCGA…
>Candidate_119
CCAGGGGAGTCTCGCCGCCCCAGGGCTTTCCGGGTGCCGGATCCCAGGTTCCGGCCAGCTCGGGCAGCGCCAGCCGCAGGTCGGCCGCGCCCATGGGACCGTTGTCATCGAGATGGTGGAGCACGGCAGAGCGGGCCCTGTCGAGCCAGGCCGATCCGTCGGTGGCGACCCCGGCCTTCTCCACATCGGCGATCAGCTTGCGGGTCTCGGTCTCGGCGACCCGGTCACTGGAGGCCACCTGCAC
>Candidate_120
AACCACCAAACACACTATTGAGTTCTCAAACAACACGCCCGATCCTGACCGCGCAACAAGTCCGCGGCTAAAAGCCGCGGTCCGCAGTGCGGGCAGTGAGGTACTCCCCGGTTAAGGGTTTCTCTCTCGGATTTGGTCTTCGCTCTCCG
>Candidate_121
GGAACCGTTCTGCATCTGATCGATGATGTCGCGGCCGATGCGGTCGTAGGGTGCGGATTCGTTGACGAACCGGCGGCCCTGCTGGTTGACGAAGATGCCGCCGGTGAACCACAGCGCGAAGGCGGACCGGCCGTCGGGATGGGTCATCCCCGGTGACCACCAGGCCTGGTCCATCAGATCGACATCGGCGCCGACGGCGATGGCTGCGCGGTGCGCGCGGCCGGTGCTACCGGGACCGCCCATGGAGTCCGTGGCGTGGCCGGGTACGCCGTATTCGGCGCGCATCTCGGCGTTCTGTTCGAATCCACCGCTG
>Candidate_122
CACCGTGGAAGACCCCACTGACGTTGATGTCCATCACCCTGTTCCAGTTGGCCACCGGGGTATCCCACAGGTAGCCGAACTGTTCGACGCCGGCGTTGTTCACCAGTAGTCGCACCGGTCCGATATCGCGATAGACCTGCTCGGCCAACGCGACCACGGCCTCGGCGTCACGCACATCGCATACCGCGACGTGTGCCGTTCCACCGTCGGTGACCAACTCCTCGCGCAATGCGGTGGCGGCGTCCTCGTCCACATCCACCAACACGACGGTCATGCCGAGCCGGTGCGCATGTCTGGCCAGGCCGGCGCCGATACCGGCGCCGGCTCCGGTGATGACCGCTATGCCGCCGCCGAAGGTTGTGCGGGCGTCAGCGTCCCCCACGGTCACGCGTTCGTCGC…
>Candidate_123
CGGCCGCAACATCAATTGCGGCGACAACGACGCCATTGCCGCTTCCTGCGCGTCACCGTCGATGATCAGATACGCCGTATTGTCCTGGTGGTACAGCGTCAGCTGGCCGATGCGTCCCGGGTAGGTGTCTTCGGCGACAAAGCGTTGCCCCCGGGCGTTGACCAGGATTCCGCGCACCAGCTGCTGCGGGTCGGCGAAGATCGCGACCTCGGTGGCGTCCATATGGGCCAGGTCGGCGCCGAGCGCCTGCGCCATCTGGATGGCACGGCCGTCGTGCTGCTCGATCGAGGCCGCCGGCCTGCCCGCGATGCGCGGCGCGTACTGCGCCACCATCGCTTCGTTGTAGGCGAAGCTGCCGGTGGCCAGCACCACCCCGCGCCGCGCGCGGATGGCGACATC…
>Candidate_124
GGTGGTGCCCACGCCGAGAGCATCGACCTGCGCGGCGAAGGCGATACGTTCCGATGCGTCCTGTGCGGCGCGGTCGGCGGTGCCGTCCGGACCGGTGTGCAGCAGGGTGAAAGCATGAGCGCTGGTGCCCAGCGCGGGCACGCCGTAGCGTTGCTGAGCGGCCAGGTTGGAGCTGCCGTCGAAGCCGGCGATCCACGCCGCCCGTGCCGCGGCGACCGCGGCCTGCTCGTGGGTGCGTCGCGATCCCATCTCGATCAGTTGGCGGCCGGCCGCGGCGGAGACCATCCGGGCGGCGGCCGAGGCGATCGCGCAATCGTGGTTGAGCACCGACAGCGCCAACGTTTCCAGGATGACGCACTCGGCGAAGCTGCCGCGGACAGAGAGCACCGGCGAGTTCGG…
>Candidate_125
TTGCCGTACTGGTAGAGCATCACCCATGAGGGATTCTGTGCGGCAAGCTCTTTGGCGTGCGCGACAGCGGTGTTCGAACCGCCCTCGGCGGGCGAGAAGATGATCTTGGCACCGTAGAGCTCGAGGAGTTGACGTCGCTCGATCGAGGTGTTCTCCGGCATCACGCAGATCATCTGGTAACCCTTGAGCAGGGCCGCCATGGCCAGGGAGATACCGGTGTTGCCGCTGGTGGGTTCCAGCAACGTGTCCCCCGGCGTGATCAGTCCATCGCGCTCGGCCTGCTCGATCATCCGCAGCGCGGGCCGGTCCTTGATCGACCCGGTGGGGTTGCGGTCCTCCAGCTTGGCCCACAACCGCACATGCGGGCCGTCGGCGCCGTCCTCCCAGCGCGGTGACAGC…
>Candidate_126
GGTACCCAACTGCACGGTGAGTCGCGAGCGGGTGGCGGACAGGCCCAGTGGCAGACGGCGCAGCGGCTGGCTGTGGCGGGACAGCCAGGACAGCACTGTCTCATCGCAGAAACCGACCGCGCCGTGCAATTGGTGGGACACCCGGAAGACCACCTCGGCCGCTTCGATGGCGGCCATCCGGAGGGCCAGAGCGTCGGCCGGTCCGTCGGGGCCGGTTGCGGTCGTCAGCGCATGGCGTGCCAGCATCTCCAGGCCGCTGCGCTCGACCTCGGCATCTGTGAGCTGGAATTGCACCCCTTGAAAGTCCGAAAGCGGTTGACCGAATTGTCGACGCAGTTTTACGTGGGCCACGGTCAATTCCAGTGCACGATCCAGCATTCCGAGCAATGTCCAGCAGGG…
>Candidate_127
GCGGGGCGAACTTGTCGATGGTCATCCGTCCACGCGCGACGACGGTATCGCAGTAGGTCACGCCGTCGGCGAGGGTGAACGCCATCTCCTGCACGGCATTGGCGCCGGCATCACGGAAGTGCGCACCGGCCACCGAGATCGCGTTGAACCGGGGTACCTCGGCAGCGCAGAACTCGATGGTGTCGGCGATCAGCCGCAACGACGGCTCCGGCGGCCAGATCCAGGTACCGCGCGAGGCGTACTCCTTGAGGATGTCGTTCTGGATGGTGCCGGTGAGCTTTTCGCGTGGCACACCCTTCTTCTCCGCGGCGGCCACGTAGAAGGCCAG
>Candidate_128
CGCCGTAGTCGTAATCGAGGTCGGGCAGGGTGTATTCAGCCACTGGGTTCCTTCCTAGTCATGGGGATCGCGGTGGAGTTCGGCGTCGGATATCTCGACAACAAGCTCGAGCTCAACCTTGCTCCATCCCTGCGCGCACCGCAAGGAGCGGGTCTCCGCCACGCCCGGAGGGCGGCTCAGAACAAGACGATGGCGGCGAGAACGCCGATCAGGACAAGTGCGATGACGGCCGCCCGGATGAGCGCCACGACCTGGTTGTTGGTGTAGTGATGCGACGACTGCCAGTCAGACGGCGGCACCGCCGACCCTTGCCCAAGTGGATGTGTTGCCATCAGACGCTCCTGACCTGCACGATCAAGCTGCCCC
>Candidate_129
CGGGCCGAGAACGGGCCGCCCCCACACGATCCCGCACCCGCACCCAGAACCGGGCCTACCGAATAGCCCACGAACGCGCACACAACCGCGCGGCCATCGACGCCCACCCACCACCCTTCTGAAGGGCCGACGGAGGCGGCCTGGCGGTGCGATTCAGCGACGAGGGGCGGGCATCCGCGTCGCGACGTTGAAGCGGTTCCAGGCATTGATGGTCACGGCCAACGCGATCACCTGAGCGAGTTCCTTCTCGGTGAACACCTCGGCGGCGTTGGCGTACACCGCATCCGGCACATGTCCGTCGTGCAGTGACGTG
>Candidate_130
GTTGGGATTTGAGTGGGGGCCTGAGGTAGAGTTTCGCTCGCCTACCGGCGATCCCGGAAGGCACTCGGGCTGTGGCGCAGCTTGGTAGCGCACTTGACTGGGGGTCAAGTGGTCGCAGGTTCAAATCCTGTCAGCCCGACCAAGAAAACCCGCTCTGACCTCGGTC
>Candidate_131
TCTCGCTACCGCCCCGAAAGTCTCGTCGCGGACCGTCCGACCGCGGCGGCTTCGGCCGGTCGCGTCCACCGCGGCGGGCGTACCCGCCGCTACCGGAACGCTGTGCACCGTCGGCGCTCGAGCGTTGACCGCTGTTCCCTCCGGAACGCGGATTGTCACCCGTGGCCCGGCGATGTCGCCGATCGTCGCTGTTGCCTTGTCTGTCCTCGGCCACAGTCG
>Candidate_132
GAACAGGTGGTCGGCGGCGTAGCGGGCGAAGACATCCGAAAGACCCGGCTCGACACCGATGCCGACGAGCGCCAGCCGGCCGGCGTCGCGCCACTGCTGCTCGGCCGCGAACTGCTCGTCGCCCAGCTTGACCCCGGTCAGCTCGTAGGGCTTGTCGGGATGGCGCACCGACAGGCTCATGGCCATGTCCAGGTAGTCCGCCCCGCCGGCATGCGCACCGTTGAAGATCGGCATGACGAACCGCGGGTCGACGGCGTTCATCACATGGGTGATGCCGTGCGCACGGACCAGCTCGGCGACCGCATCGGCC
>Candidate_133
CGCGGAACGGCCGATGAAACCCGATTACCAGAAAATCCCCGCGGTTCGGCCGGCTCAGCACGCGACGCGGAGCGTGAACTTTCCGTCCGTGGTGAAGCTGGCGGCGTCGGTGCGGAAACCGGTCGCGGTACCCGTGATGACGAAGGTGGGGCCGATCATGCTGACCTCGGCGTCCGGTTCGCCGAGCCCGGAGTTGTAGTTGCCGGTGAATCCGGCAAGGTTGCGGATCGCCACCGACTGAGCCGATAGCTCGTCGCCGCCGGAGACCAGGGCGCTCACCCCGGCGTCGGGGTCACC
>Candidate_134
GATCGGAACCCGCACCGGGCTCGCTGCGTAACGGCAGCGCGTGCCGGACCAGAAGCAGTTGCACCGTGACACCATATGGCGGGCGACCGTCGACGATCCGACCGACCGTCACCCGGCCCCGACCACCCGGTGACGGCTATGGGGTGATGATGTCGAAGTTCGGGTCCGGTCGGTCGAGCACCCCGAGCAGGGTGCCCAGCGCCCCGGCGTCGCCGGTGAACTCCACCCCCGGCGAGTCGCGGTCGCCGGCGGCGAAGGCCAGCAGCCTGGCCTTGGTCGCGAAGGTGACGGTGGCAGTTGCGGTCGCCGGGTCGGCCGCAACGCGCCGGTACACCAGCACCCCGTTGCGCAATGTCAGCCGGTAATCGGCGCCCAGGTCG
>Candidate_135
GCGGTGCCCGTGAGGACGGACGAGCGCTACGCCGTAGGGGTCTCCCATACCGAGGCATCGACCGGGGTCCCGGTCACCATCTCCACGACACTGAAGATGAACTCGTCCTCGGTCATATCGCCGTCGGCGGCAACCTGCGTGAGCGCCTCGTTGATCAGCGGGAAACCGGCGGCCAGATCGAATGTCCAGCCGGAATCGGTGCGAACGAACTCCCAGTCCGCACCGGCGGGCTCGCCGTCGACCAGCATCGGCGCGTAGGCCCGATCCCCGTCCACGCGCACCTCGCCGATGGAGTTTCCTTCCAACGCATCCGCGTCGATCATGCCCTCGTCGATGCCGTAGACCAGCAGATCGGTCCCGTTCATCGAGTCGAAGTCCGGCGGTGTCTCGACCCGCATG…
>Candidate_136
CCCTTGGACTCGGTCAGTGCGGGGGTGAAACCCTGGATGAGTCGCAGCGCGCCGAGCACGGTGAGCTCGACGGTCTCCCGGATGTGCTCGAAGCTGGTCTTGGCGAACGGTTTCATCGACGGGACCCGGAAGGCGTTGTTGATCAGGACGTCGACCTTGCCGAACTCCGACATCGAGGTCGACACCAGGTTGGCCACCTGGTCCTCGTCGGTGATATCCGTGCCGACGGCCAACGCCCGGCGGCCGAGCGCCCGCACCTGTCCCGCGACATCCTCCAGGCGTTCCACGGTGCGGGCGGCCAGGATCACATCGGCACCCTCCTCGGCACATCGGCG
>Candidate_137
AGGAAATCGGCCTGGCGTGCCAGGGCCGCAGCGAAATCGATCGCACCGACGATCACCATCCGCGGCCGGGGCGCGTAGCTGGCGACGAAGACCTCCATACCTCGATCGTCGGTCTCGTCGACCCGCTCGCCGTCCGGACCATAGGACAACACCGCAGTCTGTCCGGCCAGCAGCAG
>Candidate_138
GTGCCCATCAGACTAGAGGCAGTAGTTAGGTACGTCACACCCACCCCCAAGCAACCGCTTGGCCGGGTGGTCACCAGAGGGGTACGGGTGCCTCGCCGAGCGGGTAGTAGCCGGGCAGCTTCTCGCCCGCCAGTGAGCGCTCGATGCGCTTCTGCATGGTCGGTGTCAGATCGCCGGAGGAGATCAGCTTCATGAACGCCTTCTGCACATGTCCGAAGTCGAAGAAGTCGCGCTGCCACTCGATCAGCAAGTCGTCATTGAGGCGGAACCAGCTGCCGCCGATACCGTAGATCTCGTCCTTGGTGCCGTCGCTCTTGTGGGCGATCTGCTTCCAGAAGCCGACGATCTCGTTCTGCTTCTCGTCGATCAGGGTCTTCTGGTACTCGTACACCCAGTTCT…
>Candidate_139
GGTGAAATAGGGGACCTGCTTGACGAGGTCGAGGTACACCTCGGCGATCAGATGGTTCTTCGAGGAGAAGTAGGTGTACGCCGTTGCCGGAGCGACCTTGGCCCGCGCGGCAACCGCGCGCACCGTCAGGTCGGCATAGGAGGTCTCGCGCAGCATCTCCATCCCGGCGGTCATGACCTTGCGGAAGGTCTCCTCCTGGCGGCGATTGCGCGTTGTCTCCGCCGGACCGCCGCTCGCGCCGTCTGTGACAGTCACCACCGAATCGCTGGACACATGTCCAAGTTATCCGACGCGGCGGCCGGTGAGCAAGCTCTGTGCTGAAAATAGCT
>Candidate_140
GAATTCCGGAACCCTGTGCGTAGCCGACGGCGGCCGGGATGCCCGATTCGGGTACGCCGATCACCAGATCGGCCTCGACGGGATTCTCGGCGGCCAGCCGGCGGCCGATGTCCACCCGGGTGGCGTGGACCGAGCGGCCACCGATGACGCTGTCTGGCCGGGCCAGGTAGACGTACTCGAAGACACAGCCCTTGGGGGTCGGGTTGGCGAACCGGGTGGACCGCACGCCGTCGGCATCGATTGCCAGGAGTTCGCCGGGCTCGATATCGCGCACGAAGGAGGCGCCCACGATGTCGAGGGCGGCGGTCTCCGAGGCCACCACCCAGCCACGGTCGAGGCGGCCCAGCGACAACGGGCGCACGCCGTGCGGGTCGCGGGCGGCGTAGAGAGTGTTCTCGT…
>Candidate_141
CTCTTGGCGATACCGAAGTCGGCGATCTTGATACCGCCGGCCGCGGTGACCAGGATGTTGGCCGGCTTGATATCGCGGTGCAGGATCCCCGCGGCATGCGCGGCGGCCAAACCGGCGAGCAACTCCGACAACAGCGCCCGCACCTGCTGGGCCGGCACCGGACCGGCGGCGAACACATCGGCCAGCGTGCGCCCGGGAAGCCGTTCCATCACCAGGTAGGGCAAGCCGGCGTGCTCGCCGCTGTCATGCACGGCAACGATGTTCGGGTGGTTCAACGTGGCGACCGCA
>Candidate_142
CGTCAAGGCGAGGGTCGGCCGGATCCGCGATATCGATGATGTCGGCCAGCTCAGGCACCCTCGTCGACGATGGCGAGCATCAGGTCGGCGGCGGCCAGCAGAGTGGCGCGCTCATCGGCGGTCAGCTCGTCGAGCCGCTGCTGAAGCCATTCCCGGCTGGCCCGGCGTTCGGCCTCGATCAGCTCCATACCGGCCGGCGACACCGACACCAGCACCTGGCGCCGGTCATCCGGGTGTGCGATGCGGT
>Candidate_143
CTCGGACAACTCCTCGAGCAGGGTCAGGAAGACCGCTTCTTTCGTGGCAAAATATCGACTGTAGGTCCGCGGGGACACCTCGGCCAGCGCGGCGATCTGGTCGACGGTGGTCGTCTCGTATCCCTGGCGCAGGCACAGCTGCAGCGCGGCGTCGATCAACGTCGTGCGGGTCCGCTGCTTCTTCCGTTCGCGCAAACCGAGATCGGTTTGCCTGTTCGCCGCAGCCACCCGAGGATGGTAACCCGTGCGACTGAGACTGCACGGTAGGTTTCCGGTGGGCTTCGCCACGCGGACACGACCGCTAGGGCTGTAGCCGCGCGATGCGCGCCCCGGCATCGGTGACCCGAATCCTGTTATGCACCCGGTTTTCCCGGCCCTGCCAGAACTCGACCACCTCGG…
>Candidate_144
CCCAGGTGCGCAGATGAGCTCCGATGCCCAGCGGAACATAGAACTTCGCGCGCTGACTGCGGGCCAGCGCCATGATGGTGTCGATGTCGAGATGATCATAGTGATCGTGGCTGATGATCACGGCGTCGATCGCGGGTAGCTCGTCGAGATCGACCGGTACCGGGTGCAGCCGTTGCGGGCCGATCACCCGCGAGGGTGAACAACGCTCGCTCCACACCGGATCGGCCAATAACCGGTATCCGTCCACCTCGATCATCACCGACGAGTGCCCGTACCAGGTCGCGGCGAGATCGGCCGGTGCGGTGTCCGGCGCCGGGCGGACCAGCGGGATCTCCCGCGGCGGGTGCTGCTGCCTGCCGCCGGTCAGGAGGTCGCGTACGAGCGCGAACTGGTCCTCCC…
>Candidate_145
CGACGATCGATTCGACACCGGGATGGCCCGTTCCGCGCCCGGAGACCAGCGAACCGAACACGACGCGGTCGATCCCGAGCCGGCGACCGAGCACCAGGCCCCACGCCGCGTGCACGACGGTGGCCGCGGTGACACCCGCATGCCGGGCGGCCGCATAGAGACGTTCGGTGCGAGCGCGAGACAGACTGGCGGTCACGTCGCGGTGGTCCTGGCTCGCCACCGCGCGCGAGTCGGTTCCGGCGAGCAGGGTGGGACGGACCTCGGCCAGGATGGTTTCCCATGCCCGCGAGGAATTCTCGGCGCGACGTTCGGTCTGTGCGACGAAATCGGCGAAGCCGTCGACGGCGATGTCCGGCGAGGAGCCGGCCACGATCGCGTTGTGGACCCGCGCGATCTCGT…
>Candidate_146
CGGTGATCCATCGACCAGTGTGTGCATCGCCACCCGCAGGGCAGGGTGCCGTGCGATGACCGTCCGGATTGCTTCGTGCAGGGCATCGGGGTCGAGCGGGCCACTCAGGTGGGCGATCTGTTGGATGCGGTAGAGGTCGGTCTCCGGCTCGGTATAGGCCGAATGCAGGTACATCCCGTACTGCAGGGGCAGCAGTGGCAGGACCGTGTCGATCGGCCCGAGGGCGGA
>Candidate_147
CCTGCAGCGCCCCGGTCGCTTCGGCGGTGGCGTTGCCGTACAACGACTCTCGCAGGCCCGCCACGAACATCTCGTACACTTCGGCCATATCACCGGCGATCACCACGGCCGCCGGGTTGAGCAGGTTCACCGCGGGGGCTATCCCCGTACCCACCGCGCGACCACTCTCGCGCACCATCCGGCGCGCCTCGGGGTCACCATCGGCGGCCAGCTCGGCAACATCACGCAGGTGCCGGACGGATATGCCCTGCTGCTGCAGCGCCCGCACGATCGCCCATCCGCCCGCGATCGACTCAAG
>Candidate_148
CGCTTGCGAAGGATCTTGTGTTACGGAGCCGGAATGGTTGCGCAACCCACATTCGGGATGCAGCCGCTCGCCCCACCGGGGCCTGCGGTACCGCTCGGCCCACCGGGTGCGAGCGAACCGCTCGCTCCGCCCGGACCGGCCTCACCCGCGGGGCCACCCGGAATGGCGCCGCTGGCACCTCCGGGACCGGCTTCGCCACCGGGACCACCGGGGATCACGCCGCTGGCACCGCCGGGACCTGCCTGACCTGCCGGCCCACCGGGTGCGAGGGCACCGCTGGCACCGCCGGGTCCGGCCTCACCGCCCGGTCCGCCGGGGATCACACCACTTGCGCCGCCGGGTCCGGCCTCACCTGCGGGTCCGCCGGGGATGGCGCCGCTGGCGCCGCCGGGACCCGCG…
>Candidate_149
CCTTGACCTCGCGACCGGCGTCACGAGCGTGGTCGCGCACCTCGACGACCTGCTCGGTGATGCCGTCGAAATCTTTGCCGTTGGAGAAATACCAGTCCGCGTAGTAGCCACCGTTGCGCCGGGCCGCGGTGGAGTTGCCGCCCTGGAACAGTTCCGGGTTGGGCCGCGCCGGGGTGTTCAGGGGCTTGGGCTTGAGGGTGAAATCGTGGATGCGGTAGAAGTCGCCGCGGAAATCGACATCGTCCTCGGTCCAGAT
>Candidate_150
GCCAGACTGAGCTGACCGAACATCGAGTCGGTGATCCCGAAGAGGTCGTGCATGGTCCCCCAGTGCACGACGATCGAGCCGACGGCCACCACACCGCACAGTCCGAGCAGGGCGAGCACACCGGTGGCCGCGGCGCGCAGCGCCTCGGGAAGCCAGCGCGGCAGCCACGGCAGGCCGGCGAGTCGTCCGGTCATCCCGATGCCGATCAGCACACCGAACAGGTGCACGAGGAAGACCCCGGCGAAGGCACGCGATGCGTCGGGGGTCTGCAGCTGGGTGATGACCGAGGATGCATCGTGGATCACGGCCAGCGCGATCGCCGCGATCAGCAACGGTCCGCCGAGCGCCGAGGCCGCCACCCAGCGGATGACGAACCACGACGACCGCGCCGCGGCGGCC…
>Candidate_151
CGCCGACCAGTTCGCCGTTCATGTTGACCAGCGCGCCGCCGGAGTTACCGGGGTTGATGGCGGCATCGGTCTGAATGGCGTCGAGCACCGTGTTCTGGTTTTTGCTGTCGCCACCGGCGGCGACCGGCCGGTTGAGCGCGCTGACGATGCCGACGGTCACCGTGCCTTCCAGGCCCAGCGGCGAACCGATGGCGACGACGTCCTGGCCGACACGCAGGTCCGAGGACGAACCGAGCGTGATCGGCGTCAGATCCGAGACGCCCTCGGCCCGCA
>Candidate_152
AAGAAAACCATCCACACCAGAACCAGGAAATGCACCGAGCGCGCGACCTGACGGTTGGCCGGTCCGGCACCGAGGCCGAATCGGGCGGCGATCGCCGGTGCCTGCAGTATGCCGGTGAGGAAAGCCAATGGCGCGAAGACGAATACCGTCAGGAAGTACGCGATCAACTGCAGCGCGTTGTAGGCGACGAAGCCGTCATTGGCCGGGAAATCCAGGGACAGGTACTGCACCATCGTCGACAGCGCGTTGGGGAGCACATCCCAGGACTGCGGAACGATGCGACGCCACTGACCGGTGGCCAACAGCAGGATGTAGAACACGGCACCATTGAGTAACCACAGGGCATCGAAGGTGAGATGCCACCAGCGCGCCAGGCCGATCGTGTGTCGGACACCGGGT…
>Candidate_153
GCAGATCGGCGGCGGTCCATGAGCTCATGGCAGCCACAGTAGCTACTTGGCCGTGACGTCGAACCCGGAGATGATCTTCTCGATGTCCGGACCGTGCTGTTGGGCGTCATCGGCGAAACTGGTGATGGTCAGTTGCACCAGGTACTTCTGGGCCTCCGGCTCGAGCTTGCCGGGCGCGGGCTTGTCGGGCATCGTCCCGGTGGCGAACACGATGCGGTTGTAGCTCTGCATCAGCTGCCCGCTCAGCTCGTAGGTGCCCTCGATCATCGAGGACGGGAAGCCCTTGAAGTCATCGCGGGAACCGTTGAGCTTCTTGAAGTTCGGTGACACCTCGGCATCGACGTCGGCATGCTTGAGTGCCTCGGCGGTGTCGAAATCGCCGTCGAGGGTGAAGACCAT…
>Candidate_154
GCACCGTCAATGCCCTGGGAGGTGGCCCGGTCGACAGCCCCGAACTGTGTCAGCATCGTCTTGAGCGCAGTGCTGTACGCGGCGGCGACCTCCGGGGTCATCGGACCGGTGCCGGACGGTGCGACGGTGCCATCCGCGCCGACGATCGCACCCAGCGCGGCGGCCTGGTTGGTGAGGTCGACGATCGCCTGGCGCAGCGGTGTCATGTTGGTACCACCGCCCTCGAGCGTGGTCGCGATCGTCTGCAGCCGGTCCCGCAGCTCGGTCAACCGGGCGGTGTTCTGCTCACCTCGGGCCTGCGCCGCCCGCGATGCGGTGCCCTGCCAGCCGCCGGCCAGATCACCGAGGGCGCTCCGCTGGGCGGCGATGAGGGAATCGACTTGGCCGATCTTGGTTTTC…
>Candidate_155
CGGCCCCCGGCGCTGTCCCGGCCGCGGCTCCGGCACCTGTCGAGGGCGCCGCTCCGGCGCCCGCCGAGGCAGGCAGCCAGGGCACTCCGCTGCCGGCCGGCGCCGCGCCCACCACAACCCCGGTCATGGCTCCTCCCGCCTGACGCACACCATCTCCCAGACGCCGGCG
>Candidate_156
TGTTGTTTGAGAACTCAATAGTGTGTTTGGTGGTTTTTGTTTGTTGTTTTTTTGCCATCTTGGTGGGGGACTCCCCGTCTTCCTGCCACATAAGATGGTTTGTTTTTTTGATGCCAGTTTTTGGTGTCTTTTGTTTGTGATCGGATTTTTCTGATTCGAATTCTGCCTCGTTTGTTCGAGGGGTTTTTGTTTGGAGAGTTTGATCCTGGCTCAGGACGAACGCTGGCGGCGTGCTTAACACATGCAAGTCGAACGGAAAGGCCCTTCGGGGTACTCGAG
>Candidate_157
ATCGACGGGATGGTTTGGCACCTCGATGTCGGCTCGTCGCATCCTGGGGCTGGAGCAGGTCCCAAGGGTTGGGCTGTTCGCCCATTAAAGCGGCACGCGAGCTGGGTTTAGAACGTCGTGAGACAGTTCGGTCTCTATCCGCCGCGCGCGTCAGAAGCTTGAGGAAACCTGTCCCTAGTACGAGAGGACCGGGACGGACGAACCTCTGGTCTACCAGTTGTCCCACCAGGGGCACTGCTGGATAGCTACGTTCGGACAGGATAACCGCTGAAAGCATCTAAGCGGGAAACCTCTTCCAAGACCAGGCTTCTCACCCTTTTAGAGGGATAAGGC
>Candidate_158
GAAATCTTTGTGTTTTGGTGGTGGGGTGTGGATTCCATTGCTGGTTTCTACGTGTCCGATGTGGATGTGTGTGGTTGCGGGCGTCACGTTTGAGGTGCGTCAGTTTTTCTTACACATGGTGTGTTTGTTACCCGCCCCGTGGGGGGTGGGTGTGTGTAAGTTTTCGGCCGGTTAGTGCCAGTTCCCTGCGACTATTACTAGTCTTCTAGGTCTGGTCTATCGATCCCGTGGTCTGCGGGGGGCCTTATCCCTCTAAAAGGGTGAGAAGCCTGGTCTTGGAAGAGGTTTCCCGCTTAGATGCTTTCAGCGGTTATCCTG
>Candidate_159
CCCCGCAGACCACGGGATCGATAGACCAGACCTAGAAGACTAGTAATAGTCGCAGGGAACTGGCACTAACCGGCCGAAAACTTACACACACCCACCCCCCACGGGGCGGGTAACAAACACACCATGTGTAAGAAAAACTGACGCACCTCAAACGTGACGCCCGCAACCACACACATCCACATCGGACACGTAGAAACCAGCAATGGAATCCACACCCCACCACCAAAACACAAAGATTTCCCACAACACACAGTGGGACGCCCAGAAAAGGGTGAATAAAGTTACGGCGGCCATAGCGGCAGGGAAACGCCCGGTCCCATCCCGAACCCGGAAGCTAAGCCTACCAGCGCCAATGATACTACCCAACAGGGTGGAAAAGTAGGACACCGCCGAACACAC…
>Candidate_160
TGGAGGGCCGAGGTTAATGTGTGTTCGGCGGTGTCCTACTTTTCCACCCTGTTGGGTAGTATCATTGGCGCTGGTAGGCTTAGCTTCCGGGTTCGGGATGGGACCGGGCGTTTCCCTGCCGCTATGGCCGCCGTAACTTTATTCACCCTTTTCTGGGCGTCCC
>Candidate_161
CCAACGAGGTCGGCAGCGCGACGATGAACAACAGGTAGTTGATCGCGACCACCGCGACATACACCGCCAGCTGTGGACCGACGGTGGCGTGGGACCGGAAGTTCAGCGTGCGGTTGAGAATGTAGGCCAGCGCGAACGCACAGACATAGCCGATCGTCAACGCCACCGGTAGCGGCGCATCCATGCCGCTGTAGAGCAGGGTGAGCAGGGCCATGTCGATGCTGAACGTACATCCGGCGATCAACGCGAAACCCAGAAATGTCGGCGCGACAACCGAACTCAGCCCCCACGGCAGCCGCG
>Candidate_162
ATCGCGGGTCGTCCGAACGGCTTAATCCGTTTTCTGCTCCGAGAGCTCGTCGTTCTTCTTGTCGACAACCCTGGTCTTGTACAGGCTGGCGACGGTGGTGATGACGAGCGTGACGATGATGACGCCGAGACTGGCCAGCGTCGGGATCGTCGGCACGTGCACGGGCTCGCCACCATTGATGAACGGCAGCTCGTTCTCGTGCAGGGCGTGCAGTACCAGCTTCACGCCGATGAAGCCGAGGATGAACGACAGCCCCTGGGACAGGTAGACCAGCCGCTTGAGCAGATCGCCGAGCAGGAAGTACAGCTGGCGCAGACCCATCAGCGCGAACACGTTGGCGGTGAACACCAGGTAGGGCTCCTGGGTCAGCCCGTAGATGGCCGGGATCGAGTCCAGCGC…
>Candidate_163
CAGCACCACCGGTGTCTGCCCGGAGGCGATCGTGGCCGGGGTGGGGTCGACGGGCAGGAAATTGCCTGCCTCGTTGAGTTTGCCGAAGAACTCCACACCGGGGGCGATATCGTCGGGTGATCCGCCCTGTGACACGGCGACCATCATCACACCGGAGAACGCGGCCCCGGCCTGGGTCGGGTCACCGTTGAGAGCCACCTTGCCCGCGAATTCGGGCTTGAGCAGATCGTCGACACCGGCGATGGTGGGTACCTTGGTCGAGTCGTAGCCGATGGACATGTAGCCGCCGTAGTCGTTGACCCACAGACCGTCCGGATGCTTGAAGGAGTCCGAGATCTCGGCGAAGTGCTCGACCTTGTACGGCGCGAACTTGTCGGTGTTGGCCAATGCCACCGACTG…
>Candidate_164
GGCGACGACGCGATGCGCCTCGTGCAGTTCCACGTCGACCTTTCCGGGTACCTCGACGGTGAACTGGAACGTCTGCGCCGGACCCGGTTTCACCTCGAAGGAGTGTTCGGGAGTGGCGTGGACGTGCAGTTCGTCGGGTGTGTCGCTGGTGACCCGGATCAGTATCGGCTCACCGACACGCGCCTGCAGCTGCTGGTTGGTCGGGGTGACCTGGCCGCCTGCGATGGTGACCTCGAGCAGGACCTGTTCCGGTGCCGCCTGCTGGTCGGTGAGGGCCGGGACTGCGGACGAGGCGGGCTGGGCCGTCTCGTCGGGACGGTCAGGTGGCTGGCTGCTGCATCCCACCGATACCAATGCCGCGGTGGCCAACACGATCAATGACCGCAAACTACGTCCTCT…
>Candidate_165
CGTCAGCTCAATCCGCTGAACTGCGGCGCAGGCATGCTGGACATGTGTCCAGACTATAGTTCGACGCGCAGGGGGGCGCAACGCGGCCCTGGTCGGATCGGTAGCACGAAAGCGAACGGTCTGCCGAATCCGAGCCCCTCCAGTTGCGCTTGCCGGACAGCCGAAACGGTGACCTCGCCCAGTGCGCCGGACGCGGGATCGAAGCAGCGCAACCGTTCCCCGGTCACCGCGACGATCAGGACCCAGTGCCGTGGGATGAGATGCCCGATCAGCATGGGTACCGGAGCGCCGGCGCGCAGGGTGTCCAGCACATCGGCCAGCACGTCCACTCGTCCGGGCAGCACTGCGCGCGCGATCCGCCAGCGACAACGCACCCCGCAGCGATCGGCGATGGCAGCG…
>Candidate_166
CCTCGTTGCCTGCTGCCGGGCAGTCTTGGCGTCCGCACAGACACGCGATACTGGTGGCCCGCAGCGCCAGGGCGTCGAGGGCGTCGGCGCGGCGTTGGGCGTGGGTGCGTGGATCGTGCGGGCACACGGTGCGCGCCAACGCCTGCACACTCTGGTCGAAGATCGCCCCTTTGGCGGCGTCGACGAGTCCGTGGATTTCGACCATCCCGTCCCCGACCGGTTCGACATTGAGGTGACGGCGCCGCCGGGTTTCCCGGGCCCGACGCACCGCCACGGGGTCGATCTCGATGATCATCCAGTCGATCAGTTCGGCGATCCGTTCATCCGACAGTGCGTTCCATGAGGGTGCGGCCGCGGCGAGCTGGGTGTCGATGACGGCCGTGATGTCGGGGTCGGTGA…
>Candidate_167
TCGCCGAACAGGGAGGCTTTCCAGCCGCCGAAGCTGTAGTAGGCCATGGGGACGGGGATGGGGACGTTGATGCCGACCATGCCGACTTCGACTTCGTTTTGGAAGCGTCGGGCGGCGCCGCCGTCGTTGGTGAAGATGGCGGTGCCGTTGCCGTAGGGGTTGGTGTTGATGAGGTCGAGGGCTTGGTCGTAGGTGTCCACGCGTAGGACGGAGAGGACGGGGCCGAAGATTTCGTCGGTGTAGACGCTCATGTCGGGGGTGACGTTGTCGAGCAGGGTGGGGCCCAGCCAGAAGCCGTCTGCTCCGCCGTCGGCCTGGACCTGGCGGCCGTCGACGACGACTTTGGCGCCGTCGGCTTCGCCGGCGTCGATGTAGGAGGCGACCTTGTCGCGGTGGGCT…
>Candidate_168
CTGCCGTTCGGGGTTGATGGTTACCTGGTTGGCGACGATGTCGAAGCGGTTGGCTTCCAGCGCGGCAAAGATCGAGTCCCACGGCGTTTCCACGAACTCGACCCGGACGCCGAGTTTCTCACCGACGGCCCTGGCCACGTCGACGTCGTAACCGACGAGCGCATTCGTCGCCGGGTCGTGGTAGCTGAACGGCGCATACACC
>Candidate_169
CATCGACCGACCCGGCGGGCAGACCCGCGATCTCGGTGACCGCGCTGCGCACCACAGATGTCGGGGCGGTGGTCGCGACCACCAACATCTCGCCCACCGCGGCGCACAGCGCGGGTAGTTCACGCTCGCGCAGCGCCATTTCGACCCGTTGCAGGTCGATCCGCAGGCCGAAAAGTTTGGCGATCCGATTGGCTCTGCCGACGACCTCGAAGAGACCGTCGGGACCGACACGCGCCAGGTCGCCGGTGCGTAGTTCGGTGATGACGCGGCCGGTCGCCAGGTCGGCGCGGTCGTGGGCGTAGCCCATCATCACGTTGGGTCCGGTGTAGACGAGCTCACCGATGCGCCCCGTATCGCCGTCGGCTATGTCTCCATCGACGCGCAGGTGCCCACCGGGAA…
>Candidate_170
GACGACGATGCCGCCGCGACGGGCCACCGTCTCGGCCATCCGCCGGCCGGCGACCGCGGTCATGTTCGCCACCACAACCGGGATGGTGGTGCCCGACCCGTCGACGGTGGACAGGTCGACGTCGAAGCGGGA
>Candidate_171
AAGCCGCTAAACTCTGCCTTCGTTAGTCGCACATCCACCCCCAAATTCCCATGCATTAGCAGTCGGCGTCTTCGCTGATGACCTCGAAGTGCAGCGTAGTTGCATTGGTCTTGGCGTAAATAGTGACCTCCAGGATGCAGTCAAGGCGGCGCAGGATGGTGAACGGCAAGATCCCCGTGCCGCCGTATTGATTGGGCTGATACGGCCCCCGCAGCGGTCTGCGATCTTCCAGATCAGGATGGCACTGGTCTGCGCCATAGCTGCGTGAC
>Candidate_172
TGCTTGGCCATCGTCGCGCCGTGCGCGGTACGCATAGATCGCAGCGCTGCATCAAGTCGGGCGACGGTGGCTTCGCGGACCCGTACGCCGCCAAGGAATCTGCGTAGCTTGTCGGCGGTGAACGTGTACGTTCCCAGTGTGGCGACGGACAGGCCGTCCTCGGTGAGGCGGCGCAGGTGCTCATCCACCAGCGCCGCAGGGGAGCGGCAGTTCGTTGCTCAACGGCTCGCCATCGAGGCCGGTGGCGCTTGCGGCTTCTTGGTCTTGAAGCCATTGCTCCACAGCAGATTCGCGATAGAACACCAAATTTCCGACACGGATGTGGGGCGGCC
>Candidate_173
GCCGATTGTGGCGATCCGACAATCAGCCGCGGTCGAGGGTTGCCAGTTCGATCATCATGGCCAGCCGCTTGCGCGGATCGTCGACCTGCACTGCGGCCACCTCGGCCATCTTGCGCAACCGGTAGCGCACGGTGTTCTCGTGCACGCCGAGAACCGCGCCGGTGCGCACCGGATCACCCTGGCATTCCAGCCACACCCGCAGGGTCCGCACATAGGGAGTGCCGTGTTCGCGGTCGTGCCGGTCCAGATCGATGACCGGTCCCCGACTCGGGCCACGGCCGTTGTCCACGGCGGTGCGCAGACGCTGCAGGACCAGGTCGTCCCAGGATTCGTCATAGGCCGGCGGGGGTAGATCCGGCGCTCCGGCCTCGTGCAGGGCCAGACATTCGTCTGCCTCCC…
>Candidate_174
CACCGTCATCGGGTATGGCCACGATGGCGTGGGTGTTCGTGCCGCTCATGCCGAATGCCGACACCGCGGCGATCCGCCGACCTTCGCGCGCAGGCCATTCGGTGAGTGTGGTGGCCAGCCGTAGGCCCTGGGCATCCCAGCCGATCTCCCGGCTGGGATGCGCGGTGTGCAGGCTGGGCGGAACAGCACCGCGCTGGGCGGCGATGATCACCTTGGCCAACCCGAGGGCGCCCGCCGCGGCCTGGGTATGTCCGATATTGGATTTCACCGAGCCGAGCAACGCGCCGGCGCCCGCGCGGGTGGTGTCACCATAGGTGTCGGCCAGCGCACGCAACTCGGTGCGATCGCCGAGCCGGGTCGCGGTGCCGTGTCCTTCGACCATGCCGACGTCGTCGGGGC…
>Candidate_175
ATTGGTCTTGCCGAAGATCACCAGTCCGGCGTCAAGCCAGCGCGAGACGATGGTGGAGTGCTCGGCGACCGGAAGGTGCTGCAGCGAGCGGGAACCGGCCGAGCTGGGAAGCCCGGCGTAATCCTGGGCGAGGTCCTTGATCAGGAACGGCACGCCGGCGAACGGACCGCTCAGGTCGTCGGTGGGCTGTGCGGGCACATCGCGCACGATCGCGTTGATTCGCGGGTTCACCTCAGCGGCCCGCGCGGTGGCCAGCTCCAGCAGTTCGGCCGCGGTGACCTGCTTGGCTGCCACCAGTTCGGCCAGTCCGATGGCGTCGTGGCTGCGGTACTCGTCGAATCTCATGTGCTCACCCTATGTCTGCCGAATTCA
>Candidate_176
TGCTGGCATTCCCAACCGTCGGCATTCTCCTGCGCGGTCACCTGGGTGAGCACGGTGCCGCTATCGGTCAGATCTTCGATCTGCCAGGTGTAGCTGTCGGTACCGTCGTCGATGTCGATGGAGGAGCCTGCGCATTTCTTCCACATCGACTGGGAGTCGTCGAAGAACTGCTTTGCGTCATCGGCGGAGGGATAGAGCACCGCGGTCTGCTCGACCCAGTGCGCGTTGTCCTCATCGGGTTCGCGCGAGACCTGATCGCGCACCGCCGTGTAACCGCTGTCGCC
>Candidate_177
GGTCGGCACGTAGGTGTAGACCAGCTTGTCATCACCGACGCCGTTACCGACGGCACTGGAGATGACCACATTGCCCGCGCGTGCGGCGTTGAGCACACCGGCGACACCGAGCACCGAATCCGGTTTGAACTGCATGGGGTCCAGGAAGTCGTCATCGATGCGGCGGTAGATGACATCGACCTGGCGCTCACCCTCGGTGGTGCGCATGTAGACGGTGTTGTCGCGGCAGAACAGGTCACGACCCTCGACCAGCTCCACGCCCATCTGTCTGGCCAGCAGCGAGTGCTCGAAGTAGGCGGAGTTGTATACCCCCGGGGTCAGCACGACGACGGTGGGATCGGCCTCGTTGGTGGCCGCCGCCTTGCGCAGCGCGCGCAGCAGGTGCGACGAATAGTCGCC…
>Candidate_178
CGGTGGTGACGACCCGGTCGCCGGTGGGGCTGACGGCCAGCCCGGCAACCCTTGGCAGGGCGAGATAGCTGTCGAAATCGTCGAACGGTGTCATGGTGCCACCGTAGTGGGCCGGCTCAGACGATGTCGGTGACCGTTCCGGCGAGGTCGGTGCGGACCTGCTTGCTGCTGCGCTCGCCCTGGACGTTGAGCAGGATCTGCAATTGCTCGGTGAAGGGCAGGTTGCGCTTGACGACGACGGACTGCACGGTGCCGTCGACGATTCCGCTGGCGTCGACCGCATTGTCGATCGCGGTGACGATGGCGCCGGTCGGTACCTCGGCGACCGAGAACAGGTTCTGTCGCAACGCTTCGGCGTCATCGCCGTAGTCGACGGGCCGCAGCGGTCCCACCGCGCCT…
>Candidate_179
GGGATCGACATTGCGCAATGGCGCCCCCTGGTCCCAGCCGGCAGCCACCGAATCGTCGAAGCCGTGGATCTCGAGGCGGCAGTCGTAACCGCGCGCGTTGTACCTGGCGTTGGAGATGACACCCAGTGCGCCACCGTCGAATCGCACCACCACCGCCGCGG
>Candidate_180
TGTCGAATTCGCTTGCCAGCTGCGCGAACTCGTCGTCGGCCTCGGGCAGCTCGCGCTCCTTGACCGATTTGACGGTCACGGTGACCTCGGCCTCCTGGCCGGCGTGCGGGCCGGCGGCCAGCGTGGTCGTGAAGACCTTGGACTCACCCGCTTTGAGCCCGATGATCGCCTCGTCGAGGCCGTCGATGAGCTGACCGGAACCGATCTCGTGGGACAGGCCCTCGGTGGCGGCCTCGGGCACCTCGGTGCCGTCGACGGTGGCCGACAGGTCGATGGAGACGAAGTCGCCGTCGGCGGCGGCGCGCTCGACACCGGTCAGGGTGCCGAAGCGGGCACGCAGGTTCTGCAGTTCGGTGTCGACCTCGTCATCGGCGATCTCGATCGGGTCGACGGTGATCT…
>Candidate_181
CGGCGTGTGGGCTCGGGATCTCGACCTCGGCCTTGTTGGTCTCCAATGTGCACAGCACCTGGTTGAGTTCGACGGTGTCACCCACCGCCACCGCCCAACCGGTGATGGTGGCTTCCTCCAACCCTTCACCAAGGTCGGGCACCCGGAACTCCCGGCCGCTCATTGCGCCATCACCTTCTCGACGCAGTCCAACAGCCGATCCACCCCTGGTAACCACAGTTTTTCCAGCCGCGCCGGTGGGTATGGGGTGTCGAATCCGGTGGCCCGCAACACCGGAGCCTCCAGGTCGTAGAACAGCTCCTCGGAGATGCGGGCCGCCAGTTCGGCACCGAAACCCAGCGTGCGCGGCCCCTCGTGCATGACCACGCACCGGCCGGTGCGCCGCACCGAATCGGCGAT…
>Candidate_182
CACCGAGTCGGGCGACATCCTCGCCGAACACCAGCACCCGATCGTCGGCGGACATCGCGTCATGCAGTGCCTGATTGACCGCCTGTGCCAGCGTCATGGTCAGCAACGACGGCCGGGGTTCTCCGAAGTCACCCGTCGGCGGTCGTTCGATGATCTGGGTCATCTCAGGACTCCTTCCCCAGCTCGACGAGCAACTCCTCACGTTGGCGCGCCAGCTCCGGGGTGATGTCGCGGTAGACGGTGTCGAACACCTCGGCGATATCGGGGTCGGGTGCTCCGACCAGCGCCGCCCGCAATTCCGTGCGCATGCGCGCCGCCCTGGTCGCGACCCGCTCGGCGAGCCGG
>Candidate_183
GCGCCATCGGTCACCGAAGCGCTCAGCTTGGGCACCAGCAGATCCCCGAAGGGGGTGCCCTTGTCGGCGATGGTCCTCGGTTGTTCGGGGGCCTGTTGAGAGCTGCAGGCGCTCAACGCGATGGCGGCCACCAGCCCCATTGCGATCGCGGTCCCCCACGTCCTTGCTCGACGCACGCCCACCCGCGGCGAATCCTGCACCATCTTCCAGCCCCACCTCATGCCACGGACCCGCTGGGTCACAAACTTCTTGGCGATAGTCTAAGGGAACCACCGACAACCGGTCGGCCGACGAGCGCATAAACCGGCTCTGTAATGCGGATTTCACCTCTGCGCGCCGGTGCTGTTATTGTTTCACCCGCGCGCCGTTAGCTCAGTTGGTAGAGCAGCTGACTCTTAA…
>Candidate_184
CAGCGAGTCCCCGTCGGGCGCGGCGAGGTGGACCGTCTCGGTCGTCGCCAACTGCAGCTCGTTCATCACCGGCAGCGCGATATCGCGCAGGCTCTCCCCACCGCCGGCGCGGCCGACCACCGCCACCACGCGGTAGGTCAACTGCCAGCGGGTCGGGGTCGTGTCCGTCGGCCGCAGCCAACCCACTTCCTGCAGGGTGAGCAGCGTGCGCTGCACCGTGCTCTTGGGCAGTTCGACCCGGCGAGCCAACTCGGAGAGCCCCACCGGTTGCGCCTCGGCAACCGCCTCGAGCACCCGAAACGCCGAC
>Candidate_185
CCGGTATCGGCGACCAAAGCGGGCACCCGAAACTCCGGCGGCACGTCGGGCAGCCCGAACTCCTTGCAATAGGACCGGTCCGCCTTGGCGGCCACCCGAGGGAGATCTTGCGGGTAGCGGTACCGTTCCGTCCCCAAGACGAGACTCGCGGACAGATGCAGACCCGGGACGAGGAACGGAGGTGACTTCGAGAACGGGACCAGACCGCCGACCGCGCAACCCAAGTCCTCGTGGTACTTGTCCAACAGTGTGGTGGTCGGTAGCAGGATGTGGGCCAGATCGCGCAGTGCCTGCCGGTTCCCGCCCACCACTTCGATACCGACATCGGCCAACCCGGTAGCGCTGACCAGGAAGGCATCCAGGTTGTTCTGCTCTTCGACGATGCTGTTGCTCAGCCTG…
>Candidate_186
ACAACCAGCGCCGGGTGCCGGCGGTGGAGACCAGCCGGTGCGGCCCATCGAGCTGGAAATGCCCACAGGTGAAGCCGGCACTGGGGTTTCGCACCTCGGCAGGCACCTGCTGGGTGTGCAGCGAGGGCACGTGGTAGTACTCCTGGAAGGCATCGGCGAAGATCTTCCAGTTGCTGTTGTTGTGCGCCACCC
>Candidate_187
GCCCGGTGCCCTGCTCGACGACCCGGCTGAGCAGCTCCCGCAGCTGTTCCTGCTCGGCCCGGCTGAGCACGCCGAATACGGCGTCGTGCGCCTTGACGGCGTCGCTGACCACCGCGGCGGCGATGCTGCGCCCCTCATCGGTGAGAAAGGTCTGCAGGATCCGGCCGTGCTGCGGATCCTGCTTGCGCTCGACCAG
>Candidate_188
CGCAGGCCGGCGCGGTCACGTAGCCGCTGGAACTCATCGGAGTACCACTCATGGCGGATGGGGGTGCCGTCGGCCCGGACAGCGATCAGGCGGTCATCGGACCACGCGTTACCCGCCGCCTGCGTTTCTTT
>Candidate_189
GTCGCCGGTGACATCGACACGGTCGACCATCGATTCAAGGATGCCGATGGTGTGTTCGGACGCGGCGAGGATGTCGTCCGGCTGTACGAGCGAGTGCGGCTGGGTGACAGTTATCCACATCTCGAACGGGTTAACCGGACCGCCGAATCCCGGGCGGGATATCCGCACACCGGTGATGTCGGGAAGATGCGCAATACGGCCAGCTGTCCGTGAGCAGCGGCCCTTCGCCGCCACCCATTCGTCGTCTGACACATCAGATCTCGGTGTCACGGCGGGCAGACTGGCGTAGCCGGCAAGTACCTCGTCA
>Candidate_190
CGCGGCGCAGCGCCGCCTGCAACGTTTTGGTCTTGAAGTCGTTGGACACCGAGGTGTAAATCGCGGTGGTCGAGGCGTAAGAATGTCCGACCTGCTCGGTAACGAACCGTTCCGGGTAACCGAACTCGATCAGGTGGGTCACATAGGAGTGCCGCAGGCAGTGCAGGGTGAGGTCTTGAGGCAGACCGGCCTGCGCCCGCAAGTAGGCGAATCGCTTGTCCATTTGCTTGGTCGCCACCCGCTGCCGACGCTCAGTCAGCCACAACTCTTGACGGCTGCCGGGACTCAGAAGCGGCCGGGCTTGATCGACCCATTGGCGCAGTCCGTCGATCACCCAGTCGAACTCGGGAACGGCCAGCACCGTGCGACGCCGAGGGGCGCTGCCGCGGCTGGACTTGG…
>Candidate_191
GATGCCCTGACAGGTGGGCATCCTCGTGCGCAAGAACCGCTTTCAGTTGCGACCGGTTCAACGATTTCACGGCCGCCGAGGTCACAACGATCGCATGGGGGCGACCGATGACACAGTAGGCGGCAGGAAGGTCGGCCTCCACCACAACGACGTGAGGATGGTCGGTGGGCCGACCGACGATCCGCGCAGCCTGTGCGTGCTCATGGCTTCGGGTGCGCAGCCTGGCCAGGCAGCGTCCCAGTCGCAGCGCCACGACCGCCGAAGTCAGCAGTCCCCCACCGATAAGAGCAATGGACCCGAGGCG
>Candidate_192
CTCCGTCGTAACCGCCGCAGGTGTGGGAGTAGCCGTAGATGCCGCCGACGGCGGTGGCATTCGGATTGACGTTGTGGCAGTTGGAGTACAGGCCACGGGCACAGAAGTAACATGATCCGCAGTAGACGTTGAACGGCACCATCACCCGGTCACCGCGTTTCAGGTTGCGCACCGATGGGCCCACCTGTTCGACGACGCCGATGAACTCGTGTCCGAACGTCGTGCCGACCCGGGTGTCAGGCATCATCCCGTGGTACAGGTGCAGATCCGAACCGCAGATCGCCGCCATCGTGACCCGGACGATCGCATCGTTGGGATGTTCGATCGTCGGCATGTCCTTGTCTTCGACCCGAACCTTGTAGGGCCCGCGGTAGACCATTGCGCGCATGGCGCCTCCTC…
>Candidate_193
GTCCGAGTTCGAAATGGTTGTACGGTGCGAGGCTGGCACCGGTGTCCATCACCAGGTACGGCATCGGCCACAGATCACGGGTGATCGGCTGCCAACAACCGGGACGTCCGCCGGGTCCGCCGGTGGCGTTGACGCGAGGAAGGTTGTCCGGGAACACATACGGGTTGCCCACACCGACCACCGACGACTTGGTCCGCAGGGAGTAGCCGTTACCGCCGAGGGCATCCGCCAGCTTCGGGGCGCTGTCGTGGTAGTTGCGGATGGTGCAGAACAGGGCGGGGCTGTGGTAATCGAGCAGCTTGGAGGTGGGCAGCAGGTCCTGGGCCCCGCGGACCAGATATGGACCCCCGCGCTCGAAGATGTCGGCGCCGGTGTTGCCGAACCCGACCGCGGCCATCA…
>Candidate_194
TACTTGCGGTACTCGACCTGGAAATCCCCGCCGAGATACTTCGCGGCGCGGTCCGGTAGCGCCTCCATGTCCTCGGGGGTATAGGTCCACAGGGTGCTGATGGCATCGGCGGCGGTGCCGGCGATGTCCAGTTTCACCTGCACCTGCGCGCGGTCGACCAGATAGGGCGCGGCGGTGGCACCGGCGAATGCGGCGGCCGCGACAACGGCGACGGCTCCGACGGCCGCCAGGATCTTGACGCGTCGACCCGGCGGCCGGTGCGCCACCAACACCGGTTCGGCCTGAGCCTCGGTATCGGTATCGGGCTCGCTGTCGGTGTTGGTGTCGACTTCGGTTTCGGAGTCGGTGACGGCCGGCTCATCGGCCGCTGCCTCCGGCTCGGTAGTCGACGCCGTGGCC…
>Candidate_195
CACGGGTGAAGTCCGCCAGCGTCAGTTCGACCTCGGCCTCGCGGGCGATGGCCAGCAGGTGCAGCACCGCGTTGGTGGAACCGCCGAAGGCCATGACCACCGCGATCGCGTTCTCGAACGCCTCCTTGGTCAGGATGTCGCGGGCGGTGATACCGCGGCGCAGCAACTCGACGACGGCCTCGCCGGACCGGGCCGCGTACTCGTCGCGACGCGAGTCGATGGCCACCGGGGATGCGCTGCCGGGCAACGAGAGTCCCAGTGCCTCGGCCGCCGAAGCCATCGTGTTGGCGGTGTACATGCCACCGCAGGCGCCCTCACCGGGACAGATCGCGCGCTCGATGATGTCGACGTCCTCGCGGGACATCAGGCCACGGGCACACGCACCGACGGCCTCGAAGG…
>Candidate_196
TGGTGATGTATTCCCGCAGTCCTGCGGTACCGACAACGGTTGCCCCACAACCCCAGTCCGGACCAGGGATAAGCTTCATCAGGGTGTCGTCGGTGGTGTTGGGTCTGGCGAGCAGAGCCCGGCATGCGGCCATCACCTCGCGCGGGTTGTGCGCGGGAACCTTTGTGGCCCAGCCTTCGGCGATACCCATCGCGCCGTTGCACAGCAGCACCGGCCATTGCGCGGGCAACATGGTGGGCTCGACCCACTCGCCGTCGAAGGTCGACACCATCGGTACCGCGTGATCGTCGAGTTCGGCTGTCAGCG
>Candidate_197
CGACGGATCCGCCCGCCGTGCCTGCCGCCAGGGCGGCAGCCTCCTCGCGGGGTCTGAGCAGCAGCAGGTTGGTGCGGTATCGGTTCAGGATGAACAACGCGTAGTCGATGCCGCAGGACAGCCCGAGCATCAGCGCCAGCGACAGTGCGGCCGTGGGCATGTCGACGACGGCCGCGGAGATGAAGATGCCCAGCGCACCGATACCGACACCCACTGCGGCGGTCAGGATCGGCAGACCTGCGGCGACGACGGACCCGAATGTGATGAGCAGGACCAGGAACGCCACGCTGATACCGATGATCTCGGGAAGATGCGGGACGGCGACCTTGTAACCGGGGAAGACCGCACCGGAGTACTCCACCTGCAGGCCCGCGTCCTCGGCAGGTTTCATGGCGTCTT…
>Candidate_198
CCTCCGGAGCGGCGAAGGTGATCTGCGTCTGTGCACCGCTGTATGCAGGGAGCCTCGTCTGCAGCTGTTCGACGGCGCGCTGGGATTCGGTGCCGGGGATGGTGAAGTTGTCGCTGGGCTCCCCGCGGAATCCGACGAATGCGGCCGCCACGCCGATCAGGACGACCAACCAGGCACCGAGCACGAGCCGGCGGCGACGGAAGCTGAAACCGCCCACCGCGAACAGGAATCGGGACATGGCGCC
>Candidate_199
CACCGTTGGGGTCGGTGGCATTGAGATCGATGTAGACCTGGCCGAGGACGTTCTGTTCGTAGACGATCGGCCCGGCCACCGGCGTCCGGTTGACGAAGGTGTGGCTGATCTGCCGCGCAACCCAGGCCATCATCGTGTTCACGAGGACATCCAATGGTGACAGCGGGTTCGCCGACTCGTTGGCCGTGGCGGTGGCCGCGTACATCTTGGGTGTATCGGCGCCACCGGACACGGCGGAATCCCGCACCGATGGCGCCGGGGCCACCGTGGTGCCCGGGCCCTGCTCGGTCGGCTCTTGCTCGAGCGGGGCCGGTACGGACTCCTGGGCCTCGGACTCCGGAATCGACTCTTCGGCATCGGCAGCTGTGTCGGTGTGCCCCGAGGGTGTCGTGACGACCG…
>Candidate_200
CGGAGAAGCTGCTGGAGAAGTTGTACGGGTGGAAGGACAACGCGTCGAAGTAGCCGCGTGCGCCATTGGCATACATCTGGGTGAGGTAGTCGACCGGATTGATGGTCCACGTCCCGAAGCTGAGCCCCGCGCCGAGGACACCGCCGACGATCAGTGCGCCGGGCTCGACGGCCTTGATCGCGGAATAGGCCGTTTTGAGCAGATTCGTGTAACCGGCGACATTGGGTTCCGGTGACCAACCGATGTTCGCATTGGGCTCATTCCAGATCTCGTAGGCCGCGATCCGGGGCCGGGCGCTGCCCGCGCCGTAACGCATCGCCACCTGCGTCATGAAGGATGCGTAATCGGCGGGGTCGCGCGGGGCGGCATTCGGCAGCCAGAATCCGTTGTCAGCGGCCC…
>Candidate_201
CGGCCGCCTGTGCGGCGGCCGGATCCGGGAATCGCATGACCGCGTTGATCATGATGGCCTTGTCGGGAGCCTCTCGCGCGGAGGCGAAACCGTTGACGAAGCCGTGCCCCTGCGCCCGTTGCGCCACACTGTCGGGTGAGAACTGGGACAGTTGGGTGGGAGCATCCAGCAGGTAGAAGGTGCTCAGGTACGGGGAGATCAGCTCACGGTTGGCCTCCCACGGACCGACGACGTGATCGGCCAGCCGCTGGGCGTCGACCACCGCCCCCAGCTTCGGGTCACCGGCCCGGCCCAGCGGCGGACGCGGCGCGGTCGGATACCTACCAGCATCCAGCTGCGCCGCACCGACGATCGGGGGCAGCGAGGTCTGCGGCGTCGATGCCGCCGGACCGCCCGGCG…
>Candidate_202
GTACAGTTCGAATCCCGATGCCGTTTGCTTGGTCGCCGCGGGCACACTCGCCGTGACATCGTCGGCATCGAGCTGATCGGCGACGGAACTGCCGGGTTCGCGTGGCAGGTAGGGCACCCCGAGCTGATCGGCGACGGTCTGCAGGGTCGATCGGCCCGCGATCCCGTAGGCCAGCACGGCACCACCGTCCACGGAGTTCTCGGGCAGCGCGAATTCCCGTGCCGGAAAATCGGATCCGGGCGCCCCGGCACCGAGATAGAACACCAGATTGCGAGCCCTGGGGAACTGTTGGGTCGCTGCGATGAGTTGGTAAC
>Candidate_203
CACCTGTTCAGGTGCCGGGTACGCCGACCCGAGCCCGCTCCCGGATCGAGGCAACAACACCGCCGTCGTTGAGGATGTCGGTTCCGGTGAGGTAGCCCGCACGGTCACTGACGCAGAACACGAACAGCTCCGCCATCTCCTCGGCCGTGCCCCACCGAGGCACCGCGGCATCGGCGACCAAAGCGCCGGCGCCGCCTGCCTCCTCCAGCCTGCCCATCTCGGTGTC
>Candidate_204
GGTCGGACTCGTCGAGCGCTCCCGCAGCGGTGAACCTGCGGTCCTGGACGATCAGCGGGATATCGTCGATACCGTAGTCCCGCGGCAGTCCGTCGACGGTGTCGTCATCGATCAGGAACAGCCCGGCCAGTCCTCGGTAGATGTGCTTCTCGGTCGCACCGTGCGGGTGCGGGTGGTACCAGAGCGTCGCCGCGGGTTGTTTTATCTGCCAACGGGGTTCCCAAGAACCACCGGCCGGCACGGTCTGATGCGGCCCGCCGTCAGACTGCGCGGGAACGTGCATGCCGTGCCAATGCACGGTGGTCGGCTCGGCCAACTCGTTCTGCACGCGCACCGCGACCTGTTCCCCACGGCGCGCGCGCAGTGTCGGGCCGAGGATGGACCCGTTGAATCCCCAGG…
>Candidate_205
AGCGGTTACCCACCTGGGAGTCGCGGGCGGTGATCTGGCGTTCCAGGACAACCGGGTCGACGGACATCCGGGCGGCCAGTTCATCGATGGTGCTGGCCTGCACGAAATCAGCTCCGCGGTCCAGGAATTTCTCGGCGAAACCGCCCAATCGGGGAAGCAGCAGACCGCGTATCACCCCCAACGGGTGCTTACCGGTGATCGCCGGGTTCAGTTCCTGACCGGACATCGCGAACTCCTTGGCGAAGATCTCGGCGTTCATCACCAGCCACGAGTGGGTGTGGCCGGAGGCCATCACATACCGGACGGCTCCCACGGTGTCGAAGT
>Candidate_206
CACGGGGATACCCTGGTTTCGGGCTTCGGCGAGTGCACCCTGAACGCTGCTCGGGTTGATGGCAAAGGTGATGATGCCATCGGGCTTGAGTGCGATTGCCTGGCGTATTGCGGCGTTCTGGGTGCTGGCGGTGTCCTTTCCATCGATGATCTGGGTTCGCCAGCCGATTTCCCGAGCTGCCTCCGCCGCACCCTTCACCGGTTGCGCACATCCCTCGGATGCCTGCGAACACGGAATGAGGATCACGAACTTGCCGGATTGCACAGGCGGACTGCTGACTGGGACGCCCCCGGCGACGGAGGCCTTTGCCGCGTCCACCCGGGCCCGAGCCTCCGCGGCCAAAGCCGCCGCGGCCTGCTCATTTCCCGCCTGGGTGGGCGGCGGTGACTGACACCCACC…
>Candidate_207
GGAAGACGGTTGCTCCCAGGAAAACCGCTGCGAACGCCGGCAACAGGAAGCTGGCGCCCACTTGCGGATTGCCCGAGCCCAGTATCGCCGCCTGAATGACACCGGCCGTTCCGGCGATGGTGCCGGATGCCACGAAGGACGCGGTCGTCAGTCCCGCTGTGGGTAGGCCGACCAGCCGCGCCGCGTCAGGATTGTCACCGATGGCGTACAGATAGCGACCGACCGGGGTTCGCTCCAGTGTCCACCACGCGATCATGCACACGACGAGCGTGTAGACGACCGGCAAGGGAATGCCGAGCACGCGTTCACCCAATGCC
>Candidate_208
CACACGCTACGCGCCGAGCACAAAATCCGAGATCAGGGCGTTGACGAGCGTCGGATTCTCCAATGCGGCCAGATGGGCGACCCCGTCGAGGACCACGCCCGACGCCCCGGGGATCGCCGCGGCCATCGCGAGCGTCTCGGCCACCGGGAACGTCGCATCCTCCGCCCCGGCGACCACCAGCACCGGTGTGCGCACGCGACCCAGCACCTCCCGTTGGTCCGGACGGTCCGGCACCACGCTGGTGACCGCCCACGAACAAGATTCGACGTCCACCGACCGGACCGCCGCGCGCACATACCCGGCCACCTCGGGACGCTCCCGCATGGTCGTCGGACCGAGAAAGGCCTTGAGTACCTCACGGGTCAAGGGTCCGCGGATGCCGCCGAGCGCTCTGGCCAC
>Candidate_209
TGGCATTGCTGGCCAGGATGGCCGGAGCCGCCGCCCGCACCGCGACTCGCAGTGCCTCGCGGTGATCCACGCGTGCGCCGAGTTCCTCGCGATAGCGCGAGATGAGTAGCAGCGCATAGTTCGTGCCGGCACCGAAGACGAGCACGCTGGTGATACCACCGGTGGAACCGTCCGGACTCAGGCCCAGGCCTGCGGCCACCGCGGTCCCGACCACCGAGCCGACCCGATCGGCGAAGGCGATCACCAGCAGCGGCACCAGCCACAGGATGGGGGAGCGGTAGGTGACGATCAGCAGCACGGCCACCACTGCGGCCGTCACCGCGAGCAGGGTGAAGTTTGCTCCGGCAAAGGAATTCGCGATATCGGCGCCGAAGGCGGGCCCGCCGGTCACCTCGGCCT…
>Candidate_210
GGGCCGCGATCTCGGCGGCCTTGCGGATCGAGCCACGCCACAGCGGGCCGTGCCCCGGCACCAAGACCTCGGTGTCCAGCAGGCCGAGCGCGGCCAGGCTGCGCAGGCACCCGTCCTGGTCGTGGTTGAAGATCGTCGGCAGCAGCTGCGGGCCGTGTCTGCTGCTCAACGGATGCCCGGTGATCAAGGCATCGCCCGCGATCAGGACACCGTCGACGACATAGGAACAGTGCCCGCCGGTGTGCCCGGGGGAGGGGATCGCCGCCGGTGCGCCCGGTAGCGACGCCGCGATGTCCTCGTCGAGGGCCAGCGCGGAGGGAATGCCCTCGTGGGTCAGCCCACCCTTGCGGGCCAGCGCCAGCGTCCAGGCCAGATAACGCGGTTGCCACGCGCGGGTCA…
>Candidate_211
TGAACATCGACATCGTGTGGTGCCGGTCGGGACCGTCATCGGTCACCGCCATCACCAACAGGAAGCTGGCGTACCGCGCGTTGGAGGAGAACCACTTCTCGCCGTTGATCACCCAATGGTCACCGTCGAGAACCGCGCGGGTGGTGAACAGGGTCGGATCGGCGCCGGCCAGCGGTTCGGTCATCGAGTAGCAGGACGAGATCTCGCCATCGAGCAAGGGCTGCAGATAGCGGGCCTTCTGCTCGGCGGTGCCGTACTTGGCCAGGATCTCGGCGTTGCCCGAATCCGGCGCCTGGCAACCGAAGACCGACGGCGCCCAGCGCGAGCGCCCCAGGATCTCGTTGAGCAGCGCCAGCTTGACCTGGCCGTAGCCCTGTCCGCCGTGTTCGGGGGTCAGAT…
>Candidate_212
GGCGCGTTGTCCCCGAGCACCTGCACATATGCCCGGGTCGCACCCTGTTCGGCGCCCCAGGTCGACAGGGCGGCGAAGACCCCGCGGGCCAAGCCCTGCCTGCGGGCGGACTCGGCGACACGCACGCACGACACGCCGAGCCAGCGGGTGCCGTCCGGTGCGGTGGTCACCGCGCCCCGCCCGACAGCCTCACCGACGGTCGCGAAGACCACCGTTCCGTCGACCACGGC
>Candidate_213
CGCAGCAGTGCGTTGTTGATGCGGCGGATGACCTGCGGCACCGAGTTGGCCGGGTACAGGCTCTGGTCGGGGTAGGTGTGACCGGACAGGTTCGCGTCACCGGCGACCTGCCACCCGGACAGGTAGATGGCCTTCAGGCCGGCACGCACCTGCTGCACGGCCATGTTGCCGGTCAGCGCGCCGAGCGAGTTGACGAAATCCATGTCGTGGAGCTGCTCCCACAGCACCTCGGCACCACGGCGGGCCAGCGTCGCCTCTTCGACGACGGTGCCCTGCAGCGCGACGACGTCCTTGGGGGTGTAGGTGCGGGTGATGCCCTTCCAGCGGGGGTTGTGGTCCCAGTCGTGCTGGATCTGTTCCGGGCTCTTCGGCGTGCCAACGGTGGACATGGTTGCTCCT…
>Candidate_214
CCTAGAGATGAATGCGATCAACTGGCGCAGACCGCTCGCGGTCAGCGTTCGTTTGACCCGCGGCCCCGCTCCCGACGGCGCCGCGCCGGTGAGTCGCGCCAACGACCGGAACGTCTTGGATGTGGCGACCGCGAGGTCGGGTGTGCCCGCCGACTGGATCACCGATCCCGCCTCGGAGAGTTCGGTGGACAGCCAGTCACGAAGCATCGCCACCCGCCGACGACCGGGCGGATCCTCGGCGAGCCACTCGCGGGTGAGCCGGCCCGCTCCCAGCGGTAACGACAGCGCCACCTCGGGCTCCTCGTCGACCCCACTGGACAACTCCAACGAGCCGCCACCGATGTCGATGTTGATGATGCGCCCGGCGCTCCAGCCGTACCACCGCCGCACCGCCAGGAA…
>Candidate_215
GCGGCAGGCCTGCGTAGGTCGGCACGGCGGTGGTATCCGGCAGGCCCGGCACGATCTCGAAGTTCAGCTGGGTCCGAGCCAGCGCATTGACCTCGGCGATCACCGCGTCCACGGACAACGGATCACCGGCGACCAGGCGGACGACGTCGACGCCGTTTCGCGCCTCGGCGGCCAGCGTCTTGGCCACCTCGGCGGGATCGCCCAGGGCCGGTCGCACGTCGGGACCACCAGGCACCACCGCGGCGACGGTCTCACCGTCGGGCGTCTCGGTGGCGGCGGGCTCGGGACCCGAGGTCGGCGGCAACTCGGA
>Candidate_216
AGCAGGGCCACCGCGGTCTTGCCCACGGTCAGCGGCAGCGCCTCGGGATAGTCCGAGACCGCGAGCCGCGCCGCCAGCGCAGCGATCGCCACGACCACGATCGCCAGATGCGCGACCATGGCGCGGGCCCCGTGGAAGAACAGGATGTAGATGCCGGTCACCGCAAACACCGGTGTCGCAGTCAAACCGGCCAGTGGATCGCGGTGGGCCAAGCCGGCCACCGCGATCCCGATGTCGATGAACAGGAACAGCGTGATCGACATCCGCGGGGTCGGCCACGGGCCGAACAGCCAGTAGAACGGCCAGGCCACGGCGACGACGGTGATCCCGGTGACCAGGACCCGCATCGGTCCGGCCGGGTCGGCCAGGTCGGTGGCCAGCAATGCCAGCAACGCGACG…
>Candidate_217
GCTTCTGCAGGCTGTGGAACATATCGTCGACGTTGCCGCCGGGGAAGTCGGTGCGTCCGCAGCCCTCCAGGAACAGGGTGTCGCCGGCGACCAGTCGGCCGTCGAGCAGGAAACACTGGCTGCCCGGTGTGTGTCCGGGGGTGTGCAGCAGTTCGATGTCGATACCGCCGACGCTGACCTTGTCGCCGTGCTGGTGGCCGGTCAGCTCGCTCATCGCGATGCCGGTGACATTGGAAACCCATTCGGCCTCAAGGGCATTGACGTGCACCGGGACGGTGACCCGCTCCAGCAGCTCGGCGACACCGGCCAGGG
>Candidate_218
GTCTGCTTTGAGCGCCATGGATCAGGCCAACTTTGCGGTGGCGATGGCGCGGCCGAAGATCTTCTTCCCGCCGGTCGTCGCGGACAGCGCGATGGTCACGGACTTGGCATCGGCGTCGACCGACTTCACCCGACCGTTGAACACCAGCTCGGCTCCCACGCCGTCATTGGGAACGGGGACCACCGCGGTGAACCGCACGTTGTACTCGGTGACCGCCGCCGGGTCGCCGACCCATTCGGTGACGTAGCCACCGCCGAGGCCCATGGTCAGCATGCCGTGGGCGATCGCGGTGTCCAGACCGACCTGCTTGGCGATCTCGTCGTCCCAGTGGATCGGGTTCAGGTCGCCGGACACCCCGGCGTAGTTGACCAGGTCCTGACGGGTCAGCGGAATCACCTT…
>Candidate_219
GCCTTTCATTGTTGGTCGTGCACCAGTATCGGGGTGGATGCCGCGTTGCGCCAGCGGTGTGTGTTTTGCACGCATTGGTTCAAGAATGGCAAATTTGAGGTGGGCCAGTTCCGTAAACAAACGACCTCCCGTTGCGGCCTATCGGATGCGTACCGTCCGTGGACCGAGACGGTGTTCAGAAGATCTCGTGAAGACACGTCTGGTTGATGTTCGGAGCCTGCTACCGGCGACCAGTTGTGTCGCCCAGTGCGAAGTTTGCTGACACACCCTGGTCGAGTTGGGTAGTCGCGGGCTACGGCAAGTGCTGGTCGAGCGTGTGAGCCGCGAAGGGTGAGTGAAGTGACAAAGCGGGAGCC
>Candidate_220
TCCGAATAATGATTTTGATATCGAGCCAAAGTGACCAGTTCTCAATGTAGAAGTTGTCGTAGCGGCAGCGATCGGCGATGGATGTGTCGCCTTTAAGGCCGCTGACTTGGGCAAACCCTGTGAGGCCCACTTGCACGCGGTGGCGATGTGCGTATCGGTCGTACTGGGTAGAGAACTGTTCAACGAAGTGTGGCCGCTCGGGCCGGGGGCCTACCACGGTCATGTCTCCCCGGAAGATGTTCCACAACTGCGGGAGTTCGTCGATAGACGTTGATCGAAGGATTTTCCCTACTGTCCCCACGCGACTATCTGCCGCCACGTTCCACTGAGTCTGCGACTCGACCTCATTTGCCGGCCGCATGGATCGGAACTTGAGCAGCTCGAACTGCTTTCCGTCTC…
>Candidate_221
GCCCGCCGGCGATGACGAGGACCGGCAGCGCGCGCTCGCCGCGCAGGTCGGCCCCCGGCACCCATTGCTGTTTCAGCGGTGCGACCGCGGGAACCCAGACGCGCGCCGCGCCGGTCGCCGAAAGCTGGCGGTTGAACTCGTGGCGATAGTCCGGCGCGGAAGCCAATACCGCTGCAGTGAAGGCATTCTCGTCCGGTCCACCGATGGCCAGTCGGGCGTCGGGTAGGTTGGAATCCACCGCCAGATCCCCGTAGCGGGGTTGCGCGGCGACGGTGCAGGTGGCGGTGACACCCGTGCGCACCAGCGCGACCATCAGGTCGCGGGCGTCGAAATCGTCGTCAGGGACCACCAGCTCGGCCACCGAGATCGCCCTGACCTGTTCCCCGACGCGCACCCGCA…
>Candidate_222
CGCGCTACAACTCGGCGATGATCTGCCGGCGTTTGGCGGTGTACTCCTCGTCGGTGATCGCGCCGGTCGCGCGCAATGTCTCCAACTCCTGCAACCGCTGGGCGGTACTGATCGAGGGAGTGGGCTGCGGCGGCGCGGCGGTAGTGCCTGCCGGCGGTTCGGGTGCCGCCGCACGCTGGGCGGCCGCGCGACGCACCACGGCCTGCACCTGTGCGCGCGCGACGGGATTGTCACGCAAGTCCACCATGCTGTTCATCCCGAT
>Candidate_223
CCAGCGTGCGTCGTACATGGCGCCGTTACCGTTGACGAAGGAGCCGCCGTGGATCCACACCATCACCGGTCGGAGGGTGTTCTCGGGTGCCGGCGTCCAGACGTTGAGCGTCAGGCAGTCCTCGTCGGTCTGCTTGCCGAACTCCACTTCTCCGCTCTCGCCCTGCAGGCACCGCGGGCCGGCCTTGGTCGCGTCGCGGACGCCCTGCCACGGGGCGACCGGCTGCGGAGGCTGCCAACGCAGCGGACCGACCGGTGGTGCCGCATAAGGGATTCCCGCGAAATTGCGTTTGTC
>Candidate_224
TGACAGGGTGCGTGACAGGGTGCGTGACAAGGTCGCGACGACTCGGGACAGGCGTCGCCCAGAGCCCTAGGGCAGCGGTGCCTCGGGCCCGGCGGGGTCGGGCAGAAATTGAACCGGTCCCGGCGGGATGTTCGTCCCCTCCGGCGGTGCGGTACCGGGCAGCGGCTGACCGAGGTCGGCGATGTTCATCCGGCCCAGCGCGCCGTGCACCATCGCATGGGTGGCACGCAGGTCGTTCACGCGGTCGAACGGGCCCGGTTGCATCGGATCGAGGGGGTACGGCGAGGTCGGTGCCGCGTCCGGACCGGGATGCTGGACCTGGAAGTTCAGCGGGTTCAGGAACTGGCTTATGGCGAGCACCGAGGCATCGGGGGCCAGGGCCGGGGTAGATCCAGGTAC…
>Candidate_225
GGCGGATCTTGCCGACCTCACTGTCGAACGGAGGGGTCGCGCCGGTCAGCGTCAGCGACCGCTCGGTGTCGTCGAGCACGTGCACGAAACACACGTCGGTGGCCGTGGCATCGGTGATCATCCGGGCGGCGGCCGCAGCCAACGGCTCCACACCGGGACCGCTGGAGGTCGCCTGGATCAGTTCGCGCAGCAGGGCCAGCTCCCGGTCGGCGGTCAGGATGGGGCTCGTCACCGGTAGATGCCCTCCCGTAGAGCGGTGGCCACCGCGCCGGTGCGATCGCCGACGCCGAG
>Candidate_226
CGCCGCCGAAGCACTGGCTGCGCTTTCCGTTGGCCGCGGCCGTGGAGTAGATGTACTGGGCGATATCAGAGCTGCCGACGAAGCCGACGGCCTGGATGTCGGGATGGGTCAGGATCGCGTCGACAGCCTCCTTGTCGCCGTGGACGACCTGGAAGACGCCTGCGGGCAGGCCCGCCTCGACGAACAATTCGGCCAGCCGCACCGGTACCGACGGGTCGCGCTCGGAAGGCTTGAGGATGAAGGCGTTGCCACATGCGAGCGCCGGACCGGCCTTCCACAGCGGGATCATCGCCGGGAAGTTGAACGGCGTGATCCCGGCGACCACACCGAGCGGCTGACGGATCGAGTACACGTCGATACCGCCTCCCGCGCCCTCGGTGAACTCACCTTTGAGCAGGT…
>Candidate_227
CGGCGGTCCTACTGCGGCGGCCGGGGCGGCGATGACGACCGGTGCGATCACCATCATGATTACCGCGGCCATCCCGCCCACGCGCCTCATGGCAGACTCGTCGATCGGACGAGGTCGAATACGCCGCCCGCCCAACAGGCCAGCGGTATGACCGCCGCCGATGCCAGCGACTCGACAACATCACCAACCCTGGCAAGCAGCGGGTTTCCCGGTGCGCCCCGTCCCCGGTACCAGGCAGCCGCG
>Candidate_228
GTTCGGCATCGACCCGCAGAACGGTGCGCCACAGGTCGTCGACATCGACCGGCCTGTCATCGACGATGGTGTATCGATCATCGATCGCTGCACACGCCGCCGTTGCCAGATCGATGGACACCGGCACCGATCCGTGCACAGATCCGTGCACAGTGGCCGGGCCGACCACCAGGACGACCGTCACGGCGGATCGGTCCAGGCGATCTGGACGCGTTCGACGGCGGTCCCGCGCAGCACCAGCGTCGCCCGCCCCGGCGGCAACACCACGGGTCGGACGGTGCCGAGCAACGGGGCCTCCTCGGTGGCGCTGCTCATCACCAACCCCGTGCTACCGAGCTCGCGCATCATCGCGGGCACCGGATCGTAGAGTGCGCGCGCCGCTCCCCCGGCGCGGCGCGC…
>Candidate_229
ACGAGGTCGGCGAGGCGTACTAGTGGGTCGTTTTGGCCTGTTCCTGGGTAACTTCGCGAGAGGCCGTGAAGCTCGGCGACCGCCTCTAGCGCAAGAGCAAATTCGCCGACAAAGTACGAGTCTTGAAGCGGAGGTAAGACAAATGGATACTGGACGATCTTTTCCATGTACTGGTTGGCGCGAGTGCGCATTCCTTTAGCAAGGTCGGACTGCGCCAATACATCCAGCACAGTTTCGGCATCAAACGATAAGAGGTAGTGAACGCGGTCGAAGCGGCCTAGCAGTCGCACGGCTTTAAGTACGCTTAACAGTTCGTCGGGCTGCAGTCGATCTATGTCATCGACAACTACCAGGACGTTGACTCCGGCTTTCTGAATCGTCGCGGACAGCTTTTCAAAG…
>Candidate_230
CGCGGATTAAGTGGTGGAGAAGTTGACGGGTGTTGCACTCAGCGAGCGTCCGCGCCAGCCTGTCGCGCAGGAACACAACCACCTCGTCGTTGAGGACGCGAGTCCGTTCGTCGACAGGGATATCGCCGACGGGGCGATTACAATTCAGGCGGAGATGGGCGCCGAGCTCGTCGAGAATGTGGCCGACGAGTGGCTTGGCCACGGTCCGCGCTGAGGGTAGGCCGCCTGGCCAGGCGATCGGGTCGCCGTCAGACCGGAGGACATGAATCATCCGGCGTTCCCCGGGCGGTGCCAGGATGTCTAGTAGCCGATCAGGCTGGTTATCTGATTGCCCGGATCCAT
>Candidate_231
TCGGGGAGATGCAGTCCATACCGGGCCGTGGGTGGTTTCGTGCTCAGGATCCGGTTGCTGAGGCGGTCTACGATGCAGTTCGCCACGCCGCGCCCGCCATCGACAGCCTGAGTCACCGCGGAACTGCTCGCATGTGCTACGAGAGCCCCGCTACCTCGCCTGACCTTTGCCGCTACTCCCGTGGGTCGCTGACGGACTTCGGGGGACGATAGCCACCCCGAGTGCAGACCACCGATTGGGCGCTTGTCAATGATCGCCAGAACCCGGACGCCCCTGCCGCTGGCACGCCGAGAACCGTCCTGTCGACCTTGCTGGTGGGTACGCCTACCCCGCGCCGACGCGAGATAACCCGACGTACACGGCTACTTTTGACCCGGCCCTGCCGCCGCC
>Candidate_232
GATGTGGCGAGAGATGAAACAGGCTGTCCCATGCGATGATTCCACCGTATCGGCCGTTGAGGTCCAGCGATCGCATATCGGCGATATCCCATCGATGGTCCGGGAAACGCTTCCTGGTCATCGTGATCATCTCGCTGGATGAGTCGACCCCGTGAAGCAGGCATCCCTGGTCGATCAGGTACTGGCTTATCGGCACTGCTGTCCCGCAGCCCACGTCGAGGACGGTGCGACGCTGAGCCGGTAGGCACGCCACGAATCGGTCCAGCCACGTGCGTTCGAC
>Candidate_233
CCCGTGCGGTCATGTTCAAGCCGCCGAAGGCCATTTCCATACCTGCGGAGTCCACGATCCACTGGGCAGGGGACTCCATACCGAGCGGTTCACAGAGCTTTTCCTGCATGTACTCGCTGAGGAGCCGACCGGTCGACCGAGTTACCAGAGCGCCCAGCGCCTGAGTGTCGGTGGAGTTGTAGCGGCA
>Candidate_234
GAGCGACGTAGGCCGAACAGGTCACCGTGGCGCCCGGTACGCAGCACCCAGTCGGTGATGGTCGACGGCGACGGACGGAATCCCAACCGTCCCAGTACTCTCGCGGCAGGAGCCACCGACGGAACGATGCCAATACGCCGCGCGATCTGGTCGAGAATCCACCAATCGTCGCGGGACTGCCCTCGTGGCGGCAGAATCGGCTTCACCCATTGGGCATTGGGCACGGTGGACTGCGCCTGGGTGAACACCGGGAGTTGCTCGCGTTCCAGCCACAGCGTCGGCGGGAGGATCCAATGCGCCAGCCGCGAGGTCTCGGTGACGTAGGGGTCCAGCGACACCATCAGATCCAGTTGCGCCAAGGCATCGGCGGTGGTCGAGCTTTCGGGTGCGCTGGTGACC…
>Candidate_235
CCGGGTTCATCGTGGCCGCGCTGAAATGACGTTCGGCGGCGGCGTAACCCACGTTGGACGGGAGGTCTTTCGATATGTAGAAACGGTCGTTGTAGTTGACCTCCATTGTCGGCACGAACGCTATGCCGAGAAGCGCGATCGCGAGGGTCGCTGCGAACACGGCGCCAGGCCACCGCACGGTGACGGTGCCGATGCGCCGCCAACGCCGGACGTTCGGCTCGCGCTTGGGGTCCAACAGTCCAAAGCGACTCGCGACCACCACGACTGCCGGCGCGGCCGTCAGTGCTCCGGCGACTACCACTACCAGCCCGATTGCCGAGGGTACGCCCAGTGCCTGGAAATACGACAGACGTGCGAAATGCAAGCACAGGGTCGCGCCGGCGATGGTGAGTCCCGAAC…
>Candidate_236
AGTATCTTTCAGCAGGTATCCCGAGGCGCCCGCGCGCAATGCGGCGGCGATGTACTCGTCTGCGTTGAAGGTGGTGAGCATGGCCACCGCGGGCGGCGACGGCAGTCGCTGCAACTCGGACAGCACGGTCAGGCCGTCCTTGCCCGGCATCCGGATGTCCAGCAGTACAACATCGGGCTGGTGTTCACGAATCACGGCGAGAGCACCCACTC
>Candidate_237
CGAGAACCCGACCATCAGCAGCGGGAACAGCGCGAAGATGGTGAAATAGGTGATGCCGGCGGCGTAGAAGTCGCCCTTGCAGTCGTTGTAGCGTTCCTGGGCGAGCATCACCCGGTTGAACCACGCGAACCGACTCCGCAGCCGGTCCATGAAGCCGGGACCGTCCTGCTCGGACTGTGCTGTCGCTACCGCGTCGCGGCCGGCCATGTGCTACCCCTCAGTGCGTCGGCGCCAGGAAACCCAGCCGGTCATATACCCGCTCGACGGTGGCTGAAGCCACCGCGGCGGCCCGCTCTGCACCCCTGGCGAGTACCGCCTGCAGTTCGGCGGGATCGGCGATCAGCTCGTCGACGCGCGCCTTGATGGGCGTGACGAACTCGACGACCGCGTCGGCTGTCT…
>Candidate_238
GATGCGTGTTCGAGCTGCTAGCTGCTCGCTGCAGGCCGCAGGTGCCATTCTGGCATGGATCCCAGAAAAAATCCGTGGCCGCCGTCATTGACGAACGCGCCAGTAACTTCGGGCTAGCCCCGTAAGCGGCGTTTGATCCGGGCCAGCATCGCCGACATCCCGCGCAATCGCAGCGGACTGATCAGCGCGGCCAGACCCAGCGCGGAGTAGAAGTCGTCGGGCACGGCCAGGATGTCCTCGGCGGACTGCCCGTCCAGCCCGGCGGCCAGGATCGACGCGAAGCCGCGGGTCGTCGGGGCCTCGGCGGGTGCGCTGAAGTACAGCCGGACGTGCTCGCGATCGGTGGCGTCGACATCGAGGAAAAGCGGCGACTGGCATTCGGGGACCGGCT
>Candidate_239
ATCGTCTTGTCGTCGGCGGTGAGGTGGCCGTACAGCGCGTCGAGTTCGGCCCGGCTACGGAACCGGCCGCTGTCCTCGGCGGCCTTGGCCCACGGGATCGACACCGCGGTCGGGATGTGTCCGCCGCGCAGCGCACCCTCCTCCGGGTAATCGGGCATGTGGGTGCGCTCACCGGTGTACTCCTGCGGTGAGCGGACGTCGATCAGCGGCTGCTCGCCGAGCGCGGCGAGCACATCCTCACGGAAGGCGCGGATCGCGCTGTCATCGCGCTCGACCACCGGATAACCCGAACTCGGCTTGTTCGGCACGTCCAGGGTGGTGTCGCGGCCGTTGCTCACCCACAGATCGCGGCCACCGTCGAGCAACCGGACATCGGGGTGGCCGAACAGCGTGAACACC…
>Candidate_240
CAGTCCGACACCGCGTCCGCCGTAGAGCCAGAACACCGCCCACAGCGTCCGCATCAGGTGATTCGATGTGGGCGCCGGACCGGAGGGCACCGGCTGCACGGGATCGGTCACCGGCTGCTCGCGGACCACTCGGTGAGCACCTTCGACCAGATCTCGGCGAAGGCCTCCGCGGTGCGGGCGGCGGACCGTTCCTGGCGGGTGCGGTCGGCGTTACGCCCGAGCTCGGTCAACCGGTCGGCATCGTTGAGCAGGGTGGTGATGCCATCGGCCAGTCCGGCCGCCACGGCATCGTCGCCGCCACCACGCGGGGCGACATTGACAACGCCTTGGTCGGTGCCGAGTTCGGCCAGGGCGCCGTAGCCGGTACACACGATGGGCGTGCTGTAGGCCATGGCATGG…
>Candidate_241
CATAGATGCCGAGCAGTAGGGCATCGGCGATCACGGTGGCGATGGCCGCGCCGACGGCACCGGCGAAGGCCAGCAACGCCACCAGACCGAGCTTGACCGGGAGCAGGCTCAGGTTGGCGACCAGTCGGGTGGTGTCGCGGCGCTGCAGGTAGAGCACCGCCTGGAAGACCGAGGTGATGGTGCGCATACCGCAGAACATCGCCATGATGATCATTGCGACGGCCAGCTCGTCGGGGGCGGGGGTGAACAGCATGACCACCCCGACCAGCAGGACGAGCAGACCGGCGCCCACTCCCAGGATCAGCGTGCTCTTCAGCGGCGGGCCGGCCGACAGGTGACCATCCCCCTCGCGCAACGCCCGGTTGTAGGACATCCCGAATGACTGGCCGACGGCGACGA…
>Candidate_242
CCCCAGCACTGCGGCGGGTCCCGCCTCCGGAGCGCGCAGCGGATATCTCCGGACGGCGCGATCCTGGCTATTCCGACGGCGGATCCGGGAGAACCCGCAGATGACCGCGTCGACGACCGTTGGGTTCCGGCCGACGCACCGGTGGCGCCATCAGCGCTCCCCCGGGCATACCGGTGGTGGGATCGGAGAATCCTGCGGTGACACCGTTGACCGTGGAGGCCATGCCCTCGCGTCCCTCACGCACCGCATCGGCGAGCGCGACGAGGTCGTCCTCGTCGGGGTTGGCCGGCAGCGGGCCGGCGTGGCGCACGAGTTCCCACCCACGCGGGGCGGTGATGCGGCCGGCATGCACGACGCACAGATCCCAGGAGTGTGGCTCGGAGACGGTGGCCAACGGCC…
>Candidate_243
CGCCAGTTGCTGCTCGGGACGGTTGCCGACGGCCGACGGCGCGGCGTCGGGAACATCGTCGGCGCTGACGACGTCGAGATCGGGGAAGCCCTCGGTACGGGACACCACGGCCGGACGCTGCGCATCGGAGGTCAGCACGACCGTGCGCACCCGTGCGGGCAGCGGACCGTCGAGCTCCTCGTCGTGGAACAGCGCCGTCTCGTAATCCACCGGCGCGGCGTTGAGGCGGGCCAGCGCGCTGAGGGCGTCGGTCAACCCGACCGCGGCGACCACCTGGCTCGCCACCTTCAGCAATACCGTCGCACTGTGCTGGGCCAGGGCCACCGTCGCCGCACTGTCACCAGCCAACACGAC
>Candidate_244
GCGGAACGGGATGTCGCGATCGACCTCGGGCTCCCTGGGCAGCCCGAGCACCCGCTCGCCGATGATGTTGCGCTGGATTTGGTCGGTGCCGCCGCCGATCGAGGTGAAGAACGCGTTGAGACTCAGGAAGTTCACCTCGTCGGCCTCGGCATTGTCCGGTCCGGCCAGCAGCGCATCGGCGCCGATGATGTCGGTCTTCAGCCGTGCCTCGGCGTGCAGGATGCGCGATGTCGCCAGCTTGCCCAGCGACATCACCGGGCTTGCGGTGCCCTGTTTGGCCTCGGCCTTTGCGCGGGCATTGTTGAGGCTGTTCAGCTCTCGCAGCGCGAGCACATCGGCCAGTGACCTGCGGATCGCGGCATCGCCCAGCTTGCCGTGCGTGCGGGCCATTTCGACAAG…
>Candidate_245
CCGTCGACGATCCACACCATCCGCTTGTTGACGATCGCGGGGTACACACCGTTGTCGGTGGTCAGCCACGGCGCCACCGCCTCGACCCGCTGGGCCGGATCACGGTTGAACAAGATCTTGCTGTTGTCACCGATCACGTTGGACAGCAGGAAGTTCCGCTCGGCGAACTTGGCTGCGAAGACCGCACGCGCCAACCAGTTGCCCACCGGGACGCCACCGCTGCCCTGATAGGTGTAGTTCTTGGTCTCGGTGTTGGTCTCGTAGTCGTACTCGCGAT
>Candidate_246
ACTCGACGGTCCGACTTCCGGTGGCCCGATTCACCGCGCCCTTGACAGCGCTCCAGCTTGGGCCGGTCACGCTATTCCGGCCGCTTTGTCCAACTGCTGCAACAGATCATGTGCGGCCAATTCGACAGCCTTGTGCCGCCATTGCGCCGCCCGGTACACGCACGCGATGAGACCCGACCGGTGTACGCGACGAAAGTCGCCGTATGCGAACGCATATCGGGCCTTGGTCCCATCGGTGGCACCGTCGGTCAAACCCAGGTGCCAGCGCGCGTAGTCCGCCCAGGAGTGATCCTCCAGATAGGAGTTCTGCGCATCGGCGCCGGGCTGCACCTCACCCCAGTCGCTGTCG
>Candidate_247
CACAGCTCGCTGACCCGGATCCCCGTCGCATACAGCAGCTCGACGATCACCCTGTCCCGCAGGGCCAGCGGATCATGTTGCTGCGCACCGATACTGAGGGCATCCATGGCATCGAGGGCCTGGTCTTGACGTAGCACGGCAGGCAGCACGCGGTGCGATTTCGGTGTCTGCAGCCGCGCGGCCGGGTCGGTGCCGAGCAGCCCGCGGTGCAGTGCCCAGCCGGTGAAGGTCTTCACCGCGGAGGTGCGCCTGGCCAGCGTGCTGCGCGCCGCCCCGGCACCGGCCTGAGCGGCCAGCCAGGACCGCAGCCGCGGCAGGGTCAGGGTGCTCAGTCCGCCGCCGGTGAACTCGAACA
>Candidate_248
ACCGGGACGTGCGCAATGAGGGTCCCCAGCACCAGGCGCCAGCCGAGCGGGTCTACCGCGGTGCTGATGTCCTGACGGCGCAACGGGTGCCTCTGCTCCGATGTATGCGGAGTTATCCACAGATTCCATCCACAGGTGTGGAGAAATTACACGCTTGTGTTTTGGGCGCACGACGACCGGGGCGACCGGCTCCCA
>Candidate_249
GTCGTTTGGAAGCGGTTACACCTGGCTTCGGCCGCGCTCGATGACCGAACCCCGGCTGGCAGCGATATCGTCACCGGTCGTCGTGGCCATCCATGCCCGCGCCGATTCGGCCTCGATCCACAGTCCGGCCTGGGTCTGCTCGGCATCGATGTGGTGGTAGGAGTCCAACAGCGCCCGGACAGCCTTCTGGTTGTTGCCGACGATGGTCGTCGCGATTCGTCGGGCAGTGGGCAGCAACTCGTCGTGCGGCACCACCTCGGTCACCAGCCCGGCGCGCAGTGCGTCCTCGGCCGATAGGTAGTCACCGGTCAGGCTCATCCGTCGGGCCATGCCGACGCCGACCTTCTGCGGCAGCCGCACCGAG
>Candidate_250
CGAGGCCGATCAGCCGCAACGCTTCCTTGGACATCGTCACGCCGCCCATCCGGTTCTGGGCGTCGTTCAGCGGTGCCAGCGTGGTGTTGATCTTGCGGGCGGTGGCGACGTCGCCGGAGTTGAACGCGACCAGCATGTCGCGCAACTGACCGGCGGCCACATGCCCCCACACGCTGATGAACCCGGCCGCACCCACTGCCAGCCAGGGCAGGTTCAGCGAATCGTCCCCGGAGTAGTACGCGATGCCGGTGTCTGCCATCAATCGCGCCG
>Candidate_251
GCTGCTCACCCTCGTAGGTGAACCACGAACCGGACTTGCGGATGAAGCCGTGCTCGACACCCATATCGATGAGCGAGCCCTCGCGGCTGATGCCATGGCCGTATAGGATGTCGAACTCCGCCTGCTTGAACGGCGGAGACACCTTGTTCTTGACGACCTTGACGCGGGTGCGGTTACCGACGGCGTCGGTGCCGTCCTTGAGCGTCTCGATGCGACGCACGTCCAGGCGCACCGAGGCGTAGAACTTCAACGCCTTACCACCGGTCGTGGTCTCGGGCGAACCGAACATCACACCGATCTTCTCGCGCAACTGGTTGATGAAGATGGCGGTGGTGCCCGAGTTGTTCAGCGCGCCGGTCATCTTGCGCAGCGCCTGGCTCATCAGGCGGGCCTGCAGAC…
>Candidate_252
GGCGACCGCTCCCAGCATCAGCAGCGTCGAGGCCGCATTGCGCGATTTGGGTTTCTGGAATGCGGGGACACCGTTGCTGATGGCCTCCACACCGGTCAGGGCCGCACAACCGGACGAGAACGCCCGCGCCACCAGGAACACCATGGCCACCGCCATGAGGTCACCGTGCTCGGAATGCACATCGAAGGACGCCGACTCCGCGCGCAGCTCGTGGCCCAGCACGTAGATCTGGAACAGACCCCACCCCAGCATCACGAAGATCCCGACCATGAAGGCATAGGTGGGGATGGCGAAGGCGGTGCCCGACTCGCGGATGCCGCGCAGGTTCAGCGCGGCGAGCACGAGGATCGCCAGCACCGCGAACAACACCTTGTGCTGATTGACGAACGGGATCGCCGA…
>Candidate_253
CCGGTGTCGAAGATGATCGGATCGTGCGGCGAGTCGAAAACCCGGTGCAGCGCCAGGGTGAGCTCGACGACCCCGAGGTTGGGGCCCAAATGTCCGCCGGTTGCAGCTACCTTGTGAATGAGGAATTCACGGATTTCGCCGGCCAGCTCGGTGAGCTGGGACTGCGACAGGCGCTGTAGATCTGCTGGTCCGCGGATCTGTTTAAGCATCCCGCCAGCTTACCCACGCACCATGGGTCAGTCCTGTCGAGGCTGGTAGATGTCGGGCACTCCGTCATGATCATCGTCGGCCGTTTCGGCCTCTTGAATTCGGCGGTAAGCGGCGTTTCTGGTGGCCAGCACCACCGCGGCGACGACTGCCGCGGTGAGCGAACCGGTCAGCACCCCTACCTTGACGAAC…
>Candidate_254
CGCCGCCTTCGTGCCGGACCCCACGCAGGCGGGCACCCCGATCCCGTCGAGGTAGGCACCGGCGACGGCCAACGTCGGCGGCAGTCCGGCGCGCAACTCCGCCACCCGCTCGGCATGGCCGGGCCCGTACTGCGGCATGGCCTCGATCCAGCGCTGTACCCGGAAATCGACAGGGTCGGTGCTGATCCCGAACACCTGTTGCAGGTCGTCGAGCGAAGAGTTCAACAACTCGTCGTCACCGACGCTTCGGGCCAGGCTGTCCCCGAACCGGCCGTAGGACAACCGCAC
>Candidate_255
CCGACTGCGCCTGGACCGCTACGCGACCGACGCCGCGAGATCGCGCGCCTGTACCCAGCGGATCAGCCGGCGCCGACGCTCGGCGGTGCGCTCGGGATGCAACTCGGCCTCCCGCTCGGCCACGATCGCCTCTTCCCAGGCGCGTTTCATGTCATCGTCGTGGAACTGCACGGCACGAGCCATGGTCTGCACTCCCTTCCTCGACATACCGTCCAGCCTAGCGGCGACATCCGACAACACGGGCGAACCCGTCCCCCGCGTCATCGCGGCTGCCCCGTCGCCT
>Candidate_256
CGAGGACGCATCCAATCGGATAGTTCTCGTTGAGTGCGGGTCAGGGTTCCGCAAACGAACTTGGGTTCTATCCAACTTCGGTGCTTGCCTACGCACATGGAGCCCTGACCTTGCACCTACGCACTTTCACACCGCATCCCCCACCCGGGCCGCCGTCAACGGCGTCACCACGGTGTTCCCCTGATCGCCGCACTCATTGGTGTCGACCACCGTGGTCAGCTCACCGGTGAACGTGCCGTCGGGACGCGGCGTGAACCCCAGGGTCACCGTCGTCCAGGATTCACCGGCGATCGACCCGTCGGCGTAACGACAGGTGGACTTCACCCGGGCCGGCGCGATATCGCGCCATGTCCCGTCGGTGAGCTGGAACGACAGCGTCCGCGCTCCGGCCATCCGCTG…
>Candidate_257
TGATCACCGCCGCGCGGGCGGTGCGGTCCTGGCTGAGCCGGCTCCAGATGCGAGCCAGACCGACATGAAGATCGTCGTTGACGGCGTTGAGCTCGTCGGGCCGGTTCAGCGTGATGATCCGCAGCGGGCCGTCGGCCTCCACCTGGATCTCGTCGGGCATGTCGTACATGTCACACCGCCATTCTCAAGATTCGGCCCGCGATGATGTTCTTCTGGATCTGCGAGGTGCCGCCCATCACACTCTGGGACCGGCTGTAGAGATACGTGCTGAACAGGTCGGGGTCGCTGGTGCCGGTCTGTGCCAGTACCGCATGACCGACGGATTGCTCGACCCACGTCATCAACAGCTTGTCGATGGAACCTTCAGGGCCATGCGATATCCCGTCGAGCTGTTCGGAG…
>Candidate_258
CATGAAGGTCTGGTTGACCGCCAGGTTGGCCTGTTCGGCGAACGTTCGACGGGTGGTGTGTTCGAAGCCCTCGGTGTTCTCCTCGACCTTGTCGAACACGATGACGGTGTCATAGATCGAGAAGCCGAGGATGGTGAGCAGACCGATCACGGTGGCCGGGGTGACCTCGAAGCCCACCAGCGCGTACACGCCGGCGGTGACGATGAGGTCGAAGAACATCGCTGCCAGGGCGGCCAGCGCCATGTATCGCTCGTAGCGCACGGTGATGTAGATCGACACCAGCACCAGGAACACCACGAGAGCGATCAGGGCCTTCTGGGTGATCTGGCCGCCCCACGTCGAGGAGACCGCCGAATCGCTGATGGCCTGAATGCTGGGCTGGCCGTCGGTGCCCTTGGG…
>Candidate_259
GATCGGTCGCGGTGATTCCCGGCTCCGGCGAGTGCGCGACGAACATGTCCGCCGGCGTTCCATCTGGCCGGTTGACCTCCTCGGGCAGCGCACCGCTGTTGGAGGATCCGATCGGCTTACCCACCTTGAGGACCAACTTCTCCAGCCGGCGCAGCAGGAATTTGGGTGTGTAGGGCGCCAGCGGCAACGGCGCGAGCAGTTGTTCTCGGGTCGCCGCCAAGTCCACAAGGGCAGCCTTGATCCCACTGCGGATCGGCCGCAGGTCGCCGTGGGCAAGCTGCGGGTCGGCCATGACGGTGATGGTGTTGAGCGCGTTGCCTCGGGTGTCGTTCTCGACACGTTCGCTGACCGGCAAGGACAACATCACGCGGCCGGAATCGTCGACACGGCCGATGGCCG…
>Candidate_260
CGTGGTAGCGCTCGCGGGTGACGGTCAGCAGCCGCGCCATGTTCTCGGCGCGTTCGGCGTAGCGGCCCAACCAGAAGAAGTCCGACAGCACACGCGGCGAGCTGACCGCCCTGGTGGGGCTCGGCGTCATGACCGGCAGGTCCACCGAGGGGGTCGGCACCGCTTTGGCACGATCCGGGGTACGGACCCAGACGTCTTTGGCCGCAACGGTATCGAGAGTGTATGCGGCATTGCCGGGAGCGGGCAGGAAACCCAGCCCGCCCATCATCGGGGCGTAGCCGCCGCGTTGGGCCACCGTGAAAAGACGCATGCCGACATCGGCCGCGGACACCCCA
>Candidate_261
AGCTGGTGCCCGCTGCGGCGAACGCCTAAACCACCAGGGAGTCAGTTCGGCGCCACATCGACTGAGACTTCGATAACGCTACTCTCCGATTCGGTGTAGATGATCCCGCGCAGCGGCGGCACGTCGGCGTAATCCCTGCCGAAGCCGACCACCACATATCGCTCGTCGACCAACTGGTCATTGGTCGGGTCCAGCCCCAGCCACTGGTTCTGCGGCGTCCACACCGACGCCCAAGCGTGGGTGGCGTCGACGCCGATCATGCGTTCCTTGCCCGGCGGCGGGTCGGTGGCCAGGTACCCGGACACATAGCTGGCGGCCAGGCCATTGGCCCGCAGGCACGCGATGGCCAGGCGGGCGAAGTCCTGGCACAC
>Candidate_262
CCACGGGCAACTTCAGCTCGGTCAGCTCGGCGATCATCCGGCGTTTGGCGCGCTCGGCGGCGGCGAAGGCGGCCATCGCCACGGTGTCGGAATCGGCGGGCCTGGTCCTGGTCAACGCACATGATGCGCACAGCCCAGAGCCCTCCCCGACCTTGACCAGCCAGTTACATTCGGCGGCATAAAGATTGGCGCACAACGCATAGTTGTGCTCGTCGACCGCCCCGGCGTGCTCGCTCTCGTCACCGCTGGCGATGACCAGCAGGGCCATATCGTCGAGCGAGAAGCCCAACGCCGAACCGCAGGACAGGCATTTCGAGTTCTCGAACGCCAGTCGCTGTCCACACTTCGGACAATTGAAATCCCGCATGTACGCTCTCCCTGTTCG
>Candidate_263
GTTACCTGCACCGCGAAGTCACCGGTGTACGAGCGCTCCGATCGCATCCACGATACGGCTTGCCATCAGAGTCTTCGAACCGTGCTCCAGTGCGGTTTCGGTGCCGTCGGCCGACAGCATCCAGCCATCGTTGTGGTCCACCTCGAACGCCTTGCCCTCCCCGACGGCATTGACCACGAGCATGTCGCAG

## Sheet: Secondary structure
>Candidate_1
AUCUUGUCCGGAUUGGUGAGCCGUACCGCGACUCCAUCGACGUCGAGUUCUGUCGCAGGACGUGCCAUCAUCGGGUCUCCAAUACGUCGCGCAGGUCGUAGUUCAUCGGGACGUCGAGCUGAUCGAAGGUACAGCUGGACGGGUCGCGGUCGGGGCGCCAGCGCAUGAACUUCACGGCAUGCCGGAAUCGGCGCUCACCGGUGUUGCCCUCCAUCUGGUCAUAGGCCACCUCGCACACCCUCUCCGGUCGCACCGGAAUCCACCGCUUGUCGGCCGCCGAGUUCCACCUACUCGGUUCACCGUCGUGGACGUCGUCGCCGAUGCGCAGCGGCUCG
.....(.((.(((.((((.(((((.(((((((....(((....))).....))))).))))).))))))))).)).)................((((((.((.((((((((((.((.((((..(....)..)))).((((.(((.(((..(((((....(((((.(((..(((.(((....))))))))))))))....(((((.((........((((.....))))....)))))))..)))))..)))))).)..))).((((..(.(((..(((((((.......)))))))...))).))))).)).)))).)))))).)).)))))).. (-133.90)
>Candidate_2
GGUGAUGUCGGUCUUGCCGUCCUCGAUCUUGCUGAUGUUCUGUAGCACCAUGUCGAUGUUGACGUCGGCGUCGGCGACCGCGCGGAACACUUUGGCGGCGUAUCCGGGUACAUCGGGCAGGCCGACGACGGUGACCUUGGCCUCGCUGCGGUCGUGGGCGACUCCGGUCAGGAUGGCGUCUUCCAUGGGGAUGUCCUCGAUCGAUCCGUUGACGAUGGUUCCGGGCUUAUCCGAGUACGACGAGCGGACGUGUAUCGGAACGUUGUAGCGGCGCGCGUAUUCCACGCAACGCAGCAUCAGCACCUUGGCCCCGCAGGC
((((..(((((((..((((((.(((..(((((((((((((((.......(((((((((....)))))))))..(((.((((.((((....)))))))))))...)))).))))).)))))).))).))))))))))..)))...((((((..((((((((....((((((((...(((((((.....)))))))))).)))))..((((((.(((((.((((((((...((((.(.....)...))))...)).)))))))))))))))))..))).....)))))...)))))).....))))...(((.....))) (-128.10)
>Candidate_3
GGCCGUUGCGGGGUAGUGCUGACACCUCGUCGAUGAUCUGCGCGAUGCCGAAAUCACUGAGAUAGGCGUCGAGGCGGUCGGUGGUGAGCAGGACAUUCGUGGGUUUGACAUCGCGGUGCAACACGUCCAUCGAAUGGGCGUAGUCCAACGCUUCGGCGAUCUGGGUGCAGGCGCGCAACACCGCGGCGGCGUCCGCGUCGGUGGCGGGCGCGGGGACCAGUACCGAGGAGUCCGGUCCGUCGAUGUAUUGCAUCGCCAUCCAUGGCGUCGACGGCUCCGUGGGCAGCGUGCCCAUCUCGUACAUGGCGACGAUAUGCGGGUGGGUGAGCGCGGCGGCCAGUGUGAACUCUCUG
((((((((((.......((((.(((.(((((((((..((((.(((((((...(((.....))).)))))))..))))..((((((((((((.(((((..(((..(.(((..(.((((((...((((((((...)))))))).((((..(((....)))..(((....))).(((((..(((((..((((...))))..)))))....))))).))))..)))))).)..))).)..)))..))))).)))).)))))))).....)))))))))....)))..))))..(((((((.((((.(((....).)).)))))))))))...))))))))))............... (-167.50)
>Candidate_4
AUCGAGUCGGCGACCCCGGGACCCGAGUACUGCACCACCAUCUCGUCGAAGGUGCGCCGCAUGUCGAGCAUCAUCGCGUGCAAUUCGCCGGUCACCUCGGGGGCCAGCGGAACACGCUGCGGGUUGUUUCCGAGACUCUCGAUGCCCAGUGCCUGGGCGAGUCGCUUGGCCGGGUCGAUGGUCAGCACGACGACGGUGCGUCCCAGUUCUGCUGCGCGCAGCGCCAUCGCGGCGGCCGUGGUCGUCUUGCCGACACCACCGGCACCGCAGCACACGAUGACCCGGUUGCUGGUAUCGGCGAGGACGGCGCCCAGAUCGAGGGCGGCAGGAGAAGUGCUCAUAUCAGCUGUUCCUUCGGCUCUUCGCGCGAGCGCUCAUCGCACACCUUGGGCGGCGAGU…
.........(((...(((((((((((...(((((.(........(((((.((.((((((((((.(((......))))))))..(((((((((.(((.(((..(((((((.....)))))......))..))).(((((.....((((((...)))))))))))....((((((((((.(((...((((.......))))...)))....((((((((((.(((....))).)))((((((((.(((.....))))))).))))..))))))).....))))))))))...))))))))))))...))))))).......(((((((.((.((((..(((.....(((((......)))))..((((.((((.((.....))....)))).)))).))).…
>Candidate_5
AGUUGCAGCGCCUCCGCGACGGCCGACCGUCGGCGCGCCGCCCGACGUCGCCGGUGAGUCACGGUGGCCCCCACCAGAAGGCAGGCCAGCAUCACGGUCGGUUCCCACACGAGCAUCGUGAGCACGGCUGCGGGCGCACCGACCCACACCGGUGAGAGCCGCCGUCGUCGGCGAGAUCGAAUCGGAGGUCCGAGUCGAUGACCGGCCGGUGUCGGUGAGACGAGUAGCGCCACCGCCAACAGGAUCGCCGCAGUCGUCAUCGGACGCCCGCAUCGUCGAGCAGAUCGCGCAGCGCGUCGAUCCCGUCGCCGAACCCGCACCGCAGCCCCCACGCGGUGCGCGCGCCGACCCAACCGUCGUGAUCGCGUUCGAGGACCGCGAUCUCGCGCACCUGCCGAA…
...(((..((((...((((((((....((((((.((...))))))))(((((((((.(...(((((((((.((((....((....)).((.(((((((..((((......)))))))))))))..)).)).)))).)))))...).))))))))).....)))))))).)))).((((...((((....)))).(((((((...((.((((((((((((((..(..(((...((.......))..)))..).))).))))).)))))).)).)))))))...))))..)))((((((((.....((((.((....((((((((.........))))))))..)).))))......(((((((((((((((((((..((((....))))..)))..))))…
>Candidate_6
GCGGGCUUCCCACGCCGAGGCGACCAUGUCGGUCAGCGAAUGUCGCAUCUGCCAGCCCAGAUCGCGCGCCGCCAGGGUGCCCUCGGCCACGAUGCGGGCCGGAUCACCCGGCCGUCGCGGGGUGACCGCGGGCUCGAAGUCGAUACCGGUGACCUCGCGGAUCGUCGUCAUGAUCUCGCGCACCGACGUUCCGGAUCCGCUGCCGAGGUUGUAGACCGGCUCGACGGGCUCACCAGCGGCCAGUCUGCGUGCCGCCGCGACAUGCGCGUCCGCCAGAUCGGACACGUGCACGUAGUCGCGCACGCAGGUGCCGUCCGGGGUGGCGUAGUCGCCGCCGUUGAUCUGCGGGACGCGGCCGCCGUACAGCAUGUCGAGCACCUUGGGGAA
..(((...))).(.(((((((((((...((((.((((((((((((.(((((......))))).(((((..((((((....))).))).((((((..((((((.....)))))).(((((((((.((((.(...(((....)))..))))).)))))))))..))))))........)))))..)))))))).......))))))))))))).......((((((((.(((...(.((((((...((((((((.((.((.((.((((((((((......)))))..))))).)).)).))))))))))((.((((.((((((((((....))))))).)))....)))).))..)))))).)...))).)))))))).)))))).).. (-190.41)
>Candidate_7
CGAGCGCGUACAGGUGCACCGCGAUGCCGACCACGGGCCCGCACAGCAGCGCGAUGACGGUCCUGGUCUCCAGUGCCGCCGGCAACAGCAGCAGUGCGGCGGCGGCCAGGGUGGCGCCGAUCCAUCCGGCGGCGUAGGCGCGGUGCAGUGCGGCCGCGACCGCCGCGGCGCCGGUGAGGGUGAGCAGUGCGAUGGCGGUGGCCGCGGCGGUCAGCCAGGCCAGCAGUGCGCCGCUCGCCUGAUAUUCGGGCCCGAAUGCGGUGUGCAGCAACCACGGUCCGGCGACCGCGGCCGCCGCGACGCCGAUCGCCCCGAUCGCGGUGACCACCAGUGCGGG
....(.(((((.(((((((((((((......(((.(((.(((((.(((.((((...(((.((((((((.((...((((((.((.......)).).))))))).))))))))...(((((.......))))).)))...)))).))).)))))((((((.....))))))))).))).((((((...(.(((.(.(((((((((((...((((.(((.((((.((.(..((((((..(((((.....)))))......))))))..).))......)))).)))))))))))))))))).)))))..))))))..)))))))))..)))).))))).) (-191.90)
>Candidate_8
CGGCCACGCCGAGCAGCACCACGGCGGCGAUCAGGAUCGCCAGGGCGCGUUCCGGGAUGGCCGCCAGCAGCAGUGCCCCGGCGAUGGUCCCGGGGACCCGGCCGAGCAGCGCCCACCCGGUCCCCCGCAUGUCGAUGGCCGUACCUUCGCGCAGCACGACCAGCAGCGUGAGCAGGGUGGCCAGCAUGAUCAACGUGCCGGGCACCAGUCCAGGAUCGACGACGGCGACCACCGGUGCGGCCAGCAUGCCCAUGCCGAAACCGAUGGAGCCCUGCAGACAGGACGCCAGCAUCACCGCGAUCAUGAUGACCGCGAAUCCGGG
.((((((((((.(((((.....((((((.(((.(((.(((....)))...)))..))).))))))....))..)))..))))).)))))..(((((((.((..(.((...)))..)).))))))).((((((...((((((((((.((((((.((.......)).))))))....(((.(((.(((((.....))))).((((....))))............))).)))...)))))))))))))))).....(((.....(.(((.(.((((....)))).).))).).....((((.((.....)).))))....))). (-145.50)
>Candidate_9
CGGGAUGAGAUACUGCAUGGCGAUGGCGUCGUCACGGGCACCCAGCCCCUCGGCGAGGUACAGCUGGUGCGCGGCUGCCACCCGGUCCUCGUCGAGUUCGACGCCGAGUCCGGGUGCCGCGGGCACGUCGAGAUAACCGUCGGUGAUCUCGUACGGCGCCUUGGUGAUGCGUUGGCCGUCCUGCCAGAUCCAGUGCGUGUCGAUGGCGGUGAUCUCUCCCGGUGCCGCCGCGGCGACCUGGGUGAACAUCGCCAGUGACACGUCGAAGUGGUUGUUGGAGUGCGAACCCCAGGUCAGGCCCCAGGCCGCGCACAGCUGCGCGACGCGCACCGAGCCGUUCAUCGUCCAGAAGUGCGGAUCGGCCAGCGGGAUGUCGACGGCACCGGCCCGGAUGGCGUG…
(((((((................((((((((....((((.....))))((((((((((.((....((((.((....))))))..))))))))))))..))))))))..(((((((((...((((.(((((((((.(((...))).)))))).)))..)))).((((((((((((((((..(((((.........((((((((.((((((((.((...((((((((((...)))).))).))).)).)))))))).)))))))).(((.((((..((((.(((((............((((...))))(((((....)))))..))))).)))))))))))...........).))))..))))))))).((..((((((.((((((((....(((((((…
>Candidate_10
AUCAGCUUCAUGGGGUGAAACUACCCACCCCGAUGCCCGUCGUACCGUCGAAUUCUCAGGAGGGCGGAAGUGCGGCCCUCGGGACGGCCACCGGAAUCGCAACGGACGGAGCGAUGGGCGCGGCGAUGCGGGGUGCGGCGGCCAGUGGCGGGACGGGUGAGCCGACCGCAGCGGCGGGUUGUGCCGCGCCCACGGCCGGCACAGCGGCCGGCGGGAUACCUGGCGGAACGGCACCAGGCACUGGUGCGGGUGCCGGCGGGGCCGGCGGGAUCACUCCCAAUACGCGUUGCAGAUCCGGCUUCAUCGCCUGGAGCUGGGAUCCCCAGUAACCCCAGC
(((.(((...(((((((........)))))))..(((((((((.(((((....((((..((((((.(.....).))))))))))(((...)))...........))))).)))))))))..))))))..(((((((((.(((((((..((((.(((..((((((.(.((((((.((.(((((((((.(((...)))))))))))).((((((......((((.(((..(.(((((((...))))))).)...))).))))))))))((((....))))....)))))))).)...))))))..)))))))..)))))...)))).)).)))))... (-174.00)
>Candidate_11
GUCGAUCUCUCCGGUGGCCAGAGCAUCGACCACACUGAUGCGGUCCAGUGGUGCGACCCUGAUGGCGGACCCGGGGGCCCGUUGUUGGAGCAGGCGGUCCAGGCCAGGUAGCACCAGCGGGCCGUAAAGAUCGGCGAAUGCGAUGACCCAUUCGCGGGUGGUCGUCGUCAAAUCGAAAUCGUCGAGGUCGCGAACGAUACCCUCCACCAAUUGCAGUGCGGCGUCGAGUCGGGGCUGGAUUGCCAGCGCCGCCGGGGUGGGGGUCAGGCCUCGGCCGGAGCGCACCACCAACGGAUCGCCGAGGAGCACCCGCAACCGUGACAGCGCGUUCGAGACCGCGGGUUGGGUCAGAUGCAGCCGAGUCGCCGCCUUUGUCGCACUGCGCUCUUGGAGAACUGC…
(((........((((..(((((((...((((.((....)).))))..(..(((((((.(..(..((((.((....)).))))..)..)...(((((((...((((.....((....)).)))).......(((((...((((.(((((((...(((((((.((.(((.............(((((((((..((.......((((((((....((.((((((((((.(((....))).)).)))).)))).))...)))))))))).)))))))))....(((..((......))..)))))).)).)))))))..(((((....((....))....)))))..)))))))..)))))))))...)))))))..)))))))..))))).)))...)))).…
>Candidate_12
GUAACCGGGCCAUAGAUAACUCGCUGCUCCGUCGGCCCCGUUGACCAUCACCAGGGUCGGCCUGUAGCCUCCCGGUGCCCGGAAGAACCACCCGGGCAAUGUGGUGUCCUCAUACGGGAUCUCCAACGGCACGGGCGGAUUGUCCAGUAAGCCCAGAUAGCCUUCCCAGCACCGGCGGUAGGCGGCGAAUGUGCGGGAUCGCACCUCGUCAGGCUCCGCGCAUCCGUCGGCCACCACCACGCAUGUCGCGUAGUACGUCGCGGCCCGCAGCAGCGCAUUCCGGCCGCUGAGUCGAUGGCCCUUUCGCGCGCAAUCGUCUCCGAUCGCGGCGACCCGGUCGGCGGUCGCCUCCC
......(((((((.(((...(((((((((((((((.((((((((.((((((..(((..(((.....))).)))..(((((((.........)))))))..))))))...))).))))).........(((..((((..(((....)))..)))).....))).........)))))))..))))))))...((((((.((((....(((...(((.(((((((.(((.((......))))).))).)))).))))))..)))))))))).((((((......).))))).))).)))))))..((((.(((.((((....)))).)))))))...((..(((....)))..)) (-153.80)
>Candidate_13
ACGGUGGCGUCGAGCGCGCUCGUCGGUUCAUCGGCCACGAUCAGGGCCGGUCGGCCGGCCAGGGCGAUCGCGAUCAGCACCCGCUGGCGCUGUCCACCCGAGAGCUCGUGCGGAUAGCGUCGAGCCAGCGAGGCGGCCGGGGCCCGCUGAGUGUCGAGUCCGACCUCGCGCAGCCUUUGCACGAUCAGAUCGUGGUGCGGACGGAUGCCGUGCGCGCGCAAGGCCUCGGCCAACUGACUGCCCACCCGAUAGACCGGGUUCAGCGAGUUCCCGGGAUCCUGUGGCACGUAUCCCACCCGGGGUCCGUCCGGGCGCCGGCGCCGUAAGGGUUCGCCCGCGACCUCGAG
..(((((((.(((.(((.((.((((((..(((((((.(.....))))))))..)))))).)).))).))))).((((..((((((((((((((((.(.(((....))).).))))))).....))))))).)).((((((((((.((((((.((((....)))))))).))........((((((...))))))(((((.((((...)))).)))))....))))))))))..)))).((((.((..(((...(((((..(.....)..))))).)))..))))))......)))))(((((((....((((((..(((.((....))))))))))).))))))).. (-178.20)
>Candidate_14
CGAGACGGGUGAUAGAUCUCAUGAGAUCUCCUUGGAUCCGAAGCGGCGCGCCAGGACGGCGAGCACACCGAUGACGGCGCAAUAGAGCAGGCUGAGCUCCGCCGCAGACUGAAAGGAGCCGUUGUCGUAGGCGUCGAAGAUCGCGAUGGACAACAACCGGGUAUCGGAGGUGAACAGGAACAGCGCCGCGGUCAGCUCGCGCAUGGCCAGCAUCAUCAGCAGGAGGAAGGUCGAGGAAAGACCCACCCUCAGCAGCGGGGCGGUGACGAAGGUGAUGGCGCGGUGCCGACGUGCGCCGAGCAUCACGGCGCUGUCCUCGAGGUCCUUGUCCAACUGGAUGAUCGAGGCGGAAACCCCCCGAUAGCCCUGUGGCAGGAACACCGCCACGAACGCGAUGAC…
.((..((((.((..(((((....)))))))))))..))....(((((((((..((.(((.(.((.(..(((..(((((........((.(((.(....).)))))...((....)).)))))..)))..))).(((...((((((.............(((((((((.(((...(....(((((((((.(((..(((((((((((..(.(((((....((..((((..((((.......))))...)))).))......((.((.((....)).)).))..))))).).)))))).)))))))).)))))))))((((((.((((..........))))..)))))).)...)))..))))).)))).(((((.((....)))))))...))))))..)…
>Candidate_15
GGGAUCGACGCCUUUCGGACCGUGGCGAUCUCGGUGAGCAGCACCUGCGGGGUUUUGUAGCCGGCGGCCAGGAACCCCAUGCCACCGGCGUCGGCGGCGGCGAUCACCAUCUGCGCGGUGGUGGCGCCGCCGGCCAUCGGCGCGGCGAUCAGAGGGAUGUCGAGCCCGAGCAGGUCGCGGGCAGCCUUGGUGCGUGCGGUCAUCGUCAUUCCUCGGGUGCGGAGUUCUUCGUCUGCAGUCGAUUCUGCGCGCCCGGCCCGCACAGGUAUAGGACACGCCGGCUCUCAGCCGCGAGACACAGCCUCACACGCUGGCCACGGCACCUGCCCGGCCCGGCCCGCAAACCUCAGGCCGGGACCGCCAACUUGCUCACGGU
(((.((((((((((..((.(((((.(((..((((((.((.((....))((((((((...(((...)))..))))))))..))))))))....((((((((((.((((((((.....))))))))))))))).))).))).)))))...))..)))).)))))).)))((((((((.(((((..(((.(((((((((.(((....(((..((((((((((((.((....(((.(....).)))..)).))))))))..((.....))...))))..(((.(((.....)))))).)))...)))...)))))..)))).))).))))).((((((((((...........))))))).)))...))))))))..... (-189.30)
>Candidate_16
GAUCAGUACACCGAGGCCCGCGCGCGCUGGUGCGGGGUGGUGUACCGCACCAGCGCAUCGCCGCCGAGUUGCACCACGGCAACGGUGAUCACCAGGAUGACGAUGGUGGCCAGCAUGACUCCCUGAUCGAAACGCUGAUAGCCGUAGGUGACGGCGACGUAGCCGAUACCGCCGGCGCCGAUCGUCCCGGCGAUCGCCGAGUACUCGAUCAUCGCGAUGAUGUUGAUGGUCAGCCCGCCGAUGAUGGACGGCACCGCCUCAGCGAGUUGCGCUGAACGGAUGACCUGCAACCGUGAUCCGCCCGAGGCCCGCGCCACCUGUACCAGCGCCGGCGGAACCGAGCGCAGCGAGUUCUCCACGAUGCGGGUGAAGAAGGCGAUACCGGCCAACGACAUCGGG…
.....((.(((....(((.((..((((((((((((.........))))))))))))...(((((((.(((((......))))).((.(((.....))).))..)))))))..)).......(((((((......(((((.((((..((((.((((......)))).))))..))))...........((((((((((((..((((((((((((((...(((((((.(((((.(((..((......))..)))..((((((((((.....)))))......(.(((((((..((((.((((((...(((....)))..(((...)))....))))))...((((.......))))..)))).))))))).)...))))).....))))).)))))))((.…
>Candidate_17
AGCAGACCCAACCAGAACCCGAGGCCGAGCAGAAUCGCCAAGGUUCCGGUGAAGACGCCGGUCAUGUUCACCUGCGGGGCGAACCACACCGUGAAGAGGCGGGCCGGCGAACCAUAUCGCUUGUCCGGCGCCACUGGGGCGAUGCCGUGCGUCUCCACCGACAGAUCCCCGACACCGCUGGGUGACCGACCGCUGAACGAGGGUGAGGUCAGCGAUCGAUUCGUGGUCGGAGUGGCCCCCGCACUGUUGCCGG
((((((((((....(((((...(((.((......)))))..)))))(((((.((((((((((.....((.(((.(((((((...(((...)))......(((((.(((((......))))).))))).)))).)))))).)).)))).)))))).)))))..................)))))..((((((((.((((((.(.((....)).)..))).))))))))))).((((...)))).)))))..... (-100.20)
>Candidate_18
ACCGAUGACAUGGAACCCCGCCGGGACACCUGCCUCGGUACAGGCAUGCAGAUGCGCGAUGAUCUGGUCGCUGUCGAGGUAGCGAUUGCCGCACGUGUGGUUCGCAUCGGCGUAGGGCUCGUGCAGCCAUGCCGUGCGUGACCCCAGCGCGCCGUCGACGAAAAGGUCACCGGCCAGCCCCGCGGCGCCGGUGGACGCCAUCAGGUCGCGGGCGGCGGCCGCACUGUCGACGGCCUCGCCCCAAUAGCCCGUGAUCUGUACGCCGUGUUCGAGCG
(((((.(.((.((..(((....)))...))))).)))))...(((.(((((((.((((..((((((((.((.((((((((.(((....((((((((((((((.((((.(((.....))).))))))))))).)))))).).......)))))).))))).......((((((((..(((....)))))))))))..)).))))))))..((((((.((((((......).)))))))))))........))))))))))).)))........... (-127.30)
>Candidate_19
GGCUGGCCCGGCUGACCGUACUGCUGCGGGUAACCCUGCGGUGCAUAGGCCGUGGGCUGCUGGCCGUACUGGUCGGGCUGCGGGUACUGCUGCGGCUGACCAUAAGCGGGCUGACCCGGCUGCUGAUACUGCGGAUAACCCUGCGGUGGCUGAUAGGCCGGCGGCUGGCCCCAGGCCGGCGCGUCGUGGCCGGGCUGUUCCGGGGUCUGGGGCGGCUGCCAGGCGGGUUGGUCACCGGAGGGCGGGUUUCCGCCGGACUGCGGCGGCUGACCCGACCACGCCUGCGUGGGGUCAGAUCCCUGCGGUCCGCUCAUCGUGUCUCCUUGAUCCGAGCUCGUACUGGUCUGCGUGACCCGCCGC
(((.((..((((.((((((((.((.(((((.(((((.((((((((..(((((.((...(((.((..((.(((((((.((((((......))))))))))))))).)).)))...)))))))..)).))))))......((((.(((((((..((..(((((((((((.(((((((((..(((...))).(((((....)))))))))))))))))))))).)))..))..))))))).)))).))))))))))((((((((((.(((((((((...((((....)))))))))))..))))))))))))....(((..((.....))..)))))..)))).)))).)).)).)).))).. (-201.20)
>Candidate_20
ACCGGACGUCACGUCGUGAGCUGCUCGACCAGUUCGGCUGCGCUGUCCACCGAAUCCAGCAGCGCGCCGACAUGCGCCUUGCUGCCACGCAGCGGUUCCAGGGUCGGGAUGCGCACCAGCGAAUCCCCACCGAGAUCGAAGAUCACCGAGUCCCAGCUGGCCGCCGCGAUAUCGGCACCGAACCGGCGUAGACAUUCGCCCCGGAAGUACGCCCUGGUAUCGGUCGGCGGGUUGUCCACCGCAUCGAGCACCUGCUGCUCGCUGACCAGUCGCUGCAUCGAGCCGCGGGCGACCAGCCGGUUGUACAGGCCCUUGUCCAGCCGCACAUCCG
..((((......(((((..((.((((((.(((((((((.(((((((............))))))))))))..........))))....(((((((..(((((((.(((((.(((....))).)))))..(((.((((...))))..((((((...(((((..((((......))))......)))))...)))..)))...)))......)))))))....(((((((((((.((.....((.....))....)).)))))))))))..))))))).)))))).))..)))))..((.(((((.((((....)))).)))))))...)))) (-139.10)
>Candidate_21
CGCCGACCGCCUCGAAGGUGCCGGCCUCCACGACCGUCAACGCCUCGUUCAAGCGAACCGUCUGGCCCUGUUUCAGGGCGGCGACCUCGAUAUUGGGCGACAGUGUCAGCCGCAUCUUGCGGCCGGAGGUGAAGACAUCGACGGUCUCGUCCUCGUGUGUGGCCAACAACACCCCGUACCCGCUGGGCGGCUGACCGAGGCGAUCAACCUCCUCGCGCAGCGCGAGCAGCUGCUGACGGGCUUCCUUGAGGGUGUCCAUCAGCUUCGCGUUGCGCGCAGCCAACGAAUCGAUGCGCGCCUCGAGCUGCUGGAUGUCGCGUGCGCUGCGAAGACCGCUACCCGCUCCCACCGUCUGCUCGAGUUGUUCACGAAGUGCCGCAGCUUCGCGGCGCAACCUCU…
(((((((.........(((((.((((.((((((..(((..((((((............((((..((((((...)))))))))).....(((((((.....))))))).(((((.....)))))..))))))..)))...((((....)))).))))).).))))..(((((........((((((((.(((((...((((.......))))..(((((((((((((.....(((((.((((.(((....))).)))).)))))))))))))))))))))))........(((((.((((..((((((..(((.((....((((((((((((...((.....)).........((((.((..(((....)))..))..)))))))))))))))))).)))…
>Candidate_22
ACAGUCCUAUAACGCACCUUUUCAACGGGUAUUCCGGUAGCCAGAUCGUAGCCAAUGACGGUGUUGGUCGCCGUCUGUGACACCCAGGUCAUCUUGGCCGACCCGGUCACGCCAUAGGGCGCCUCGCCAACCGGGUAGCGCUGCCGCAGGAUCAGCGGGUCGGUGCCGAAGACCAGCAGCGCGCCGCCGCGGGUAUCGGUGACGAGCACCCGUCCGGCGGGGUCGACGGUCAUCGAGGUCGCCCCCUCGCCGGCACGCAACGCCUGCUCGGGCUUGGUCCCGCCCUCGUCGAUCUCGGUGACCGAGGUCUGGCCGCGGUCCAGCACGAUCAGCGAAUCAUCAUGGGUGACAAGGGCAUCGACUCGUGCGAAGUUCUUCAGACUCGCGCCGACCUCGGUA…
...............((((.......))))..((((((.((..(((((..(((((.(((((((.....))))))).(((((......))))).))))).....))))).((((....))))....))..))))))..(((((((.((.(((((.(((((.(((..((.(((.(((((((.(((..((.((((((.(((....)))..))))))(((((((((..(.((..(.....)..)))..)))))))))...))..)))))))).)).)))))..))).)).))).)))))(((((.((((((((.(((.((((((..((((((....(((....((...(....)...))..)))..))))))(((....))).))).))))))))))))))))…
>Candidate_23
CCCAGUGCGUCCAGGAAGCGCUGGACGUGCGCGGGCGUCUCCACGUCCGCCGGAACCGGGUCCGGGGCAUGGCCGCCGAGGCUGCGCACGUAGUCACGUUCGGCCUGGGUCAGCCGCAGCGCCGCGCUGAUGGCGUCGAGAACCUGGCGCGAGGGGUUGAUCUCGCGGCCCUGCUCCAGCCAGGUGUACCAGGUGACGCUCACCCCUGCCGCCAUCGCGACCUCCUCACGCCGCAGGCCGCUGGUCCGCGUCCGUGGCAUCGGCGCAUAGCCCAGGUCGGCGCG
....(..(((((((......)))))))..)..((((((....))))))((((..(((((((..(.(((.((((((((((((((((....))))))....)))))...)))))))).).(((((((((.(((((((.((...(((((((..(((((((((......))))))..)))..)))))))......((((.....))))..)).))))))))))..........(((((.((.(((......))).)))))))..))))))...)))).)))))))... (-142.40)
>Candidate_24
UGCCGGGCACACCCCGCGGUGGGCAGCACGUGAUUCGAUCCGGCACAGUAGUCACCGAGGCUCACCGGGGACCACGCCCCGACGAAGAUCGCACCGGCCGAGCGCACCCGGGCAGCGACCGCCGCGGCAUCCUCGGUCUGGAUCUCCAGAUGCUCGGCGGCGUAAGCGUUGACGACCUUCAACCCGGCCUCGACGUCAUCGACCAGCACGAUGGCCGACUGCUUUCCGGUCAGCGCGACGGUGACGCGCUCGCGAUGCACGGUGGUCUCCAGUUGCGCCCGCACCUCGGCAUCGGCGGCGUCGGCCAGGGCGACGCUGUCGGUGACCAACACGCUGGCGG
.((((((....))).(((((((((.((((((((...((.((((...(((((((..(((((((...(((((......)))))..((((.(((((...(((((((....((((((.......))).)))........((((((....))))))))))))).((....))..)).))).)))).....)))))))..(((((((.......))))))).)))))))..))))))...(((.((....)))))))))).)))..((......))......)))))).....((((((((((((((((.(....))))))))))))))).))....))).))).. (-163.50)
>Candidate_25
CUUGCUCGGAUCGCAGCGCUGCCCGAUGCUGGGAUCCCACGGUCCGUGCACGCGGAAGCCGUAGCGCUGGCCGGGACUCACCGUCGGCAGGUACGCGUGCCAGACGUAGCCGUCGACCUCGUCGAGCGGAAUCCGUUGUUCGGUGCCGUCCUUGGCGAUCAGGCAGAGUUCGACCAGCGUGGCGACCUCGGAAAACAACGAAAAGUUGGUUCCCGCACCGUCAUAGGUGGCGCCCAGCGGGUAGGGGGUACCGGGCCAGACCGUCGUGGCCACGUCACCACCAGCCGGUUGCGGCCGCGAGCUGCCGCCCGAGUUCAUUGGUCAUGGAACGCAC
...((((((...(((((.(((((.((((.((((.((((..((((.((((((((....).))).)))).)))))))))))).)))))))))...((((.(((.(((((.((((.((((...(((..((...((((((((...(((((((.((((((((.....((.(((.(((.((.....))))).)))((((..((((.....)))).)))).))..))))).))))))))))))))))))..((....))..))..))).)))))))).)))))...(((....)))...))))))).)))))...)))))).................... (-150.40)
>Candidate_26
CAGGCCGCCGCGCCAGGACUGAUUCCAGACCGACCCGACCGGAAGAUCAUGACCGGCCUCACUCAUGCGUCCGGGAAAGUAGCGUCGCGUCUCAUCGGGCAGCAGCAGGUACCCGAUACCGACGGUCGCGAAGAACACCACUCCCGAGAAGAGGGCGGUACCCCAGCGGCGGACGCCCACGAAGUACAACCCGGUGAUCGCCGGGGUCAGUUUGAUACCGGCCGUCACGCCGAUCAACAGGCCCGACAACCACCACCGUGUGCUGUAGGCGGCGUAGAGCACCGCGAGCAUGAGGAAGAUGCCGAUCUGGCCGACCUGGAUGCUGCCGCCGGGCGGCUCCAUCCAGAUCGCCACCGCGCUCCACAGCAUGGCGAUCCGCC
..(((...((.((((((..(((((.....(((.......)))..)))))....((((.((.(((((((....(((......(((.(.((((..((((((.(.(....).).))))))...))))).))).......(((.(((.(.....).))).)))..))).((((.(.((((((....((((((...(((((...(((((..((.....))..))))).(((..(((........)))..)))......)))))))))))....).)))))....).))))..)))))))...)).)))).))))))))....(((((..(((((...)))))..))))).((((((((..((........)).)))))))).))) (-154.90)
>Candidate_27
AUCGGGGAACAGGGACUCCUGCUGCACAUCGGAGAGGCCCGAAAAGCCGAUGCCGACAAGACGUAUGGGCCCCACCUCGAGCGGGUCGAGCAGCAGCCGACGGGCGGUCGCCACCAGGGUCGCGGCGUCGGUGCUGGCAUACGGCAGCGUCGCCGACCGGGUCAGGGUCGCCAUAUCGGAUUUCUUGAGCUUCACCGUCACGGUCCGCGCGCCCCGGCCGUCCUUGAGCAGGCGACGGUGCGCGUGCUCACCGAUCGUGGUGAUCGCGUCGCGGAGUUGAUCGAGGGUGCGCAAAUCCUCGGCGAAGGUGGAUUCGGCGCUGAUUUGCUUGGCCGGGGCGUUCUCGGCCACCGGUCGGUCAUCGAUCCCGCGCGCCAACCGGUGCAGCGCCGGGCCGAC…
.((((((....(((((((((((.(((..((((...(((.((......))..)))..(.((((...((((..((((((((.(((((((((......((((((.((.(((((......((..(((((((.((.(((((.....))))).)).)))))...((.((((((...((.....))...)))))).)).........))..))..(((((((((((.(((((((.....((((..((((((((.((((((....)))))).)))).))))..)))).)))))))...(((((((..((.((((......)))).))..)))))))..)))))))))))...))))).)).))))))..)))).))))).......((((((...))))))..))).…
>Candidate_28
CGAUGAAUCGCGUUCACCAUGGCCGCCAGCGCACCGCCACCAUCGCUGACACAGUGCGAGAUGACGAUGCUGACCGCGGUCGACCCGUCGCUCAUGGGCAGCACACCGACAUGCCAGGCGGGUCCGUACUCCGGAUCCAGCGGCAUGGUCGACCGCUCAUCGAUCCAGCGGCCGAGCUCGGCGCGCGGACGCGGUGCCGCGAAAUCGAGCUCGGACUGCGGGCCCAGUGCCGACACCCAGCGGUGCCGACCGAAAGGCAGCGCGGACCGUUCGAUCCGCCUGCCGAGCAGCCCGUACCCGAUGUGUUGGUGGAACCCGCGGAUGGCGUCGAGAUCGACGGGACGCUCGUAGAUCCACACGAUCUGCAUGACGGCUUCCUGGCCGGUGGCACGCAGGCCG…
.........(((..(.....)..))).......(((((((.((.((((.(.(((((.(.((((((..........((((((((((.(((((.....((((.(.....)...))))....(((((((.....))))))).)))))..))))))))))..((((((((.((((((((((((((..(((((........)))))...)))))))))).)))).((((..((((((....((((.((.((((.......(((((.(((((.(....).))))))))))((((..(((((..((((((((((.((((...)))).))).)))))).)....)))))..))))(((((((.....)))))))....)))).))))))....))))))...)))).…
>Candidate_29
CGCAGCGCCUCGAAUUCCGCGGCGUAGCGGUAGAUCUGGGCAGACUCCUCGGUACGCGACCCGGCCGGUAGCGGCUUUUCGGCCAGGUUGGGGAACUCGUUCACACCGGUCAGUGAGGUCCGGCGGUGCGCGAUGUCCGCGGCGCGCUGCUCGCGCACUGCGGCGAUCUGUUCGCCGAGGUGGUCGCGCGCGGCCGUGAGCCCGCCGCGGCUCUCCAGGUCUUGGAAGUGCGCCCAGGCAUGUUCGGCCAGCUGGACGGUCAGGUCCUCGACGAACCACGAGCCCGCACCAGGGUCGAGCACCUUGCCCAGGUGCGAUUCUUCGAGCAGCAGCAGUUGGGUGUUACGCGCCAUCCGUCGGGUGAAGCUCGUCGCCGUUCCCGGCAGCCCGCCGGGGAUC…
(((.(((((.((.....)).))))).))).......((((((.(((..(((((.(.(((((.((((((..........)))))).))))).)(((....)))..)))))..))).((((((.(((((((((((.....((((....))))))))))))))).).)))))....(((((((((((((((.(((((.(((((((((((.(((((((.(.(.((..((((.((((((..(((((((((((((..((((...((..((..((((........)))).)))).)))))))))))))...))))..)))))).))))..)).).).)).)))))))))....((((.((((((.(((((((((((((((.((((((((((.....))))))....…
>Candidate_30
CACGCGAGGUCAGCGUCUGUUCCAGCGUCAUCCCGCCGACGACAUUGCGCAGUGUCGUGGUGGUGAGCUGCUCGACACCGACGAUGUAGUUGCUGAUCUGGUAGACAGCGGCCUGCGGGUUGGUGACCUGGAAGUAGACGACGGUAUCGAUGUUGACGGUCAGGUUGUCCUCGGUGAUCACCGGCUGCGGCGGGAAGGACACCACCCGCUCACGAAGGUCGACCCGUGCCCUGAUCUUGUCGACGAACGGCAGCAGCAGCGUGAGCUGACCCGAUACCGUCUUGCUGUAGCGGCCCAGGCGUUCGAUGACCGCCGCCUCCGCCUGUGGGAUCAGCGCCACCGAUUUGGCGACGAUGAUCACCGCGAAGAUCACCAGCACCGCCAGCAGUACCAAUCCGG…
...((((((((..((((((((((((.((((((((((.....((((((((..((((((.((..(....)..)))))))))).)))))).(((((((.((.....)))))))))..)))))...))))))))))).))))))..(((((...(((((.((((.(((....))).(((((((..(((..(((((((...((((.((..((((........((((((...............)))))).....((((((.((((....))))...((....))...)))))).))))....)).)))).....)))))))..)))..((((((((((.(((((......)))))....))))).)))))..)))))))...)))).)))))))))).....))…
>Candidate_31
CAGGUCGGUGCCGAUAUCGGCUCCCACAUCGUGCAGUUUGACGUCGACGGUGUUGUCGCCGGCCGCAGGUCCGUGGAUAUUGCCCGUCCACUGCGUCCUGCCGUCGGCAGAGCCGAAGCCGGGAUACUCCGUGAUGUCCACCUCACCUUGACGAGGCCAGUCGAACUCGUGGCCGGGUUCCAGACCGACCAUCCAGAAGGCCGGCAGCAGUCCCUGGGCAUACGGCAUCUGGAUGCGAGCGACGAUCCUGCUGUUGGGCAUGACGGACUGGUUUCCAUAGGACACCACCCGCGCCGACGUGUAAUCGUGCGGGGCGGCCGCAUUGUCCGGGGUGGCCUCGCGGCGCACACUGAUCACCAGGUGACCGUUCUCGUCGACGGUGACAUUGGAGAAAUCGGG…
..(((((((((((....)))).(((.((..(((.((...((((((.((((.((.(((.(((((.(((((.((((((((.......)))))).).).)))))..(((((...))))).)))))))))).))))))))))...)))))..))....(((((..((....))))))))))......))))))).(((.....(((((..(((((((((.((((...(((((((....(....)..((((((((((((((.(((.(((((((.(((.(((...))).))).....(((((.((.(.((((..(((((((.(((.(.......).))).))))))).((((((.((((((.((((((.((((((......)))))).)).)))).))..)))))…
>Candidate_32
GUCCCAGAUGGUCGAAGAUCUCGUAGAACGCAUGGUGGACGAAGCCGACGCACACCGCACCGACGAGCGUGCCGUACCGGCGGAACACACCGAGAUUGCGCACGAUCUCGAAGGCGAUGGUGGCCAUCAGCGGAUAGAUCGCCACGAUGUAGAGAGGCAACCUGCCCCAGAGGAAUUCGACCGUGAAGACAUUGUGCGCGAACAUCGUGUCGAUGUGUUCCUCGAUGCCGAAUGCGGCCGGGAAGUACAGCGGUGGUUCGAUGAUCAGCAGAUAGGCGAUGGCGCCGAACCACAACACGAGGUUGGUGGCGUCACCGUGGCGGCGCAGUCGGAUCACCGCAUAGGCCAACGCCAGCACGACCCCGACGAUGAUCGUCAGCUCGAGUACCGGCAGCGUCC…
((..(((.(((((((.(....(((((..(((.(((((((((..((((..((.....)).....(((((..((((((.((((((((((((.(((.((((((((((((.((...(((((..(((((.(((........))).)))))........(.(((.....))).)........))).)).....)).))))))))))......)).))).)))))))).....))))..)))))).(((..((...(((((((((((((.....((.(...((.((((.((((.((((.(.....).)))))))).)))).))....).))...)))))))))))))...(((....)))...))..))).((((.....)))).))))).....))))..)))))…
>Candidate_33
CGGCGAGCAGCGAAACGGCCGCCAUCGGCACAUCGAGGGCGCAGCGCGCCAUACUGGUGACCCGCGCGAAUCGGUCCUCGGGUUCGGUGUCCAGCUGGAACAACUGGUCGACGGCGUGCAGUCGCGCGGCCUCCAGCGCUGUCGGCAGUGCAUACCGAUCCUGCAAUGACAGUCCGUUCGGCGGAUUCAUGGUCCUCUCCUCAGCCCGCGGGCCAUGGCUGCGGCCGAUCUCGGCGUACUGGCGAUCCGCCAGUCGCGUUC
((((..(((((.......(((((..(((.((..(((...(((.(((((((.....))))...))))))..)))(((..((((.(((((((((....)))...((((.((((((((((...(((....))).....))))))))))))))...)))))).))))....))).)))))...)))))...((((((((.(..........).))))))))))))).))))......(((.(((((((...)))))))))).... (-115.70)
>Candidate_34
UCGGCGUUGAAGAAGGUCGCGGUGAUCGGCGGAUUCCGGUCGCCGAGAGUGACCCGCAGCAGCUUGCGCUGCCGCUUGCCGUGUUGCGAUUUCAUGGGCCGCACAUCGGUUUUGGUGAUGGUGUCGACGAAGGUCACAUGGGUACCCUCCUCGAGUUCGAUCUGCUCACCCUCCUCGCGGACGUUGAUACCGUCGCUGUACUUGCGCGGAUAGUGCCGCAGCAGGUCGUUGACGGUGCGCAGUCCGAACGCCUCUUCCAGCGAGGUGGCGGCCUUGGUCCCGAGAACGUGGGACAACAGGUCUGACAGAGCGACCACGACUACUCCACCCCGAUCAACAGUGCGUCACCGUCGUGAUCGGUGCGGUAGCUGACCAAUUCCGCGCCCAGAUGCCGGCGGC…
..(((((.(((...((((.((((((((((......))))))))))...((((..(((((((((..(((....)))..))..)))))))...))))..(((((((..(((((....((((((((.((((...((((....((((.......(((.(.(((.((((.((..((.((((((((((..((.((((((((.((.((((((((((......)))).)))))))).))))))))))..))))..............)))))).)).(((((..((((((......))))))...))))).)))))).))).).))).......)))).))))....)).)).)))))))).))))))))))))....))))..))).))))).....((((((..(…
>Candidate_35
CGAUAAACGGACGGCGAUGAGUUUGCUAGAGCCGACGGGUGAGUGCCUCGGACGCGGCCAACAGGUCGGCCGCCCAGCGGGCGCCCGGACGCCGGCCCAUCCGGUCGAUCGGGCCCGAGACGGAAAUGGCGGCGAUGACGGCACCGCGGCCGUCGCGCACCGGGGCGGACACGCUGGCGACACCGGUCUCGCGCUCGGCCGCGCUCUGUGCCCAGCCACGUUUGCGGACUUCCGCCAGGGUUCGCUCGCUGAAUUUGGCGGCGGGCAGGAUCGCCUGUUGUGAUGCCGGAUCGCUGUAGGCCAGCAGUACUUUGGCCCCGGAGCCGGCCGUCAUCGGUAGCCG
((((...((((.(((((.....))))).(.((((.((..((.((((((.((..((((((........))))))))...)))))).))..)).)))).).))))....))))((((((((((((...((((.(((.(((((((......)))))))))).(((((((.((.((((((((.(((.((((((.((((.((((.(((.(((.(((((.(((......((((((((......))))))))..(((......)))))))))))))).)))..)))).).))).)))))).)))..)))))).))...)).))))))).)))).))))).))))..))). (-172.10)
>Candidate_36
UCCGGGUAGAAGUAGUUCUUCCGGGCGAACCGGCCCCACGGCGCGAUGUCACAGUUGAGCGCCAGCCCGAUUCUGAUGGCCGACUCGACGGCGGCCUGGUUGAGCACCGGCAGAGCGCCGGGCAGACCGAGGCACACCGGGCAGACCUGGGUGUUGGGAUCGGCACCGAACUUGUUGGCGCAGGGGCAGAACAUCUUGGUCGCCGUGGACAGCUCGACGUGCACUUCCAUACCCAUCACUGGGUCGAACUCGGCGAUGACGU
...((((((((((.((((((((((((((.((.(((((..(((.....)))........(((((((((((((((..((.((((......)))).((((((((..((.(((((.....))))))).)))).))))...(((((....)))))..))..)))))))..........)))))))).))))).(.....)..))))))).)))).))...)))....)))))..))))).((.(((((.....))))).))...... (-111.70)
>Candidate_37
CCGUGUGCUGGCCGUCGAUCGCCAAGGUCGAUGUCCGCACCGUGACAGUACUGCCGCGCGGGACGACCGGCGGUCCGGCGAUGAAUGUCACUGCCACUCCGACGAAGUCGAAGACGAACGACGCGAUGAUGUCCAGCAGCGACCGCUGUGGCACCGCCACUGCCGAGCUCACCGUCGCGGAGGUGAUGGCCGCCGCCGUCGAUGCUGCGGCGGGCGCCACGUUCGGGGUCCACAGGUGGGCUGCGAGGCCGGUGUCGUCACCAUCGGAUGUCACCACGGCGGACUCCACCACGGCCGACUCUUCGGCUUCGGAACCGUCGAUGACCGCGGACGCGCCCUCUCCGAUCUCGGAAUCGGCAGGGUUCUCGACGAUCAGAUCGACGGCUUCACCGUCCGAUC…
.((((((..(((((((((..(((...(((((.((((((.(((((.((....))...)))))......(((((((..((((.((.....)).)))).......((((((((((((.......(((..((.....))...)))...(((((((..(((((...(((..((.(.(((((((((...(((((((....)))))))...)))))))))).)).....(((.((((((....)))))).)))))).((((.((((.......)))).))))..)))))......)))))))....))))))))))))..)))))))......))))))........((((....)))).)))))..)))..)))))).((((((((((((.....)))).)))).…
>Candidate_38
UCCUGCUUACGCGUCUCGGUCUCGGCGGCCAGACCCUUCUGGUACUUGUAGCCGAUGUAGUAGCCGUGCACGGCCUCGUCGCGGAUGAUCAGCCGGAUCAUGUCGGCGGUGUUGGUCAGCUUGGCCCGGCUGGACCAGUACAUCGGCAGGUAGAAGCCGGAGUAGAACAGGAAGCUCUCCAGCAACGUGGAGGCGACCUUGCGCUUGAGCGGGUCGUCACCCUUGUAGAAGUCCAUCACGAUCUGCGCCUUGCGCUGCAGGUUCGGAUUCUCCUCCGACCAACGGAACGCCUCGUCGAUUUCGGCCGUCGAGCACAGCGUGGAGAAGAUGUUGCUGUAGCUCUUGGCGUGCACCGACUCCAUGAACGCGAUGUUGGUGUAGACGGCCUCUUCGUGCGGG…
(((((.((..((.((.(((..((.((.((((((....)))))).......(((((((((.(..(((((.(((....))))))))....((((((((..((.((.(((.......))).)).))..))))))))...).)))))))))..)).))..)))))))..))))))).((((((.((((.((.(((((((.(....((((...(((((((.(((((...(((((.((.....))..))))).(((((((((...(((.((((......))))))).......(((((((((((....(((((((((((((((((............)))))).))))......((((((((((((......).)).))))))))))))))))...))).)))))…
>Candidate_39
UGACCUUCCGGGGGGACCGCGGGCAGAUCGGCCAGAUUCACCCGCGCCUCGUCCAGCAUGCUCUGGUAAUCAUGCUGUCGGGCAAGCUUUUCCAGCGCUUCGACGGUGCCGUAGGACCGGCGUUCACGGUGGUCGUAGUACAACAUUCCGCCGGCCUCGAUGCGCCCGCGUUUGAUCACCUCCUCGGGCGGGAAGUAGACCUGACCGGCCUCGGACAUGACCCCGAGAUACUCGGCGGUCUCCACCGAGCGCAACGGGCGCAGGCCCAGCCGGUCCAGGCGCGCACCGAUGUAUGUGCCGUCGCCGAAGAUCAGCGCCGCCGGCCCGUCGUUCUUCUCUUCAUAGAGGCUGAAGAACUCCAGCAUCGCCCGCACCUGCGGGGACAGCGUCUCGUCGUUC…
(((.((((.((.((((..(((((..((((.....))))..)))))(((.((..(((((((..........))))))).)))))......)))).((((..((.(((((((((.((((((((......(((((..((......))...)))))(((((....(((((((((((((......(((..((.(((..((.....))..))).))..)))...(((((((((...))))).)))).....)))))))...)))))))))))..))))))))..))).)))))).))...)))).....)))))).)))..((((((((((....(((((((.((((...))))..)))))))....((.((.(((((....)))))))..))............…
>Candidate_40
GUCGAAUCUGGUCAGCUCCAGAUCCACGACCCACUUGGUGGCCGAGACGUAUCCGUACAGGCCGGGGACGACCAGGCGAGCCGGGUAACCGUGUUCGAUGGGCAGUGGUUGUCCGUUCAUCGUGAUCGCCAGCAGUGAAUCGCGAUCAUCGGUCAUGGCCUCGGUGGGCGUGCCCGCGGUGAAACCGUCACUAGAGGUCGACAGCACCAUAUCGGCGUCGGACUGCACCCCCGCCGCGGCCAGCAGGUCACGCAACCGGUAACCGGUCCAGACUGCGUUGCCGAUCAGGUCACCGCCCACCGGAUUCGAUACACAGGCCAGGGUGACGACCUUUUCGAUGAGCUCGAACUUCUCCAGAUCGGCGAAGGUGUAGGUCACCUCCCGGUCGACCAUGCCAUG…
((((((((((((..((....................(((((((..(.(((..((.....(((((.(((((((((.(((((((((....))).)))).....))..)))))))))....(((((((((((.....))).))))))))...))))).(((((.(((((((.((((..((((.....)))).....((.(((((.(......).))))).)).....)))).))))))).)))))...))..))))...(((((((((((....)))).)))))))....)))))))))..)))))))))))).....((((.(((((((.((.((((((.(((.((.((.....)).)).))).)))))).))..)))))))((((((((((((((((.((…
>Candidate_41
CGAAGGUGUCGACGGCCGCGUCGACGAGUGCGCCGACCUGGCCGGCAUCGGUGACGUCGCAUCGGACGGCCUUGGCCACCGAGUCACCACCGAGACGUUGCACCGCCGCUUCGGUGGCCUCCGGGUUCAGAUCGCCGAGCACGACCCGCGCA
....((.((((.((((((.((((.((....)).)))).))))))((.(((((((((((......))))((((.((((((((((((........)))...((......)).)))))))))...)))).....))))))))).))))))..... (-66.80)
>Candidate_42
CCGAGCGCGGCGGUCAGUCCGGGCACCGCGGGCAUGCUCGGCUCGAGGUCACUCGGGUGCCGUGUGGUGAGCCGUCCAGGCCUGCCACAGCCGGGCGUAACUGCCCUGCGCCGCGACGAGUUCGUCGUGCGUACCCUCCUCGGUGAUCGAGCCGUGCGCCAUCACCACGAUGCGGUCGGCGGUGGCCGCCUGGGUCAACCGAUGC
....((((((..(((((..(((.((((((.(((..((.((((((((..(((((.((((((..((((((..(((.....)))..))))))((.(((((....))))).))..(((((((....))))))).)))))).....))))))))))))).))..((((.....))))..))).)))))).))).))))..)..))).))) (-104.80)
>Candidate_43
GACCAACCAGUAACCGGUCACCAAAAUGACGGACAGCCCGAUGAAUUCGGAACCGUUGACGCGCCCGACGAACCGGGUGAAAAAGGUGAACACCCCGAUCGAGAUGUCCCGCACCCGCGCCGAGGCAUCCUCGAUAUCGUGCUGAUGGGUGGUGUGUGCGUGGUAGGCGUGCACGGUGGGCGCGCCGAGCAUGCUUUCCAUCAGCACCUGCGACCGCUCGGCGAUGACCCGCCGCUCCUCGGCAUACCUGGGUGCCGACCGCGGCAGAUACCAGCGCAACGCCCACAGGUAGAACGGGAUCGAGAAGGCUCCGGCGAUGGCCAGUCGCCAAUCCACGCCGAGCAUCGAUGCCAGUGUCAACACGGUGAGCAUCAGCGCCGAGAACAUCGUCGGGAUGAC…
..............((((((((.....(((((.....((((.....))))..)))))....((((((......)))))).....))))).....))).(((((.((((........((((.(((((.((((((((....(((((((((((((((.((((((((.((((((((.(((((....))))).)))))))).)).(((((((.(((((((((((((((.((....(((.(((((((...((((((((.((....(((((......)).)))....)))).))))))...))))...)))..)))...((((((.....))))))....)))))))))).....(((((((((((((..(((...((((..((.(((.....))).)).))))))…
>Candidate_44
CCAACAUCUCGUCGAGGAUCGGCACCAUCGUCGGAUCGCGCGUUUCAUGGUGCAGCACACCGGGAAUGGCCGAGGAGAACGACGCGGCAUCGACGACAUUGAGCUCGCGGGUCAACGCGUCACCGCCGACGACGAUCGCCUUGACCACCCUGGAGUCGAUGAACGCGGCCGCCUGCCACAUCCGGGCCGCCACCUCGGGGCCCAUGCCGAUGGGCAGGAACGGCAGGGUGCGCAUCCGCAGCACCGCGAGCUCUUGAUGGCGGAACUUGGCGGGCAGCGCCGCGAACGGCUGCCUGCGCACCCCGGCCACCACCGCCUCGUAGGGGAUGCCGAGAUCGGACAUCCGCAUCUGUUCGCCGUCCUCGCGGGUGAACAAGCC
....((((.((.((((((.((((....(((((((...((((........))))......(((((..(((.(((((.((.((.((((((...((((.(.((((.(.....).)))).)))))...)))).)).)).)).))))).))).)))))..)))))))(((.(((..((((((.((((.(((((.((.....))))))).....))))))))))...(((.(((((((((...(((((.((((.(........).))))...((.((((......)))).))..))))).)))))))))..)))......))).))).(.((((((((....))).))))).)........))))))))))))))))........ (-178.10)
>Candidate_45
GGGCCUUUCUUGUGGAGCUGCCGGGAAUUGAACCCGGGUCCUACGGCAUUCCCUCAAGACUUCUCCGUGCGCAGUUCGCUAAGUCUCUACUCGGAUCUCCCGGUCACGCGAACAAGCCGAGAUGACGAUCCCAGUCGCUGUUUGAUGUCCCCACGGGUCCCGCGACCGAACCCGUGGGUGGGUCCCUCUAGCUGAUGCCAGGGUCCGGGCCGAGGGCGCUCCCGGUCUGACAGACACACCGUCGCUUAGGCAGCGAGGGCGUAGUCGCGCUGAUUGGAAUCGGCGCUUAAUUGGUUGCAACGACGCUUACGGUGGUCUCUUGCCUGCACCGGCACGCUUCCCUUGAUUCGAUGCGCGAAGUCGAAACCGUUCAGCCCCUCGCACCCCCGCCGAGGU
((((...((..(.(((((((((((...........(((..(....)....))).(((((..((.(((((.((.((((((..(((....)))(((.....))).....)))))).(((((((((.(((..(((..(((((((((((.((((((((((((..((....)).)))))))))..((.((((...((....)).)))).)).(((((.((.....))))))).))).(((.....)))..))))))))))))))))).)))((((((((....))))))))....))))))........)).))))).))..)))))......)))))).))))).)..))((((((.......))))))........))))(((((......).)))).. (-…
>Candidate_46
CACGAUGCCGUAGACACCGAUCGAGGUGACGGCCAGCACGUAGAGCACCGCCACCGGCAGAUCGGUCAGCUGCAACGCGGUGGUGUGCCCGAACACCGACACCUCACCGCCCAUCGGGAUGACGGCGAACGCCAUGAUCGCCGGGAUCACCGAGAUCACCGGUGCCAUCAGAUAGAUCGGCUUGUCCACACCGGCCGGGAUCAGCCCCUCCUUGAGGGCCAGCUUGAUACCGUCGGCGAGGCUCUGCAACAGCCCGAACGGACCUACCCGGUUGGGGCCGAACCGCAUCUGCAUGCGGCCGAGCACCUUUCGUUCGACCAGGAUGGCCACCAGGACGGUGAGCAGCAGGAAGACGAAGAUCGCAAGGCAUUUCGCGAGCAUCAACCACCACGGGUCGUG…
((((((...((((..(((((((..((((.(((...((.......)).))).))))....)))))))...))))..((.((((((((((.((....((..(..(((((((.((.(((((((..((((((.(.....).))))))..))).)))).......(((((((((.(.((((((((.(((.((...(((((((((.((((((((((...)))))...)).)))..((((...((.((((.......)))))).)))).....))))))))))).))).))).))))))....((.(((((.......))))).))..))))).)))).)).)))))))..)..))....(((((.((....))..))))))).))))..)))))).)).))))))…
>Candidate_47
GCCGGCAUGUCCGCCGGGGUACGCAGGUCGAUGUAGAGCGCACCGGCCUGUAACCACUGCACCUCGGUGGUGGUGUCGAUCGCGGUGUCGGGGGCGGCGAUCGCCGUGCGUCGCCAGCAGCGGUGCAUCAGGUCGGACCGGCUGACCGCGGUCCCGGGCCGUACUCGACGUAGAUAGCCGGGCCAAUCGCCGUGGUGGGUGAUGUCGAUACCGGAUUCCCAGG
..((((((..((((((((((.(((((((((.(((.....))).)))))))).......).))))))))))..)))))).((.((((((((...(((((....)))))((((((((.((.((((((.....((((((.....))))))..((.(((((....(((.....))).....)))))))...)))))).)).))))))))))))))))))........ (-106.51)
>Candidate_48
CAUGACAGCAGACGGCCGCGCGGUUGGCAAGACCGCGCUCUGAUCCCUAUCUGAUGCCGAGACGUCGCCGCCGCUCAGCUACGGGUGUUGAUCACCUGCUCGGCGAUAUCGGCAAGUUUGGUAUUGCUGUCCUGGGACAGCUUGCGCAGCAAGGCGAAUGCCUGCACGUCGUCGAUCUUGAAGCGUUCCAUGAUGAUCCCCUUGGCCUGCCCGAUGCGGUCGCGGCUGGCCACCGCCGACUCGAGCUCUUCGCUCUGGCGGCUUGCCAGGAUCGCCGCGGCGGCAUGCGCGGCCAGCACCAGGCCUGUGGUUUCGGCGCGGGCGGUCCAGACGUUGGGGUG
(((..((((........((((((((.....)))))))).(((..((...((((.(((((((((...((((((((.......((((((.....))))))...((((((...((((((..(((....((((((....))))))..((((..((((((((..((......))..))).)))))..)))).)))............(((((.(((((((...)))).))).)))))((((((....((((.....))))))))))))))))...))))))))))))))...(((((((.......)))).)))))))))))))))).))..)))..))))..))) (-156.60)
>Candidate_49
AUCGCGCUCGAUGCGAUGCCUUUCGGUCUGCGCCGAGGUGAGUGCCCCCUGCCGGGCUCGCGACAGCGCUCGCACCUCGUGCUUGAGCGCCGCGGUGGGCGAGGCGGCCAGCAACCAGCGGUCGAUGCGCGCAUCGAGGGCAGGCGCUAGCACCAGGAUGGCGACCGCGGCGACGGCGGCGAGGAUGGCGAGCACCCAGGACAGCGGGGGCGAGAUGAAUCCGAGUCCGGCGUCGGCAUCGCUGCGCUGGACCGCCAUUGCGGCCGCGGGCCCGAGGAAGGCAAAGCCCAGCAGGGCGGUUGCCAUACCCACCGCGAUCAAGUCGUAGAUCAUGCGCAGGAAGUGCUGCGCGGUGGCCUUCCAGAAGCGGGCGCCGCUGAAAUCGAGCCACAGCUGAUG…
.....(((.((((((.(((....(((..((((((((((((.(((......((((((((((.((....((((((.(((((((((....(((((((((.((((...(((((.((.....)))))))...))).((((..((....((....)).))..)))).).)))))))))..))).))))))...)))))).(((........)))...........)))))))))))).(((((((.((..(.((((((((((...(((((((((((((((.(((((((((.((((....))))..)))))....(((((..((((........))))..((((((......)))))))))))..))))...(((.(((..((.......)).)))...)))..))…
>Candidate_50
CCGGGUGCGGCGGAUAGCGGAAAAACGGCGGUGGCAGCUCCAGGAUGGCCGCCGAGCGAUUAGCCGCCUCGACCACCUGACCAUCGAGCUGGCGCAUCAGGAAGCGUUGUAAGGCAAAUUCACUGACCACGCCGAUGGUCACGCAGACAACCGCCAGCAGGGUCACCAGACUGACGACCAGGCGCGUACCCAGCGACCAUGCCCGGGGGGUGAAGACCCGCCUCAUCGCGGCGGGCGCAGGACGUAACCGGCGCCGCGGAG
..(((((((((((...((((..((.((.(((((((..(.....)...)))))))..)).))..))))..........(((((((((.(((((....(((((((...(((.....))).))).))))))).))))))))))).........))))).((..((((..(.....)..))))..))..)))))).....((..((((((((((((......)))))).))).))).(((((.((......)).)))))..)).. (-112.90)
>Candidate_51
CGCUCAUAUCGGGCAGCAUCACAUCGAGCACCACGACGUCCGGUGGGUUCUCACGCGCGAGGGCGAGCGCCGCGGCACCGUCACCGGCGGUGGCGAUGUCCCACCCCUCGUAUCUCAGGGCCAUCGACACCAACUCGGCCAGCACCGGCUCGUCAUCGACAACCAGCACCUGGAUCGGCUUGCCGUCGGCUCUGCGCAUCGUUGCGC
.((((.....))))...........((((.....((((.(((((((((.(((.(.(....).).))).)))..(((.(((....))).((((.(((((.(((...............))).))))).))))......)))..))))))..))))..((((..((((...))))...((....)))))))))).(((((....))))) (-79.86)
>Candidate_52
CGUGGGCCGACCCGCGGGCUGAGGGGGACAUGCCUUCCAUUAUCGACGCCCGGGUGGGCGCGGCAUGUGCCGUUCCUGUGAGCCCGCUAUGAAAGCUCGGAUCAGGGAGCGGGCGGCAGCGUGGUGGUCGUGGUCGGAAUGACCGUCUCCUCGGGCGCCGGCCCCACCUCGGGUUCCGCACCAUCGGUGGGCGGCCACGCCGCCGGCUCCUCGGAGCUGGGUGUGGUGACGGCCGUCGGUUCGGUGGGCUCGGCGCUCAGGGUGGGCAUCUGGGUGGCAACCGUCAGGCCCGCCAUCCCCAGCACGGCACCCACCCCCGCACCGGCAAAGAUCAGCUUCAGCUUGUUGGAUGUCAU
.((((((((.(((((((((((((.((.(((((((..........(.(((((....))))))))))))).)).))).....))))))).......((((........)))))))))))...((((..((((((.(.((.......((((((..((((((((..((((((..((........)).(((..((.((((((((((..((((((....))))))))))))))..)).))..)))...))))))..))))))))..)).))))....(((((((..((....))...)))))))))).))))))..))))..))))...((((..(((.(((....))).)))...)))).. (-176.60)
>Candidate_53
CGGGCACGCCGGUGGGGAUGAACUUGCCGAGGUGGAACAUCACCGCGCGGGUGUUGGCGUUCUGGGCAUUGGUAUUGGCCUUGACGAUCACCGCCGACAGCUGGGCGCACUCGUUGUAGUUGCCCGCCAACGGUUCCGGGUUCCACGGCUGAUUGCUGCGCGGGUCGCGCGGCAGCUCGGACACCGCGCGGACGACCUCGGGGGCGGCCAGGUUCACCGCACACGGGUCGGCGGCCGGGGUGGGCUCCGGCGGUGGUGGCGGCGGGGCGGCUGUCACCGUCGCGCUGGCCGGCGCUGACACCGGCGCCGGUGCGUCCGGGGUCUUGGACACCGUGGAAUCGCUGGAUCCACAACCCGCCAGCACGAGGACG
((.((....(((..((......))..))).((((......)))))).)).(((((((((....(((((..(((....)))..(((((....((((........))))...))))).....)))))......((.((((((((((((((.((..(((((((((...))))))))).(((((((...(((((..(((((.((...((((.........))))...)))))))((.(((((((....))))))).))(((((((((......)))))))))..)))))..((((((((((....))))))))))..)))))))........)))))))))))..))))).))......)))))))))....... (-190.90)
>Candidate_54
CGUUGCGCAACAGGUCGUCGAUAUCGUCCUCGCCGACUCCGUAGCGGCCGGCCAGCCGCAGCAGCGUGCUCUUCUCAUAUGCCGCGUAGUGGUAGAUGUGCAUGUUCGGAUAGCGCUUGCGCCGUUUGCGGACCAUGGCGAGGAAGUCCUGCAACGCCUGCUUUUCCGCUGCCCGGUCAUGCGCCCACAGCGGGGUGAACUCAUCGUUGACGGUCAGCACACCCCACAGGUAUUCCAGGC
.(((((((.....).)).))))....(((((((((..((((((((((((((....)))..((((.(((((.(((..((((((.((((........))))))))))..))).))))))))))))).)))))))...)))))))))...((((.((..((((.......((((...(((.....)))..))))((((((..((.((((....)))).))..)))))).))))..)).)))). (-92.70)
>Candidate_55
CGAGACCGUCCACUCGAUGUAUUCGUCGUCGGCGUAGUCGUCGUCGUAAUCGUCGUAGUGGUCACCAUCGGCCCAGUCCUCACCGAGGGAAUGCUGGUCGGCCAGCGGUGUCGCCGCGAGCGGAUGGUCGGGCACCACGUCGUCGCGGUCCUCGCCGCGCAGGAAGAUCGCCCCCACCACCCCGAACAACGCGAUGAAGGCCGGCAACAGCAGCGACUGGGCCAGCGCCGCCGAAAACGGCGCCUCGAGGAAGGACGGCAGAUCCGGGGCCGGGCCCUCGCCGGAGACCGGUUGCCCGCCGCCACCCAGCUCGGCUCCGAUCCGGCUGGUCAUGAAGGCCGCCAUCGCGGCGCUGCCGAGCACCGCGCCGACCUGACGGGUGCUGUUGUAAACCCCCGA…
(((((.((((.((((((((.(((((.((.((((...)))).)).)).)))))))).)))(((((((...((((((((((((.....)))..((((((((((((.((((.....))))...(((.((((.((((......((.(((((((....)))))).).)).....))))..))))..)))..............)))))))..)))))..))))))))).((((((((...((((((((((...(..(((.((((......((((((((((....(((((...))))).)))))..))).))..(((((((.(((....(((.((((.....)))))))....)))....))))))).....)))).)))..)))))))))))............…
>Candidate_56
GGCACAUCGGCCACCGCGGCGGUGACCUUGUCCACGAUUUCGGUCUUCUUCGGGCAGGCCGAGGUGGUCAGAUAGAUCUCGACGGCGACGGAGUGGUCGUCGGCGAUGCUGACGCUCUUGACCAUGCCGACCUCGGUGAUCGGACGGCGCAGUUCGGGGUCGACGACCUUGCUCAGCGCGGCGCGCACCGCGGCUUCCAGGUCGGUAUGUGUCGAGGACAUUGCCACCGAGUCUAGGCCGCUGUCGUCGACCAUCGGACCGCCGGGCCGAGUCGUCGGUCGGUUACGACGGUGGCUCAGGCUGCGGGACCGGGCGCGGGGCCCGGAGCCGGACCCAGCGCUGCCGGGAGCACCGGCGCGACGGGGGCAGGCGCCGGCGGUGGCGCGAACGGGUU
......(((((((((((..(((((.((.(((((...((((((((((((....)).)))))))))).(((((....(((((((((((.((...)).)))))))).))).)))))....(((((((((((((((((((((..(((.(.((((.(..(((((((...)))))))..).)))).)).)))))))........))))))))))).))))))))))..(((.((((((((..((((((((((((((((.((((.((....))))))......)))))...)))))))))))..))))).)))..(((.((((.(((.(((....))).))).)))).(((((.....)))))....))).))).))))))))))))))).)))....... (-21…
>Candidate_57
CCGCGGGUGUAGAUCUCCAGGGCGGGUAACACCAUGUCCUCGGCGUAAUCGCGCAGCACCGCGCGGAUAUCGGUGGGGUUGUCGUGUAACUGGAGGUAGAGCAGGAAUCCGCCGCCGCCGAGCAUGCCGAGGAAUCGUGCCCGUGCCUUGGGGUCGUCACUGGGUUUGAUGGUGCCUGCGCGCACCCCGUCGUCGAGGUACUGCUCGGUGUUGUCGAGCAUCCGCUGCCAGAACGCCUUGGCCAGGUCGCCGCCGGUCUGCAUGCUGCGCACCAGGUAGACCAUCAGCGGUGC
((((.((((..((((.((((((((((((........((((((((((..((((((......))))))...((((((((((..((.(((..(((....))).))).))....))).)))))))..))))))))))....)))))..)))))))))))..)))).((((((.(((((((.(((.(((..(((.((.(((((...(((((((.....))))))).)).(((((((......)))).))).))).)).)))..))).))).).))))))..))))))....))))... (-137.20)
>Candidate_58
GUGUCGACCAACAGGCCGAUCUCCACGCCGUAUGCGGGCGCGAACGGCACCGAGGUCAGCAGUUCACGGGUGCCGGCGUACUCGCCGCCCAGCGGCUGCAGCAGACAGGUCAACUCCGGGCGCAGGGCGGCCAACAAGGGCCGCGCGACCAGUUCGGUGACCCGACCGCCGCCGUUGGCGUCCUCGCUGCCGCUGACCUUGAGCGG
..((((.((....)).))))..((..(((((.(((....))).)))))..((((((((((.((...((((..(.((((....))))..((((((((.((.(..(...(((((...((((((...(.((((((......)))))).).....))))))))))))..).)).)))))))).)..))))..)).))))))))))...)) (-97.70)
>Candidate_59
GGCGCAACAAACUAAGACCGUGAUGAGUGUUUUUCCCGAAAUCAUGGGUCGGAUCGAUCAAGAUCCGAUCCCUGGCGACACCGAUUGUCUGCGCGCGUUCCGCCGCGGCAGUCACCUCGGCGAUGACAUCGUCGACCACACCGCGCUCGGUGACGCCGUAGUGGACCCGGAACGGCCGGGUGCGCGGAACCGCGCCACCGGUGUGUGAGCAGACCAGUCCGGCGCCGAACUCGGCGGCGACCUCGGGAAGCCCCGCAUCGGCACCGGCCCAGGUGUCGUUGAUCAGGUCGGCACCGGCCGCACAGGCCUGCUUGGCCACCGUGGCACGCCACGUAUCGACACUGAUCAGCUGAUCGGGGUACGCACCGCGCAGCCAUUCGAUGAACGGCACGACCCGCG…
..............(((((((((((.((((..(((......(((.((((((((((......)))))))))).)))......(((.((.(((((((((((((((..((((.((((((((((((((...)))))))).............))))))))))..)))))(((((...((((((..(((((....)))))..((((((((.(.((...((((..((.(((((....))))).))..)).))...)).)))))))))..))))))........(((((((((((((..(((((((((...((((.....))))...))))).))....))..)))).)))))))))...)))))..))))...)))))).)).)))..)))..))))...(((.(…
>Candidate_60
CACCGAUUCCAUGGCGUCCUGCACGGUGUCACCGGGCACGAAUCGAUGCACCACCUCCCGGGUGAUCGGCAGUCGUUGCGCGGUGCGGCGCAACCCGUCGCGUCGGGCGGCGGCCAGAAUUGCGGGACGGGCCACCCGGGUGAACACGCUCAUCACUGACCUC
...........((((((((((((..(((((....)))))...(((((.((((........)))))))))..((((((((.((..((((((.....))))))..)).))))))))......))))))))..))))...(((((....)))))............ (-67.90)
>Candidate_61
GCAUGUCCUUGACGAUGUGCGCGGGCAGGAUGUUGUUGAACAACUCGCGCCAGGCCGGGUAGGGCUGGGCGAACGUCACCACCGCGGUCUUACCGCCCUCGACCGACUGGACCCCGGUGAUGAGGUCAUAGCCCGCCGGGUCGACAACCCCGGGAACGCUGACCAUCUGGCGCCACAGGUACCAGAAGUCGUCGGCCCCGAUGGGGGCGUUAUCUGUCCAGGCCGCUUCGGGGCGGAUCUUGUAGGUGACGGUGAACGGCUCCUCAUUGGUGACCUCCGCGGAGAUCAGCAGGGUGGGAUCCAUCUCCCAGCGGGACCCGGUGGGGGUGUUCGCGUCCGGAAUCGGCCGGAACGAGCUGGGCAGCACCAACGCGGAGACGGCAGCGUUCACCGAGGACU…
(((((((......)))))))((((....(((((...........((((.((((.((.....)).)))))))))))))....)))).......((((((((..(((((..(.((.((((((((..(((....(((((((((((........((((..((.((((..(((((..((...))..))))).)))).))..)))).(((((((((((((((.(.((((((((....))))).))).))))))))))......((.((((..(((.(((.(((....))).))).)))...)))).))..))))))....))))))))))).((.(((((((((((......)))))....(((....))).....)))))).)))))..)).)))))).)).).…
>Candidate_62
CGUCCUUGCUCAGGAGUUCGGCGGCGGCUUCCGGUGGAGCCGUCCACGCCGAGGUCACCUGCGCGACAUGCGGCGACGUACUCAGUCGGUCGGCGAUCUCGGCGGCGGCAGCGGUGGCGUUCGGGGCGAGUGCGCCCUGCGGUGAGGCGAUGGUGACGAGCAGCUGCA
((((.((((((...........(((((((((....)))))))))..((((((((((.((.((.((((.((((....))))....)))))).)).))))))))))...).))))).))))...((((((....))))))(((((...((..((....)).)).))))). (-80.90)
>Candidate_63
GGUCAGGAUGCGGGCACCGGAACCGCCGAGCGGAUGGCCCAGCGCGAUGGCGCCGCCGUUGGGGUUGAGCCUGCUCUCGUCGGCGCCGAUAUCCUUCAACCACGCCAUGGGCACCGGCGCGAACGCCUCGUUGACCUCGAACGCACCGAUCUGAUCGACACUCAGACCCGACUUGGCCAGCGCCUUCUGGGUGGCCGGGAUGGGCGCGGUCAGCAUGAUGACCGGGUCGGCCCCGGCCAGCACCGCGGUGUGCACCUUGGCGAUGGGCUUGAGACCGAGGUCCUUGGCCUUGUCCGCCGACAUGAUCAGCAGCGCGGCCGAGCCGUCGGAGAUCUGGCUGGAGUUACCGGCGUGGAUCACACCGUCCUCGCGGAAGGCCGGCUUGAUCUUGGCCAUCGA…
((((((((.(((.((.((((..((((...))))...(((((..(((..(((((((.((..(((((.......))))))).)))))))((......)).....)))..))))).)))).))...))).)).)))))).............(((((.......)))))(((((..((((..(((((.....(.((((((((.(.(((.((((((......)))))).))).).)))))))).).((((((((.(((((((((((((((.(......((((.(..(((((((.(((..((.((.....)).)).))).))))))).).)))).((((.((((((..((.(((.((.((((......)))).)))))))..)))))).))))..).)))))).…
>Candidate_64
AGUCGCGGGACCACCCGCUCGGCGACCCGCUCGGGCAGCCAAGGCAAUUGGAAGAACAGGAUGUACCAGCUGCGGCGCAACUGCCGGGGCAGGCGCGCCAUCAGCCGGAGGGCAUCGGCCAGACCGGUACGCGACCGGAAUGCCGCCGACGGCGGUACCGACAUGAUGGUGGCCUUGACGAACGGACUGUCCGGCAUGGCUGCCAACCCGGUGGCCGCCAUCGCACCCCAGUCAUGCCCGAUGAUGACAUCGCGACCGGUCGGUCCGGCGGCGGCGAGUACCCGCAGCGCGUCAUCCAUCAACGCGCCGACGUGAUAACUGUCCAGUGCCGACAGUGACGACGGUGCGUAUCCCCGCAUGAACGGGGCCACCACCCGCCAACCCGCGUCGGCCAACCGC…
....(((((....)))))..(((..(((....)))..)))..(((....((.......(((((.((..((((((((((..((((....)))))))((((..(.((((((.(((....))).(((((((.(((((.(((..(((((((...)))))))))).(((.((.(.(((..((((...(((.....)))(((((((.((((......)))).))))).))......)))).)))).)).)))...))))))))))))..)))))))..)))).....)))))))..)))))))......(.(((((((((...((((((.......))))))......((((.((..(((((......)))))..))))))........))))))))))..))..…
>Candidate_65
CGGGCGUGGGUGAGUCCGCGGGGUGCCUUCACCGUCAUGGUGAAGCCGUCGGGCAGUUGGUCGCGCCACUGGGUGAAUCGCGCCGGCGUGGGCCACCGGUAGAAGCUGGCGUUGAGCUCGACGGUGUCGAACUCCUCGACGUAGACCGCCAGCCGGCGCGUGGCCGCCAGCUUGGGCGGAUACAGCACCCCGGUCCAGUGAUCGUAAGACCAGCCCGAGGUUCCGAUCCGGACCACCAUCAGCGCAGACCCUUCGACAACAAGCCGGCUGCGGUGCCCAGGUCGGCGACCAGAUCGGCGAACGCGCUCUCACGCCGAUCCGCCGGUCCGCGCAGCACCGAGGACGGAUGUGGGGUGGCCACGACCUGGAAGCCCGCUUCGGGCGCGCGAAGCACCUCAC…
...(((.((((.....(((((((((((((((((.....)))))))...(((.((.(((((((((((....(((((...(((((((((...(((..(((((....)))))(((((((.(((((...)))))....)))))))......))).)))))))))...(((((......)))))......))))).(((((.(.(((((...((((.......)))).))))))))))).......)))).))))....))).....(((.(..((((.((((((((((((.(((.((((((((..((.((......))))...))))))))..((((...(((....))).)))).))).)))..)))))))..))))))..).))))).))).)))))...)…
>Candidate_66
CACGGAUGUAUUGGCGCGAUGAGGCUGUCAGCGGAACAUUGUGAUCGGCUAGCGGCCGAGAAGGGGGCCCACCGACCGGUGAUCCACCCACCGCGGGACCCCGCGCAGAUACAACUCGAAUUCCGGUCCGAACCGCUCGCGUAGGAACUUCUCCUCGACCGGGAUCUGGACCCGCUGCAUGACCGCCACGAAGAGUGCCGCGGGCAGCAUCGACACCCAGGACCGACGCUGAAUGGCCUGGGCCACAAGCAGUCCCGCCAUGCCGACGUACAUCGGGUUUCGGGAGACCCGAAAGAUCCCGGUAUGCACCAGGGUCGCGGCCCGAUCGACCUCCAGGGGAUUGACCGAGGUGUCGUGACGCCGGAACGAGCCCACCGACGCGAGCAGCACCC
..((((((((((.((((.....(((((..(((.((.(.....).)).)))..))))).....((((.(((......(((((.......))))).))).)))))))).))))))...((.....)).))))....((((((((.((.....(((....((((((((((((((..(((((....(((((((.....)))..))))))))).......((((((.(((........))))))))).........)))).................((((((((....)))))))).)))))))))).....((.((((((((((((..(((((((....))).))))....)).)))))))).))))...)))....)).))))))))....... (-164.…
>Candidate_67
CUUCGGGGGUACCCGAGGCCAGCGUGUCGGCGACCUUCUGGCGGGCCCCGGCCAGGUGUUCCUCACAGCGUUUGGCCAGUUCCUCACCUCUUUCCCAGAGCUUGAGGGACGCGUCGAGGUCCAGCCCGCCGUGUUCGAGCUGGCGUACCACCUCGAUCAGCUCGUCCCGCGCCUCUUCGUACCCCAACUUACUAAUGGGCUUCAUCUGCUCCCUCGCUCACUGCGGUGACGGCGCCGUCGGCAACCCGCACCCGAAGUCGUGUACCGGCCGACGCGUCCGCCGUCGACCGCAAGACCUGCCCGCUGGAACUGCCGUCCAGCACCUGCACCACCGCGUAUCCGCGGGCCAGCGUCGCCGCCGGUCCGAGUGUGCUCAACCGCGCGGACAGGUGCUCGAGU…
(((((((....))))))).....((((.((((....((((((((((((.(((((..((((......))))..))))).((((((((.((((.....))))..))))))))...((((.((((.((..((((.(.(((((((((((.((((((.(((((.(((((....((((((.(((((..((((.........))))........((.....(((((..(((((((((((((((((((((.....((((........))))....))))))).)..))))))).)))))).((((.((((((.(((..(((.((...((....))...)).)))..)))))))))..(((....))).)))).))))).))........))))).)))))).)))))…
>Candidate_68
GCUGGGCGUAGGCAUAGGGAGCGCCGAACAGCUCGCGGGCAUGCUCGGCGGCCAGCGCCUCGACGGUGUCGACGUUCUGGCACGCCGCGUAGAAGCGGUGGCCGAUGGUGCCCUCGGCAUACUUGUCGGAGAACCAGGUCCCCAUCGUCAGCAGCACCGCGGGUGAGGCGUAGUUCUCACUGGCGAUCAGCUUGAGCGAAUCACGCUGGUCGGCGAGCUCCUGACGGGUUGCCUCGGCGAUCCGCGGUUCGACCGACUCGAUGACCUUCAGCGCGGCGCGGUACGCCUCACUGGCGGUGGCGGCGUAAUCAGUGCCGGGGGCGGCGAUCGACGAAUCAGCAGUCAUGGGGCUCAGCUUAUCGCCCUGGCUGCAGGCCCAGUUACCGCAGGCUGGACGGG…
(((((((.(.(((....(((.((((((.(((((((((((...(((((.(((((((((....(((((((..(((.....(((.((((((......)))))))))..((((..(..(((((....)))))..).)))).)))..))))))).(((((..(((.(((((((......))))))).)))....)))...))......))))))))).))))).)))).)))))))..)))))).)))..((((((..(((.(((.((.(((((.((((.((((.((.((((.....))))...)).)))).....)))).))))))).)))))).))))))....)))...).)))))))...((((((((...((.((((..((((((((.((((((((((.…
>Candidate_69
ACUAUGGGUGCGGGGACCCCGGUGGAACGACGCCACAGCCGACUGAUGUUGCCGAUCCGGGCCAGCAGCGAACCACUGCCGUCCAUCCGUGAUUCCAGGGCGGCCUCGGUCGGCGUCUGCGAGUUGAACUCGCCGAGUGCCCGACACAGCGCCGGAAGCAGCUGCUUGGCCGCCAACUCGUAGCCGGCCGCCGACGGAUGGAACAUAUCGGCGGAGAACAACACCUCGGGCG
.((((.((.(.(....)))).)))).....((((...(((((...(((((.((.(((((((((.((.((((....(((..((((....).)))..)))(((((((...(((((((((.(((((.....))))).)).)).))))).((((..(....)..))))...)))))))...)))).)).)))).....)))))))))))).))))).(((........))).)))) (-100.20)
>Candidate_70
CGUCACCGGUGCGGGCUGCGUACGCGCGCUUACCGUCGGGGCUGACCGCGACGGCGGUGACCGUGAAAGCCAGCGGGUACUCGGCGACCACCGCAUUGGUGCGGAUGUCGACGAUCGUCAGACAGUCGGCCUCGGCCGCGCUGGUGACCACGAAGGCGCGGUCCUCGGUCAGACUGACCGCGACCGGAGCUCCGUCGAGUUCCACCAGGGCGGGCACGGCGGCGGCAUCGGCACGGACGACCGCGACACUGUCGUCACCGAGGUUGGCCGCCACGAUGGCGCCGGUGUUGGCCGCCACCGUCGCGAUGGGGCCGCGGUUGACCGUGACCGAACCGGCGAAAGCGGUUCGUGAGUCGUUCAGCGCUGCGGCGUUGGCACGCACGGAAACACUUGCCAUCU…
.(((((((((((((((((.((((.(((..(((((((((..((.....))..)))))))))..((....))..))).)))).))))..((.(((((....)))))..((((((..((....))..))))))...)))))))))))))))......(((((((((.((.....))..))))))).))(((((((....)))))))......((((((..(((((((((.((((....((((((.(.....).)))))).)))).))).))))))..(((((.((((((((.(((((((..((..(((..((.(((((((((((.((...((((((((.(....)))))))).)...)).)))..))))))))..(((((.(...(....).).)))))...…
>Candidate_71
CGGCGGGACCGCCUGCGCGUACUGCGGAUACUGGGCAUAGUUCGGGUAACCCCAGCCGGCCUGCUGUGGGGCGGUGGGUGCGGACUGGCCGAGGGCGCCGGACAAUUGCGUCAAUUCGGCGGACGCCCGGGCCAGCUGGUGUGACAUGGCCACGAACUCGGCGGACAGUCGGGUGAGGACCUGCUGCGGUUCGGUCAUGUCAGACAUCGUCACCCAUGAACUCCCCGGCUGAGAUGAGUAGGACUACUCGUUCACUCGUCGAGUCCGUGCUCGAUCGCGUAGCGGGCCAGCUCGACGCGGUUGGCGACCUGCAGCUUGCGGAACGUCGCCUGCACGUGGUUCUCGACGGUCCGAUGGCUCAGCGACAGUCGCUCGGCGAUCUGUUUGGCCGUCAGCCCC…
.((((....))))....((....((.((.(((((((...((((((((..(((((((......)))).)))...(((((((((..((((((..((((((((..((((((...))))).).))).))))).))))))...((.((((((((((....(((((((.....)))))))..(((((......))))))))))))))).))..)).)))))))..(((((..(((((.(((((((.((((.....)))))))))))..((((.((((((.(((((.((.((((........((((((.((((((((((.....))))...)))))).)).))))......(((((((.(((.(((.((((.....)))).))).))).....))))))).)))))…
>Candidate_72
GGGAUGGAAAUCGAGGUGAUCGCGGGACAGGUUGGUGAAACCGCCGGCCGCGAAAGCUGUGCCGUCCACCCGGCCCAGCGUCAGCGCGUGGCUGGACACCUCCAUCACGACGGUGUCGACACCGCGCUCCACCAUGACCGCCAGCAGGGCCUGCAGGUCCGGCGCCUCGGGGGUGGUCAGCGAGCUGGGUUCGUCGCGGCCGUCGAUGCGGAUGCCGACGGUGCCGAUCAGUCCGGCGACACGACCGGCCGCCCGCAGGCCCGCCUCGAUCAGGUAGGUGGUCGUCGUCUUGCCCGACGUGCCCGUGACACCGAUGACACGCA
..(((....)))..((((.(((((((.((.(((((..((..((.(((((((....((((.((((......)))).))))...((((((.(..(.((((((((......)).)))))).)..)))))))..(((.(((.((...((.((((((((....((((....))))((((((((.(((.(((((..(.((((..(((((((..((....)))))))))..)))).)..)))))....)).).))))))))))))))))))..)).))))))..))))))).))..))..))))).)))))))))))))........... (-156.90)
>Candidate_73
GUCUCGCCCUCGUAGCGGGGGGUCCAGCCGGAGGUCCACAGCACGGCCUUCUUGCCCUCGGCGGUCGGGACGACCGGCUUCCACGGGUUCUUGAUCAGACCGCCCAGGAAGGCCACCAGCGUGCCAAGACCGAACGCGCCGAGGCCGAUACCCAUCGACAGGCCGAUCAGCUUGCGCCGCUUGAUCGUCGAACCCUCGAGCGCAUCGGUCAGGUUCGCGACGACGGUCUUGCGGUGGAUCUCCGCCGAGGCGCCGUCGUGACGGUCCUGGAUGGUGAUCUCUU
...(((((.((...(((((((.((((.(((.(((.((.......((((((((((.....((((((((((((..(((.......))))))))......)))))))))))))))))....(((.(((..((((((..(((((((((.((((....))))...(((.(((((((.......)).))))))))....))))).)))).)))))).))).)))......)).))).))))))))))))))..(((.(((((....)))))))).)).)))))...... (-130.60)
>Candidate_74
CGCCGCGUUGAGGCGAUCGGACAGAUUGAUCAUGUCGUCUGACCCUACCCACCGGCGGCAAGGAUCCGCAUGAACCGCUUCUUCUUCAUGUUCUGCUGGAUCACCCAGGACACGUCCGGAUCGGUGUCAUCCAGCGACGAGAAGACCGGCAGGCCGGCCUCCGGUGCUGCGGCCACCGCGACGCUCCAGCAGUAGCCCAGCGCCUGGCGCAGUGUGCGCAGCGCGGGGUCCCGGCGCGCUUCGGCAGGCCACCCCGACACGACAGCCGUUGCGGCGGUGCAUGUAUCGAUGGCACACGCCGCCGCGGCCGGGGUGCCCAGCAGUCGAGGUUCGCAGAUCGCGGCGACCGCCGCGCGCACCACCAGGGGGUCCGGGUCGCGGGCCCACCGCGUGACCAGC…
(((((.((..(((.(.((((((.(((.......)))))))))))))....)))))))....((.(((((.......((....(((((.((((..(((((((((((..(((....))).....))))..))))))))))).)))))..(((((((.(((....(((((((.(((.((.((.........)).)).)))))))))).(((((.((((..((.((((((((((((((((.((((((((.((.(((((((........(((((.((((((((((...........)))).)))))).)))))))))))).))....)))))))).)))......))).)))).))))))))..(((..(((((((((.....))))))).))..)))......…
>Candidate_75
UCGCUACUUCUUGACGGCCUUCUUCAGCGACGCCAACGCCUCGUCGAUACCGGCCUCGGCCUCCAGGGCCACCUCGACCUCCUUCUGAUACAGCACGCCGUAGGUGAACGUGUCCUCGCCGGCGGCAUGCGCGGCGUCGGCCUCGUGCAGCAGAUGGGUCCGGCUCACCACGCUGUCCUGGUGGUCACCGAGCAGACUCUGGAUCGUCUUGGCCUUGGCCUCCACCGCGG
.(((........(((((((.(((.(.((((.(((.(((((..(((((....((((..((...))..))))...)))))..............(((.(((((.(((((........))))).))))).)))..))))).))).))))...).))).(((((..(((((((((.(......))))))....)))).))))).)).)))))..(((....)))......))). (-93.40)
>Candidate_76
GAACAAUUUGCGACUGGCCUUGCUGUAGGUGAGGACUGACGGCCUCACCUCAAUCUUGACUUGCAGGCGGUCGAUGCGAUCCAAAGCUUGCGUGAGAUCAGAGAGCCGAAUUGCAUGACCGCCGUGUUCAUCGAUGGAUGCGAGUAAGGCCGCCGAGUCAAUACCUUCGGACAAGUCAUGAUCGGAGGCGUCGGAAGCUGCCUGUAGCAGAUACUUGUAGACCUCUAGGCCCUCAGGCAACCGCCGCAUCCCGCGAACGAAGUUGUCGGCGAAGGUCUGAAACCUGCCUUCCAUUUGUUCCGCUACGGCACGUUUCGCGAUGUCGAGGGUCUCGCGGGAUCCGAUAGUGGGAGUGCCGGACCAACCUGACGUGGUUUCCUCGAUCCCUUCGGCUCGGCA…
........((((((.(((((((((..((((((((.(.....)))))))))..(((((((...((((((((((.(((((((.(...((((.(....)......)))).).)))))))))))))).)))...)))..))))...)))))))))((((((((.......((((..((..((((.((((.((((((((((((((((.(((((.((.((..((.((.....((((..((((((...(((((((...((....))....)).)))))...)))))).....)))))).))..)))).))))))))).))))).)))))))...(((((.(((...(((.......))).))).)))))...))))))))..))..)))).......)))))))).…
>Candidate_77
CUCGCGGCGGCGAAGAACAGGCUGCCGUAGUCGGCGAAGGCGGGGUCGGACAGGAACAACUGGGUGACGCGCUGGGCGGCGCGGCCGCGGUGGUGGUAGAAAUCCUCGAAUGAUGUUGUCAGCCAAUCGGUGUCGAACGGGCCGUCAUGGGAUGCGGCCCUGCGCACCAGAUCGGCGGUCUGGAUGAGGCCGCCCUGGGCGCCCUGCCCGGCAAUCGGGUCAUAGGAGAUCGCGGUGUCACCGAGGGCCAACACGGGAUGGCCGGAGGCCGUGCUGCCCACCGCCUUCCGGACCACCUGGGUUACCGCCCCGGUCAGCCACGAGUGCGGAUCCUCGUCGAUCACCCGAAGCCGGCUGACCUCCGGUAGGUCCCAGUCGAUGUAAUCGUGAUGCAAUCCC…
...((((((((.........)))))))).((((((....))(((((((.(((((.((..((((((...((((((((((((((.(((((.((((.((.(....))).....((((((.((......((((((((....(((..((((((((((((((((((.((((.((((...((((((((.....))))))))))))))))((((((((.....)))))...)))......(((.....))).)))))..(((((..(((((((((((.(((.....))).))).))))).))).(((((((((((....((((((((.((((........))))(((......)))....))))))))..))))))..))))).........)))))..)).)))))…
>Candidate_78
ACGUCGCAAACGCCACCGACGGUCCCUGCAGCGAGCUCUCGUGAGCGCUCGGAGCCACCGGCAGCGCACCUGCCGCCGGCGGUGCAGGCGUGGCCGGUGGCACGUCAGCAGGAGGCAUCGGGGUCCCCUGCACCGGUCCGAAGAUCUGAUCCCCGAAGGUGACCCGGUCGUCGACAGGGACCCCCUGGGCGAUCAGGUUCGGAUCGAUGGGAUACGGGCCGGUGACAUGUUGCCGCAUGGCGAGCGGCUCAUAUGGCCGGUCGCUCUCACAGAUCUCCACCGUGGGUGCGCGCUUGCCGGGCU
..(((((((.(((((((.(((((.(((((..(((((.((....)).)))))..(((((((((.(((((((.(((...))))))))..))...)))))))))......))))).((((.((((....))))((((((((((...((((.(((.((((.....(((.(((((((..(((((...)))))))))))).)))))))...))).)))).))))))))))......))))....(((((.(((((.....))))).))))).............))))).)))).))).))))..))). (-159.70)
>Candidate_79
GAUCGCUCCAGGCCACCUCGAUCUCGGUCAAUGAGCCGUCGGCAAGGCGCUCGGACAGCGCGCGCACGGGCUCCUCGGUCGCGGCGUCGGAAUCUGUGGUAUCGGCGGCGAGGGUCAUGAGUGCACCACCGGGGUCACCUCGGCGGCAUCCGCCACCCGCUGGGCAAUGACCACCCCGAUGACGAAGGACACGAUCAGAAGGCCGACGAUGCCCCACCCCAACGCAUUCGAGGUGGCCAGGCCCUCCAGAUUGGUGAGGAUCAAUGCCAGGGUGAGACCGAGUCCGACGAGUCCCGAUGCCGGCGCGAUGCGUACCCGCCACUGUGAGUACCCGCGGCGGUCACGUGCGAAGAACACCAACACCGCGACGCUGGUGGCGAUCAACAGCACCACGAAUCC…
(((((((((((....(.(((..(((((((.....(((.(.((((..((((.((.....)).))))...((((((((((.....((((.((....((.(((((((.((((...((((((...(((.(((.((((........(((((...))))).)))).))))))))))))....((.((.(....).))))........)))).))))))).))..)).))))..)))))).)))).(..(((((......).))))..)..))))).)))..)))))))..))).).(((.((..((((.((((..(.((((.(((....))).))))))))).))))...(((.......)))......)).))).)))).)))))))..((.(((((((.....…
>Candidate_80
CGUUGCGCCGACCCCAGGGUCCGAGCGAUCGGAGCGUCAGACGAUCGGAGACCUCCAGUGCGUCGGGUUGCAAUUCCUCGAGCAGGGCGGUCACCGGGCCGGGCAGCACGGCCCGGUAGCCGCCGGUGAACGGGAUUCGGCGCGCCGGAAGGGACAACCGCGUAACACCGGACGGCAGCACCUGCCGACCCGCAUCGGCGCCCGGCACCACGAGUAGGACAUCGUGCCCGGCCGCGCUGUAUUCGGCGCCGAGCCGAUCGACGGCGGUGCGCAGUCCGCCCGAGCGCGGACCGUAGAAGUUGGCGACCUGGACGACCCUCAUGGGCCAUGAGUAGCCGCGAUCUGUGUUCGGGUGGUCACGCGCCGCCGACACCGACGUGAACUGCCGGUGAAUGCGCU…
.(((((.(.((((....)))).).)))))((..((((..(((....(((....)))...(((((((((((((...(((.....)))..(((((((((((.((((.((((((((.((..((((((((((.(((...(((((....))))).((.....)).)))..)))))).)))).....(((.((((((((.(((((..((((((.((((....((...(((....(((((((((((....))))).)).))))..)))((((((((((..(.(((((((((((((((.(((.......(((.((((((....(((....)))))).).)).)))))).))))))))))))))).).))))))))))...))..))))...))))))....(((...…
>Candidate_81
CGCCGAACCUCGCGACGCUGGCCGCCAUCCGCCCCAUCCGGUCGGCGAGAUCGCUCUGAUCGGCGGCACCGAAGAAAGCCAGCAGAUCCGACACCGCCUCGAUCGGGAACAGUUCCUCGACGAUGGCGUCGAUCACCGGCGCAUCGGCGGUGAUGGCGCGGACCACGGUGUUCUGGGUGUAACCGAAGGUGGCUUGCGUCUCGAUCGCCACCGGCGUGUGGUCGAUAUGCCAGCGCGACAACCACGUCGCGAUGUCCAGAUCCGCGGGACGGCGCAGCAGCGCCACGUUGGCCAGACCGGGUGUGCGCGCACCGGCAGGCACCUCCGGGGCGGGCAGCGGCACCGACUCGGUCACCAGGUAGGCGGCCAACAUCUCACAUUCUUCGGAGAGCCGCUGCA…
.((......(((.(((((.(((((((.(((((((...((((((((((....))))..)))))).(((((((.......((.((....(((.((((((((((.((((((.....))).))))))..((((((.....))))))...))))))).))).))))....)))))))..))))).....)).))))))).))))).)))..((.((.((.((((((((.......((.((((((......)))))).)).........((((..((((((.((((((.(..(((((((.((((((((.(((.(((.((((.((....)))))).))).))).((....)))))))))).((.....)).)))))))........(((....))).).)))))).…
>Candidate_82
GUCUCCGGCCCUGCCGUGACAUCGAGGCGGCACGCGCAGGACGCGAGAACGGGAACAUCGGCGCGGGCGCGGGCCAACAUCAGCUGCUGGCCGAUGAUUGCCGCUUCUGCAUCACGGCCGAGACGUUGCAGGCACUCGUGGUAUCCGUGCAGACUCCAGACGUUGCCAGGAUGCUGGCACGACCGGCGAAGAGUGCUGUCGAGACCGAGAUCCGCUGCGUACACUUCGGCGGCCUCGGACACCCGGCCCUGCUCGAGCAGAAGAGCGCCGUAGGCGUGCCGUGUCGGCUGCAUCCAGCCCCAGGGUUCGUCGUAGGGCAGCGCGUCGUCGAGGGCGAUGGCAUCGCGGAGCCGGGCGAACGCGUCGUCGAAUCGCCCUUCCCGAUAAGCGAUUUCGCCG…
((((.((((.(((((((((....((((((((((((((....((((....(((.....))).)))).)))))(((((.((.....)).)))))......)))))))))....)))))))..))..)))).))))..(((((((((((.(((....((..((.(((((((...((((....((((.(((((((.((((((((....(((((..((((((.........)))))).))))).....((((...((((........))))))))..((((.(((.((..(((((....))))).)).))).))))....)))))))).(((..((((((((((((..((((..((...))...))))..)))..)))))))))..))).......))))))))…
>Candidate_83
CUGUGGUCGAGCGCGAUCAAUUCGCCGUGACCCUCGAAGGUGUCGAAACCGUCCGAGCCAUGACGGAACCAAUCCUUCGGGCCGCCCGCGACCGCGUCGCGAUAGCGCGGGUGGUCGGUGCCGACAUGGUUGAACACACCGUCGAGCAAUACCCUGAGCCCG
....(((((.(.((((.....))))).)))))(((((.(((((((....))....(((((((.(((.(((...((....))(((((((((..(((...)))....)))))))))..))).))).)))))))....))))).)))))................ (-66.30)
>Candidate_84
CAUCGAUGCGACUGGCGAUUCUGGUGACAUCGUGGUUACCGAUGAACGUCAACGGCACAAAGGAAUCGAGAAAGUCGUUGUGCCGCUGCAGCGCCCAGUCGAGUUCGUGGAAGUUCUUGUCGUUCAGGGCACUCCAGACUGCCUUCCACAGUUCAUACUGGGUGACCGAGUCGUAUCCGGCGGCGCUCACCUGCGCCGCGUAGUCGCCGUGGAUGACCUCGCCGAGGAACCAGGCGUCGCGAUGGCGGCGACGAACCUGCGGUAGGACCUGCCGCCAGAAUUCCGGAUCGACCGCGUAGGCGGCAUCGAGGCGCCAACCGUCGGCACCGCGAUCGAGCCAGUGGUUC
.......((.((((((......(....).(((((((..((((((...(.((.((((((((..((..........)).)))))))).)))..((((((((.((..(.(((((((.....(((....((....))...)))...))))))))..))..))))))))..((.((((.((((((((((((......)))))))...((((((((.(.((.(..((((..(....).))))..))).).))))))))....(((((((((...)))))).))).....)))))))))))....((((.(.....).))))...)))))).)))))))....)))))).)).. (-149.10)
>Candidate_85
GGACGGUCCAGAUGGAUGCGGAGCUCGCCGGGACCGGCCAGCGCGAACUCGUCAUCGGAGCCCGGUGCCAACGGCACCGACUCGUCCUGCUUUGUGCCGGUGAGCUUUUCCCCGCGGGCCCGCAACCGGGUCCGGCUGCGCCAGGUUUCGCCGCCACUGAUCAGGACGACGUCAUUGCGUCCCCGCUGGAUGUCCAGGCACGCCUGGUUGACCAGCGACUGCGGCACGUUGCCACCGAUCGGGGUGUAGCGGGUGGCCGCAGAUGUUGCCCCGAUGCGCUGCGCCAACAGCAGACCGGGAUCGCGAUACCUCCAGGACAGCAG
.....((((.(((((...((..(((.((((....)))).))).))...)))))...((((..(((((((...)))))))..((((((((.((.(((.((((((((((..(.(.(((((((((....))))))).)).).)..))).))))))).))).)).))))))))....((((((((((((((((....(((((....)))))....)))))).(((((((.....))).........(((((((((((.(((.((....)).)))))....)))))))))....))))...)))).))))))..)))).))))..... (-154.70)
>Candidate_86
CUGGCGAUGGCGAUCCCGGCGGAGAAGGCCGAGAGCACGGCGGCCAGUGCGAUGGCCUGCCACAGCACGAUCGCCGCGCGUGGCGCCCGAAGUGGCCAACUGGCCCGCGCCAACAGCGCGGGUACCGGACCGACGAGCGCCAGCGCAACGACGGAGAAGGCCAGCGCGGACACGCCGUAAGUGUCUCUCAGUCGGUACCGGAAUUACCAGUCGGCGUGAUGGUGGCGUGCUUGGCCUCCAAUUCAGCCAGCGCACGACGCAGCGCGGCAGCCUCACCGGCCCCGACCCGUUCCACGAAAUGCACCAGGGCUGCCUCACGACUGCCCGAGUCGGCCGCCUGAUCGAGUGCGUCGACCAUCAGGCCGGCAACCAGCUCGUCGCGUCCGUGGGUCGGCGCAU…
...(((.((((......(((((((((((..((((((((.(((((..((.((.((((((.((...((......)).((((.((((((.((...(((((.....((((((((.....))))))))...)).))).)).))))))))))......))...))))))...)).))..)))))..))).))))).((((.....((.....)).((((((.(((((((((((..(((((........((((...(((..((((((((((.((((((((...((....))...((.....))..........))))))))...)).))))....))))..))))))))))))..)))).))))))).))))))..(((((((((.(((.(((.(((((((.....…
>Candidate_87
CUUGGCCCGGAUGAUGCAGCCGCCGCGCCAGAUCCGCGCCAUGUCGCCGGGGGUGAUAUCCCAGUUGUAUUCGGCGCUGCCCGCCUGGAUCUGGUUGAAGCCCUGCGCAUAGGCGAUGAUCUUCGAGGCGUAUAGCGCCUGGCGGAUGUCCUCGGUGAAUUGCGCGGCAUCGGUCGGCUUCUCGCCGAGGUCCCCGGACGCGAGCCCGGUGGUGGCCUUGCGCUGGGCGACCGAUCCGGACAGCGCGCGGGCGAAGACGGCCUCGGCGAUCCCGGUGACCGGGACGCCCAGGUCGAGCGCUGACUUGACCGUCCAGCGGCCGGUGCCCUUCUGCUCGGCCUCGUCGAGGAUCAGGUCGACCAGCGGCUUGCCGGUCUUGGCG
....(((.((((...((((((((.....((((...(((((..(((((.(((((......))).((((...(((((((.(((((((((((((.((((...((((.(((((.((((....((((.(.(((((.....))))).).))))..(((((((((...((.((((....))))))...))))))))).((((((.(....).)))).))..))))))))).))))))))))))))).......)))))).....((((((.((((.((((((...)))))))))).)))))).)))))))..))))...)).))))).)))))...)))).(((((((.(((...))).)))))))...))))).)))..)))).))). (-200.71)
>Candidate_88
GGAUGCGGCAGUACAGGUCGCCCGCGGGGCGGUCCGGGUAGUCGGUCAGGCUUGUCGGCCGUGCCUGAUUGGGCGGUAGGUAACCGGUCAGGCAUGGUGGUGGGAGGUUGAGGUUGAGGUUGAAGCUCAGAAACGCGCCCUUGUAAUCGGGUUUGGUAUCGCGAUUGGUGACACCCGCGCCCUGCACCACUUCCACCGCCGACGGUGCCAGCACCAGCAGCUGCUCGAGAUGCGGCUGAUAAGUGACCGCCACAUCACCGAGGGUGACCAGGUUUGCCAACACCACCGGCAGGGUCGGCUGGACCCGGUCGAACAGCUGACGGACCUCGUCGGCGGCACGCGGACCCACGUCGAGGAUGCCGGUGACCGAC
((....(((((.((.((((((((.(((((((((((........((((.((((((((((((((((((((((((...........)))))))))))))).(((((((((.(((((.((((.......))))....((.((((........)))).))....((((..((....))..)))).))).)).).)))))))).))))))).))).).)))..(((((((.......)))))))....).)))))))......))).))))))))..))))))).....((((((((...((((((((..(((((.(....(((((((.....)))))))..))).)))..))).)))))...)))))))).))... (-178.00)
>Candidate_89
GAACGCGCCAAACCGGCCUCCUCGGCCACCGCGGCGACCGAGAUAUCGGCCAACGAUUGGUGUUCCAAGUGCUCGGCCAGCACCGCCAACAGUCGAUGGCGCCGAUGCUCGCCACGUGGUUGAGGCCUGCCGGGAUUGCGCCGGCGGGUGGCCUUGGCCGCGUCAGCUGGCACGGGGGGAGGCCGCGGGUGCCCGACCGGUGAGUAUCACCGGUCCGUAUUUGGCUGCCCGCCGCGCCCCGGCGGGCAGCUCCCGGGUGCGCA
...((((((....((((((((((.((((...((((..((((....)))).......((((((......(((((.....)))))))))))..)))).)))).(((.((((.((.(((((((..(((((((((((.......))))))...)))))..)))))))..)).)))))))))))))))))((((.....((((((((.....)))))))).......((((((((((((.....)))))))))))))))))))))).. (-151.40)
>Candidate_90
UGUGGGUGUGACCGCCUGCGGCGCCUGUCGGUGGUUCGCGCAUCACCCAUUCCCGGCCUUCGGCGUCGACGACAAGUGUGGUGAUAUUCGACUGGCCGAUACCCACACGGGUGAUGGUCAGCGGAGUGCUGACGUCGAUGCCGUGGCUCCGUAGCCAGGUCGCCACGGCGUCGGGUUGCGUCCACAUACCCGGGUCGGCGCGGUCAUUGUGGGCGGAGGUAGCUGGUCGGACUGUCAUUUGCGGAUCUCCAUCGGGCCGGC
.(((((((((((((((.((((...)))).))))).)))))).))))......(((((((.(.((((((((.....((((((.....((((.(((((((.(((((....))))).)))))))))))..((.(((.(((((((((((((.((.......))..))))))))))))))))))..))))))......)))))))).)...........((((((.((..((.((....))))..))..))))))...))))))). (-123.70)
>Candidate_91
CACACCCGGGAUGGACAACGUGCCGCCCGCACGUACCAGUGUGAUCGAGGACAACAAGGCCGAUUCGUGGCCGACGGCGUCGAUCACGACGUCAGCGCCGCGCCAGUCGGUCAGAUCGAGCACCGCAUCGGCCGGGUCGUCUUCGGACGCGUCCACAGCCACGGCACCGAGGUUGGCGGCCUCCUUGAGCCGGGCCGCGACCUUGUCGAUGACGAUCACCUGUGCGGCGCCCAGGAUGUCGGCGGCCAUGGCCGCGCACAGACCGACCGGGCCCGCGC
(((((......(((...((((((.....)))))).))))))))....(((.......((((((((((((((.(..(((((((....)))))))..)))))))..)))))))).(((((.......(((((((.(((((((....(((....)))...(((.((((..(((((..((...)).))))).))))))).))))))).))))))).))))).)))((((((.((((.((.(((.((((((....))))).))))..))....)))))))))) (-131.40)
>Candidate_92
CCAGAUCUCUGUGUCGUCCCUGGGCAAGUUGGCGGUACCGACGCCGGUGUCCAGCGCGAGACCCCUCGCCGUGCAGCUCAGGACCGCCGACCACGGGGCGGCCAACGGGGCACCGUGUCGGCGGGCGACGAGUAGGCCGGUCACCGGCGCUGGCUCCCGGAGCCCGGUGAACGGGACACACAGAUCGUCGAGGCGACCGACGCAACGGCCGGCGGGGUUGUGAACGCGCAGACCGAUCAGCUCACUGAGCAAUACGGGUCGGGGUCUGACGCCGUCGGUCGACGGCAAGGUGGCCGGCACGAUCGUGUCCUCCUGACCUGCCCCUACACCG
.(((....))).(((((.(((((((..(((((...(((((....))))).)))))(((((....)))))......))))))).((((((((.((((....(((.....))).)))))))))))))))))..(((((.(((((((((((.((((...)))).).)))))))..(((((((...((((((...(((.(((...((..((((((((((.((((((....)))...((((((.((((...))))......)))))).....))).))))))))))...))..))).)))...))))))))))))).))).))))).......... (-159.30)
>Candidate_93
AGCGCGGCGGCGAACAGGUCCUCGGCAACCUCGGCGGCGUCCGACUCGGUGAGCUCGUCCAAUUCGGAUACGGCGGGCGUGAUCUGCCGAACCGGCCGAACGUCGGACCAGCCGGCAUCGCGCAACGCCGCGAGCAGGUCGGCGGACCGAUCUUCCAGAUCAGCACUCCAACACACACCCACCGCACCGACCCGAUAGCCGGCCGCCGC
...((((((((....((((........))))...((((...((..((((((.....((((.....)))).(((.(((.(((.((((((((.((.((.....(((((.....))))).(((((......))))))).))))))))))..((((.....))))............))).))).)))))))))..))...)))))))))))) (-92.30)
>Candidate_94
CUACCGCACAGCACUUUGUCGGUGCCGGCGAGCGUGCAGAGCAGGUCCAGCUGUGCGGCCCCGUGGGUGACGGUGUCGAAGAACAGCUCGCCGAACACGUCCUGCGGUGCGCGUGACAAGGCGGCCCGGACGUCGGCACGCGCACGCCAGCCGUGGCUCCAUCGACCGAGAAGGCCCGGGGCGCAACCGCCACCGUGCACGAAACAGAUGCGCAGACCCGGGAGCUGGUCCUUGAGGCCGCUGAGGAUCAG
.....((.(.(((((((((((....))))))).)))).).)).(((((.((((.(((...(((..((..(((...(((..((.....))..)))...)))))..))).(((((((....((((.......))))..))))))).))))))).(((((..((..((((.((....(((((((((....))))...((((((......).)))))....)))))..))))))..))..)))))...))))).. (-113.50)
>Candidate_95
CGGCGCGGGGCCUGCCCAGUCGAACUGCCGCAUACUGUCCGGGGGUAGCACCGCCACCGGCCGGGGAUCGGCAUUGAUCAGUGCGGCCACCGCGGGCCACGCCUGCGGAUAGUGCACCGCGCGCAGCUGACCGCCGACCCCCCAGGCGAGAUCCGGCAGCACCGCGAUCAGGGCCACCCCGCACACCACGGCAACCGACCGGCCGAGCCGCGCCACACCCGCGGCCGCCAGCACGUAGCCGGGCAACGCCAACGCCACCCACUUCUGCCCGUCGCGCAGCACGCCGAG
..(.((((((...((((.((((..((((((.((..((((.(((((.....(((....))).(((((.(((((..((....((((((.((((((((((...))))))))....))..)))))).))))))))).)))..))))).))))..)).)))))).....))))..))))..)))))).)....((((........(((.(.((((((.......)))))))))).((.((..((.(((((....................)))))))..))..))..)))).. (-129.45)
>Candidate_96
GCACCGACCAGUGCAGCUGCUGAUCGAGGAUCACCUGGAACAGCAGCACGCCGAGUCCCAGUGCGGCGAAGUACGAGAUCACCACGGAACCAACCAGAUACAGCGGCGCGAUCAGCGCGCGCAGGAGCAGCAUGAGGAUGAUCAGCACGACGAUCACGGUGACGACCACGAUGUAGCGGAUGUCGCUCUGGUAGUAGUCACGGGUGUCGGCCAGUGCCACCGGGUAUCCGCCCAUCGACACCGAGGCGUCCGACAGCUCGGUGUUCGGCAGGGCCCCGCGCGCGGCGUCCUCGAUGACCUUGACCUGAUCCAUCGCGGCCGGGCUGAACGGGUCGAGCUUGGUGAACACCAGAUAGCGCGCCGUAUGACCGUCUGGCGACACGUAGGCCUUGGUGGCCG…
((((......)))).(((((((.((.(((....))).)).)))))))..(((...(((..((((......)))).......((..((......)).......(((((((.....)))).))).)).(((((..((((((((((((....((.((((.(((((((.((.(......).)).))))))).)))).)).((((((((.(.((.((.((((...((((.....((((.(((((((((((.(........)))))))).))))..)))))))).)))))))).))))).))))......))))))((..(((((((((((..(((.(((..(((((((....))))...)))..((((.((....)).))))))).))).)))))....)))))…
>Candidate_97
CGGCCGCGCACGAUGAGCAUGUCCUUGAUGCGGCCGACGAUGAACAGUUCGCCCUCGGAGAUGAAUCCGCGGUCCCCCGUGCGCAGCCAAUCCGUCGCCGGUGUAUCGGUGGGGCCGUCGACAAGCGUUGCGCCGAAACCGGUUCCGGUCUGGUCGGGCUUGCGCCAGUACCCGGCGGACACGUUCGCGCCGUGCGUCCAGAUCUCGCCGACGGUGCCGUGCGGGCAUGGUGUGCCGGUCUCGGCGUCGACGAUCAGGACCAGGGGGGAGGAUUCCGGCAGGCCGUAGCGCAGCAGCGGUGUGCCGCCCGAUGCGCGGACCGCGUGCCCCUGCGCCAGCUGAUCGG
((((((((((.(((......)))..)).)))))))).((((.(.(.(((((((.((((....((((((....((((((..((((((((...(((..(((((...((((((..(((.(.((((....))))))))...)))))).))))).)))...))).))))).......(((((((.....)).)))))...((((.((((.((((((((((((((((....))))))..))))...)))))).....)))).))))..)))))).))))))(((((.(((((.((...)).))))).))))).)))).).)))))).((((......))))..).).)))). (-163.40)
>Candidate_98
AAGAAGGAGAAGAUGCCGAUCAACGACGCCUCGAACACCACGUAGGCCAUCGUGAUGAGCCCUCCGCUGGCCAUUCCGACCACCCGGCCCAGGCCGUGGGAUAUGUAGCCAUAGAAAGCCCCGGUGGUGGUGAUGUGCUUGGCCAUCGUUGCGUAGCCGAUGGCGAACAGACCCAGGACGACGGUGGCGACAAUGUAGCCGGCCGGGGCGUGUGAACCAUUUCCGGAUCCGACUGCGAUGGGCACGUUACCCACCAUGGCGGUGA
.....((((.....((..((((.(((.((((((.......)).))))..)))))))..)).))))..((((.((.....((((..(((....))))))).....)).))))......(((.(.(((((((((((((((((.((((((((((.....((...(((.....).))..)).)))))))))).....(((((.(((((((((.(((.....)))))))))..))).)))))..)))))))))).))))))).).))).. (-102.20)
>Candidate_99
AGCGGCUCGGCGAGGAAAUCGAGGACGCUCAUCGGGCAUCCGCAUCGUUCGCGCCGAGCCCGAAGGCGCGCGCUAGAUUCUGAGGUUGCAACACCACAUCGGGACGAUCGUGCAGGAGCACGGUGUUCAUCAGCAGCACGGCCUCGUCGGCGAGAUCGGGUAGUGCCCGGAGGUCGUGUGUGGACACCAGGAUGGUGACACCACUGUCGGCAAGGCUGCGCAGCAGGGCGCUGAUGGUCGCUUCGCUGCGGUUAUCCACGCCGGCGAAAGGUUCGUCCAGUAACAGCAAUUCGGCCUCCUGAGCGAUACACCGCGCCAGGAAGGCCCGCUUGCGCUGGCCGCCGGACAGCUGCCCGAUCUGGCGAUGGCGGUACUCGCCGAGUUCGACGCGCUCCAAAG…
...(((((((((.(((......(((.(((.....))).)))......))).))))))))).((.((((((((((.........(((......)))......((((((.((....(((((.((.((..(.((.((((.((.(((..((((.(.((((((((((((..((((.((((..((.((((((((.((.((....))))..(((((((..((...((((((..(((((.....).))))..)))))).....))..)))))))...)))..)))))...)).((((...(((((((((.(((......)))..)))).)))))...))))...)))).))))...)))))))))))).)))))))).)).)).)).)))..)).)).)))))...(…
>Candidate_100
CGACCUGCAGGAGAUCGGAUCGGGAUACCCCGAGCAGAUUGCCGAAAAUGAUGUGGUUCAAGUCGAUCUGGCUCGGGGUGAUCGAGAUGAGGACCAAUCCCGACGCGAACAGCGUGGUGAAGACCACACCUAUGGCGGCAUCUUCCUUGGUGCGGCUGGUAUCUCGCACCACGCCGAUGAGUGCCACCGCAGCGAACCCGAAAACGAUGGCGCCCAGGGCGAAUGGGGCACCGACGAUGUAGGCGAGCACCACCCCGGGCAGCACCGCAUGCGAGACCGCGUCGCCCAUCAGCGACCAGCCGAUCAACACCAGCCAACACGAGAGGGUGGCGCAGACGACCGAGGCGAUCAACGUUGUCGCGAUGGCCCGCACCA
.....(((.((...(((..((((..((((((((((((((((.(.....(((......))).).)))))).)))))))))).))))..)))...))....(((.(((((.((((((((((.......))))....(((.(((((((.(((((..(((((((.((((((.(((((((..((.((((((.((...((....))....)).)))))).)).))))..)))..........(((..(((..((.((.....)))).)).)..)))))))))..(((((((......)))))..))........))))))).)).)))))))))).))).((((.(....))).)).))))))))))).)))...)))... (-146.50)
>Candidate_101
CUGAUACACCAACUGUCACCGAUGUCCUGAUACAGAACUGUCACCGAUGUCCUGAGAGAUCACAAUCCGAGGAUCGGGAACCGCGGCGCAUUCGAACUUGUGUUCGAUAGUACGCCUGGAAACCCCUGGCCGCAAGGUCAUGUCUCAAGAUCCACGUCGGCAACGUCCGCCCACGCGCCGGGUCGGGUUCCGCCCCUGCACAACCGUCACCGCAGCGCUGACACCACAACUGUCACCGAUGUCCUGAGA
............((.(((..((((((.(((((......)))))..)))))).))).))............((((((((..(((.((((...((((((....)))))).....)))))))...))).(((((....)))))........))))).(((.(((.......))).))).((.(((.(((...))).))).)).......(((..(((.((.(((((.......))))).)).)))..))).. (-74.90)
>Candidate_102
ACGGGUCCAAUAGCGGUAUGCGUCAACGACAUUGCGGGUGUCACCGGCGCGCAGCAGCUCCGGGUCGUACCGCGCCGCGUCCGCUCCGGUGGGCAGCGGGCCCUGCCACGGGCCGACACCGGGGCCCGCACCCCACUCGGUGGGUCCGGGCGACUCAGUCAUCGGCGGUGAUCCACAACGCGGCGUGGGUACCGACCACCGAGACGGUCGGGUACAGCAGCGCGGCGUUGAUCUCACCCUGGGUGCACAGCGAGGCCCGGAUCGCGACGGCAUCACGGGUCUCGUCGGGCAACACCAGCAGCGAGGACCCGUAGGCCGAGCAGGCAUGCGAAAGUCCCUUGCCCGGCAGUGUCGGACCGGUGAGCACCAUCAGUGGCCCGCCGCGGUUCUGCGAAUCCU…
...((((...(((((((((.((.........((((((((((((.((.(((((.((.......((((((((((((((((((......(((((((..((((((((.....(((.......)))))))))))..))))).))((((((((.(.(((........))).).).))))))).))))))))).)))).))))).((((.....)))).....)).))))).)).)))...))))).((.(((.(.(((((((((((((.((....))))).)))))))))).).)))...)).)))).(((((..(((((((((.(((((...((....))..))))).)))).(((.(((.(((.(((......))).))).))).)))....)))))..))))…
>Candidate_103
CCACGACAUUCGGUGCACGGCUCGGAGAAGCCGAACGCGCCCUGGUUGCGGUUGACCACCCCGGCGCCGUUACAGCUGGGACACACCUUCGGGCUGGUGCCCGGACGCGCGCCGCUGCCAUGGCAAUUGGUGCACGGGGCCGGGCUGGUGAGCCGCAACGGCAUCGCCACGCCCUUGGUGGCCUCCAGGAACGAGAGCUCGGUUUCGGUCUCCAGGUCGUUACCGCGCCGGGGGCGGCUCGGCCGGGGCUGUUG
...((((....(((((.(((((......)))))...)))))..((((.(((((((((.(((((((((.((.(((.(((((((.....(((((((....)))))))...((((((.(((....)))..)))))).((..(((((((((((((((((...)))).))))).((..(((((......)))))..))..))))))))..))))).)))).).)).)).)))))))))..)).))))))).)))))))) (-134.60)
>Candidate_104
CUCGGCGACGUUGAUCAGCGGGUCGAGCAGUUUGAACGGCGAGUACAGCGGCGGUCCCGCGGCGACCUGGCUGAUCAGGUCGGACCAGUCCGUGGAGGCGGUCACCUGGUCCUGGACUCGGGCUGUGUAAUCGGCCAACUGCGGGACCAGGAUCCCGGGGGCGGCAUCGAGGCGGCGUUCCCGCACGACCAGAUGGGCGGCGAGGUCUCGGGUGGUCCAGCCCUCGCACAGGGUCGGCGCAUCGGGGCCGGCGGCACGCAUGGUGUCCACCAGUGCGGCCCGUUCUCUGCGGGCAAUGGUCAUAGCGGUCGGCCGUUCAUCAGUACGUCUCCACACCCUCGAUCCGGACGAACAUCCCAUGCCCGGUUCCGUCGUUGGUGAAACGGGUGCCGUCCUCGG…
((((((..((((....)))).))))))....................((.(((....))).)).(((((((((((.(((..(((....)))((((((((((((.((((((((((.(....(((((......)))))...).))))))))))....((((((((.(........).))))))))...)))).((((((((((..(((((((((((..((.(((((.....))))).))))).))))))))(((.((.((((((((....)))).))))((((((.....))))))..........)).))).)))))))))).....))))))))..))).(((((((.(((.((((((..(((((...(((....))).....)))))(((((.(((((…
>Candidate_105
GUCCGCCGGCUUCGGCGCUCUCCUGCGUGCCGAGCACGGCCUCGACCACCUGCUCGGCCGCGCUGGGCGUUGCUGCGCCCGCCGCGGCGCUGACGUCGAAUACGUCGUGAUCGACGGUCGCGCCGUCGCCCUUCUCCCCUUCGACCAGCACCAUCCGCACUGUCGUAGGUGUCAGGGACACACCGAGUACGAUGUCCACUUACC
(((.(((((((.((((((.(....).))))))))).))))...)))..........((((((.(((((((....))))))).))))))...(((((((.((.((..(((..((((((.....))))))((((...(.(((.((((..((.......))...)))).))).)..)))).)))..)).)).)))))))........ (-91.10)
>Candidate_106
GGCAUCGAGAAUGCCCAUGCUGCGCGCAGUGUCGAGAGCAGCACCGCGCACGUCGAUCGGCGAGCCGUUGACCCGCAGAUGACCGGCCCGCUCGAUCACCUCGACAUCGUGGCCGGCCCGCGCCAGAUCUAUCCCCGCGCUCAGACCGGCCACGCCGGCCCCGCUCACCAAAAUGCGCAUCGCCAACCCCUUCGAACAGCAGGGCACCCACUAUAGCAACUUUUUGUUGCUUUAGUGGGUGCCCGGUACGUCAGGGUGCGCCCAGUCCU
(((((.....)))))...((((.((((.((((((((.((.((...)))).....((((((((.((((................)))).))).)))))..))))))))((((((((((..((((..((....))...))))...).)))))))))..(((..(((..........)))....)))...((((.((.((....((((((((((((.((((((.....)))))).)))))))))))).)).))..)))).)))).))))... (-122.69)
>Candidate_107
GGAAAACGGUGGUGGACAAAGCUACUCCGCCGGUAUUGCCCGAGGCGGCCACGGCGGCGCCGUAGCGCAACGAGGCCAGCACGGCGGCCAGCGUCUCGCCGCCGACGCAGUCGACCGCGGCGGUCCAUCGCUCCUUCUGCAAUGGCCGUGCCGGAUCGCCGAGAGCCGCGCGGUCCACCACCUCGGCCGCACCCAGUGUGCGCAGCCAGUCGC
.......((((((((((...((..(((...(((((((((.....((((((.((...((((....))))..)).)))).)).(((((((.((...)).)))))))..)))))..))))(((((((((...((.......))...(((...)))))))))))).)))..))...))))))))))..((((((((.....)))))..)))...... (-102.90)
>Candidate_108
GGCGAUAGAAGCGCAGCAUCACAUCGAGGCUGUGGCCCCGCGAUGCCAUCGCGCGGGCGUGCUCGAGUGCGGUCACCGGCGCCUCGGCCGCGGUCGCAUCGAUACCGUGCCGGACCAUCGAGAGCACCGCCUCGAGGUUCGACGAGCACGACCCGAGAGUCAGCCCGCGCAGCUCCGGAUCGGCCGUGAUCUCGGGAAUGUGGUGCGCGAGAUGUUCGAGCAUGUCAUCGGCCAACGCGGAGACGUCGCCGAGUAGCGCAGCGGCCACGGCCUGGACCGUCGGCGAACCGUCGGCGGCAGGUCGCGGGUCCACGUAGCGGACUUUAAUGGUUGCGCACGCGCACCAAGGUCCGUCCUCGGUUACCGCCGCCACGGAUUCGCUCCAAUGCCGCCGGCACC…
...........((((((.((.....)).))))))((((((((((...)))))).))))..((((((...(((((.((((.(((..((((((.(.(((........((((((((((.(((..(.((((((((((((((((..(((.((.(((.(((.((((..((....)).))))))).)))))))))))))))))...))))))).)..)))))))).)))))...(((((....(((....))).)))))...)))).))))))..)))))))....(((((((...((((((((((((..((((((((.....((((((((...((((.(((....)))))))))))))))...((((....))))....)))))))).))..))))))))))...…
>Candidate_109
GCACCAUCGUGGUGGCGGGUAUGCAGUCGACAUCGAGGAAGAUGAGCAGUUGUGCACCAUUGGCCAAAGCCACUGUUGCACCCGCAUUUCGGGCCUGUGCCAGCGGAAGUCCGUCCAUUCCGACGGCACACUCGACCACGGCGGUCGGGAGCGCCGCGUCCACGAGCCGGGAGUGCACGUCGGGAUCAUCCAUCGCGACCACGACCUGCAGAUCGGGCCGUACCGAACCGGCCACCAACCCGGCUCGUUGGCGUUGCAGGUGCGCGCCGCGCCCGUGGACGGUGGUGAUGACCGCGGUUCUCAUCGCGACACCGCGCCCCGGCAUGCCCGCGCCGUCUCCUCGAUCGCAGCGGCCGCGCGAUCGGCUGCCCCCCGCACGCGCCAGCGGUGCCACUGCUC…
(((....((((((((((((((.((((((((..(((((((.((((.((.((.(((((.((.((((....)))).)).)))))..))....(((((..(((((.((((.....(((((((..((.((((...(((((((.....))))))).((((((((((.((((((((((..((((.((((((.((.........)))).)))).)))).....(((((........))))).....)))))))))).)))))....)))))..))))))...)))))))(((((((.(((....))).)))))))....)))).....)))))))))).)))))))))))))((((.((....)))))))))))))).....((((.((....))))))...)))))…
>Candidate_110
CGUCCCAGGAACGGAUCGCCGUGUUCGGUGCCGUAGCGGACCGCGCCGAGCUUGGCGCUCAUGCCGUACUCGGUGACCAUGGCGCGGGCGAUCUUGGUGGCCUGCUCGAUAUCGGAGACCGCACCGGUGGUGGGCUCGCGGAACACGAGCUCCUCGGCGGCUCGGCCGCCCAUCGCGAACACCAGCCGCGCGACCAUCUCCGAGCGGGUCAUCAGGCCCUUGUCGUCCUCGGGUACCGCGACAGCGUGCCCGCCGGUGCGGCCGCGGGCCAGGAUGGUGACCUUGUAGAUCGGCUCGAUAUCGGGCAUCGCCCAGGCGGCCAGCGUGUGCCCGCCCUCGUGGUAGGCGGUGAUCUUCUUUUCGUGCUCACUGAUGAUGCGGCUCUUGCGGCGCGGUCCG…
.((((.......))))...((((((((((((((..((((((((((((((((.....))))..((((((((((((((((((((.(((((((....((.(((((.(((((((((((.((.(((...(((.((((((((((.......)))))...(((((((((.((.(((.....)))....)))))))).)))))))).))).((((((((((((((((..(((((((.(((((((.((....)))))))))..)).)))))...)))))....)))))))).)))....))))))))))))))))...((....))))))).))..))))))).).)))))...((((...........))))..))))))).).))))))......)))))))))))…
>Candidate_111
AUCAGUUCCUCCAGGGCAAUUCGUGCUCGUCGAAGGGAACGUCCGGACCGGGACCGGACGGCACCCCGAGAUCGAUCGCGAUGUUGUCCAGCAGCCGGGUGCGGCCGAGUCGGACGGCCAACAGCAUGCGCGCCCGCCCGGUCUGCGGCGCGGGACCCAACCAGGUGUCGCGGAUCUCCAGAUAGUCGACGCUGAUGGCGGGGACCUCCUCCAGGACCGCUCGCGCGGCAUCCAGUGCGGCAUCGGCGCCCUCGCCGGCGGCGUAGGCCCCGGCCAGCAAUGCCGACGGAAUGGCCAGUGCCUGUUCGCGUUCGAGUUCGUCGAGGUAGCGGU
....(((((((..((((((((((((.(((((...(((..(((((((.......)))))))....)))..)).))).))))).)))))))....((((....))))(((((((((((.(.(((((...((((.((((((.((((((((((((.((......))..))))))))))))..(((...(....).)))..))))))...........((.(((.((.((((((((....((((((..(((.(((..((((...))))..))).)))))).))))))))).)))).))))).))))))))).)))))))).))))..)))).)))... (-154.20)
>Candidate_112
ACGAAUCUGUUCGGCCAGGGUCAGCGUCACCGCCCGCCGCCAGUCCGGGUCACCGUGCACAUCGCGGGUGAUGUCCUGCUCGGCGAUUUCUCCCAGCGCGUCACGCAGAUCGGCGGCGGUGGGCAGGGCGUCGAAGCGGAACACCAGCGGGCGCACCGUGGCUGCGGUGACGGAGACCACGAAUUCCCCGUCGGCCUGGCGCCGUCCGAUGACCACGGCGCUGGACCGGCCCAGCGGCGACGGGGCGAGCUUGCGAUAGGCGGUGCGCGCUGUGAGCGCGCGGGCAGGUAUCUGG
..(((((((((((((......(((((((((((((...(((.((..((.......((((.(.((((.((((...(((.((((((((...(((((((.(((....(((......)))))).)))).))).))))).)))))).)))).))))).))))(((((((.((....)).)).)))))....((((((((.(((((.((((((((.((.(....))).)))).)))))))).).))))))))))..)).)))...))))))).)))))).....)).))))))))).))... (-152.80)
>Candidate_113
CUCCCGCAGGGCUGCGGUAUCGGCGAACGGCCGCUGAUCGAAGGCUCGGUCGGCGGCCCACCCGACGCCCUGCACCACGUGCCCGAACACCUCGGUGAACCGUUCGCGGGUCAUCGUGUUCACCUCGUCGAGGGUGAUGGAGCCGGAUCCCGCCACCCGCGGGCCCUUCUUGCCCAGGUGGAAGAACACGAUGUUCAGCGCGAUCGCGGUGAUGGCGCCGGUGCUGAUACCGCUGCCGAACAGGAUGUCCAGCCCGGCGGGCAGUGUCGAGGAGAUCGCCGGGUAGGAGGUGACCAACAGUGCCAACGCCAGGCUCGUGGUGACGAUGAUGACGUUGCGGUGGUCGGUGAAAUCGACCUUGCCGAGGGUCUGGAUGCCGACGACGGCGACGGUGGCGAA…
(((((((.((((((((((((((((....(((((((((((((....)))))))))))))...(((.((((...((((..(((......)))...)))).((((((((((.(.((((((((((...((..(..(((..(.((((..((..(((((.....))))))))))))..))).)..))..))))))))))..)..)))))..)))))...)))).))).)))))))))))..((.....))......))))).))))).))......((...((((((((((((((((.((((...(.(((.......))).).)))).)).........((((((((((((((((..((((..((((((.((((((..(((.(((((..((((..((((((.(..…
>Candidate_114
GCGGUGCACCUCAAGAAUCUAGGGUGCCGCGGCCGAGUGCGGCCAGCGCAGAACCACACUGCAACCGCGACGGUGACAAACCGUUAUCUACUCACUCGGAGCGGAGGUGCAACCGCACGAAUUCCGGUGGUGGAACGUGGUCGGCACCCGGAUGUGUCGCGGGGGUUCCUCGGAGCCGCGGAUACGGGCCAGCAGCAGUUCGACCGCGGUGACACCGAUCGUCUCGACGUCCUGGGCGGCGGCGGUCAGCCGGGGUUCGAAGAGGUCCGACCACUCGAAGUCGUCGUAACAGACGAACGCCACAUCCCGGGGUAUGGACAGGCCGAGCCCCCGGAUCGCCUUCAAGGUGCCGAUGGUCAUCGCAUUGUUGAGCGACACCAGCGCCGUCGGCCGCUCGGC…
((((..((((....((((...((((((((.(((((....)))))...((((.......)))).(((((((((((.....)))))..(((((.(((.(((((.....((((....))))...))))))))))))).))))))))))))))((.((((((.((.((.(((....))))).))))))))..)).......))))..((((((((.(((((.(((.(((.(((..((((((((((((((((....((((((((.....((((((((........(((((......)))))...((.......))))).)))))....))))))))..))))))).....(((((...((((..((((........)))).)))))))))....)))))(((((…
>Candidate_115
UAGAACUUGUCGGCCUCUUCGGAACCGACGGGCAGGUAGGAGACCAGGACGUCUACCUUGUUGUCCUUGAGCACCUUGACGACGUCGACGGGCUCGGCAUCGGAGACCUCGAUGGUCUCGGAGUAGUACUUGCCGAUGCCGUCGAGGGUCGGGCCGCGCUGGACGAUGAUGUCGGUCGGCGGAACGUCAGCGAUCUUGAUGGUGUUGUUCUCCGACGCCGAGAUCGCCUCUGACAGAUCGAAGCCCACCUUCUUGGCAUCGACGUCGAAUGCGGCGACGAACUUCACGUCGCGCACAUGGUACGGGCCGAACUUGACGUGCAUCAGGCCUGGUACGGAAGCGUUCUCAUCGGCGUCGCGGUAGUACUGCACACCCUGGACCAGAGAGGAUGCGCAGUUG…
........(((((..((....)).)))))((((((..(((((((......)))).)))..))))))..((((((((...(((((((((.(((..((...((.((((((.....)))))).))...(((((.(((((((((((((((..((((.(((..((.((((.((((((((((.(((.((.(((((((((((((...(((((((.....)))))))))))))))...)))).).))...))).))).....))))))).))))...((((.(((((.......)))))))))...))..))).)))).))))))).))))).)))..))))).....))..))).)))))))))(((((..(((((.((.(((.........))).)).)))))))…
>Candidate_116
CGGGCAGCACCAGCAGCACCCCAGCGGGCACCGGUUGGGCGCCGAGGAUGGGCGUAUCGGCCGGGCGGCCUAGCCUGGUCAGGCAGGCCGAUGUGUCCUUCAGCGGACCCAGCACCGGCGGGCGGAUCAGCAGGGCUUCGAUGGCCUGGGCCGGCAACGGCAGGUCCGACGGUGUGGACUGCUCGAUGACGUGCCGUGCCGUCGUGUAAUCCGCCCGAGCUCCGGUGCCCGGCCCAGGCUCGGUGCCGGUGAGUGCCAGGCUGCCCAGGACGACCGCGACGAUGACCGCGACGCCGGCCGCGAGCAGACCGACGAACAGCCACGUGCCUCGGCGCACCGGCGGACGGUCGGCAUGCCGCAACGGGCCACCAUCGGCAGGUACGACGCGGUGGUGCCCAC…
..((((.((((....((......)).((((((((((((((.(((..((.(((((((((((((.(.(((((......)))).).).))))))))))))).))..))).....((((((((((((((((..((.(((((.....)))))....(((((.(((((.((((((((((....)))).)))..))).))))))))))..))...)))))))))....)))))))...))))).)).)))))))))))..)))).(.((((((....((.(((.((((.(((((((...(((((..(((.(((..(((((.....(((..((((....))))...))).....)))))..))))))...((....)).)))))..((.((.(((((((.(((....…
>Candidate_117
GCGUGCGGGGCCGGGACGUCGAAGAUGUCGUCGAACGCGGCGAGGCCGUCACCGAUGUCCACCCCGUCCUCGGUAUCGACCUCGUCGUCAUCGUCAAAGGGCUGGUUGCCCAUCAUGAAGGUGCUCAGUCUCCGUCGUCGUAGUAGGUCGGCUCAACCUUGGCCUCGAACCAGGCUCCCGCGGGCAGGAAGGACAUCAGGCCGUCCAACGCGCGCUGCAGGUUGUCCUGGGUACCGGCCAGGAAACUCCCGUAGAGCUCGCCGUUGACCUUGCGCGGGAUCGACACGAUGCGGCCCUGCGCCGAAUCCAGCACGCCGGCAGCGACAUCGGC
((.(((((((((((((((.((.((((...(.(((..(((((((((.((..(((((.(..(.....)..))))))..)).)))))))))..))).)...((((.....))))................)))).)).))))...(.(((((((.......))))))))...)).))).)))))).)).....((((........))))..((..((((((.(((.((.((((((..((((((((....((((((.(((.(((....))).)))..)))))).((.(.....)))..)))).)))).)))))).))))).))))))....)).. (-138.40)
>Candidate_118
GCACACCCUGGUUCGGGCGUAACGGACCCACCGAGGCGUCGAUGGCCAAGGGCAUCACCAACGCCGACGUCUCCACCUGGGGUGCGACGCUCUCGGGCUUGAUCACGUUGUCGCACAGCGACCAUGUCGAGGUCGGCGCGCCCACCGGGGUGGCGUACGGGGCACCAGGAAUGCCGAUCGGCUGACCCUUCGUCAUCCGGUUGAGCUCUUCGGACUUGACCGCCGACGGGGUGGCGGCGUUACCGAGCACCAACCGCGCGGAGGUCAGGUUGUAGACCGGCCGGAUGCUGUCGGAUCCGGGCACCAUGACGUAGAGCUGGUUGGUGGUGCGGUCGACCAACAGCGUGUCCGAGCCGCGUUUGCCCAACGGUUUGAAGUACGCCAGCAAUGCAGCGCCGA…
((.(((((((((..((((((..((.(((..(((((((((((..(((...((......))...))).....((((....))))..)))))).)))))......((((((.(((((...))))).)))).)))))))..)))))))))))))))))..........(((((....(((.(((((.(((.....)))....(((..((.((....))))..))))))))))).((((((((((((((((.(((((((((.((..(.(((((((........(.((((((.(....).)))))).)))).)))).)...))))))))))).).))))..........((((((.((((((((...(((....))).....((.((((..........(((((.…
>Candidate_119
CCAGGGGAGUCUCGCCGCCCCAGGGCUUUCCGGGUGCCGGAUCCCAGGUUCCGGCCAGCUCGGGCAGCGCCAGCCGCAGGUCGGCCGCGCCCAUGGGACCGUUGUCAUCGAGAUGGUGGAGCACGGCAGAGCGGGCCCUGUCGAGCCAGGCCGAUCCGUCGGUGGCGACCCCGGCCUUCUCCACAUCGGCGAUCAGCUUGCGGGUCUCGGUCUCGGCGACCCGGUCACUGGAGGCCACCUGCAC
...((((.(......).)))).(((((.(((((((((((((.(....).))))))..))))))).))).))....((((((.((((....(((...(((((..(((..((((((.((((((..((((((.(....).))))))....((((((....((((....))))..)))))).)))))).((.((((.....)))).)).....))))))..))).)))))..))).)))))))))).. (-117.90)
>Candidate_120
AACCACCAAACACACUAUUGAGUUCUCAAACAACACGCCCGAUCCUGACCGCGCAACAAGUCCGCGGCUAAAAGCCGCGGUCCGCAGUGCGGGCAGUGAGGUACUCCCCGGUUAAGGGUUUCUCUCUCGGAUUUGGUCUUCGCUCUCCG
....((((((.......((((....)))).........((((..(((.((((((.....(.(((((((.....))))))).)....)))))).))).((((.....(((......)))..))))..)))).))))))............ (-48.10)
>Candidate_121
GGAACCGUUCUGCAUCUGAUCGAUGAUGUCGCGGCCGAUGCGGUCGUAGGGUGCGGAUUCGUUGACGAACCGGCGGCCCUGCUGGUUGACGAAGAUGCCGCCGGUGAACCACAGCGCGAAGGCGGACCGGCCGUCGGGAUGGGUCAUCCCCGGUGACCACCAGGCCUGGUCCAUCAGAUCGACAUCGGCGCCGACGGCGAUGGCUGCGCGGUGCGCGCGGCCGGUGCUACCGGGACCGCCCAUGGAGUCCGUGGCGUGGCCGGGUACGCCGUAUUCGGCGCGCAUCUCGGCGUUCUGUUCGAAUCCACCGCUG
(((..((....(((..((.((((.((((.(((.((((((((((((.....((((....(((....)))(((((((((.((..((.....)).))..)))))))))........))))...(..(((((((((...((....((((((.....)))))).)).)))).)))))..).))))).)))))))((((((((((..(((((((((...))))))))).....((((.((.((((((((((...)))))).)))))).)))))))))...))))))))))))))))))...))).))..)))....... (-152.40)
>Candidate_122
CACCGUGGAAGACCCCACUGACGUUGAUGUCCAUCACCCUGUUCCAGUUGGCCACCGGGGUAUCCCACAGGUAGCCGAACUGUUCGACGCCGGCGUUGUUCACCAGUAGUCGCACCGGUCCGAUAUCGCGAUAGACCUGCUCGGCCAACGCGACCACGGCCUCGGCGUCACGCACAUCGCAUACCGCGACGUGUGCCGUUCCACCGUCGGUGACCAACUCCUCGCGCAAUGCGGUGGCGGCGUCCUCGUCCACAUCCACCAACACGACGGUCAUGCCGAGCCGGUGCGCAUGUCUGGCCAGGCCGGCGCCGAUACCGGCGCCGGCUCCGGUGAUGACCGCUAUGCCGCCGCCGAAGGUUGUGCGGGCGUCAGCGUCCCCCACGGUCACGCGUUCGUCGC…
.(((((((..(....)...(((((((((((((........(((.((((((((.(((.(((...)))...))).))).)))))...)))...((.((((.(((((....(((((...((.((((....(((.......)))))))))...))))).((((...(((((.((((....((((.....))))))))))))).....)))).))))).)))).))..(((((((.((((((((((((..((((..............))))(((((((((((.(((((.((....)))))))..(((((((((((....))))))))))).)))).)))))))..))))))))))))...))))))))))))))))))))..)))))))(((.(((((((((.…
>Candidate_123
CGGCCGCAACAUCAAUUGCGGCGACAACGACGCCAUUGCCGCUUCCUGCGCGUCACCGUCGAUGAUCAGAUACGCCGUAUUGUCCUGGUGGUACAGCGUCAGCUGGCCGAUGCGUCCCGGGUAGGUGUCUUCGGCGACAAAGCGUUGCCCCCGGGCGUUGACCAGGAUUCCGCGCACCAGCUGCUGCGGGUCGGCGAAGAUCGCGACCUCGGUGGCGUCCAUAUGGGCCAGGUCGGCGCCGAGCGCCUGCGCCAUCUGGAUGGCACGGCCGUCGUGCUGCUCGAUCGAGGCCGCCGGCCUGCCCGCGAUGCGCGGCGCGUACUGCGCCACCAUCGCUUCGUUGUAGGCGAAGCUGCCGGUGGCCAGCACCACCCCGCGCCGCGCGCGGAUGGCGACAUC…
..(((((((......)))))))...(((((((((((..((((....((.((((((((((((.(((((.....(((((....(((((((((((.((((....)))))))...(((.((((((...........((((((.....)))))))))))))))..))))))))((((((((.....))).))))).)))))..)))))))))...)))))))).))...((((.(((((((((((((.((.(((.(((((....))))).))).))))).))..(((....)))...)))))))))))).....((((((((((..(((.((((((...(((((((.....)))))))....)))))))))........))))))))))))))))))))...))…
>Candidate_124
GGUGGUGCCCACGCCGAGAGCAUCGACCUGCGCGGCGAAGGCGAUACGUUCCGAUGCGUCCUGUGCGGCGCGGUCGGCGGUGCCGUCCGGACCGGUGUGCAGCAGGGUGAAAGCAUGAGCGCUGGUGCCCAGCGCGGGCACGCCGUAGCGUUGCUGAGCGGCCAGGUUGGAGCUGCCGUCGAAGCCGGCGAUCCACGCCGCCCGUGCCGCGGCGACCGCGGCCUGCUCGUGGGUGCGUCGCGAUCCCAUCUCGAUCAGUUGGCGGCCGGCCGCGGCGGAGACCAUCCGGGCGGCGGCCGAGGCGAUCGCGCAAUCGUGGUUGAGCACCGACAGCGCCAACGUUUCCAGGAUGACGCACUCGGCGAAGCUGCCGCGGACAGAGAGCACCGGCGAGUUCGG…
.(((.((((..(((((...(((......))).)))))..)))).)))...(((.(((.(((((((((((((((.(((((..((((..(((..((((((((..((..((....)).)).(((((((...)))))))..))))))))........)))..)))).....((((..(((((.......))))).))))))))).))))))))).....(((((((..(((((((((((((((..((((.......)))).(((((((..(((((((.(((((.....)))..)).))))))).((((((((((....))))))))....)).....)))))))...........))))))))).))).))).))))))))))).))))).)))((((..(((…
>Candidate_125
UUGCCGUACUGGUAGAGCAUCACCCAUGAGGGAUUCUGUGCGGCAAGCUCUUUGGCGUGCGCGACAGCGGUGUUCGAACCGCCCUCGGCGGGCGAGAAGAUGAUCUUGGCACCGUAGAGCUCGAGGAGUUGACGUCGCUCGAUCGAGGUGUUCUCCGGCAUCACGCAGAUCAUCUGGUAACCCUUGAGCAGGGCCGCCAUGGCCAGGGAGAUACCGGUGUUGCCGCUGGUGGGUUCCAGCAACGUGUCCCCCGGCGUGAUCAGUCCAUCGCGCUCGGCCUGCUCGAUCAUCCGCAGCGCGGGCCGGUCCUUGAUCGACCCGGUGGGGUUGCGGUCCUCCAGCUUGGCCCACAACCGCACAUGCGGGCCGUCGGCGCCGUCCUCCCAGCGCGGUGACAGC…
..((((..((((..((((....(((....)))......(((((((((.(((((.((.(((.(((..(((((......)))))..)))))).))..)))))....))))...)))))..))))..((.(((((((....((((((((((......(((((........((((...((((..((((.....))))..)))).((((.(((.(((((.((.....))(((((......)))))...))))).))).(((((((......)))))))..)))).....))))..((((...))))))))).))))))))))(((((((.(((((.((.((........)).)).))))).)))...)))).))))))).))......))))..))))(((.((…
>Candidate_126
GGUACCCAACUGCACGGUGAGUCGCGAGCGGGUGGCGGACAGGCCCAGUGGCAGACGGCGCAGCGGCUGGCUGUGGCGGGACAGCCAGGACAGCACUGUCUCAUCGCAGAAACCGACCGCGCCGUGCAAUUGGUGGGACACCCGGAAGACCACCUCGGCCGCUUCGAUGGCGGCCAUCCGGAGGGCCAGAGCGUCGGCCGGUCCGUCGGGGCCGGUUGCGGUCGUCAGCGCAUGGCGUGCCAGCAUCUCCAGGCCGCUGCGCUCGACCUCGGCAUCUGUGAGCUGGAAUUGCACCCCUUGAAAGUCCGAAAGCGGUUGACCGAAUUGUCGACGCAGUUUUACGUGGGCCACGGUCAAUUCCAGUGCACGAUCCAGCAUUCCGAGCAAUGUCCAGCAGGG…
(((.((.....((.((((((((((((..((.((..((..(..((((.((((((..((((((((((((((((((((..(((((((...........)))))))..)))))........((((((((((....(((((......(....).)))))..((((.(((((((((...)))).))))))))).((.((.((((((((((....)))))))))))).))......)))))))))).........))).)))))))))).))..(((((.(((((((.((((((((((.(((...((...((((((((((.((((((......))))))...)))))...))))))).))))))))))))).))).....)).)).)))))...)).))).).)))…
>Candidate_127
GCGGGGCGAACUUGUCGAUGGUCAUCCGUCCACGCGCGACGACGGUAUCGCAGUAGGUCACGCCGUCGGCGAGGGUGAACGCCAUCUCCUGCACGGCAUUGGCGCCGGCAUCACGGAAGUGCGCACCGGCCACCGAGAUCGCGUUGAACCGGGGUACCUCGGCAGCGCAGAACUCGAUGGUGUCGGCGAUCAGCCGCAACGACGGCUCCGGCGGCCAGAUCCAGGUACCGCGCGAGGCGUACUCCUUGAGGAUGUCGUUCUGGAUGGUGCCGGUGAGCUUUUCGCGUGGCACACCCUUCUUCUCCGCGGCGGCCACGUAGAAGGCCAG
((((((.((.((((((((((((.....(.((((..((((........)))).)).)).)..))))))))))))(((....))).))))))))..((..((((((((((...(((....)))(((....((((.((((.((((((((..(((((....))))))))))).)).)))).))))....)))...(((((......)))))))))).)))))..)).(((((((..((..(((.(((((....))).)))))..))..)))))))..((.((((((..((((((.(.(((.........).)).)))))))..)))))))). (-144.30)
>Candidate_128
CGCCGUAGUCGUAAUCGAGGUCGGGCAGGGUGUAUUCAGCCACUGGGUUCCUUCCUAGUCAUGGGGAUCGCGGUGGAGUUCGGCGUCGGAUAUCUCGACAACAAGCUCGAGCUCAACCUUGCUCCAUCCCUGCGCGCACCGCAAGGAGCGGGUCUCCGCCACGCCCGGAGGGCGGCUCAGAACAAGACGAUGGCGGCGAGAACGCCGAUCAGGACAAGUGCGAUGACGGCCGCCCGGAUGAGCGCCACGACCUGGUUGUUGGUGUAGUGAUGCGACGACUGCCAGUCAGACGGCGGCACCGCCGACCCUUGCCCAAGUGGAUGUGUUGCCAUCAGACGCUCCUGACCUGCACGAUCAAGCUGCCCC
....(((((....((((((((((((..((((((........((((((......))))))...(((((((..(((.((((((((((((((.....))))).....)).))))))).)))..(((((.....((((.....)))).))))).)))))))...))))))...((((((((((...((......((((((((....))))).))).......))...)))..))))))).((((.(((.((((..(((((.((((.((((....)))).)))).))))).....(((((....))))).(((((....))).)).)))).))))))).......))))))))...))))...)))))... (-149.02)
>Candidate_129
CGGGCCGAGAACGGGCCGCCCCCACACGAUCCCGCACCCGCACCCAGAACCGGGCCUACCGAAUAGCCCACGAACGCGCACACAACCGCGCGGCCAUCGACGCCCACCCACCACCCUUCUGAAGGGCCGACGGAGGCGGCCUGGCGGUGCGAUUCAGCGACGAGGGGCGGGCAUCCGCGUCGCGACGUUGAAGCGGUUCCAGGCAUUGAUGGUCACGGCCAACGCGAUCACCUGAGCGAGUUCCUUCUCGGUGAACACCUCGGCGGCGUUGGCGUACACCGCAUCCGGCACAUGUCCGUCGUGCAGUGACGUG
(((.(((....))).)))......((((...((((...((((((.....(((((((.........(((......(((((........))))).((.(((..((((..................))))))).)).)))))))))).))))))..((((((.((.((.((((....)))).)).)).)))))).))))......((((.(((((.((..((((((((......(((((.(.((((((....)).)))).))))))..)))))))).....(((....)))....)).))))))))).....)))) (-123.47)
>Candidate_130
GUUGGGAUUUGAGUGGGGGCCUGAGGUAGAGUUUCGCUCGCCUACCGGCGAUCCCGGAAGGCACUCGGGCUGUGGCGCAGCUUGGUAGCGCACUUGACUGGGGGUCAAGUGGUCGCAGGUUCAAAUCCUGUCAGCCCGACCAAGAAAACCCGCUCUGACCUCGGUC
.(((((.((.(((((((.(((((((...(((.....)))((((.((((.....)))).)))).)))))))..........((((((.((.((((((((.....))))))))...(((((.......)))))..))...))))))....))))))).)).))))).. (-71.80)
>Candidate_131
UCUCGCUACCGCCCCGAAAGUCUCGUCGCGGACCGUCCGACCGCGGCGGCUUCGGCCGGUCGCGUCCACCGCGGCGGGCGUACCCGCCGCUACCGGAACGCUGUGCACCGUCGGCGCUCGAGCGUUGACCGCUGUUCCCUCCGGAACGCGGAUUGUCACCCGUGGCCCGGCGAUGUCGCCGAUCGUCGCUGUUGCCUUGUCUGUCCUCGGCCACAGUCG
........((((..(((.....)))..))))....((((..(((((((((....))).))))))......((((((((....))))))))...))))..((((((..(((..((((..((((.((...((((.(((((....)))))))))..........(((((.(((((....)))))...)))))....))))))..))))..))).)))))).. (-100.80)
>Candidate_132
GAACAGGUGGUCGGCGGCGUAGCGGGCGAAGACAUCCGAAAGACCCGGCUCGACACCGAUGCCGACGAGCGCCAGCCGGCCGGCGUCGCGCCACUGCUGCUCGGCCGCGAACUGCUCGUCGCCCAGCUUGACCCCGGUCAGCUCGUAGGGCUUGUCGGGAUGGCGCACCGACAGGCUCAUGGCCAUGUCCAGGUAGUCCGCCCCGCCGGCAUGCGCACCGUUGAAGAUCGGCAUGACGAACCGCGGGUCGACGGCGUUCAUCACAUGGGUGAUGCCGUGCGCACGGACCAGCUCGGCGACCGCAUCGGCC
........((((((((((((..(((((.......((((...(((((((.(((.(((((((..(((((.((((..((((((.((((..((((((.....(((.(((.((((.....)))).))).))).....(((((..((((.....))))..))))).))))))((((((((((.....))).))))..)))....))))..))))))..))))..)))))...)))))..)).))).))..))))).(((((((.((((.....))))))))))).....))))...)))))))).))))..))))) (-142.70)
>Candidate_133
CGCGGAACGGCCGAUGAAACCCGAUUACCAGAAAAUCCCCGCGGUUCGGCCGGCUCAGCACGCGACGCGGAGCGUGAACUUUCCGUCCGUGGUGAAGCUGGCGGCGUCGGUGCGGAAACCGGUCGCGGUACCCGUGAUGACGAAGGUGGGGCCGAUCAUGCUGACCUCGGCGUCCGGUUCGCCGAGCCCGGAGUUGUAGUUGCCGGUGAAUCCGGCAAGGUUGCGGAUCGCCACCGACUGAGCCGAUAGCUCGUCGCCGCCGGAGACCAGGGCGCUCACCCCGGCGUCGGGGUCACC
.((((...(((.(((.....(((...(((.........(((.(((((.(((((((((.((((.((((.((((.(....))))))))))))).)).)))))))..(((((..((((..((((....))))..))))..)))))..((((((.(((...((((((....)))))).)))))))))))))))))........(((((((.....))))))))))..)))))))))..((((.((((.....)))))))))))).((.((((..((((((......))))))..)))).)) (-135.70)
>Candidate_134
GAUCGGAACCCGCACCGGGCUCGCUGCGUAACGGCAGCGCGUGCCGGACCAGAAGCAGUUGCACCGUGACACCAUAUGGCGGGCGACCGUCGACGAUCCGACCGACCGUCACCCGGCCCCGACCACCCGGUGACGGCUAUGGGGUGAUGAUGUCGAAGUUCGGGUCCGGUCGGUCGAGCACCCCGAGCAGGGUGCCCAGCGCCCCGGCGUCGCCGGUGAACUCCACCCCCGGCGAGUCGCGGUCGCCGGCGGCGAAGGCCAGCAGCCUGGCCUUGGUCGCGAAGGUGACGGUGGCAGUUGCGGUCGCCGGGUCGGCCGCAACGCGCCGGUACACCAGCACCCCGUUGCGCAAUGUCAGCCGGUAAUCGGCGCCCAGGUCG
((((((...(((.(((((.((.((((((((((((..((..(((((((..............((((((..((((........((((((((.((((....((((((((((..(((((((..(((((((((.(((.....))).))))).....))))..).)))))).)))))))))).((((((......))))))...((((....))))((((((.(........).)))))).)))))))))))).(((((.((((((((....)))))))).)))))...))))))))))((.((((((((((......)))))))))))).)))))))....))...))))))))))..)).)))))))...)))...)).)))). (-204.20)
>Candidate_135
GCGGUGCCCGUGAGGACGGACGAGCGCUACGCCGUAGGGGUCUCCCAUACCGAGGCAUCGACCGGGGUCCCGGUCACCAUCUCCACGACACUGAAGAUGAACUCGUCCUCGGUCAUAUCGCCGUCGGCGGCAACCUGCGUGAGCGCCUCGUUGAUCAGCGGGAAACCGGCGGCCAGAUCGAAUGUCCAGCCGGAAUCGGUGCGAACGAACUCCCAGUCCGCACCGGCGGGCUCGCCGUCGACCAGCAUCGGCGCGUAGGCCCGAUCCCCGUCCACGCGCACCUCGCCGAUGGAGUUUCCUUCCAACGCAUCCGCGUCGAUCAUGCCCUCGUCGAUGCCGUAGACCAGCAGAUCGGUCCCGUUCAUCGAGUCGAAGUCCGGCGGUGUCUCGACCCGCAUG…
..(((((.((((..((..((((((((((.(((.(((((..........((((((((...((((((....))))))..(((((.((......)).))))).....).)))))))......((((....))))..)))))))))))).))))))..)).(((((...(((((((.((.......)).)).)))))...(((((((.((.........)).))))))).((((((..(((((((......)))))).)..))))))...))))).)))).)))))..(((((((((...((......((((....)))).((((..(((((((((((((.((..((((........)))).))..))))))..)))......((((.((....))))))...…
>Candidate_136
CCCUUGGACUCGGUCAGUGCGGGGGUGAAACCCUGGAUGAGUCGCAGCGCGCCGAGCACGGUGAGCUCGACGGUCUCCCGGAUGUGCUCGAAGCUGGUCUUGGCGAACGGUUUCAUCGACGGGACCCGGAAGGCGUUGUUGAUCAGGACGUCGACCUUGCCGAACUCCGACAUCGAGGUCGACACCAGGUUGGCCACCUGGUCCUCGUCGGUGAUAUCCGUGCCGACGGCCAACGCCCGGCGGCCGAGCGCCCGCACCUGUCCCGCGACAUCCUCCAGGCGUUCCACGGUGCGGGCGGCCAGGAUCACAUCGGCACCCUCCUCGGCACAUCGGCG
.........(((((..((((.((((.(....((.(((...((((.(((.(((((....))))).)))))))....))).))..((((.(((.(.((((((((((..((((..((((((((((((((((((.((((..((((((......))))))..))))....)))).......(((((((.....)))))))....))))).)))))))))...)))).....(((((..(....)..)))))..((((((((((((...(((............)))...)).))))))))))))))))))))).))))))).).)))).))))))))).. (-157.90)
>Candidate_137
AGGAAAUCGGCCUGGCGUGCCAGGGCCGCAGCGAAAUCGAUCGCACCGACGAUCACCAUCCGCGGCCGGGGCGCGUAGCUGGCGACGAAGACCUCCAUACCUCGAUCGUCGGUCUCGUCGACCCGCUCGCCGUCCGGACCAUAGGACAACACCGCAGUCUGUCCGGCCAGCAGCAG
.((....((((...(((((((..((((((.(.((....(((((......)))))....)))))))))..))))))).)))).((((((.((((..(...........)..)))))))))).)).(((.((((..(((((....((......))...)))))..)))).)))..... (-75.10)
>Candidate_138
GUGCCCAUCAGACUAGAGGCAGUAGUUAGGUACGUCACACCCACCCCCAAGCAACCGCUUGGCCGGGUGGUCACCAGAGGGGUACGGGUGCCUCGCCGAGCGGGUAGUAGCCGGGCAGCUUCUCGCCCGCCAGUGAGCGCUCGAUGCGCUUCUGCAUGGUCGGUGUCAGAUCGCCGGAGGAGAUCAGCUUCAUGAACGCCUUCUGCACAUGUCCGAAGUCGAAGAAGUCGCGCUGCCACUCGAUCAGCAAGUCGUCAUUGAGGCGGAACCAGCUGCCGCCGAUACCGUAGAUCUCGUCCUUGGUGCCGUCGCUCUUGUGGGCGAUCUGCUUCCAGAAGCCGACGAUCUCGUUCUGCUUCUCGUCGAUCAGGGUCUUCUGGUACUCGUACACCCAGUUCU…
.(((((((.(((.....(((.((((((.(((.((((....((((((((((((....))))))..))))))....((((((.((((((((((.((((.(.((((((((.(((......))).)).))))))).))))))))))).))).))))))..(((((((((.(((...((.(((((.(.(((......))).).))))).)).......(((..((...))..)))..))).))).))))))...............))))..))))))))).)))..(((((..(((...)))..))))).......))).)))))))...........((((((((.......(((((((.....(..(((.((((....((((.(((.(.....).)))...…
>Candidate_139
GGUGAAAUAGGGGACCUGCUUGACGAGGUCGAGGUACACCUCGGCGAUCAGAUGGUUCUUCGAGGAGAAGUAGGUGUACGCCGUUGCCGGAGCGACCUUGGCCCGCGCGGCAACCGCGCGCACCGUCAGGUCGGCAUAGGAGGUCUCGCGCAGCAUCUCCAUCCCGGCGGUCAUGACCUUGCGGAAGGUCUCCUCCUGGCGGCGAUUGCGCGUUGUCUCCGCCGGACCGCCGCUCGCGCCGUCUGUGACAGUCACCACCGAAUCGCUGGACACAUGUCCAAGUUAUCCGACGCGGCGGCCGGUGAGCAAGCUCUGUGCUGAAAAUAGCU
........(((((((((..(((.(((((((((((....))))((((..((..((.(((((....))))).))..))..)))).(((((((..(((((((((..(((((((...)))))))..)))..)))))).....((((((((.....)).))))))...)))))))....)))))))))).))))))))).(((.(((((...(.((.(((.(((.(((((.(((((((..(((...((.(((........))).))..))).((((....))))............)))))))))))))))))))).)..)))))....))).. (-144.20)
>Candidate_140
GAAUUCCGGAACCCUGUGCGUAGCCGACGGCGGCCGGGAUGCCCGAUUCGGGUACGCCGAUCACCAGAUCGGCCUCGACGGGAUUCUCGGCGGCCAGCCGGCGGCCGAUGUCCACCCGGGUGGCGUGGACCGAGCGGCCACCGAUGACGCUGUCUGGCCGGGCCAGGUAGACGUACUCGAAGACACAGCCCUUGGGGGUCGGGUUGGCGAACCGGGUGGACCGCACGCCGUCGGCAUCGAUUGCCAGGAGUUCGCCGGGCUCGAUAUCGCGCACGAAGGAGGCGCCCACGAUGUCGAGGGCGGCGGUCUCCGAGGCCACCACCCAGCCACGGUCGAGGCGGCCCAGCGACAACGGGCGCACGCCGUGCGGGUCGCGGGCGGCGUAGAGAGUGUUCUCGU…
......(((....)))......(((((.(((.(((((((..((((..(((((...(((((((....))))))))))))))))..))))))).))).(((((((((....((((((((((....(((.((((...(((((..(((..(((((..(((((...)))))..)).)))..))).........((....))))))))))).)))..)))))))))).....))))))))).......(((.((((..(((((..(((((((((((((.(....)..))))....)))))))))..)))))..))))..)))..((((((.((.((((.((..(((.(((.........)))))).)))))))).....(((((((((((.....(((((((.(.…
>Candidate_141
CUCUUGGCGAUACCGAAGUCGGCGAUCUUGAUACCGCCGGCCGCGGUGACCAGGAUGUUGGCCGGCUUGAUAUCGCGGUGCAGGAUCCCCGCGGCAUGCGCGGCGGCCAAACCGGCGAGCAACUCCGACAACAGCGCCCGCACCUGCUGGGCCGGCACCGGACCGGCGGCGAACACAUCGGCCAGCGUGCGCCCGGGAAGCCGUUCCAUCACCAGGUAGGGCAAGCCGGCGUGCUCGCCGCUGUCAUGCACGGCAACGAUGUUCGGGUGGUUCAACGUGGCGACCGCA
.((((((...(((((..(((((((..........)))))))..))))).)))))).((((((((.((.((((((((.(((((.(((....(((((..(((((.((((.....(((.(.....).)))........((((..(((((.(((..((((.((((.((((((((((.....)).))).)).)).).))))...))))..)))....))))).))))..)))).)))))..))))).))).))))).))...)))))).)).))).)))))...((....)). (-132.50)
>Candidate_142
CGUCAAGGCGAGGGUCGGCCGGAUCCGCGAUAUCGAUGAUGUCGGCCAGCUCAGGCACCCUCGUCGACGAUGGCGAGCAUCAGGUCGGCGGCGGCCAGCAGAGUGGCGCGCUCAUCGGCGGUCAGCUCGUCGAGCCGCUGCUGAAGCCAUUCCCGGCUGGCCCGGCGUUCGGCCUCGAUCAGCUCCAUACCGGCCGGCGACACCGACACCAGCACCUGGCGCCGGUCAUCCGGGUGUGCGAUGCGGU
(((((.((((((((..(((((((((..((....))..))).)))))).((....)).)))))))).....))))).(((((...((((((((((((.((.(((((((.((((....)))))))).))))).).)))))))))))...(((.(((((.(((((.((((.((((..(((.((.(((.......))).)))))..))))..((((...))))))))))))).))))).))).)))))... (-120.10)
>Candidate_143
CUCGGACAACUCCUCGAGCAGGGUCAGGAAGACCGCUUCUUUCGUGGCAAAAUAUCGACUGUAGGUCCGCGGGGACACCUCGGCCAGCGCGGCGAUCUGGUCGACGGUGGUCGUCUCGUAUCCCUGGCGCAGGCACAGCUGCAGCGCGGCGUCGAUCAACGUCGUGCGGGUCCGCUGCUUCUUCCGUUCGCGCAAACCGAGAUCGGUUUGCCUGUUCGCCGCAGCCACCCGAGGAUGGUAACCCGUGCGACUGAGACUGCACGGUAGGUUUCCGGUGGGCUUCGCCACGCGGACACGACCGCUAGGGCUGUAGCCGCGCGAUGCGCGCCCCGGCAUCGGUGACCCGAAUCCUGUUAUGCACCCGGUUUUCCCGGCCCUGCCAGAACUCGACCACCUCGG…
..((((....((((.(.((((((((.(((((((((.......(((((((...(((((..((((((((((((((..((((((((...(((((((((....((.(((((.((..((..((...(((....((((......)))).(((((((((......))))))))))))..))..))..)).))))).))((((((((....))))))))....))))))).))...)))))).))....)))))).))).....))))))))))((((.((((((((((..(((..((((......))))...)))...))))(((((...))))).....)))))).)))).......)))))))....))))))))).)))))))))....((((((((.((((.…
>Candidate_144
CCCAGGUGCGCAGAUGAGCUCCGAUGCCCAGCGGAACAUAGAACUUCGCGCGCUGACUGCGGGCCAGCGCCAUGAUGGUGUCGAUGUCGAGAUGAUCAUAGUGAUCGUGGCUGAUGAUCACGGCGUCGAUCGCGGGUAGCUCGUCGAGAUCGACCGGUACCGGGUGCAGCCGUUGCGGGCCGAUCACCCGCGAGGGUGAACAACGCUCGCUCCACACCGGAUCGGCCAAUAACCGGUAUCCGUCCACCUCGAUCAUCACCGACGAGUGCCCGUACCAGGUCGCGGCGAGAUCGGCCGGUGCGGUGUCCGGCGCCGGGCGGACCAGCGGGAUCUCCCGCGGCGGGUGCUGCUGCCUGCCGCCGGUCAGGAGGUCGCGUACGAGCGCGAACUGGUCCUCCC…
....((.((........)).))........(((((((.......(((((.(((.((((..((..(.(((((.((((.((.(((....))).)).))))..((((((((.....))))))))))))).)...(((((((.(((((((.((((((.(((((((((.....((((..((((((.(.((((((....)))))).)...))))))(((.....))).))))......)))))).)))......)))))).....)))))))))))))).)).)))))))))))).(((.(((((((.(....).))))))).)))....(((((....)))))(((((((((((((((.(((((...(.((((..(((.(((.(((.((((((((((.((((..…
>Candidate_145
CGACGAUCGAUUCGACACCGGGAUGGCCCGUUCCGCGCCCGGAGACCAGCGAACCGAACACGACGCGGUCGAUCCCGAGCCGGCGACCGAGCACCAGGCCCCACGCCGCGUGCACGACGGUGGCCGCGGUGACACCCGCAUGCCGGGCGGCCGCAUAGAGACGUUCGGUGCGAGCGCGAGACAGACUGGCGGUCACGUCGCGGUGGUCCUGGCUCGCCACCGCGCGCGAGUCGGUUCCGGCGAGCAGGGUGGGACGGACCUCGGCCAGGAUGGUUUCCCAUGCCCGCGAGGAAUUCUCGGCGCGACGUUCGGUCUGUGCGACGAAAUCGGCGAAGCCGUCGACGGCGAUGUCCGGCGAGGAGCCGGCCACGAUCGCGUUGUGGACCCGCGCGAUCUCGU…
.....(((((((((((.......(((((.(((((.((((.(((.....(((.(((((((.....(((((((..((((.((.(((.((((.((((..(((.....)))..))))....)))).)))((((......))))..)))))))))))))...((((.((((..((((.(((.(((((...(((((((((.((((.((....(((((.((((((((((.((....))))))...))))))))))))).))))))))...)))))....)))))...))).))))..))))))))........)))))))...)))..((...((((((....))))))...))...))))))).))))).))))).((((((((.(.....).))))))))..))…
>Candidate_146
CGGUGAUCCAUCGACCAGUGUGUGCAUCGCCACCCGCAGGGCAGGGUGCCGUGCGAUGACCGUCCGGAUUGCUUCGUGCAGGGCAUCGGGGUCGAGCGGGCCACUCAGGUGGGCGAUCUGUUGGAUGCGGUAGAGGUCGGUCUCCGGCUCGGUAUAGGCCGAAUGCAGGUACAUCCCGUACUGCAGGGGCAGCAGUGGCAGGACCGUGUCGAUCGGCCCGAGGGCGGA
.((((((.(((((.....)).))).))))))..((((.((((..((((((.(((.((((((....))......))))))).))))))..((((((((((.((((....))))((.(.((((((..(((((((..((...((..((.(((((((....)))))..)).)).))..))..)))))))....))))))).))....)))).)))))).))))....)))). (-95.50)
>Candidate_147
CCUGCAGCGCCCCGGUCGCUUCGGCGGUGGCGUUGCCGUACAACGACUCUCGCAGGCCCGCCACGAACAUCUCGUACACUUCGGCCAUAUCACCGGCGAUCACCACGGCCGCCGGGUUGAGCAGGUUCACCGCGGGGGCUAUCCCCGUACCCACCGCGCGACCACUCUCGCGCACCAUCCGGCGCGCCUCGGGGUCACCAUCGGCGGCCAGCUCGGCAACAUCACGCAGGUGCCGGACGGAUAUGCCCUGCUGCUGCAGCGCCCGCACGAUCGCCCAUCCGCCCGCGAUCGACUCAAG
.(((((((((.((((.((((...(((.((..(((((((......(((((.((.((((.((((..((((..((((....(....)........((((((..(.....)..))))))..))))...))))...((((((.....)))))).......((((((......)))))).......)))).)))))))))))......(((.....))))))))))..))))).))))))))..((......)).)).)))))))........(((((((..........)))))))....... (-126.50)
>Candidate_148
CGCUUGCGAAGGAUCUUGUGUUACGGAGCCGGAAUGGUUGCGCAACCCACAUUCGGGAUGCAGCCGCUCGCCCCACCGGGGCCUGCGGUACCGCUCGGCCCACCGGGUGCGAGCGAACCGCUCGCUCCGCCCGGACCGGCCUCACCCGCGGGGCCACCCGGAAUGGCGCCGCUGGCACCUCCGGGACCGGCUUCGCCACCGGGACCACCGGGGAUCACGCCGCUGGCACCGCCGGGACCUGCCUGACCUGCCGGCCCACCGGGUGCGAGGGCACCGCUGGCACCGCCGGGUCCGGCCUCACCGCCCGGUCCGCCGGGGAUCACACCACUUGCGCCGCCGGGUCCGGCCUCACCUGCGGGUCCGCCGGGGAUGGCGCCGCUGGCGCCGCCGGGACCCGCG…
......(((((((((((((........(((((....((((((...(((......))).(((.((((.((((.......(((((.(((....)))..))))).(((((((.((((((.....)))))))))))))..(((((((...(((.((((..((((((..((.(((...))).)))))))).(((((((((((((((((....)).(((((...((((.(((((((.(((((((((((.(((...((((((((....((((((((((..((.(((((...((((((..(((.....)))))))))..)))))))......)).))))))))...))).))))).)))...))))))))..(((.(((((((((((.((..((....)).)).)))…
>Candidate_149
CCUUGACCUCGCGACCGGCGUCACGAGCGUGGUCGCGCACCUCGACGACCUGCUCGGUGAUGCCGUCGAAAUCUUUGCCGUUGGAGAAAUACCAGUCCGCGUAGUAGCCACCGUUGCGCCGGGCCGCGGUGGAGUUGCCGCCCUGGAACAGUUCCGGGUUGGGCCGCGCCGGGGUGUUCAGGGGCUUGGGCUUGAGGGUGAAAUCGUGGAUGCGGUAGAAGUCGCCGCGGAAAUCGACAUCGUCCUCGGUCCAGAU
(((((((((((((((.(((((((((((((.(((((((.....)).)))))))))).))))))))))))....(((..((((.(((....).)).(((((.((.(((((....)))))))))))).))))..)))..(((..((((((.....))))))...))).....)))))...))))))..(((((((.((((..((..(((....((((((.......)))))).....)))..))..))))))))))).. (-116.30)
>Candidate_150
GCCAGACUGAGCUGACCGAACAUCGAGUCGGUGAUCCCGAAGAGGUCGUGCAUGGUCCCCCAGUGCACGACGAUCGAGCCGACGGCCACCACACCGCACAGUCCGAGCAGGGCGAGCACACCGGUGGCCGCGGCGCGCAGCGCCUCGGGAAGCCAGCGCGGCAGCCACGGCAGGCCGGCGAGUCGUCCGGUCAUCCCGAUGCCGAUCAGCACACCGAACAGGUGCACGAGGAAGACCCCGGCGAAGGCACGCGAUGCGUCGGGGGUCUGCAGCUGGGUGAUGACCGAGGAUGCAUCGUGGAUCACGGCCAGCGCGAUCGCCGCGAUCAGCAACGGUCCGCCGAGCGCCGAGGCCGCCACCCAGCGGAUGACGAACCACGACGACCGCGCCGCGGCGGCC…
(((((.....(((((.((.....))....((((.((((((....(((((((((((....))).))))))))...((.((((.((((((((.....((...((((.....))))..)).....)))))))))))).)).......)))))).((((.((((...(((((.((.(((((.((..(((((.((((.(((((..((......)).((((.....))))..)).))).))))..))))).(((..(((...(((((((.(((....((((((((.((.((..((.(((.(((((((((...((...((((.....))))....))...)))))).))))))))..)).)).))))))))....)))...)).)))))..)))))).)).)))))…
>Candidate_151
CGCCGACCAGUUCGCCGUUCAUGUUGACCAGCGCGCCGCCGGAGUUACCGGGGUUGAUGGCGGCAUCGGUCUGAAUGGCGUCGAGCACCGUGUUCUGGUUUUUGCUGUCGCCACCGGCGGCGACCGGCCGGUUGAGCGCGCUGACGAUGCCGACGGUCACCGUGCCUUCCAGGCCCAGCGGCGAACCGAUGGCGACGACGUCCUGGCCGACACGCAGGUCCGAGGACGAACCGAGCGUGAUCGGCGUCAGAUCCGAGACGCCCUCGGCCCGCA
(((((.(..((((((((((.((((((.(((.((.(((.((((.....))))))))).))))))))).((((((...(((((((..((.((((((((((((.(((((((((....)))))))))..)))))...))))))).)).))))))).((((...))))......)))))).)))))))))).).))))).....((...(((((((((((.(((.((....)).)))..)))))...((((((........)))))).)))))).)). (-126.90)
>Candidate_152
AAGAAAACCAUCCACACCAGAACCAGGAAAUGCACCGAGCGCGCGACCUGACGGUUGGCCGGUCCGGCACCGAGGCCGAAUCGGGCGGCGAUCGCCGGUGCCUGCAGUAUGCCGGUGAGGAAAGCCAAUGGCGCGAAGACGAAUACCGUCAGGAAGUACGCGAUCAACUGCAGCGCGUUGUAGGCGACGAAGCCGUCAUUGGCCGGGAAAUCCAGGGACAGGUACUGCACCAUCGUCGACAGCGCGUUGGGGAGCACAUCCCAGGACUGCGGAACGAUGCGACGCCACUGACCGGUGGCCAACAGCAGGAUGUAGAACACGGCACCAUUGAGUAACCACAGGGCAUCGAAGGUGAGAUGCCACCAGCGCGCCAGGCCGAUCGUGUGUCGGACACCGGGU…
............((((((.......(((..(((.((.(((((((....(((((((.((.((((((.(..((..((((((....((((((..((((((((...........)))))))).....(((.(..(((((..((((.....)))).........(((......)))..)))))..).)))......)))))).)))))).((....)).))..).)).))))..)))))))))...))))))).))..)))..)))..((((((((......((((((..........((((((..(((......))).........((((.((((....((....))..)))).))))....))))))..((((...(((((((.(..((((((...((.((.…
>Candidate_153
GCAGAUCGGCGGCGGUCCAUGAGCUCAUGGCAGCCACAGUAGCUACUUGGCCGUGACGUCGAACCCGGAGAUGAUCUUCUCGAUGUCCGGACCGUGCUGUUGGGCGUCAUCGGCGAAACUGGUGAUGGUCAGUUGCACCAGGUACUUCUGGGCCUCCGGCUCGAGCUUGCCGGGCGCGGGCUUGUCGGGCAUCGUCCCGGUGGCGAACACGAUGCGGUUGUAGCUCUGCAUCAGCUGCCCGCUCAGCUCGUAGGUGCCCUCGAUCAUCGAGGACGGGAAGCCCUUGAAGUCAUCGCGGGAACCGUUGAGCUUCUUGAAGUUCGGUGACACCUCGGCAUCGACGUCGGCAUGCUUGAGUGCCUCGGCGGUGUCGAAAUCGCCGUCGAGGGUGAAGACCAU…
((.((((((.((((..(((((((((...((((((..(((.((.((((((.(((.((((((((....((((.....)))))))))))))))...((((..((((.(((((((((.....))))))))).))))..)))))))))))).))).(((.((((..((((((((.(((((....))))).))))).)))..)))).)))......(((((((........))))))).)))))).....))))))).)))))).))))))..(((((((((....(((.(((.....))).)))..)))).((((((....)))))).......))))))).(((..(((((((((((.(((..(((((((((((.......)))))))))))...........…
>Candidate_154
GCACCGUCAAUGCCCUGGGAGGUGGCCCGGUCGACAGCCCCGAACUGUGUCAGCAUCGUCUUGAGCGCAGUGCUGUACGCGGCGGCGACCUCCGGGGUCAUCGGACCGGUGCCGGACGGUGCGACGGUGCCAUCCGCGCCGACGAUCGCACCCAGCGCGGCGGCCUGGUUGGUGAGGUCGACGAUCGCCUGGCGCAGCGGUGUCAUGUUGGUACCACCGCCCUCGAGCGUGGUCGCGAUCGUCUGCAGCCGGUCCCGCAGCUCGGUCAACCGGGCGGUGUUCUGCUCACCUCGGGCCUGCGCCGCCCGCGAUGCGGUGCCCUGCCAGCCGCCGGCCAGAUCACCGAGGGCGCUCCGCUGGGCGGCGAUGAGGGAAUCGACUUGGCCGAUCUUGGUUUUC…
((((((((.(((.(((.((((((.((((.(.(((((((.....(((((((...((......)).)))))))))))).))).).))).)))))).))).)))..)).))))))(((..(((((((((((((.....))))))....)))))))..(((((((((((.(((((((.(((((((((.(((((..(((.((((((..(.....)..)))...(((((((.(.(((((((((...((..((((..((..(((((..(((......((((((((((...((((.....))))..))))))))))))))))))..))))))..)))).))))))...).))))))))))).)))..))))))).........))))))).)))))))..))))...…
>Candidate_155
CGGCCCCCGGCGCUGUCCCGGCCGCGGCUCCGGCACCUGUCGAGGGCGCCGCUCCGGCGCCCGCCGAGGCAGGCAGCCAGGGCACUCCGCUGCCGGCCGGCGCCGCGCCCACCACAACCCCGGUCAUGGCUCCUCCCGCCUGACGCACACCAUCUCCCAGACGCCGGCG
......(((((((((....((.((((((.(((((.....(((.((((((((...))))))))..)))....((((((..((.....)))))))).))))).)))))).))............((((.(((.......))))))).............))).)))))).. (-86.60)
>Candidate_156
UGUUGUUUGAGAACUCAAUAGUGUGUUUGGUGGUUUUUGUUUGUUGUUUUUUUGCCAUCUUGGUGGGGGACUCCCCGUCUUCCUGCCACAUAAGAUGGUUUGUUUUUUUGAUGCCAGUUUUUGGUGUCUUUUGUUUGUGAUCGGAUUUUUCUGAUUCGAAUUCUGCCUCGUUUGUUCGAGGGGUUUUUGUUUGGAGAGUUUGAUCCUGGCUCAGGACGAACGCUGGCGGCGUGCUUAACACAUGCAAGUCGAACGGAAAGGCCCUUCGGGGUACUCGAG
......(((((.((.(((........)))))..((((((((((..........((((((((((((((((((.....))))))).))))....))))))).............((((((......((((((..((..(.(((((((((((((.....((((..((.(((((......)))))))..))))...))))))))))))))..))..))))))...)))))).(((((.......)))))....)))))))))).((((....)))).))))). (-90.70)
>Candidate_157
AUCGACGGGAUGGUUUGGCACCUCGAUGUCGGCUCGUCGCAUCCUGGGGCUGGAGCAGGUCCCAAGGGUUGGGCUGUUCGCCCAUUAAAGCGGCACGCGAGCUGGGUUUAGAACGUCGUGAGACAGUUCGGUCUCUAUCCGCCGCGCGCGUCAGAAGCUUGAGGAAACCUGUCCCUAGUACGAGAGGACCGGGACGGACGAACCUCUGGUCUACCAGUUGUCCCACCAGGGGCACUGCUGGAUAGCUACGUUCGGACAGGAUAACCGCUGAAAGCAUCUAAGCGGGAAACCUCUUCCAAGACCAGGCUUCUCACCCUUUUAGAGGGAUAAGGC
......((((.((((((...((((((..(((((..(((((..(((((((((......)))))).)))..(((((.....))))).....))))).((((.((.((((...(((((((....))).)))).......))))))))))...))).))...))))))....(((((((..((.(....).)).))))))).)))))).(((((((.(((((((((((....))))))..)))))............(((.(((.(..(((((...........)))))..).)))..))).)))))))...)))).(((((...)))))....... (-133.20)
>Candidate_158
GAAAUCUUUGUGUUUUGGUGGUGGGGUGUGGAUUCCAUUGCUGGUUUCUACGUGUCCGAUGUGGAUGUGUGUGGUUGCGGGCGUCACGUUUGAGGUGCGUCAGUUUUUCUUACACAUGGUGUGUUUGUUACCCGCCCCGUGGGGGGUGGGUGUGUGUAAGUUUUCGGCCGGUUAGUGCCAGUUCCCUGCGACUAUUACUAGUCUUCUAGGUCUGGUCUAUCGAUCCCGUGGUCUGCGGGGGGCCUUAUCCCUCUAAAAGGGUGAGAAGCCUGGUCUUGGAAGAGGUUUCCCGCUUAGAUGCUUUCAGCGGUUAUCCUG
..((((........(..(..(((((((....)))))))..)..)....((((..(((.....)))..)))).)))).((((.....((((.((((.(((((.......(((((((((............(((((((((....)))))))))))))))))).....((((((.(((.(((((...((((.(((((....)))))...)))).)))))))).....))...)))).(((((..(((((.(((........((((.....))))......))).)))))..)))))...))))))))))))).....)))) (-116.34)
>Candidate_159
CCCCGCAGACCACGGGAUCGAUAGACCAGACCUAGAAGACUAGUAAUAGUCGCAGGGAACUGGCACUAACCGGCCGAAAACUUACACACACCCACCCCCCACGGGGCGGGUAACAAACACACCAUGUGUAAGAAAAACUGACGCACCUCAAACGUGACGCCCGCAACCACACACAUCCACAUCGGACACGUAGAAACCAGCAAUGGAAUCCACACCCCACCACCAAAACACAAAGAUUUCCCACAACACACAGUGGGACGCCCAGAAAAGGGUGAAUAAAGUUACGGCGGCCAUAGCGGCAGGGAAACGCCCGGUCCCAUCCCGAACCCGGAAGCUAAGCCUACCAGCGCCAAUGAUACUACCCAACAGGGUGGAAAAGUAGGACACCGCCGAACACAC…
....((.......(((((((.(((.((((.(((....(((((....)))))..)))...))))..)))...(((((....((((((((.((((.((((....)))).)))).............))))))))....................((((((.(((((...........(((.....)))...((.((..(((....)))..)).)).......................................))))).(((((......)))))......)))))).))))).....(((..(....)))))))))))...(((....)))..))...((((((((.......))...((((((....))))))....))))).)...(((((......…
>Candidate_160
UGGAGGGCCGAGGUUAAUGUGUGUUCGGCGGUGUCCUACUUUUCCACCCUGUUGGGUAGUAUCAUUGGCGCUGGUAGGCUUAGCUUCCGGGUUCGGGAUGGGACCGGGCGUUUCCCUGCCGCUAUGGCCGCCGUAACUUUAUUCACCCUUUUCUGGGCGUCCC
.(((.(.(((((((.((((...((((((((((..((.......(.((((....)))).).......)).((.((((((...(((..((.(((((......))))).)).)))..))))))))....))))))).)))..)))).)))....)).)).).))). (-59.64)
>Candidate_161
CCAACGAGGUCGGCAGCGCGACGAUGAACAACAGGUAGUUGAUCGCGACCACCGCGACAUACACCGCCAGCUGUGGACCGACGGUGGCGUGGGACCGGAAGUUCAGCGUGCGGUUGAGAAUGUAGGCCAGCGCGAACGCACAGACAUAGCCGAUCGUCAACGCCACCGGUAGCGGCGCAUCCAUGCCGCUGUAGAGCAGGGUGAGCAGGGCCAUGUCGAUGCUGAACGUACAUCCGGCGAUCAACGCGAAACCCAGAAAUGUCGGCGCGACAACCGAACUCAGCCCCCACGGCAGCCGCG
.......((((.((((((((...(((..((((.....)))).(((((.....))))))))....)))..))))).))))..(((((((((..((((((..((((.((((..((((.........)))).))))))))............)))...))).)))))))))...(((((.(((((.((((......).)))))))).((.((((..(((((.((((((...........(((.....)))......((....)))))))))))))...(....).)))).....)).))))). (-112.64)
>Candidate_162
AUCGCGGGUCGUCCGAACGGCUUAAUCCGUUUUCUGCUCCGAGAGCUCGUCGUUCUUCUUGUCGACAACCCUGGUCUUGUACAGGCUGGCGACGGUGGUGAUGACGAGCGUGACGAUGAUGACGCCGAGACUGGCCAGCGUCGGGAUCGUCGGCACGUGCACGGGCUCGCCACCAUUGAUGAACGGCAGCUCGUUCUCGUGCAGGGCGUGCAGUACCAGCUUCACGCCGAUGAAGCCGAGGAUGAACGACAGCCCCUGGGACAGGUAGACCAGCCGCUUGAGCAGAUCGCCGAGCAGGAAGUACAGCUGGCGCAGACCCAUCAGCGCGAACACGUUGGCGGUGAACACCAGGUAGGGCUCCUGGGUCAGCCCGUAGAUGGCCGGGAUCGAGUCCAGCGC…
...((.(((((...((((((......))))))...((.((((..((((((((((.(..((((((.(...((((........))))...)))))))..).))))))))))...((((((((((((..((((.((((..(.(((((........(((((.(.(((((((.(((.............)))))))))).).)))))...((((((((((((.((((((......)))))).(((.((((.(((((...(((((....(((.(.(((((.(((((.((.....))))))).(......).))))))....)))..(((.(((.((....)).))).)))...)))))..(((((........)))))...((((((((((.(((((..((..((…
>Candidate_163
CAGCACCACCGGUGUCUGCCCGGAGGCGAUCGUGGCCGGGGUGGGGUCGACGGGCAGGAAAUUGCCUGCCUCGUUGAGUUUGCCGAAGAACUCCACACCGGGGGCGAUAUCGUCGGGUGAUCCGCCCUGUGACACGGCGACCAUCAUCACACCGGAGAACGCGGCCCCGGCCUGGGUCGGGUCACCGUUGAGAGCCACCUUGCCCGCGAAUUCGGGCUUGAGCAGAUCGUCGACACCGGCGAUGGUGGGUACCUUGGUCGAGUCGUAGCCGAUGGACAUGUAGCCGCCGUAGUCGUUGACCCACAGACCGUCCGGAUGCUUGAAGGAGUCCGAGAUCUCGGCGAAGUGCUCGACCUUGUACGGCGCGAACUUGUCGGUGUUGGCCAAUGCCACCGACUG…
((((.((.((((.....(((((((.....((((((.((((((((..((((((((((((......)))))).)))))).....((((.....((((..((((((.((...((..((((((((.((((.((...)).))))......))))).)))..))...)).))))))..))))))))..............)))))))).)))))).)))))))...((((((..((((((...(((.(((((((.(((....(((..((((....)))).)))..))).))))))).)))))))))((.((((((((((((((((((...((...))..(((((((((...((((.((........))))))......((((((...(((....))))))))).)…
>Candidate_164
GGCGACGACGCGAUGCGCCUCGUGCAGUUCCACGUCGACCUUUCCGGGUACCUCGACGGUGAACUGGAACGUCUGCGCCGGACCCGGUUUCACCUCGAAGGAGUGUUCGGGAGUGGCGUGGACGUGCAGUUCGUCGGGUGUGUCGCUGGUGACCCGGAUCAGUAUCGGCUCACCGACACGCGCCUGCAGCUGCUGGUUGGUCGGGGUGACCUGGCCGCCUGCGAUGGUGACCUCGAGCAGGACCUGUUCCGGUGCCGCCUGCUGGUCGGUGAGGGCCGGGACUGCGGACGAGGCGGGCUGGGCCGUCUCGUCGGGACGGUCAGGUGGCUGGCUGCUGCAUCCCACCGAUACCAAUGCCGCGGUGGCCAACACGAUCAAUGACCGCAAACUACGUCCUCU…
.((.(((((((...((((.(((((((...((..(((((((....(((((.......((..((((((..(((((..(((((..(((((...(((.((....))))).)))))..)))))..))))).))))))..)).(((((((...(((((.((((.......)))).)))))))))))))))))..(((((((...(((((((....))))))).(((((((.(....).))..))))).........(((((.((((((...((..((((((..(((((..(.((((((((((......)))))))))).)..((((((.(((..((((..((((....................))))..)))).)))......))))))........))))).)…
>Candidate_165
CGUCAGCUCAAUCCGCUGAACUGCGGCGCAGGCAUGCUGGACAUGUGUCCAGACUAUAGUUCGACGCGCAGGGGGGCGCAACGCGGCCCUGGUCGGAUCGGUAGCACGAAAGCGAACGGUCUGCCGAAUCCGAGCCCCUCCAGUUGCGCUUGCCGGACAGCCGAAACGGUGACCUCGCCCAGUGCGCCGGACGCGGGAUCGAAGCAGCGCAACCGUUCCCCGGUCACCGCGACGAUCAGGACCCAGUGCCGUGGGAUGAGAUGCCCGAUCAGCAUGGGUACCGGAGCGCCGGCGCGCAGGGUGUCCAGCACAUCGGCCAGCACGUCCACUCGUCCGGGCAGCACUGCGCGCGCGAUCCGCCAGCGACAACGCACCCCGCAGCGAUCGGCGAUGGCAGCG…
..(((((.......))))).((((((....(((...((((((....))))))........(((.(((((((..(((((((((..((....((((((((((((((..((........))..)))))).)))))).))...)).))))))))).((((((.(((((....(((....(((((.(((((((((.(((..(((((..((.(.(..((((.....))))..))))..))))).(((((((.(((..((((........))))....)))))))).))...)))))))))))).))))).....))).)))))......(....)..))))))......)))))))..)))...))).(((....)))...))))))..((((((..((((.(((…
>Candidate_166
CCUCGUUGCCUGCUGCCGGGCAGUCUUGGCGUCCGCACAGACACGCGAUACUGGUGGCCCGCAGCGCCAGGGCGUCGAGGGCGUCGGCGCGGCGUUGGGCGUGGGUGCGUGGAUCGUGCGGGCACACGGUGCGCGCCAACGCCUGCACACUCUGGUCGAAGAUCGCCCCUUUGGCGGCGUCGACGAGUCCGUGGAUUUCGACCAUCCCGUCCCCGACCGGUUCGACAUUGAGGUGACGGCGCCGCCGGGUUUCCCGGGCCCGACGCACCGCCACGGGGUCGAUCUCGAUGAUCAUCCAGUCGAUCAGUUCGGCGAUCCGUUCAUCCGACAGUGCGUUCCAUGAGGGUGCGGCCGCGGCGAGCUGGGUGUCGAUGACGGCCGUGAUGUCGGGGUCGGUGA…
(((((.((((((((((.((((.((((..((....))..)))).(((.......))))))))))))....))))).))))).....((((.((.((.((((((((((((((((.((((.(..((((.(((((((((..................(((((((..(((((.....))))).(((.(((....))).)))))))))).(((((.(((((((((((.((.((((((.(...((((..(((((((....(((.(((((((((((((((((..((((((.((.(((....))).)))))))).))..))))....(((.....))).)))))))......)))).))))).))))).))))..).)))))).))))))....))))))).))).))…
>Candidate_167
UCGCCGAACAGGGAGGCUUUCCAGCCGCCGAAGCUGUAGUAGGCCAUGGGGACGGGGAUGGGGACGUUGAUGCCGACCAUGCCGACUUCGACUUCGUUUUGGAAGCGUCGGGCGGCGCCGCCGUCGUUGGUGAAGAUGGCGGUGCCGUUGCCGUAGGGGUUGGUGUUGAUGAGGUCGAGGGCUUGGUCGUAGGUGUCCACGCGUAGGACGGAGAGGACGGGGCCGAAGAUUUCGUCGGUGUAGACGCUCAUGUCGGGGGUGACGUUGUCGAGCAGGGUGGGGCCCAGCCAGAAGCCGUCUGCUCCGCCGUCGGCCUGGACCUGGCGGCCGUCGACGACGACUUUGGCGCCGUCGGCUUCGCCGGCGUCGAUGUAGGAGGCGACCUUGUCGCGGUGGGCU…
.((((((.((..(.((((..(..(.(((((((((.........((((.(.(((((((.((...((((((((((((.(...(((..(((((((((((((.....(((.((((((((((((((((((.........))))))))))))))..)))...).)))......))))))))))))).(((.(((.((.(((....))).)).))).)))..(((((.(((((((...((((((..(....(((.((.(((.(((.(((((..((.(((((((((..(((...)))....)))..)))))).))))))).))).))).)))))..)..))))))...))))))).))))))))...).))))))))))))......)).))))))).).)))))))…
>Candidate_168
CUGCCGUUCGGGGUUGAUGGUUACCUGGUUGGCGACGAUGUCGAAGCGGUUGGCUUCCAGCGCGGCAAAGAUCGAGUCCCACGGCGUUUCCACGAACUCGACCCGGACGCCGAGUUUCUCACCGACGGCCCUGGCCACGUCGACGUCGUAACCGACGAGCGCAUUCGUCGCCGGGUCGUGGUAGCUGAACGGCGCAUACACC
..(((((((.........(((((((.(.((((((((((....(((((.....)))))..((((..........(((...(.((((((((...((....))....)))))))).)...)))..(((((((....)))..)))).(((((....))))).))))..)))))))))).)...))))))))))))))......... (-81.80)
>Candidate_169
CAUCGACCGACCCGGCGGGCAGACCCGCGAUCUCGGUGACCGCGCUGCGCACCACAGAUGUCGGGGCGGUGGUCGCGACCACCAACAUCUCGCCCACCGCGGCGCACAGCGCGGGUAGUUCACGCUCGCGCAGCGCCAUUUCGACCCGUUGCAGGUCGAUCCGCAGGCCGAAAAGUUUGGCGAUCCGAUUGGCUCUGCCGACGACCUCGAAGAGACCGUCGGGACCGACACGCGCCAGGUCGCCGGUGCGUAGUUCGGUGAUGACGCGGCCGGUCGCCAGGUCGGCGCGGUCGUGGGCGUAGCCCAUCAUCACGUUGGGUCCGGUGUAGACGAGCUCACCGAUGCGCCCCGUAUCGCCGUCGGCUAUGUCUCCAUCGACGCGCAGGUGCCCACCGGGAA…
..(((.(((.(((((.(((((((((((((((((.((((((((.((((((((.(((.((.(((((.(((((((..((((...........)))))))))))(((((...((((((((.......)))))))).))))).(..((((..(((.(((((((.((.(((((((((.....((((....))))))))).)))).)))))))).)....))).))))..))))))(((((((.((...)))))))))...)).))).)).))))))))))))))))))).))).)))).((.((((.(((((.(.....).))))).(((((.(((((((((.(((((((((...)))))))..)).)))).))))).))))))))).))..))))).)))))..…
>Candidate_170
GACGACGAUGCCGCCGCGACGGGCCACCGUCUCGGCCAUCCGCCGGCCGGCGACCGCGGUCAUGUUCGCCACCACAACCGGGAUGGUGGUGCCCGACCCGUCGACGGUGGACAGGUCGACGUCGAAGCGGGA
((((.((((.(((((((((((((((((((((((((.....((((....))))...((((......))))........)))))))))))).......))))))).))))))....)))).))))......... (-67.81)
>Candidate_171
AAGCCGCUAAACUCUGCCUUCGUUAGUCGCACAUCCACCCCCAAAUUCCCAUGCAUUAGCAGUCGGCGUCUUCGCUGAUGACCUCGAAGUGCAGCGUAGUUGCAUUGGUCUUGGCGUAAAUAGUGACCUCCAGGAUGCAGUCAAGGCGGCGCAGGAUGGUGAACGGCAAGAUCCCCGUGCCGCCGUAUUGAUUGGGCUGAUACGGCCCCCGCAGCGGUCUGCGAUCUUCCAGAUCAGGAUGGCACUGGUCUGCGCCAUAGCUGCGUGAC
..((.((((....(((((((((...(((.......................(((....)))(((((((....))))))))))..))))).))))..)))).))...(((..(((((((..(((((.(((((....(((.(((((((((((((.((((..((.....))..))))..))))))))...))))).((((((...))))))..)))..((((((.(.....))))))).))).)))))))...)))))))..)))....... (-103.50)
>Candidate_172
UGCUUGGCCAUCGUCGCGCCGUGCGCGGUACGCAUAGAUCGCAGCGCUGCAUCAAGUCGGGCGACGGUGGCUUCGCGGACCCGUACGCCGCCAAGGAAUCUGCGUAGCUUGUCGGCGGUGAACGUGUACGUUCCCAGUGUGGCGACGGACAGGCCGUCCUCGGUGAGGCGGCGCAGGUGCUCAUCCACCAGCGCCGCAGGGGAGCGGCAGUUCGUUGCUCAACGGCUCGCCAUCGAGGCCGGUGGCGCUUGCGGCUUCUUGGUCUUGAAGCCAUUGCUCCACAGCAGAUUCGCGAUAGAACACCAAAUUUCCGACACGGAUGUGGGGCGGCC
.((..((((((((((((.(((.(((.....)))...(((.(((....))))))....)))))))))))))))..))..........((((((...(((((((((((((..((((..((.(((((....)))))))..((.((((((((((..(((((((((......(((((((.((((......)))).))))))).))))).)))).)))))))))))).)))).((((((((....)))))))).....((((((........))))))...)))..)).))))))))...........(((....((((...))))..))))))))). (-161.60)
>Candidate_173
GCCGAUUGUGGCGAUCCGACAAUCAGCCGCGGUCGAGGGUUGCCAGUUCGAUCAUCAUGGCCAGCCGCUUGCGCGGAUCGUCGACCUGCACUGCGGCCACCUCGGCCAUCUUGCGCAACCGGUAGCGCACGGUGUUCUCGUGCACGCCGAGAACCGCGCCGGUGCGCACCGGAUCACCCUGGCAUUCCAGCCACACCCGCAGGGUCCGCACAUAGGGAGUGCCGUGUUCGCGGUCGUGCCGGUCCAGAUCGAUGACCGGUCCCCGACUCGGGCCACGGCCGUUGUCCACGGCGGUGCGCAGACGCUGCAGGACCAGGUCGUCCCAGGAUUCGUCAUAGGCCGGCGGGGGUAGAUCCGGCGCUCCGGCCUCGUGCAGGGCCAGACAUUCGUCUGCCUCCC…
((.((((((((....)).)))))).))...((((((((...((((............))))..(((((.((((.((........))))))..)))))..)))))))).....((((..(((((.((((((((((((((((.(....))))))...))))).))))))))))).......((((......((...((((...))))..)).....(((((..(.((((.((((((..((((((........((((((((((((..(...((.(((((.(((((.....))))).))).))...))...).))))).)))))))...(((.........((((((.(((((((((..(((...((.(((((......))))).))...)))))))))))).…
>Candidate_174
CACCGUCAUCGGGUAUGGCCACGAUGGCGUGGGUGUUCGUGCCGCUCAUGCCGAAUGCCGACACCGCGGCGAUCCGCCGACCUUCGCGCGCAGGCCAUUCGGUGAGUGUGGUGGCCAGCCGUAGGCCCUGGGCAUCCCAGCCGAUCUCCCGGCUGGGAUGCGCGGUGUGCAGGCUGGGCGGAACAGCACCGCGCUGGGCGGCGAUGAUCACCUUGGCCAACCCGAGGGCGCCCGCCGCGGCCUGGGUAUGUCCGAUAUUGGAUUUCACCGAGCCGAGCAACGCGCCGGCGCCCGCGCGGGUGGUGUCACCAUAGGUGUCGGCCAGCGCACGCAACUCGGUGCGAUCGCCGAGCCGGGUCGCGGUGCCGUGUCCUUCGACCAUGCCGACGUCGUCGGGGC…
........((((((.((((((.........(((((.(((((((((((..((((((((((..(.((((((((...))))).....)).).)..)).)))))))).(((((((((((((((((((.(((..(.((((((((((((......)))))))))))).)))).))).)))).))).......)))))))))))))))).)))).)))))))))))))))))(((((((.((((((((.(((....(((((....)))))....))).)))).....)).)).)))))))..(((((((((((..((..((((((..((((((((((((.(((((((.((.....)).))))))).((((.((.((((.(((((((.(((....))).))))))).…
>Candidate_175
AUUGGUCUUGCCGAAGAUCACCAGUCCGGCGUCAAGCCAGCGCGAGACGAUGGUGGAGUGCUCGGCGACCGGAAGGUGCUGCAGCGAGCGGGAACCGGCCGAGCUGGGAAGCCCGGCGUAAUCCUGGGCGAGGUCCUUGAUCAGGAACGGCACGCCGGCGAACGGACCGCUCAGGUCGUCGGUGGGCUGUGCGGGCACAUCGCGCACGAUCGCGUUGAUUCGCGGGUUCACCUCAGCGGCCCGCGCGGUGGCCAGCUCCAGCAGUUCGGCCGCGGUGACCUGCUUGGCUGCCACCAGUUCGGCCAGUCCGAUGGCGUCGUGGCUGCGGUACUCGUCGAAUCUCAUGUGCUCACCCUAUGUCUGCCGAAUUCA
(((((.((.((((((.........(((((((((.((((..(((.(.....).)))..).))).)))).))))).((((..((((((((((((.((((((((((((((((.((((((.(....)))))))....))).......(((.((((.(((((((((...((....))...))))))))).(((((((((((.((.((((......)))).))...((((((....)))..)))))))))))))).))).).)))..))))))))))..)))..))))))).)))))))))..)))))).)).)))))((((.(((((.((.(((((..............))))))).)).))).).)))....... (-170.74)
>Candidate_176
UGCUGGCAUUCCCAACCGUCGGCAUUCUCCUGCGCGGUCACCUGGGUGAGCACGGUGCCGCUAUCGGUCAGAUCUUCGAUCUGCCAGGUGUAGCUGUCGGUACCGUCGUCGAUGUCGAUGGAGGAGCCUGCGCAUUUCUUCCACAUCGACUGGGAGUCGUCGAAGAACUGCUUUGCGUCAUCGGCGGAGGGAUAGAGCACCGCGGUCUGCUCGACCCAGUGCGCGUUGUCCUCAUCGGGUUCGCGCGAGACCUGAUCGCGCACCGCCGUGUAACCGCUGUCGCC
(((((((..........)))))))......((((((((((.(((((((((((....(((((....((.((((((...)))))))).(((((..(((((....((..((((((((.((..((.....))...(((.((((((.....((((.....))))..)))))).)))....)).))))))))..))))))).)))))))))).))))).)))))).(((((...(((.....)))..)))))......))))))))))..((.(((....))).)).... (-116.50)
>Candidate_177
GGUCGGCACGUAGGUGUAGACCAGCUUGUCAUCACCGACGCCGUUACCGACGGCACUGGAGAUGACCACAUUGCCCGCGCGUGCGGCGUUGAGCACACCGGCGACACCGAGCACCGAAUCCGGUUUGAACUGCAUGGGGUCCAGGAAGUCGUCAUCGAUGCGGCGGUAGAUGACAUCGACCUGGCGCUCACCCUCGGUGGUGCGCAUGUAGACGGUGUUGUCGCGGCAGAACAGGUCACGACCCUCGACCAGCUCCACGCCCAUCUGUCUGGCCAGCAGCGAGUGCUCGAAGUAGGCGGAGUUGUAUACCCCCGGGGUCAGCACGACGACGGUGGGAUCGGCCUCGUUGGUGGCCGCCGCCUUGCGCAGCGCGCGCAGCAGGUGCGACGAAUAGUCGCC…
((((.((((....)))).)))).....((((((.(((..((((((...))))))..))).))))))....((((((((((.((.(((((.((((....(((((((((((...((((....)))).....(((((((.((((...((.((((((((((......)))).)))))).))))))..((((.((((...)))))))).))))))).))))))))))).((..((...(((....))).))..)).)))).)))))))...((((((((.((.(((.(((((((....((((((.........((((((..(((.....)))..))).)))..(((((........)))))))))))..)).))))).))).)).((.(((((.....))))))…
>Candidate_178
CGGUGGUGACGACCCGGUCGCCGGUGGGGCUGACGGCCAGCCCGGCAACCCUUGGCAGGGCGAGAUAGCUGUCGAAAUCGUCGAACGGUGUCAUGGUGCCACCGUAGUGGGCCGGCUCAGACGAUGUCGGUGACCGUUCCGGCGAGGUCGGUGCGGACCUGCUUGCUGCUGCGCUCGCCCUGGACGUUGAGCAGGAUCUGCAAUUGCUCGGUGAAGGGCAGGUUGCGCUUGACGACGACGGACUGCACGGUGCCGUCGACGAUUCCGCUGGCGUCGACCGCAUUGUCGAUCGCGGUGACGAUGGCGCCGGUCGGUACCUCGGCGACCGAGAACAGGUUCUGUCGCAACGCUUCGGCGUCAUCGCCGUAGUCGACGGGCCGCAGCGGUCCCACCGCGCCU…
.....(((.(((((((((.((.(((((((..((((((..((((.((........)).))))......)))))).............((((((((.(.((...(((..((((....)))).)))..((((((.(((((....((.((((((.(((((.((((.(((((((.(((..((((..((.(((((.((((((((((......((((((.(((.((.....)).)))..((.(((.((((((..(((((((((((.((...((((....((((((......)))))).)))))).)))))))))))..)))).))))).))))))))..))))))))))..)))))))..))))....))).)))).)))))))))))).(((((((.((((.((.…
>Candidate_179
GGGAUCGACAUUGCGCAAUGGCGCCCCCUGGUCCCAGCCGGCAGCCACCGAAUCGUCGAAGCCGUGGAUCUCGAGGCGGCAGUCGUAACCGCGCGCGUUGUACCUGGCGUUGGAGAUGACACCCAGUGCGCCACCGUCGAAUCGCACCACCACCGCCGCGG
((((((.((...((....(((((((..(((....)))..))).)))).(((....)))..)).)).))))))...(((((.(((((..(((.((((..........)))))))..))))).....(((((............))))).......))))).. (-56.90)
>Candidate_180
UGUCGAAUUCGCUUGCCAGCUGCGCGAACUCGUCGUCGGCCUCGGGCAGCUCGCGCUCCUUGACCGAUUUGACGGUCACGGUGACCUCGGCCUCCUGGCCGGCGUGCGGGCCGGCGGCCAGCGUGGUCGUGAAGACCUUGGACUCACCCGCUUUGAGCCCGAUGAUCGCCUCGUCGAGGCCGUCGAUGAGCUGACCGGAACCGAUCUCGUGGGACAGGCCCUCGGUGGCGGCCUCGGGCACCUCGGUGCCGUCGACGGUGGCCGACAGGUCGAUGGAGACGAAGUCGCCGUCGGCGGCGGCGCGCUCGACACCGGUCAGGGUGCCGAAGCGGGCACGCAGGUUCUGCAGUUCGGUGUCGACCUCGUCAUCGGCGAUCUCGAUCGGGUCGACGGUGAUCU…
.((.((((..((.((((.(((((((...(((((((.(((((((((.(.((((((((.((.((((((......)))))).))......(((((....)))))..)))))))).((((..((....((((.....))))..((.((((.......)))).))..))..))))..)))))))))).)))))))((((((((..(((.(((((.(((.....))).))).)))))..((((((....((.(((((((((((((((((((....)))..(....)...)))))))))))))))).)).))))))..)))))))).))))...))).)))).))..)))).)).(((((.((((((..(((.((((.((...(((((((.(..((.((.((....…
>Candidate_181
CGGCGUGUGGGCUCGGGAUCUCGACCUCGGCCUUGUUGGUCUCCAAUGUGCACAGCACCUGGUUGAGUUCGACGGUGUCACCCACCGCCACCGCCCAACCGGUGAUGGUGGCUUCCUCCAACCCUUCACCAAGGUCGGGCACCCGGAACUCCCGGCCGCUCAUUGCGCCAUCACCUUCUCGACGCAGUCCAACAGCCGAUCCACCCCUGGUAACCACAGUUUUUCCAGCCGCGCCGGUGGGUAUGGGGUGUCGAAUCCGGUGGCCCGCAACACCGGAGCCUCCAGGUCGUAGAACAGCUCCUCGGAGAUGCGGGCCGCCAGUUCGGCACCGAAACCCAGCGUGCGCGGCCCCUCGUGCAUGACCACGCACCGGCCGGUGCGCCGCACCGAAUCGGCGAU…
.((((.(((((...((.(((((((.(((((((..(((((...)))))((((...))))..))))))).)))).))).)).)))))))))...((((....((((((((((............((((....))))..((((..((((.....))))..))))....))))))))))...(((((((.(((.....((((((......(((((................(((((((((.(((((....((((((((((..(((((((((((.(.(((((((.................)))))..)).).))))))))))).))))))))))...))))).)).)))))))....((((......)))).))))).((((((...)))))).)))))))))…
>Candidate_182
CACCGAGUCGGGCGACAUCCUCGCCGAACACCAGCACCCGAUCGUCGGCGGACAUCGCGUCAUGCAGUGCCUGAUUGACCGCCUGUGCCAGCGUCAUGGUCAGCAACGACGGCCGGGGUUCUCCGAAGUCACCCGUCGGCGGUCGUUCGAUGAUCUGGGUCAUCUCAGGACUCCUUCCCCAGCUCGACGAGCAACUCCUCACGUUGGCGCGCCAGCUCCGGGGUGAUGUCGCGGUAGACGGUGUCGAACACCUCGGCGAUAUCGGGGUCGGGUGCUCCGACCAGCGCCGCCCGCAAUUCCGUGCGCAUGCGCGCCGCCCUGGUCGCGACCCGCUCGGCGAGCCGG
..(((.(((....)))...((((((((.(...(((((((((((((((.((...((((((.(((..(((.(((((.(((((..(((.((((......))))))).((((((.((((((((.((....))..))))..)))).))))))..........)))))..))))))))....((((.((((...))))..........(((((....)))))...))))..))).))))))....((((.....)))).)).)))).....))))))))))).(((((((.((.((.((((............)))).)).)).)))))))......).)))))))).))) (-148.50)
>Candidate_183
GCGCCAUCGGUCACCGAAGCGCUCAGCUUGGGCACCAGCAGAUCCCCGAAGGGGGUGCCCUUGUCGGCGAUGGUCCUCGGUUGUUCGGGGGCCUGUUGAGAGCUGCAGGCGCUCAACGCGAUGGCGGCCACCAGCCCCAUUGCGAUCGCGGUCCCCCACGUCCUUGCUCGACGCACGCCCACCCGCGGCGAAUCCUGCACCAUCUUCCAGCCCCACCUCAUGCCACGGACCCGCUGGGUCACAAACUUCUUGGCGAUAGUCUAAGGGAACCACCGACAACCGGUCGGCCGACGAGCGCAUAAACCGGCUCUGUAAUGCGGAUUUCACCUCUGCGCGCCGGUGCUGUUAUUGUUUCACCCGCGCGCCGUUAGCUCAGUUGGUAGAGCAGCUGACUCUUAA…
((((..((((...)))).))))...((((.(((....(((((.((((....)))).((.(((((((((((((((..(((((.((((.(((((.((..((((..(((((((((....((((((((.(((.....)))))))))))..(((((.......((((.......)))).........))))))))...))))))...)))).)))))))........((..((((.(((..((..........))..)))...))))..)))))).)))))..))).))).))))))))).))..........)))))...(((((.......)))))..))).(((((((((..(((((((((.((.(((....((((........)))).(((((.......…
>Candidate_184
CAGCGAGUCCCCGUCGGGCGCGGCGAGGUGGACCGUCUCGGUCGUCGCCAACUGCAGCUCGUUCAUCACCGGCAGCGCGAUAUCGCGCAGGCUCUCCCCACCGCCGGCGCGGCCGACCACCGCCACCACGCGGUAGGUCAACUGCCAGCGGGUCGGGGUCGUGUCCGUCGGCCGCAGCCAACCCACUUCCUGCAGGGUGAGCAGCGUGCGCUGCACCGUGCUCUUGGGCAGUUCGACCCGGCGAGCCAACUCGGAGAGCCCCACCGGUUGCGCCUCGGCAACCGCCUCGAGCACCCGAAACGCCGAC
......(((..(((((((.((..((((((((((((...)))))...(((...(((((((.((............(((((....))))).((((((((.(((((((((((.((((((((.(((..(((.((((((((.....))))).)))))))))))))).)))))))))).((((............))))..)))).(((((....)))))...(.(((((((((........))))).))))).....))))))))..)).)))))))....)))...))))))).)).)))))..))..))) (-148.00)
>Candidate_185
CCGGUAUCGGCGACCAAAGCGGGCACCCGAAACUCCGGCGGCACGUCGGGCAGCCCGAACUCCUUGCAAUAGGACCGGUCCGCCUUGGCGGCCACCCGAGGGAGAUCUUGCGGGUAGCGGUACCGUUCCGUCCCCAAGACGAGACUCGCGGACAGAUGCAGACCCGGGACGAGGAACGGAGGUGACUUCGAGAACGGGACCAGACCGCCGACCGCGCAACCCAAGUCCUCGUGGUACUUGUCCAACAGUGUGGUGGUCGGUAGCAGGAUGUGGGCCAGAUCGCGCAGUGCCUGCCGGUUCCCGCCCACCACUUCGAUACCGACAUCGGCCAACCCGGUAGCGCUGACCAGGAAGGCAUCCAGGUUGUUCUGCUCUUCGACGAUGCUGUUGCUCAGCCUG…
.(((.....(((..(((...((((........(((.((.(((.((((((((.(.(((...((((......)))).))).).))).)))))))).)).)))...........(((.((((((.((((((((((((..((......)).(((......)))......)))))).....(((((....))))).)))))).....(((((((.(((((((....(((((((....)).))))).......)))))))((.((((.(((((((((((((..(((((.((((...)))))))))...))))))......(((((((...(((((.((((((((((.(((((.(((...((((((...((((..........)))))))))).))).))))))))…
>Candidate_186
ACAACCAGCGCCGGGUGCCGGCGGUGGAGACCAGCCGGUGCGGCCCAUCGAGCUGGAAAUGCCCACAGGUGAAGCCGGCACUGGGGUUUCGCACCUCGGCAGGCACCUGCUGGGUGUGCAGCGAGGGCACGUGGUAGUACUCCUGGAAGGCAUCGGCGAAGAUCUUCCAGUUGCUGUUGUUGUGCGCCACCC
.....((((...(((((((.((((((((((((..((((((((((.((((..(.(((......)))).))))..))).))))))))))))).))))...)).)))))))))))((((..((((((.((((.(((....)))..(((((((..(((......)))))))))).)))).))))))..)))).... (-90.90)
>Candidate_187
GCCCGGUGCCCUGCUCGACGACCCGGCUGAGCAGCUCCCGCAGCUGUUCCUGCUCGGCCCGGCUGAGCACGCCGAAUACGGCGUCGUGCGCCUUGACGGCGUCGCUGACCACCGCGGCGGCGAUGCUGCGCCCCUCAUCGGUGAGAAAGGUCUGCAGGAUCCGGCCGUGCUGCGGAUCCUGCUUGCGCUCGACCAG
....(((((...((.(((((.((((((.((((((((.....)))))))).((((((((...)))))))).)))).....))))))).))........((((((((((.((.....))))))))))))))))).......((((((....((..((((((((((.........))))))))))..)).))).))).. (-94.80)
>Candidate_188
CGCAGGCCGGCGCGGUCACGUAGCCGCUGGAACUCAUCGGAGUACCACUCAUGGCGGAUGGGGGUGCCGUCGGCCCGGACAGCGAUCAGGCGGUCAUCGGACCACGCGUUACCCGCCGCCUGCGUUUCUUU
(((((((.((((.(((.((((...(((((..((((....)))).........(((.(((((.....))))).)))....))))).......((((....))))..)))).))))))))))))))....... (-61.80)
>Candidate_189
GUCGCCGGUGACAUCGACACGGUCGACCAUCGAUUCAAGGAUGCCGAUGGUGUGUUCGGACGCGGCGAGGAUGUCGUCCGGCUGUACGAGCGAGUGCGGCUGGGUGACAGUUAUCCACAUCUCGAACGGGUUAACCGGACCGCCGAAUCCCGGGCGGGAUAUCCGCACACCGGUGAUGUCGGGAAGAUGCGCAAUACGGCCAGCUGUCCGUGAGCAGCGGCCCUUCGCCGCCACCCAUUCGUCGUCUGACACAUCAGAUCUCGGUGUCACGGCGGGCAGACUGGCGUAGCCGGCAAGUACCUCGUCA
((((((((((...(((((((.((((..((((........)))).)))).)))...))))..((((...(((((((..((((((((((......))))))))))..))))....)))..((((((..((((.....(((....)))...))))..))))))..)))).))))))))))(.((((...((..((..((((.((((((((((((.....(((((.....)))))....(((.((..((((((....))))))..))))).....)))))))).))))))))....))..))..)))).). (-136.70)
>Candidate_190
CGCGGCGCAGCGCCGCCUGCAACGUUUUGGUCUUGAAGUCGUUGGACACCGAGGUGUAAAUCGCGGUGGUCGAGGCGUAAGAAUGUCCGACCUGCUCGGUAACGAACCGUUCCGGGUAACCGAACUCGAUCAGGUGGGUCACAUAGGAGUGCCGCAGGCAGUGCAGGGUGAGGUCUUGAGGCAGACCGGCCUGCGCCCGCAAGUAGGCGAAUCGCUUGUCCAUUUGCUUGGUCGCCACCCGCUGCCGACGCUCAGUCAGCCACAACUCUUGACGGCUGCCGGGACUCAGAAGCGGCCGGGCUUGAUCGACCCAUUGGCGCAGUCCGUCGAUCACCCAGUCGAACUCGGGAACGGCCAGCACCGUGCGACGCCGAGGGGCGCUGCCGCGGCUGGACUUGG…
.((((((..((((.((((((.(((((((.(((((((..........(((((.(((....))).))))).)))))))...)))))))..((((..(..(((..(((...((((.((....))))))))))))..)..)))).............)))))).(((((((.(((.(((....))).(((.((((((((((.((((((.(((((.....))))).))))))..(((((((.......((((((.((..(((.....((((((..(.(((.((((((..........((((.(((..((((((((..((((...))))..))))))))))).)))).....(((((((.(((((..((.(((.((((....)))).)))))..)))))..((((…
>Candidate_191
GAUGCCCUGACAGGUGGGCAUCCUCGUGCGCAAGAACCGCUUUCAGUUGCGACCGGUUCAACGAUUUCACGGCCGCCGAGGUCACAACGAUCGCAUGGGGGCGACCGAUGACACAGUAGGCGGCAGGAAGGUCGGCCUCCACCACAACGACGUGAGGAUGGUCGGUGGGCCGACCGACGAUCCGCGCAGCCUGUGCGUGCUCAUGGCUUCGGGUGCGCAGCCUGGCCAGGCAGCGUCCCAGUCGCAGCGCCACGACCGCCGAAGUCAGCAGUCCCCCACCGAUAAGAGCAAUGGACCCGAGGCG
(((((((........)))))))....(((((..((((((.((.(....).)).))))))..((..(((...((((((...((((...((.((((......)))).)).))))......))))))..)))(((((((((((((((......(....)..)))).)).)))))))))..))....)))))((((((.(((((((.(((((((((((((((.((((....)))).(((.......))).))).))).....)))))))))...(((.......)))..)))).))).))...)))). (-128.20)
>Candidate_192
CUCCGUCGUAACCGCCGCAGGUGUGGGAGUAGCCGUAGAUGCCGCCGACGGCGGUGGCAUUCGGAUUGACGUUGUGGCAGUUGGAGUACAGGCCACGGGCACAGAAGUAACAUGAUCCGCAGUAGACGUUGAACGGCACCAUCACCCGGUCACCGCGUUUCAGGUUGCGCACCGAUGGGCCCACCUGUUCGACGACGCCGAUGAACUCGUGUCCGAACGUCGUGCCGACCCGGGUGUCAGGCAUCAUCCCGUGGUACAGGUGCAGAUCCGAACCGCAGAUCGCCGCCAUCGUGACCCGGACGAUCGCAUCGUUGGGAUGUUCGAUCGUCGGCAUGUCCUUGUCUUCGACCCGAACCUUGUAGGGCCCGCGGUAGACCAUUGCGCGCAUGGCGCCUCCUC…
............((((((.(((.((((.((.(((...((((((((((....))))))))))............(((((...((.....)).))))).)))))................(((((..(((((((.(((..((..(.((((((.(((.(((..(.((.(((..((((.(((((((((..(((((..(((((((((((..(((.((((.((((..(..((.(((((((((........)).)))).)))...))..)...........((.((((((((...........))).)))))))..)))).))))...)))))))))))..)))...(((...))).)))))...)).))))))))))).......(((((((...((((.....(…
>Candidate_193
GUCCGAGUUCGAAAUGGUUGUACGGUGCGAGGCUGGCACCGGUGUCCAUCACCAGGUACGGCAUCGGCCACAGAUCACGGGUGAUCGGCUGCCAACAACCGGGACGUCCGCCGGGUCCGCCGGUGGCGUUGACGCGAGGAAGGUUGUCCGGGAACACAUACGGGUUGCCCACACCGACCACCGACGACUUGGUCCGCAGGGAGUAGCCGUUACCGCCGAGGGCAUCCGCCAGCUUCGGGGCGCUGUCGUGGUAGUUGCGGAUGGUGCAGAACAGGGCGGGGCUGUGGUAAUCGAGCAGCUUGGAGGUGGGCAGCAGGUCCUGGGCCCCGCGGACCAGAUAUGGACCCCCGCGCUCGAAGAUGUCGGCGCCGGUGUUGCCGAACCCGACCGCGGCCAUCA…
...((....))..........(((((.((((((((((...(((((((.((....((((((((..(((((...(((((....))))))))))...((..((..((((.(((((((.....)))))))))))...(((.((.((((((((.((...........(((((.......))))).))))))))))..))))).))..)).)))).))))...))))))))).)))))))))).(((((((.(((((..((((((((((((((.((....((((((((((.(.(((((..(((.(((.((((((((.....((((((((.((....)).))).....)))))))))).))).))).))).(((...(((((..((((...((((((.((((....…
>Candidate_194
UACUUGCGGUACUCGACCUGGAAAUCCCCGCCGAGAUACUUCGCGGCGCGGUCCGGUAGCGCCUCCAUGUCCUCGGGGGUAUAGGUCCACAGGGUGCUGAUGGCAUCGGCGGCGGUGCCGGCGAUGUCCAGUUUCACCUGCACCUGCGCGCGGUCGACCAGAUAGGGCGCGGCGGUGGCACCGGCGAAUGCGGCGGCCGCGACAACGGCGACGGCUCCGACGGCCGCCAGGAUCUUGACGCGUCGACCCGGCGGCCGGUGCGCCACCAACACCGGUUCGGCCUGAGCCUCGGUAUCGGUAUCGGGCUCGCUGUCGGUGUUGGUGUCGACUUCGGUUUCGGAGUCGGUGACGGCCGGCUCAUCGGCCGCUGCCUCCGGCUCGGUAGUCGACGCCGUGGCC…
.....(((.((((.((((.((....)).(((((.((....)).))))).)))).)))).)))..(((.((((...(((((...((((..((((..((((..(((((((.((((...)))).)))))))))))....))))...(((....)))..))))....(((.(((((((.((((((((((....((((((((((......((((..(((((((((((((((((.((...((((....)))))).))))))))...((.((((((((((((..((((..(((((.(((((....)))))))))))))))))))))))))).)).........)))))))))......))))......)))))))))).....)).)))).)))).))))))).))…
>Candidate_195
CACGGGUGAAGUCCGCCAGCGUCAGUUCGACCUCGGCCUCGCGGGCGAUGGCCAGCAGGUGCAGCACCGCGUUGGUGGAACCGCCGAAGGCCAUGACCACCGCGAUCGCGUUCUCGAACGCCUCCUUGGUCAGGAUGUCGCGGGCGGUGAUACCGCGGCGCAGCAACUCGACGACGGCCUCGCCGGACCGGGCCGCGUACUCGUCGCGACGCGAGUCGAUGGCCACCGGGGAUGCGCUGCCGGGCAACGAGAGUCCCAGUGCCUCGGCCGCCGAAGCCAUCGUGUUGGCGGUGUACAUGCCACCGCAGGCGCCCUCACCGGGACAGAUCGCGCGCUCGAUGAUGUCGACGUCCUCGCGGGACAUCAGGCCACGGGCACACGCACCGACGGCCUCGAAGG…
..(.(((((...(((((.(((...((((((((..((..((((((.(.((((((.((.((((...)))))).((((((....)))))).)))))))....))))))..(((((....)))))..))..)))).))))..))).))))).........(((((..((((...((((.(((.(((.(((....(((((((.((((((......)))))))).))))).(((((...((((((..((((.......)))))))))))))))))).))).))).))))))))((((((.......))))))..))))).))))).).....(((((((..((((.((((((..(((....))).)))))).((((.(((((....)).)))..))))))))..)…
>Candidate_196
UGGUGAUGUAUUCCCGCAGUCCUGCGGUACCGACAACGGUUGCCCCACAACCCCAGUCCGGACCAGGGAUAAGCUUCAUCAGGGUGUCGUCGGUGGUGUUGGGUCUGGCGAGCAGAGCCCGGCAUGCGGCCAUCACCUCGCGCGGGUUGUGCGCGGGAACCUUUGUGGCCCAGCCUUCGGCGAUACCCAUCGCGCCGUUGCACAGCAGCACCGGCCAUUGCGCGGGCAACAUGGUGGGCUCGACCCACUCGCCGUCGAAGGUCGACACCAUCGGUACCGCGUGAUCGUCGAGUUCGGCUGUCAGCG
.(((((.((..(((((((....)))(((.(((((...(((((.....)))))...)).)))))).))))...)).))))).((((((((((((.(((((((((((((.....)))).))))))....((((((...((((((((.....)))))))).......))))))..))).)))))))))))).......(((((.(((((.(.((((((.((..(((((...((.((((((..((((((...(((....))).))))))..)))))))).)))))..)).)))).)).).)))))))))) (-141.40)
>Candidate_197
CGACGGAUCCGCCCGCCGUGCCUGCCGCCAGGGCGGCAGCCUCCUCGCGGGGUCUGAGCAGCAGCAGGUUGGUGCGGUAUCGGUUCAGGAUGAACAACGCGUAGUCGAUGCCGCAGGACAGCCCGAGCAUCAGCGCCAGCGACAGUGCGGCCGUGGGCAUGUCGACGACGGCCGCGGAGAUGAAGAUGCCCAGCGCACCGAUACCGACACCCACUGCGGCGGUCAGGAUCGGCAGACCUGCGGCGACGACGGACCCGAAUGUGAUGAGCAGGACCAGGAACGCCACGCUGAUACCGAUGAUCUCGGGAAGAUGCGGGACGGCGACCUUGUAACCGGGGAAGACCGCACCGGAGUACUCCACCUGCAGGCCCGCGUCCUCGGCAGGUUUCAUGGCGUCUU…
....((.((((....(((.((((..((((..((((((.((......)).(((((((.......(((((..((((((((.((((((((((.........((((.((((.(((((((((...(((.(.(((((.((....)).....(((((((((.(.........).)))))))))........))))).).).)).(((((.(((((..((.....))..))).)))))))....))))))))).))))....((...(((.....)))......)).))))..(((((...(((...((((.....)))).)))..)))))..)))).)))))).....))))))))(((....))).))))).((((.((((((((((((.((..(((((((((((…
>Candidate_198
CCUCCGGAGCGGCGAAGGUGAUCUGCGUCUGUGCACCGCUGUAUGCAGGGAGCCUCGUCUGCAGCUGUUCGACGGCGCGCUGGGAUUCGGUGCCGGGGAUGGUGAAGUUGUCGCUGGGCUCCCCGCGGAAUCCGACGAAUGCGGCCGCCACGCCGAUCAGGACGACCAACCAGGCACCGAGCACGAGCCGGCGGCGACGGAAGCUGAAACCGCCCACCGCGAACAGGAAUCGGGACAUGGCGCC
..(((((.(((((((.(((..((((((((.(((...))).).)))))))..)))))).))))..(((((((.(((...(((.(..(((((((((..((.((((...(((.(((.(((..(((....)))..))).)))...((((......)))).....))).)))).)).)))))))))..).))).(((((((.(....).))...)))))..))))))))))...))))).......... (-105.50)
>Candidate_199
CACCGUUGGGGUCGGUGGCAUUGAGAUCGAUGUAGACCUGGCCGAGGACGUUCUGUUCGUAGACGAUCGGCCCGGCCACCGGCGUCCGGUUGACGAAGGUGUGGCUGAUCUGCCGCGCAACCCAGGCCAUCAUCGUGUUCACGAGGACAUCCAAUGGUGACAGCGGGUUCGCCGACUCGUUGGCCGUGGCGGUGGCCGCGUACAUCUUGGGUGUAUCGGCGCCACCGGACACGGCGGAAUCCCGCACCGAUGGCGCCGGGGCCACCGUGGUGCCCGGGCCCUGCUCGGUCGGCUCUUGCUCGAGCGGGGCCGGUACGGACUCCUGGGCCUCGGACUCCGGAAUCGACUCUUCGGCAUCGGCAGCUGUGUCGGUGUGCCCCGAGGGUGUCGUGACGACCG…
..(((((.(..((((((((((..(...((((.........((((((((((..(((.(((....))).)))(((((((.((((((.(((((((.((...(((((((......)))))))....(..(((..(((((.((((((...(((((((..((....))..((((.(((((((.(((((.(((..(((((((((..((((((.....))))))((((((((.(((.....((((....)))).))).)))))))).))))))))).(((((..(((((((((((...(((....))))))))))))))....((((.(((........))).)))).............)))))))))))).).))))))).))))...)))))))))))..))))…
>Candidate_200
CGGAGAAGCUGCUGGAGAAGUUGUACGGGUGGAAGGACAACGCGUCGAAGUAGCCGCGUGCGCCAUUGGCAUACAUCUGGGUGAGGUAGUCGACCGGAUUGAUGGUCCACGUCCCGAAGCUGAGCCCCGCGCCGAGGACACCGCCGACGAUCAGUGCGCCGGGCUCGACGGCCUUGAUCGCGGAAUAGGCCGUUUUGAGCAGAUUCGUGUAACCGGCGACAUUGGGUUCCGGUGACCAACCGAUGUUCGCAUUGGGCUCAUUCCAGAUCUCGUAGGCCGCGAUCCGGGGCCGGGCGCUGCCCGCGCCGUAACGCAUCGCCACCUGCGUCAUGAAGGAUGCGUAAUCGGCGGGGUCGCGCGGGGCGGCAUUCGGCAGCCAGAAUCCGUUGUCAGCGGCCC…
..(((.(.((.((((.(..((((.((((((.((.((...(((((.(......).)))))...)).)).)).....(((((.((.....((.(((((......))))).))...((((((((..(((((((((....(((.(((((((......((((((((((.(((.((((((.((((..(((((..(((.......(((......))).....((((((((((.....(....)...)))))).))))....)))..))))).))))....))))))))))))))((((((((...))))).)))....)))))........(((((......)))))....))))))).))))))))))))))).))))))).)))))..))))...))))..)))…
>Candidate_201
CGGCCGCCUGUGCGGCGGCCGGAUCCGGGAAUCGCAUGACCGCGUUGAUCAUGAUGGCCUUGUCGGGAGCCUCUCGCGCGGAGGCGAAACCGUUGACGAAGCCGUGCCCCUGCGCCCGUUGCGCCACACUGUCGGGUGAGAACUGGGACAGUUGGGUGGGAGCAUCCAGCAGGUAGAAGGUGCUCAGGUACGGGGAGAUCAGCUCACGGUUGGCCUCCCACGGACCGACGACGUGAUCGGCCAGCCGCUGGGCGUCGACCACCGCCCCCAGCUUCGGGUCACCGGCCCGGCCCAGCGGCGGACGCGGCGCGGUCGGAUACCUACCAGCAUCCAGCUGCGCCGCACCGACGAUCGGGGGCAGCGAGGUCUGCGGCGUCGAUGCCGCCGGACCGCCCGGCG…
((((((((.....))))))))(((((((((...((.((((((.(((((((...(((((.(((((((..((((((.....))))))....))...))))).)))))..(((((..((.(..(((((.....(((.(((....))).).)).((((((((....))))))))........))))).).))..))))).)))))))...)))))))).))))...(((((....((((.((.((.(((((((((.(((((......((((((.(((((((((.....))))))...)))..(((..((((((((((.((((.(......).)))).)))))))))).)))......)))))).....(((((((((((....))))).))))))...)))))…
>Candidate_202
GUACAGUUCGAAUCCCGAUGCCGUUUGCUUGGUCGCCGCGGGCACACUCGCCGUGACAUCGUCGGCAUCGAGCUGAUCGGCGACGGAACUGCCGGGUUCGCGUGGCAGGUAGGGCACCCCGAGCUGAUCGGCGACGGUCUGCAGGGUCGAUCGGCCCGCGAUCCCGUAGGCCAGCACGGCACCACCGUCCACGGAGUUCUCGGGCAGCGCGAAUUCCCGUGCCGGAAAAUCGGAUCCGGGCGCCCCGGCACCGAGAUAGAACACCAGAUUGCGAGCCCUGGGGAACUGUUGGGUCGCUGCGAUGAGUUGGUAAC
...((..(((.....((((((((...((...(((((.(((((....))))).)))))...)))))))))).((((((((((.......((((((.(....).))))))...(((...)))..))))))))))...(((((((.((((((.........)))))).))))))).(((((((.((((((....)))(((((((((((..(((((.((((......))))..((((..(((((...)))))..))))..............))))).))))..)))))))..))))))).)))..)))..))..... (-136.80)
>Candidate_203
CACCUGUUCAGGUGCCGGGUACGCCGACCCGAGCCCGCUCCCGGAUCGAGGCAACAACACCGCCGUCGUUGAGGAUGUCGGUUCCGGUGAGGUAGCCCGCACGGUCACUGACGCAGAACACGAACAGCUCCGCCAUCUCCUCGGCCGUGCCCCACCGAGGCACCGCGGCAUCGGCGACCAAAGCGCCGGCGCCGCCUGCCUCCUCCAGCCUGCCCAUCUCGGUGUC
((((((..(((((...(((((((((((...(((...((..(((...((.(((.((..((((((((.((((...)))).)))...)))))..)).)))))..)))...(((.((.......))..)))....))...))).)))).)))))))....((((((..(((((..(((((.......)))))..))))).)))))).....)))))..))....)))).. (-92.60)
>Candidate_204
GGUCGGACUCGUCGAGCGCUCCCGCAGCGGUGAACCUGCGGUCCUGGACGAUCAGCGGGAUAUCGUCGAUACCGUAGUCCCGCGGCAGUCCGUCGACGGUGUCGUCAUCGAUCAGGAACAGCCCGGCCAGUCCUCGGUAGAUGUGCUUCUCGGUCGCACCGUGCGGGUGCGGGUGGUACCAGAGCGUCGCCGCGGGUUGUUUUAUCUGCCAACGGGGUUCCCAAGAACCACCGGCCGGCACGGUCUGAUGCGGCCCGCCGUCAGACUGCGCGGGAACGUGCAUGCCGUGCCAAUGCACGGUGGUCGGCUCGGCCAACUCGUUCUGCACGCGCACCGCGACCUGUUCCCCACGGCGCGCGCGCAGUGUCGGGCCGAGGAUGGACCCGUUGAAUCCCCAGG…
..(((...((((((((((((((((..(((((((((..((((.(((((..((((((((((.((((..((((...(((.(((((((.(((((.(.((.(((.((((.((((((((.(((((((((((.........((((.(((((.((..(((.(((((((.....))))))).)))....)).))))))))))))))))))))...((((..((((((((....))))).)))...)))).)))).))))))))))).)).).))))))))))))...)))..(((((((....))))))).)))).(((((((....((..((((.(((((.(((.(..........).))).))))).))))...)))))))))))))..))))))).))).)))))…
>Candidate_205
AGCGGUUACCCACCUGGGAGUCGCGGGCGGUGAUCUGGCGUUCCAGGACAACCGGGUCGACGGACAUCCGGGCGGCCAGUUCAUCGAUGGUGCUGGCCUGCACGAAAUCAGCUCCGCGGUCCAGGAAUUUCUCGGCGAAACCGCCCAAUCGGGGAAGCAGCAGACCGCGUAUCACCCCCAACGGGUGCUUACCGGUGAUCGCCGGGUUCAGUUCCUGACCGGACAUCGCGAACUCCUUGGCGAAGAUCUCGGCGUUCAUCACCAGCCACGAGUGGGUGUGGCCGGAGGCCAUCACAUACCGGACGGCUCCCACGGUGUCGAAGU
..........((((((((((((((.((((((((.(((((..(((.(((...(((......)))...))))))..))))).))))))...(((.(((((.((.(((.(((.......(((((.(((((((.((((((((.....(((....)))..........((((.(((.(((((.....)))))..)))))))..))))))))...))))))))))))....((((.((....)).)))).))).)))))........((.((((((......)))))).)).))))).)))...)).).))))))))).))))....... (-144.60)
>Candidate_206
CACGGGGAUACCCUGGUUUCGGGCUUCGGCGAGUGCACCCUGAACGCUGCUCGGGUUGAUGGCAAAGGUGAUGAUGCCAUCGGGCUUGAGUGCGAUUGCCUGGCGUAUUGCGGCGUUCUGGGUGCUGGCGGUGUCCUUUCCAUCGAUGAUCUGGGUUCGCCAGCCGAUUUCCCGAGCUGCCUCCGCCGCACCCUUCACCGGUUGCGCACAUCCCUCGGAUGCCUGCGAACACGGAAUGAGGAUCACGAACUUGCCGGAUUGCACAGGCGGACUGCUGACUGGGACGCCCCCGGCGACGGAGGCCUUUGCCGCGUCCACCCGGGCCCGAGCCUCCGCGGCCAAAGCCGCCGCGGCCUGCUCAUUUCCCGCCUGGGUGGGCGGCGGUGACUGACACCCACC…
..(((((...)))))...(((((..(((((....((((((.((((((.((((((((((((((((..........))))))).)))))))))((((((((...))).))))).)))))).)))))).(((((...(((.((.......))...))).))))).)))))...)))))((((...((((.(((.......((((((.(((((((((...)))))..))))))).)))..(((((((((((.((.((..(((((((((..(((((((((((..((((..(((.(((....))).)))..(..((((((((((((((((..((((..(((((((.......)))))))...)))).......)))))))))))).))))..)..........))…
>Candidate_207
GGAAGACGGUUGCUCCCAGGAAAACCGCUGCGAACGCCGGCAACAGGAAGCUGGCGCCCACUUGCGGAUUGCCCGAGCCCAGUAUCGCCGCCUGAAUGACACCGGCCGUUCCGGCGAUGGUGCCGGAUGCCACGAAGGACGCGGUCGUCAGUCCCGCUGUGGGUAGGCCGACCAGCCGCGCCGCGUCAGGAUUGUCACCGAUGGCGUACAGAUAGCGACCGACCGGGGUUCGCUCCAGUGUCCACCACGCGAUCAUGCACACGACGAGCGUGUAGACGACCGGCAAGGGAAUGCCGAGCACGCGUUCACCCAAUGCC
(((...(((((..((....)).)))))..((((((.(((((....((...((((((((..((((.((....))))))......(((((((...(((((........))))))))))))))))))))...)).....(.((((.((((.(((((((((.((((((.((....)).))).))).)))...))))))....)))).)))).)...........).)))).)))))))))..((((...(((((..((........))...)))))..))))...((((.((((((((.......)))))).))...)))) (-122.10)
>Candidate_208
CACACGCUACGCGCCGAGCACAAAAUCCGAGAUCAGGGCGUUGACGAGCGUCGGAUUCUCCAAUGCGGCCAGAUGGGCGACCCCGUCGAGGACCACGCCCGACGCCCCGGGGAUCGCCGCGGCCAUCGCGAGCGUCUCGGCCACCGGGAACGUCGCAUCCUCCGCCCCGGCGACCACCAGCACCGGUGUGCGCACGCGACCCAGCACCUCCCGUUGGUCCGGACGGUCCGGCACCACGCUGGUGACCGCCCACGAACAAGAUUCGACGUCCACCGACCGGACCGCCGCGCGCACAUACCCGGCCACCUCGGGACGCUCCCGCAUGGUCGUCGGACCGAGAAAGGCCUUGAGUACCUCACGGGUCAAGGGUCCGCGGAUGCCGCCGAGCGCUCUGGCCAC
.....((((.((((((.((...........((((.((((((((.((.((((.((.....)).))))((((.((((((....))))))..)).)).))..))))))))....)))).((((((((...((((.((((((((...))))).)))))))....((((..((((((((((......(((((((((((..((......))......((.((((((((.((((.(((((((.....)))).)))....((((.....))))......)))).)))))))).)).)))))))...))))......((((.....))))..))))))))))..)).))..(((((((((...)))).)))))...)).)))))).....)))).))))..))))...…
>Candidate_209
UGGCAUUGCUGGCCAGGAUGGCCGGAGCCGCCGCCCGCACCGCGACUCGCAGUGCCUCGCGGUGAUCCACGCGUGCGCCGAGUUCCUCGCGAUAGCGCGAGAUGAGUAGCAGCGCAUAGUUCGUGCCGGCACCGAAGACGAGCACGCUGGUGAUACCACCGGUGGAACCGUCCGGACUCAGGCCCAGGCCUGCGGCCACCGCGGUCCCGACCACCGAGCCGACCCGAUCGGCGAAGGCGAUCACCAGCAGCGGCACCAGCCACAGGAUGGGGGAGCGGUAGGUGACGAUCAGCAGCACGGCCACCACUGCGGCCGUCACCGCGAGCAGGGUGAAGUUUGCUCCGGCAAAGGAAUUCGCGAUAUCGGCGCCGAAGGCGGGCCCGCCGGUCACCUCGGCCU…
.(((.((((.(((((((.(((((((...((..((((((..(((((.((((..(((.((((((((((...((((((.((((.....((((((....))))))....((.((..(((...((((((..((....))...))))))..(((((((((.((..((((((.(((((..((.(.(((((....))))).).))...))))).....)))))).(((((.....)))))...))..))))))))).))).((((.(((.(...........).))).)))).......)).)).))))...))).)))...)))))))))))))..))))..(((((....))))).....)))))...(((....)))..)))))).)))))))))))).)))).…
>Candidate_210
GGGCCGCGAUCUCGGCGGCCUUGCGGAUCGAGCCACGCCACAGCGGGCCGUGCCCCGGCACCAAGACCUCGGUGUCCAGCAGGCCGAGCGCGGCCAGGCUGCGCAGGCACCCGUCCUGGUCGUGGUUGAAGAUCGUCGGCAGCAGCUGCGGGCCGUGUCUGCUGCUCAACGGAUGCCCGGUGAUCAAGGCAUCGCCCGCGAUCAGGACACCGUCGACGACAUAGGAACAGUGCCCGCCGGUGUGCCCGGGGGAGGGGAUCGCCGCCGGUGCGCCCGGUAGCGACGCCGCGAUGUCCUCGUCGAGGGCCAGCGCGGAGGGAAUGCCCUCGUGGGUCAGCCCACCCUUGCGGGCCAGCGCCAGCGUCCAGGCCAGAUAACGCGGUUGCCACGCGCGGGUCA…
.(((((((..((((((.((.....((..((.(((.(((....))))))))..))..((((((........))))))..))..)))))))))))))...(((.(((((.....(((((((((((((........(((.((((((((.((((...)))).))))))).).)))((((((..(....)..))))))..))))))))))))).(((((((((.....(((........(((.((((((((((...(((((..((((..((((.....))))..))))..(((((..((((((...))))))...))))).(((...((((....))))...))).))))).)))))..))))).)))))).((((......((((.......))))..)))).…
>Candidate_211
UGAACAUCGACAUCGUGUGGUGCCGGUCGGGACCGUCAUCGGUCACCGCCAUCACCAACAGGAAGCUGGCGUACCGCGCGUUGGAGGAGAACCACUUCUCGCCGUUGAUCACCCAAUGGUCACCGUCGAGAACCGCGCGGGUGGUGAACAGGGUCGGAUCGGCGCCGGCCAGCGGUUCGGUCAUCGAGUAGCAGGACGAGAUCUCGCCAUCGAGCAAGGGCUGCAGAUAGCGGGCCUUCUGCUCGGCGGUGCCGUACUUGGCCAGGAUCUCGGCGUUGCCCGAAUCCGGCGCCUGGCAACCGAAGACCGACGGCGCCCAGCGCGAGCGCCCCAGGAUCUCGUUGAGCAGCGCCAGCUUGACCUGGCCGUAGCCCUGUCCGCCGUGUUCGGGGGUCAGAU…
...(((.((....)))))((((((((((..(((((....)))))...(((.((((((.(((....))).....(((((((.....((....))..((((((.((.((((((.....)))))).)).)))))).))))))).))))))....)))..))))))))))((((((((((((((((((((.(((((....((((((((.(((..(((((((((.((((.....)))).)))..))))))..)))((((....))))..))))))))..))))).)))....(((((.((.((((.((.((((...(((((.(.....).)))))...)).))))))))..)))))))....))))).((((...((((((.((.(((....))).)).)))..…
>Candidate_212
GGCGCGUUGUCCCCGAGCACCUGCACAUAUGCCCGGGUCGCACCCUGUUCGGCGCCCCAGGUCGACAGGGCGGCGAAGACCCCGCGGGCCAAGCCCUGCCUGCGGGCGGACUCGGCGACACGCACGCACGACACGCCGAGCCAGCGGGUGCCGUCCGGUGCGGUGGUCACCGCGCCCCGCCCGACAGCCUCACCGACGGUCGCGAAGACCACCGUUCCGUCGACCACGGC
.((.(((.(((..((.((((((((.............((((.((((((.((((.......))))))))))..))))....(((((((((........))))))))).((.(((((((...((......))...))))))))).))))))))))..(((.(((((((((..((((..(((..((..........)).))).))))..))))))))).)))..))).))))) (-113.10)
>Candidate_213
CGCAGCAGUGCGUUGUUGAUGCGGCGGAUGACCUGCGGCACCGAGUUGGCCGGGUACAGGCUCUGGUCGGGGUAGGUGUGACCGGACAGGUUCGCGUCACCGGCGACCUGCCACCCGGACAGGUAGAUGGCCUUCAGGCCGGCACGCACCUGCUGCACGGCCAUGUUGCCGGUCAGCGCGCCGAGCGAGUUGACGAAAUCCAUGUCGUGGAGCUGCUCCCACAGCACCUCGGCACCACGGCGGGCCAGCGUCGCCUCUUCGACGACGGUGCCCUGCAGCGCGACGACGUCCUUGGGGGUGUAGGUGCGGGUGAUGCCCUUCCAGCGGGGGUUGUGGUCCCAGUCGUGCUGGAUCUGUUCCGGGCUCUUCGGCGUGCCAACGGUGGACAUGGUUGCUCCU…
.(((((...(((..(((((.((.((((.....)))).)).((((((((.((((((...(((...(((((.(((.(..((((((.....)).))))..))))..))))).)))))))))..(((.((..((((....)))).(((.((....))))).(((((((((..(((....((((((((((.(((((((((..(((((.((((.((.((((......)))).)).))))..((((((((((((.(((((.(.....).)))))...((((((.((((....((..((....))..))..))))(((.....))).....))))))....))).))).)))))).))))).))))...)))))))))))))))...)))..).)))))))))))))…
>Candidate_214
CCUAGAGAUGAAUGCGAUCAACUGGCGCAGACCGCUCGCGGUCAGCGUUCGUUUGACCCGCGGCCCCGCUCCCGACGGCGCCGCGCCGGUGAGUCGCGCCAACGACCGGAACGUCUUGGAUGUGGCGACCGCGAGGUCGGGUGUGCCCGCCGACUGGAUCACCGAUCCCGCCUCGGAGAGUUCGGUGGACAGCCAGUCACGAAGCAUCGCCACCCGCCGACGACCGGGCGGAUCCUCGGCGAGCCACUCGCGGGUGAGCCGGCCCGCUCCCAGCGGUAACGACAGCGCCACCUCGGGCUCCUCGUCGACCCCACUGGACAACUCCAACGAGCCGCCACCGAUGUCGAUGUUGAUGAUGCGCCCGGCGCUCCAGCCGUACCACCGCCGCACCGCCAGGAA…
....(.((((...(((.......((.((((..(((((((((((((((...........((((((.((((....).))).)))))).((..((((((((((...((((......((((((.(((((((...(((.((((((.(.(((((((.((((((.((((((((((((...))).))..)))))))....)))))).....((.(((((..(((((........)))))......))))))).....)))))))).))))))))).....(((((......((((((.....((((.(.((((((((.....(((....(((....)))...))).((....))..)))))))).).))))))))))...))))).....)))))))...)))))).…
>Candidate_215
GCGGCAGGCCUGCGUAGGUCGGCACGGCGGUGGUAUCCGGCAGGCCCGGCACGAUCUCGAAGUUCAGCUGGGUCCGAGCCAGCGCAUUGACCUCGGCGAUCACCGCGUCCACGGACAACGGAUCACCGGCGACCAGGCGGACGACGUCGACGCCGUUUCGCGCCUCGGCGGCCAGCGUCUUGGCCACCUCGGCGGGAUCGCCCAGGGCCGGUCGCACGUCGGGACCACCAGGCACCACCGCGGCGACGGUCUCACCGUCGGGCGUCUCGGUGGCGGCGGGCUCGGGACCCGAGGUCGGCGGCAACUCGGA
((.((.(((((((...((..(.(((....))).)..)).))))))).....(((((((..((.....))(((((((((((.(((.((((.(((.(((((((.(((.(((....)))..))).....(((((....((((.....))))..))))).....((((..((.((((((....)))))).))..)))).))))))).)))..))))))).(((((...(((((((((.((.......((((((.....)))))))).)))).))))))))))))))).))))))))))))))).))........ (-151.11)
>Candidate_216
AGCAGGGCCACCGCGGUCUUGCCCACGGUCAGCGGCAGCGCCUCGGGAUAGUCCGAGACCGCGAGCCGCGCCGCCAGCGCAGCGAUCGCCACGACCACGAUCGCCAGAUGCGCGACCAUGGCGCGGGCCCCGUGGAAGAACAGGAUGUAGAUGCCGGUCACCGCAAACACCGGUGUCGCAGUCAAACCGGCCAGUGGAUCGCGGUGGGCCAAGCCGGCCACCGCGAUCCCGAUGUCGAUGAACAGGAACAGCGUGAUCGACAUCCGCGGGGUCGGCCACGGGCCGAACAGCCAGUAGAACGGCCAGGCCACGGCGACGACGGUGAUCCCGGUGACCAGGACCCGCAUCGGUCCGGCCGGGUCGGCCAGGUCGGUGGCCAGCAAUGCCAGCAACGCGACG…
..........((((..(((((((((.((((.(((((.(((.((((((....))))))..)))..))))).......((((((((((((.........)))))))....))))))))).))).((((((..(((((....................((((((((....(((((.((((((.......((((((...((((((((((((.((.....)))))))))))))).(((((((((.(...(......).).))))))))).....))))))...((((((.....(((........)))..)))).)))))))).)))))....))))))))..(((((((...((((.((((((((.((((..((((((.((..((...))..)).)).)))))…
>Candidate_217
GCUUCUGCAGGCUGUGGAACAUAUCGUCGACGUUGCCGCCGGGGAAGUCGGUGCGUCCGCAGCCCUCCAGGAACAGGGUGUCGCCGGCGACCAGUCGGCCGUCGAGCAGGAAACACUGGCUGCCCGGUGUGUGUCCGGGGGUGUGCAGCAGUUCGAUGUCGAUACCGCCGACGCUGACCUUGUCGCCGUGCUGGUGGCCGGUCAGCUCGCUCAUCGCGAUGCCGGUGACAUUGGAAACCCAUUCGGCCUCAAGGGCAUUGACGUGCACCGGGACGGUGACCCGCUCCAGCAGCUCGGCGACACCGGCCAGGG
(.(((((..(((((((((......(..((((.((.((....)).))))))..)..)))))))))...))))).)..(((((((((((((((..((((((.((((.((.(((.(((((((....)))))))...)))...(((((.(.(((......))).))))))))))))))))))...)))))).((((((.(((.(((((.(((((.....))))..((((((((..(((....)))....(((.....)))......)).))))))...).))))).)))))))))....)))))))))........ (-145.40)
>Candidate_218
GUCUGCUUUGAGCGCCAUGGAUCAGGCCAACUUUGCGGUGGCGAUGGCGCGGCCGAAGAUCUUCUUCCCGCCGGUCGUCGCGGACAGCGCGAUGGUCACGGACUUGGCAUCGGCGUCGACCGACUUCACCCGACCGUUGAACACCAGCUCGGCUCCCACGCCGUCAUUGGGAACGGGGACCACCGCGGUGAACCGCACGUUGUACUCGGUGACCGCCGCCGGGUCGCCGACCCAUUCGGUGACGUAGCCACCGCCGAGGCCCAUGGUCAGCAUGCCGUGGGCGAUCGCGGUGUCCAGACCGACCUGCUUGGCGAUCUCGUCGUCCCAGUGGAUCGGGUUCAGGUCGCCGGACACCCCGGCGUAGUUGACCAGGUCCUGACGGGUCAGCGGAAUCACCUU…
....(((((...((..((((.(((((((..(((.((((((((..((((((((..((((.....)))).((((((((((.((((.((.((((.(((((.(((...(((..((((......))))..))).))).(((((.....((((..((((......))))...)))).))))).))))).)))).))..)))))))....)).))))).))).))))).((((((((.....))))))))...)))))))).))).....((((((((((((((.(((.(.((.(((((.((.((((((.(..((.((((((...)))).)).))..).))))..)).)).)))))))).))))))))).)))))))))).)))))..((((((((((..((((((…
>Candidate_219
GCCUUUCAUUGUUGGUCGUGCACCAGUAUCGGGGUGGAUGCCGCGUUGCGCCAGCGGUGUGUGUUUUGCACGCAUUGGUUCAAGAAUGGCAAAUUUGAGGUGGGCCAGUUCCGUAAACAAACGACCUCCCGUUGCGGCCUAUCGGAUGCGUACCGUCCGUGGACCGAGACGGUGUUCAGAAGAUCUCGUGAAGACACGUCUGGUUGAUGUUCGGAGCCUGCUACCGGCGACCAGUUGUGUCGCCCAGUGCGAAGUUUGCUGACACACCCUGGUCGAGUUGGGUAGUCGCGGGCUACGGCAAGUGCUGGUCGAGCGUGUGAGCCGCGAAGGGUGAGUGAAGUGACAAAGCGGGAGCC
...(((((((...((((((......(((.((.(((....))).)).)))....((((.(((((.....))))).((((((((.((((.....))))....))))))))..))))......)))))).(((.(((((((...(((.((((...(((..(((.((((.(((((((.((((((.....)).)))).)).))))))))).)))..))).((((((((((..(((((((.(((((((......((((...)))))))))))..))))))).....))))...))))))..((((....)))).....)))).)))))))))).)))..))))))).......((....)). (-138.80)
>Candidate_220
UCCGAAUAAUGAUUUUGAUAUCGAGCCAAAGUGACCAGUUCUCAAUGUAGAAGUUGUCGUAGCGGCAGCGAUCGGCGAUGGAUGUGUCGCCUUUAAGGCCGCUGACUUGGGCAAACCCUGUGAGGCCCACUUGCACGCGGUGGCGAUGUGCGUAUCGGUCGUACUGGGUAGAGAACUGUUCAACGAAGUGUGGCCGCUCGGGCCGGGGGCCUACCACGGUCAUGUCUCCCCGGAAGAUGUUCCACAACUGCGGGAGUUCGUCGAUAGACGUUGAUCGAAGGAUUUUCCCUACUGUCCCCACGCGACUAUCUGCCGCCACGUUCCACUGAGUCUGCGACUCGACCUCAUUUGCCGGCCGCAUGGAUCGGAACUUGAGCAGCUCGAACUGCUUUCCGUCUC…
..................((((((((.....(((.((((((((..(((..(((((.....((((((.......((((((......))))))......)))))))))))..))).((((.(((.((((....((((((((....)).))))))....)))).))).)))).)))))))).))).....(.((((((((..(((..(((((((......((..(((((((....).)))))).)).......(((((((.(((((((((.(((.(((.(.(((......))).).))).....))).)))))..((((((.(((((..((((((...))))))............(((((...(((.((((....((((((......))))))))))))))…
>Candidate_221
GCCCGCCGGCGAUGACGAGGACCGGCAGCGCGCGCUCGCCGCGCAGGUCGGCCCCCGGCACCCAUUGCUGUUUCAGCGGUGCGACCGCGGGAACCCAGACGCGCGCCGCGCCGGUCGCCGAAAGCUGGCGGUUGAACUCGUGGCGAUAGUCCGGCGCGGAAGCCAAUACCGCUGCAGUGAAGGCAUUCUCGUCCGGUCCACCGAUGGCCAGUCGGGCGUCGGGUAGGUUGGAAUCCACCGCCAGAUCCCCGUAGCGGGGUUGCGCGGCGACGGUGCAGGUGGCGGUGACACCCGUGCGCACCAGCGCGACCAUCAGGUCGCGGGCGUCGAAAUCGUCGUCAGGGACCACCAGCUCGGCCACCGAGAUCGCCCUGACCUGUUCCCCGACGCGCACCCGCA…
..((((((..((((((((((.(((((.(((((.(....))))))..)))))))..((((.(((...((((...))))((((((..((((((....((..(((.((((((((((.((((((....((((((((.((....(..(((.((....(((......)))..)).)))..).(.(((....))).).(((((.((.((((((.((....)).))))))...))))))).)).))))))))..(((((...))))).....)))))))))))).))))))).))...))))))))))))...((((((....))))))))).))))...)))))))).((.....)).(((((.(((((..(((.((((((.((((.((..((((((((....)).…
>Candidate_222
CGCGCUACAACUCGGCGAUGAUCUGCCGGCGUUUGGCGGUGUACUCCUCGUCGGUGAUCGCGCCGGUCGCGCGCAAUGUCUCCAACUCCUGCAACCGCUGGGCGGUACUGAUCGAGGGAGUGGGCUGCGGCGGCGCGGCGGUAGUGCCUGCCGGCGGUUCGGGUGCCGCCGCACGCUGGGCGGCCGCGCGACGCACCACGGCCUGCACCUGUGCGCGCGCGACGGGAUUGUCACGCAAGUCCACCAUGCUGUUCAUCCCGAU
(((((......((((((.(((((.(((((((...((.(.....).)).))))))))))))))))))..(((((((.....(((..(((...(((((((...)))))..))...))))))(..(((((..((((((((((.((...((.(((.((((((......))))))))).))...)).)))))))..)))....)))))..)...)))))))))))).((((((...((.(((.(.....).)))))...)))))).. (-128.00)
>Candidate_223
CCAGCGUGCGUCGUACAUGGCGCCGUUACCGUUGACGAAGGAGCCGCCGUGGAUCCACACCAUCACCGGUCGGAGGGUGUUCUCGGGUGCCGGCGUCCAGACGUUGAGCGUCAGGCAGUCCUCGUCGGUCUGCUUGCCGAACUCCACUUCUCCGCUCUCGCCCUGCAGGCACCGCGGGCCGGCCUUGGUCGCGUCGCGGACGCCCUGCCACGGGGCGACCGGCUGCGGAGGCUGCCAACGCAGCGGACCGACCGGUGGUGCCGCAUAAGGGAUUCCCGCGAAAUUGCGUUUGUC
..((((.((((((....))))))))))......((((((.(...(((.(.((((((....(((((((((((((..((.((..((((..((((((((....)))))).))..(((((((.((.....)).))))))))))))).))....((((((..(((((((((((((.((((((.(((((....)))).)))))))..).)))))...)))))))......))))))(((((....)))))...))))))))))))).........))))))).)))......).)))))) (-137.12)
>Candidate_224
UGACAGGGUGCGUGACAGGGUGCGUGACAAGGUCGCGACGACUCGGGACAGGCGUCGCCCAGAGCCCUAGGGCAGCGGUGCCUCGGGCCCGGCGGGGUCGGGCAGAAAUUGAACCGGUCCCGGCGGGAUGUUCGUCCCCUCCGGCGGUGCGGUACCGGGCAGCGGCUGACCGAGGUCGGCGAUGUUCAUCCGGCCCAGCGCGCCGUGCACCAUCGCAUGGGUGGCACGCAGGUCGUUCACGCGGUCGAACGGGCCCGGUUGCAUCGGAUCGAGGGGGUACGGCGAGGUCGGUGCCGCGUCCGGACCGGGAUGCUGGACCUGGAAGUUCAGCGGGUUCAGGAACUGGCUUAUGGCGAGCACCGAGGCAUCGGGGGCCAGGGCCGGGGUAGAUCCAGGUAC…
......(((((........((.((((((...))))))))..(((((.((..(.(((((((.(.(((((.((.(..(((((((((((.((((.((((..(((............)))..)))).))))..(((((((.(((((((((.(.((((.((((((.((((((((((..((((((.(.....)..)))))).....((((((((.((..(((.((..((((......))))..)).))).((((.(((((......)).)))..)))).)).)))))))).)))))..))))))))))))))).).)))))))...))......(((.((((....)))).)))...))))))).)))))))))))..).)))))))).)))).))).)..)).)…
>Candidate_225
GGCGGAUCUUGCCGACCUCACUGUCGAACGGAGGGGUCGCGCCGGUCAGCGUCAGCGACCGCUCGGUGUCGUCGAGCACGUGCACGAAACACACGUCGGUGGCCGUGGCAUCGGUGAUCAUCCGGGCGGCGGCCGCAGCCAACGGCUCCACACCGGGACCGCUGGAGGUCGCCUGGAUCAGUUCGCGCAGCAGGGCCAGCUCCCGGUCGGCGGUCAGGAUGGGGCUCGUCACCGGUAGAUGCCCUCCCGUAGAGCGGUGGCCACCGCGCCGGUGCGAUCGCCGACGCCGAG
((((((((..(((((((((.(((.....))).))))))).)).))))..)))).((.((((..((((((..(((.((....)).))).)))).)).)))).))..((((.(((((((((..((((((((.((((((..(((.(((..((.....))..))).))).((((.....)))).((((..((.(.(((((...((.(((((.(((((((.......))).))))))))).))..))))).).)).)))).)))))).)))).))))...))))))))).)))).. (-146.70)
>Candidate_226
CGCCGCCGAAGCACUGGCUGCGCUUUCCGUUGGCCGCGGCCGUGGAGUAGAUGUACUGGGCGAUAUCAGAGCUGCCGACGAAGCCGACGGCCUGGAUGUCGGGAUGGGUCAGGAUCGCGUCGACAGCCUCCUUGUCGCCGUGGACGACCUGGAAGACGCCUGCGGGCAGGCCCGCCUCGACGAACAAUUCGGCCAGCCGCACCGGUACCGACGGGUCGCGCUCGGAAGGCUUGAGGAUGAAGGCGUUGCCACAUGCGAGCGCCGGACCGGCCUUCCACAGCGGGAUCAUCGCCGGGAAGUUGAACGGCGUGAUCCCGGCGACCACACCGAGCGGCUGACGGAUCGAGUACACGUCGAUACCGCCUCCCGCGCCCUCGGUGAACUCACCUUUGAGCAGGU…
...((((((..(((.(((((((((.......)).)))))))))).............((((((((((..(((.((((.((....)).)))).((..(((((((.(((((((((.(((((.((((((.....)))))).)))))....))))......(((....)))..))))).)))))))..))...(((((((((((..((((.......((((((....((((((((...((.....((((((((.....)).))))))...))))))))))....((((((((.(((((..........)))))))))))))))))))..)))).)))))))..(((((((((...((.((((.(.((.((((((((((((((((....))))...)))..)))…
>Candidate_227
CGGCGGUCCUACUGCGGCGGCCGGGGCGGCGAUGACGACCGGUGCGAUCACCAUCAUGAUUACCGCGGCCAUCCCGCCCACGCGCCUCAUGGCAGACUCGUCGAUCGGACGAGGUCGAAUACGCCGCCCGCCCAACAGGCCAGCGGUAUGACCGCCGCCGAUGCCAGCGACUCGACAACAUCACCAACCCUGGCAAGCAGCGGGUUUCCCGGUGCGCCCCGUCCCCGGUACCAGGCAGCCGCG
((((((((.((((((((((((..((((((.((((.((..((((..(((((......)))))))))))..))))))))))....(((....))).((((((((.....))))).)))......)))))).(((.....)))..)))))).)))))))).........(((....((.....))......(((((...(((.((((...)))).)))...(((....)))..)))))....))). (-107.50)
>Candidate_228
GUUCGGCAUCGACCCGCAGAACGGUGCGCCACAGGUCGUCGACAUCGACCGGCCUGUCAUCGACGAUGGUGUAUCGAUCAUCGAUCGCUGCACACGCCGCCGUUGCCAGAUCGAUGGACACCGGCACCGAUCCGUGCACAGAUCCGUGCACAGUGGCCGGGCCGACCACCAGGACGACCGUCACGGCGGAUCGGUCCAGGCGAUCUGGACGCGUUCGACGGCGGUCCCGCGCAGCACCAGCGUCGCCCGCCCCGGCGGCAACACCACGGGUCGGACGGUGCCGAGCAACGGGGCCUCCUCGGUGGCGCUGCUCAUCACCAACCCCGUGCUACCGAGCUCGCGCAUCAUCGCGGGCACCGGAUCGUAGAGUGCGCGCGCCGCUCCCCCGGCGCGGCGCGC…
..((((((((((((((..((.((((((((((((((((((((....))).))))))))..........))))))))).))...((..(((((.(..((((((((((((((((((.(((((..((((.(((..((((((((......)))))).).)..))))))).((.((..(((....)))..)).))....)))))..)))))))).......))))))))))...).))))).(((((...(((((((..((.(....).))..(((((((..((((((((((...(((....)))(((((((((.................))))))))).))))).)))))...((..(((((((.((((...((((((((((((......)))))).))))))…
>Candidate_229
ACGAGGUCGGCGAGGCGUACUAGUGGGUCGUUUUGGCCUGUUCCUGGGUAACUUCGCGAGAGGCCGUGAAGCUCGGCGACCGCCUCUAGCGCAAGAGCAAAUUCGCCGACAAAGUACGAGUCUUGAAGCGGAGGUAAGACAAAUGGAUACUGGACGAUCUUUUCCAUGUACUGGUUGGCGCGAGUGCGCAUUCCUUUAGCAAGGUCGGACUGCGCCAAUACAUCCAGCACAGUUUCGGCAUCAAACGAUAAGAGGUAGUGAACGCGGUCGAAGCGGCCUAGCAGUCGCACGGCUUUAAGUACGCUUAACAGUUCGUCGGGCUGCAGUCGAUCUAUGUCAUCGACAACUACCAGGACGUUGACUCCGGCUUUCUGAAUCGUCGCGGACAGCUUUUCAAAG…
.....(((((..(((((((((..((((((((((((((((((((((((((..((((((..(((((((((....(((((((....((((......)))).....))))))).....)))).)))))...)))))).........(((((....((.....))..)))))......((((((((.(((.((....((((....)))).)).)))))))))))..)))))).((..((((...(((....)))..))))..))))))).)))))))))))))))..((((....))))...)))))))))............(((((((((((....((((((.((.......((((((((((......((((.((((........)))).))))......))…
>Candidate_230
CGCGGAUUAAGUGGUGGAGAAGUUGACGGGUGUUGCACUCAGCGAGCGUCCGCGCCAGCCUGUCGCGCAGGAACACAACCACCUCGUCGUUGAGGACGCGAGUCCGUUCGUCGACAGGGAUAUCGCCGACGGGGCGAUUACAAUUCAGGCGGAGAUGGGCGCCGAGCUCGUCGAGAAUGUGGCCGACGAGUGGCUUGGCCACGGUCCGCGCUGAGGGUAGGCCGCCUGGCCAGGCGAUCGGGUCGCCGUCAGACCGGAGGACAUGAAUCAUCCGGCGUUCCCCGGGCGGUGCCAGGAUGUCUAGUAGCCGAUCAGGCUGGUUAUCUGAUUGCCCGGAUCCAU
...(((((....((..((((......(((..(((((.....)).)))..))).((((((((((((.((......(((.((.((..((((.(((((((....))))..))).))))..))..((((((.....))))))......((((((((((((((((.....))))))).....(((((((((........))))))))).))))).)))).(((..(((((((((...((((((...))))))....(.(((((.((......)).)))))).....)))))))))))).)).)))......))))).)))))))))..)))..)..))..))))).. (-150.50)
>Candidate_231
UCGGGGAGAUGCAGUCCAUACCGGGCCGUGGGUGGUUUCGUGCUCAGGAUCCGGUUGCUGAGGCGGUCUACGAUGCAGUUCGCCACGCCGCGCCCGCCAUCGACAGCCUGAGUCACCGCGGAACUGCUCGCAUGUGCUACGAGAGCCCCGCUACCUCGCCUGACCUUUGCCGCUACUCCCGUGGGUCGCUGACGGACUUCGGGGGACGAUAGCCACCCCGAGUGCAGACCACCGAUUGGGCGCUUGUCAAUGAUCGCCAGAACCCGGACGCCCCUGCCGCUGGCACGCCGAGAACCGUCCUGUCGACCUUGCUGGUGGGUACGCCUACCCCGCGCCGACGCGAGAUAACCCGACGUACACGGCUACUUUUGACCCGGCCCUGCCGCCGCC
...(((((..((.((......(((((.(((((..((((((((((((((...((((.((.(..(((((...(((......)))....)))))..).)).))))....)))))))....)))))))..)))))..(((...(....)...)))......)))))......)).))..)))))..(((((((.(((((..(((((.((((((..(((....((.(((.....)))))....)))..))))).......(((((....(((......)))...))))).).)))))..)))))..).)))))).((.((((((....))))))..))(((((((((........)).)))...))))...........((((......)))).. (-143.40)
>Candidate_232
GAUGUGGCGAGAGAUGAAACAGGCUGUCCCAUGCGAUGAUUCCACCGUAUCGGCCGUUGAGGUCCAGCGAUCGCAUAUCGGCGAUAUCCCAUCGAUGGUCCGGGAAACGCUUCCUGGUCAUCGUGAUCAUCUCGCUGGAUGAGUCGACCCCGUGAAGCAGGCAUCCCUGGUCGAUCAGGUACUGGCUUAUCGGCACUGCUGUCCCGCAGCCCACGUCGAGGACGGUGCGACGCUGAGCCGGUAGGCACGCCACGAAUCGGUCCAGCCACGUGCGUUCGAC
(((((((...(((((((.....((((..((..(((.((((........))))..)))...))..)))).(((((......)))))....((.((((((.(((((((....))))))))))))))).)))))))((((.(((((((.(((...(((..((((....)))).)))....)))...)))))))))))...((((.....)))))))))))..((((.(..((..((((..(((((.((....))....)))))..))))..))..)))))... (-108.20)
>Candidate_233
CCCGUGCGGUCAUGUUCAAGCCGCCGAAGGCCAUUUCCAUACCUGCGGAGUCCACGAUCCACUGGGCAGGGGACUCCAUACCGAGCGGUUCACAGAGCUUUUCCUGCAUGUACUCGCUGAGGAGCCGACCGGUCGACCGAGUUACCAGAGCGCCCAGCGCCUGAGUGUCGGUGGAGUUGUAGCGGCA
.((((.(((((.(((...((((((((..((......))........(((((((.(..(((...)))..).)))))))....)).)))))).)))..(((((((..((........)).))))))).))))).((.(((((..((((((.((((...))))))).)))))))).))......)))).. (-70.20)
>Candidate_234
GAGCGACGUAGGCCGAACAGGUCACCGUGGCGCCCGGUACGCAGCACCCAGUCGGUGAUGGUCGACGGCGACGGACGGAAUCCCAACCGUCCCAGUACUCUCGCGGCAGGAGCCACCGACGGAACGAUGCCAAUACGCCGCGCGAUCUGGUCGAGAAUCCACCAAUCGUCGCGGGACUGCCCUCGUGGCGGCAGAAUCGGCUUCACCCAUUGGGCAUUGGGCACGGUGGACUGCGCCUGGGUGAACACCGGGAGUUGCUCGCGUUCCAGCCACAGCGUCGGCGGGAGGAUCCAAUGCGCCAGCCGCGAGGUCUCGGUGACGUAGGGGUCCAGCGACACCAUCAGAUCCAGUUGCGCCAAGGCAUCGGCGGUGGUCGAGCUUUCGGGUGCGCUGGUGACC…
..((((.((.(((..((((((((((((..(((((((...((((((.((((((.(((((.((((((.((((..((((((........))))))..((.((.(((.(((....)))..))).)).))..))))......(((((((((.((((.(.....).)))))))).)))))..((((((.....).)))))..))))))))))).))))))...((((...(((((...((.((((((....).))))).))...((((..(((.(((........))).)))((((((.(((((((((((....)).)).)))).)))..)))))).))))..)))))...))))))))))..(((((.(((((....)))))))))))))))))..))))))))…
>Candidate_235
CCGGGUUCAUCGUGGCCGCGCUGAAAUGACGUUCGGCGGCGGCGUAACCCACGUUGGACGGGAGGUCUUUCGAUAUGUAGAAACGGUCGUUGUAGUUGACCUCCAUUGUCGGCACGAACGCUAUGCCGAGAAGCGCGAUCGCGAGGGUCGCUGCGAACACGGCGCCAGGCCACCGCACGGUGACGGUGCCGAUGCGCCGCCAACGCCGGACGUUCGGCUCGCGCUUGGGGUCCAACAGUCCAAAGCGACUCGCGACCACCACGACUGCCGGCGCGGCCGUCAGUGCUCCGGCGACUACCACUACCAGCCCGAUUGCCGAGGGUACGCCCAGUGCCUGGAAAUACGACAGACGUGCGAAAUGCAAGCACAGGGUCGCGCCGGCGAUGGUGAGUCCCGAAC…
..(((((...(((.(((..((((((......))))))))).))).)))))..(((((.(((..((..(((((((..((......((((((.((.((((.(((((.((.((((((.........)))))).))..(((((((((.(((((((((((....((((((..(((.(((((.....).)))))))...))))))....))).(((((((.(((((.......))))).))).))))..))))))))..((((((((....((((((((((((((((.((((((((((((..................)))))).))))))..((((...))))......)))....((((.........))))..))))))))))))).))))).)))(((...…
>Candidate_236
AGUAUCUUUCAGCAGGUAUCCCGAGGCGCCCGCGCGCAAUGCGGCGGCGAUGUACUCGUCUGCGUUGAAGGUGGUGAGCAUGGCCACCGCGGGCGGCGACGGCAGUCGCUGCAACUCGGACAGCACGGUCAGGCCGUCCUUGCCCGGCAUCCGGAUGUCCAGCAGUACAACAUCGGGCUGGUGUUCACGAAUCACGGCGAGAGCACCCACUC
.((((((......))))))(((((.((((....))))..(((((.(((.(((..((((.(..(.......)..)))))))).))).))))).((((((((....)))))))).....(((((...(((....((((........))))..)))..)))))............)))))..(((((((.((........)).)))))))..... (-87.10)
>Candidate_237
CGAGAACCCGACCAUCAGCAGCGGGAACAGCGCGAAGAUGGUGAAAUAGGUGAUGCCGGCGGCGUAGAAGUCGCCCUUGCAGUCGUUGUAGCGUUCCUGGGCGAGCAUCACCCGGUUGAACCACGCGAACCGACUCCGCAGCCGGUCCAUGAAGCCGGGACCGUCCUGCUCGGACUGUGCUGUCGCUACCGCGUCGCGGCCGGCCAUGUGCUACCCCUCAGUGCGUCGGCGCCAGGAAACCCAGCCGGUCAUAUACCCGCUCGACGGUGGCUGAAGCCACCGCGGCGGCCCGCUCUGCACCCCUGGCGAGUACCGCCUGCAGUUCGGCGGGAUCGGCGAUCAGCUCGUCGACGCGCGCCUUGAUGGGCGUGACGAACUCGACGACCGCGUCGGCUGUCU…
.......((((((..(((((.(((......((((....((((..(((.((((((((.((((((......))))))....(((.(((....)))...))).....))))))))..)))..))))))))..((((....((((.((((((.((....))))))))..)))))))).))))))))..((((((...((((((.(.((((((..((.......))..))).)))((((((.......(((((((......((((.((.(((((((....))))))))))))).((((((((((.....((((.....)))))))))...)))))))))))).......((((((((((((((((....))))))).))...)))))))(((((.((((.((((…
>Candidate_238
GAUGCGUGUUCGAGCUGCUAGCUGCUCGCUGCAGGCCGCAGGUGCCAUUCUGGCAUGGAUCCCAGAAAAAAUCCGUGGCCGCCGUCAUUGACGAACGCGCCAGUAACUUCGGGCUAGCCCCGUAAGCGGCGUUUGAUCCGGGCCAGCAUCGCCGACAUCCCGCGCAAUCGCAGCGGACUGAUCAGCGCGGCCAGACCCAGCGCGGAGUAGAAGUCGUCGGGCACGGCCAGGAUGUCCUCGGCGGACUGCCCGUCCAGCCCGGCGGCCAGGAUCGACGCGAAGCCGCGGGUCGUCGGGGCCUCGGCGGGUGCGCUGAAGUACAGCCGGACGUGCUCGCGAUCGGUGGCGUCGACAUCGAGGAAAAGCGGCGACUGGCAUUCGGGGACCGGCU
...((((.((((((.((((((....(((((((.((((((.(((((......(((((((((..........)))))).)))..((((...))))...)))))........((((((.(((.(....).)))........(((((.((..((((((((((((.((((.....(((....)))....))))((((...(((.((((.........).))).)))...)))).)))))))...))))).)))))))...))))))))))))....((((.((((.(((((.((((((.((.((.(((((..((((......)))).)))))..)).)).)))))).))))).))).).))))......))))))))))))))))))).))..)). (-177.8…
>Candidate_239
AUCGUCUUGUCGUCGGCGGUGAGGUGGCCGUACAGCGCGUCGAGUUCGGCCCGGCUACGGAACCGGCCGCUGUCCUCGGCGGCCUUGGCCCACGGGAUCGACACCGCGGUCGGGAUGUGUCCGCCGCGCAGCGCACCCUCCUCCGGGUAAUCGGGCAUGUGGGUGCGCUCACCGGUGUACUCCUGCGGUGAGCGGACGUCGAUCAGCGGCUGCUCGCCGAGCGCGGCGAGCACAUCCUCACGGAAGGCGCGGAUCGCGCUGUCAUCGCGCUCGACCACCGGAUAACCCGAACUCGGCUUGUUCGGCACGUCCAGGGUGGUGUCGCGGCCGUUGCUCACCCACAGAUCGCGGCCACCGUCGAGCAACCGGACAUCGGGGUGGCCGAACAGCGUGAACACC…
...(.((...((((((((((..((((((((((.((.(((((((((.(((((((((.((......((((((((....))))))))...((((.((.(((.((((.(((((((.(((((((..((((((((.((((((((.(.(((((....)))))...).)))))))).....((......))..((((((((((.(((......))).)))))))))).))))))))..)))))))...(....).....))))))).))))))).))...(((..((((((((.(((....))).))))))))...)))..)))).)))))).)))))..)))).......(((((((((.((....(((((((.((......((((((((..((.((((.......…
>Candidate_240
CAGUCCGACACCGCGUCCGCCGUAGAGCCAGAACACCGCCCACAGCGUCCGCAUCAGGUGAUUCGAUGUGGGCGCCGGACCGGAGGGCACCGGCUGCACGGGAUCGGUCACCGGCUGCUCGCGGACCACUCGGUGAGCACCUUCGACCAGAUCUCGGCGAAGGCCUCCGCGGUGCGGGCGGCGGACCGUUCCUGGCGGGUGCGGUCGGCGUUACGCCCGAGCUCGGUCAACCGGUCGGCAUCGUUGAGCAGGGUGGUGAUGCCAUCGGCCAGUCCGGCCGCCACGGCAUCGUCGCCGCCACCACGCGGGGCGACAUUGACAACGCCUUGGUCGGUGCCGAGUUCGGCCAGGGCGCCGUAGCCGGUACACACGAUGGGCGUGCUGUAGGCCAUGGCAUGG…
.........(((((..((((((..((((..(..(.((((((...(((((((((((.((....)))))))))))))....(((((((...((...(((.(((((((((((...((.(((((((.((....)).)))))))))...)))).))))))))))..)))))))).)....)))))).)..).)))).))))))..)))))(((((((..((((((((.((..(....)..)))).)))..).)).(((((((((((((((.((((...(((((....(((((...((((((.((.......)))))))).........(((((((((((........)))))))))))))))).)))))((((((((.....)))).)))))))))))))))..…
>Candidate_241
CAUAGAUGCCGAGCAGUAGGGCAUCGGCGAUCACGGUGGCGAUGGCCGCGCCGACGGCACCGGCGAAGGCCAGCAACGCCACCAGACCGAGCUUGACCGGGAGCAGGCUCAGGUUGGCGACCAGUCGGGUGGUGUCGCGGCGCUGCAGGUAGAGCACCGCCUGGAAGACCGAGGUGAUGGUGCGCAUACCGCAGAACAUCGCCAUGAUGAUCAUUGCGACGGCCAGCUCGUCGGGGGCGGGGGUGAACAGCAUGACCACCCCGACCAGCAGGACGAGCAGACCGGCGCCCACUCCCAGGAUCAGCGUGCUCUUCAGCGGCGGGCCGGCCGACAGGUGACCAUCCCCCUCGCGCAACGCCCGGUUGUAGGACAUCCCGAAUGACUGGCCGACGGCGACGA…
.....((((((.((((..((((..(((.(((((..(((((((((...((((((.((((((((((....))).....(((((....((((((((((........))))))).)))))))).((....))..))))))))))))).((.((((..(((((((((((....)).))))...)))))...))))))....)))))))))..)))))..(((..((.((.(((.(((((((..((..(((.....)))..)).))))))).))).)).)).)))..)))..)))).............(((((((((....((((.(((.((((((...(((((.(((.((.((((((..((.(((((..(.((.....))..)..))))).))...))).)))…
>Candidate_242
CCCCAGCACUGCGGCGGGUCCCGCCUCCGGAGCGCGCAGCGGAUAUCUCCGGACGGCGCGAUCCUGGCUAUUCCGACGGCGGAUCCGGGAGAACCCGCAGAUGACCGCGUCGACGACCGUUGGGUUCCGGCCGACGCACCGGUGGCGCCAUCAGCGCUCCCCCGGGCAUACCGGUGGUGGGAUCGGAGAAUCCUGCGGUGACACCGUUGACCGUGGAGGCCAUGCCCUCGCGUCCCUCACGCACCGCAUCGGCGAGCGCGACGAGGUCGUCCUCGUCGGGGUUGGCCGGCAGCGGGCCGGCGUGGCGCACGAGUUCCCACCCACGCGGGGCGGUGAUGCGGCCGGCAUGCACGACGCACAGAUCCCAGGAGUGUGGCUCGGAGACGGUGGCCAACGGCC…
((((..(.((((.((((((((.(((...(((.(((((..((((....))))....))))).))).))).....(((((((((...((((....))))..........(((((..(.(((((((.(.(((.((((.((((((((..(((.((((.((((((.((((.....)))).((((((((((.....(((.(((((.(......).)))))))).((((((((...((((.....)))).((((.(((((.(((.((((((((....))))))).).))).)))))..))))...))))))))...)))..))))))).....)))))).))))))))))))..)))....(((((...((....)))))))..))))...))).).)))))))).…
>Candidate_243
CGCCAGUUGCUGCUCGGGACGGUUGCCGACGGCCGACGGCGCGGCGUCGGGAACAUCGUCGGCGCUGACGACGUCGAGAUCGGGGAAGCCCUCGGUACGGGACACCACGGCCGGACGCUGCGCAUCGGAGGUCAGCACGACCGUGCGCACCCGUGCGGGCAGCGGACCGUCGAGCUCCUCGUCGUGGAACAGCGCCGUCUCGUAAUCCACCGGCGCGGCGUUGAGGCGGGCCAGCGCGCUGAGGGCGUCGGUCAACCCGACCGCGGCGACCACCUGGCUCGCCACCUUCAGCAAUACCGUCGCACUGUGCUGGGCCAGGGCCACCGUCGCCGCACUGUCACCAGCCAACACGAC
.....((((..(((.((((((((.((((((((....((((((.(((((((......((.((((((((((((((..((((((((((....)))))))..((....)).((((.(..(((((((((.(((..((..((((....))))))..))))))..))))))..).))))..)))..))))))....))))))))...)).......))))))).)))))).(((((.(((((((((((((((.(((((.....)))))...(((((((....)).))))).))))))))......(.....).))))))).))...))).))))))..)))))))).)))))))))..... (-177.92)
>Candidate_244
GCGGAACGGGAUGUCGCGAUCGACCUCGGGCUCCCUGGGCAGCCCGAGCACCCGCUCGCCGAUGAUGUUGCGCUGGAUUUGGUCGGUGCCGCCGCCGAUCGAGGUGAAGAACGCGUUGAGACUCAGGAAGUUCACCUCGUCGGCCUCGGCAUUGUCCGGUCCGGCCAGCAGCGCAUCGGCGCCGAUGAUGUCGGUCUUCAGCCGUGCCUCGGCGUGCAGGAUGCGCGAUGUCGCCAGCUUGCCCAGCGACAUCACCGGGCUUGCGGUGCCCUGUUUGGCCUCGGCCUUUGCGCGGGCAUUGUUGAGGCUGUUCAGCUCUCGCAGCGCGAGCACAUCGGCCAGUGACCUGCGGAUCGCGGCAUCGCCCAGCUUGCCGUGCGUGCGGGCCAUUUCGACAAG…
(((...((((((((((((((((((((((((((((...)).))))))))....((..((((((((.((((((((((((((.((.((((((((..(((((.((((((((...((...(((.....)))...)))))))))))))))..)))))))).))))))))))..)))))))))))))).)).....)))))))....((((.....))))..(((((.((.(((....))))).)))))...)))))))).))).(((((((.(((.(((..((((((((((...(((....)))..))))))))))..))).....))).))))))).....(((..(((..((((((((((((((...)))..(((.(((((.((.(((..(((((..((((..…
>Candidate_245
CCGUCGACGAUCCACACCAUCCGCUUGUUGACGAUCGCGGGGUACACACCGUUGUCGGUGGUCAGCCACGGCGCCACCGCCUCGACCCGCUGGGCCGGAUCACGGUUGAACAAGAUCUUGCUGUUGUCACCGAUCACGUUGGACAGCAGGAAGUUCCGCUCGGCGAACUUGGCUGCGAAGACCGCACGCGCCAACCAGUUGCCCACCGGGACGCCACCGCUGCCCUGAUAGGUGUAGUUCUUGGUCUCGGUGUUGGUCUCGUAGUCGUACUCGCGAU
.(((((((((..............))))))))).(((((((.(((.....((((.(((((((..((....)))))))))...)))).((((((((.(((....(......).....(((.((((((((..((....))...)))))))).))).))))))))))).....((((((((.((((....(((.(.....).))).(((((((((.(....(((((((.....)).)))))....))))))))))..)))))))))))))))))))))). (-111.84)
>Candidate_246
ACUCGACGGUCCGACUUCCGGUGGCCCGAUUCACCGCGCCCUUGACAGCGCUCCAGCUUGGGCCGGUCACGCUAUUCCGGCCGCUUUGUCCAACUGCUGCAACAGAUCAUGUGCGGCCAAUUCGACAGCCUUGUGCCGCCAUUGCGCCGCCCGGUACACGCACGCGAUGAGACCCGACCGGUGUACGCGACGAAAGUCGCCGUAUGCGAACGCAUAUCGGGCCUUGGUCCCAUCGGUGGCACCGUCGGUCAAACCCAGGUGCCAGCGCGCGUAGUCCGCCCAGGAGUGAUCCUCCAGAUAGGAGUUCUGCGCAUCGGCGCCGGGCUGCACCUCACCCCAGUCGCUGUCG
...((((((..(((((...(((((..(((...((((.((((.....(((......))).))))))))...........((((((..((.....(((......)))..))...))))))...))).((((((.((((((....(((((((((((((((((((.(((((((.((((...(((......(((((....))))).((((((....))))))))).....)))).))))..(((((((...((.....))..)))))))))).)))).))..)))..)).)))...((((.....))))....))))).)))))).))))))....)))))..))))))))))) (-147.50)
>Candidate_247
CACAGCUCGCUGACCCGGAUCCCCGUCGCAUACAGCAGCUCGACGAUCACCCUGUCCCGCAGGGCCAGCGGAUCAUGUUGCUGCGCACCGAUACUGAGGGCAUCCAUGGCAUCGAGGGCCUGGUCUUGACGUAGCACGGCAGGCAGCACGCGGUGCGAUUUCGGUGUCUGCAGCCGCGCGGCCGGGUCGGUGCCGAGCAGCCCGCGGUGCAGUGCCCAGCCGGUGAAGGUCUUCACCGCGGAGGUGCGCCUGGCCAGCGUGCUGCGCGCCGCCCCGGCACCGGCCUGAGCGGCCAGCCAGGACCGCAGCCGCGGCAGGGUCAGGGUGCUCAGUCCGCCGCCGGUGAACUCGAACA
...((.((((((...(((....))).........((.((..(((((.(((((((.(((((..((((((((.(((.....((((.((((.(.(((((.((((...(.((((((((...((((((((........((.((((..(((((((.(((.......)))))).)))).)))).)))))))))))))))))).)..)))).)))))).)))).))))(((((((....)))))))....))).)).)))))).(((.(((((..((((...))))...((((((.((.....)))))).)))))))))).)).))).))))))).)).))).)).)))))))).))...... (-171.10)
>Candidate_248
ACCGGGACGUGCGCAAUGAGGGUCCCCAGCACCAGGCGCCAGCCGAGCGGGUCUACCGCGGUGCUGAUGUCCUGACGGCGCAACGGGUGCCUCUGCUCCGAUGUAUGCGGAGUUAUCCACAGAUUCCAUCCACAGGUGUGGAGAAAUUACACGCUUGUGUUUUGGGCGCACGACGACCGGGGCGACCGGCUCCCA
...(((((((((((..((.((((...(((((((.(((....)))..((((.....))))))))))).......((.(((((.....))))))).((((((.......)))))).)))).))....(((..((((((((((((....)).))))))))))...))))))))))....((((.....)))).)))). (-87.70)
>Candidate_249
GUCGUUUGGAAGCGGUUACACCUGGCUUCGGCCGCGCUCGAUGACCGAACCCCGGCUGGCAGCGAUAUCGUCACCGGUCGUCGUGGCCAUCCAUGCCCGCGCCGAUUCGGCCUCGAUCCACAGUCCGGCCUGGGUCUGCUCGGCAUCGAUGUGGUGGUAGGAGUCCAACAGCGCCCGGACAGCCUUCUGGUUGUUGCCGACGAUGGUCGUCGCGAUUCGUCGGGCAGUGGGCAGCAACUCGUCGUGCGGCACCACCUCGGUCACCAGCCCGGCGCGCAGUGCGUCCUCGGCCGAUAGGUAGUCACCGGUCAGGCUCAUCCGUCGGGCCAUGCCGACGCCGACCUUCUGCGGCAGCCGCACCGAG
.....(((((..(.....((((.(((....)))..((((((((.((((((((.((((((.......((((...(((((((.(((((.((....)).))))).))).))))...)))).......)))))).))))....)))))))))).))))))....)..)))))..((((((.(((((((....))))))).(((((((..((((...))))))))))).....)))).))..((((..(((((((......((((.((...((((((((.(..(((.(.(((.(((((............))))))))).))))))))))))..)))))).((((........)))).))))))))))) (-162.54)
>Candidate_250
CGAGGCCGAUCAGCCGCAACGCUUCCUUGGACAUCGUCACGCCGCCCAUCCGGUUCUGGGCGUCGUUCAGCGGUGCCAGCGUGGUGUUGAUCUUGCGGGCGGUGGCGACGUCGCCGGAGUUGAACGCGACCAGCAUGUCGCGCAACUGACCGGCGGCCACAUGCCCCCACACGCUGAUGAACCCGGCCGCACCCACUGCCAGCCAGGGCAGGUUCAGCGAAUCGUCCCCGGAGUAGUACGCGAUGCCGGUGUCUGCCAUCAAUCGCGCCG
...(((((((((((..(((((((.(.((((.((((((.(((.((((((........)))))).)))...)))))))))).).)))))))....((.((((((((((.....(((((((((((..((((((......)))))))))))..))))))))))).))))).))...))))).((..((((((((....(((((...((.(((..(((((...)))))..))).)).)))))..)))..)))))..)).........))).))). (-122.10)
>Candidate_251
GCUGCUCACCCUCGUAGGUGAACCACGAACCGGACUUGCGGAUGAAGCCGUGCUCGACACCCAUAUCGAUGAGCGAGCCCUCGCGGCUGAUGCCAUGGCCGUAUAGGAUGUCGAACUCCGCCUGCUUGAACGGCGGAGACACCUUGUUCUUGACGACCUUGACGCGGGUGCGGUUACCGACGGCGUCGGUGCCGUCCUUGAGCGUCUCGAUGCGACGCACGUCCAGGCGCACCGAGGCGUAGAACUUCAACGCCUUACCACCGGUCGUGGUCUCGGGCGAACCGAACAUCACACCGAUCUUCUCGCGCAACUGGUUGAUGAAGAUGGCGGUGGUGCCCGAGUUGUUCAGCGCGCCGGUCAUCUUGCGCAGCGCCUGGCUCAUCAGGCGGGCCUGCAGAC…
.....(((((......))))).......(((((.......(((((...((((((((.((......((((.(((((((.(((.((((((........))))))..)))........(((((((.........)))))))....))))))))))).......((((((((.(((((.((((((...))))))))))))))...)))))....))))).))))).((((((((...(((((((.(.....).)))))))...(((((((((((.((((((((.((((..((((.((.(((((.............))))).))..)))).))))..))))))))....))).)).))))))...........)))))))).))))).((((((((((.((((…
>Candidate_252
GGCGACCGCUCCCAGCAUCAGCAGCGUCGAGGCCGCAUUGCGCGAUUUGGGUUUCUGGAAUGCGGGGACACCGUUGCUGAUGGCCUCCACACCGGUCAGGGCCGCACAACCGGACGAGAACGCCCGCGCCACCAGGAACACCAUGGCCACCGCCAUGAGGUCACCGUGCUCGGAAUGCACAUCGAAGGACGCCGACUCCGCGCGCAGCUCGUGGCCCAGCACGUAGAUCUGGAACAGACCCCACCCCAGCAUCACGAAGAUCCCGACCAUGAAGGCAUAGGUGGGGAUGGCGAAGGCGGUGCCCGACUCGCGGAUGCCGCGCAGGUUCAGCGCGGCGAGCACGAGGAUCGCCAGCACCGCGAACAACACCUUGUGCUGAUUGACGAACGGGAUCGCCGA…
(((.(((((((((.((....))..((((((((((((.(((((((......((((((((..((((((....((((((.((.((((((..((....))..))))))))))).))).((....))))))))...))))))))..((((((....)))))).((((...((((.......)))).((....))....))))...)))))))...))))))(((((((..(((((((.............)))).))).((...(((((.((((((....))).))).)))))..))...(((((((.(((((((.(..((((((((.......))))))))..).))))..)))...)))))))...........))))))).))))))...))))..((((.…
>Candidate_253
CCGGUGUCGAAGAUGAUCGGAUCGUGCGGCGAGUCGAAAACCCGGUGCAGCGCCAGGGUGAGCUCGACGACCCCGAGGUUGGGGCCCAAAUGUCCGCCGGUUGCAGCUACCUUGUGAAUGAGGAAUUCACGGAUUUCGCCGGCCAGCUCGGUGAGCUGGGACUGCGACAGGCGCUGUAGAUCUGCUGGUCCGCGGAUCUGUUUAAGCAUCCCGCCAGCUUACCCACGCACCAUGGGUCAGUCCUGUCGAGGCUGGUAGAUGUCGGGCACUCCGUCAUGAUCAUCGUCGGCCGUUUCGGCCUCUUGAAUUCGGCGGUAAGCGGCGUUUCUGGUGGCCAGCACCACCGCGGCGACGACUGCCGCGGUGAGCGAACCGGUCAGCACCCCUACCUUGACGAAC…
.....(.((((((.(.(((....((.((.(((((.....((((((((...)))).))))..))))).))))..((((((.((((......(((..(((((((((.((((((..((((((.....)))))).((...(((((.(((((((...))))))).....(((((((.((((.......(((((..((.((((((.....)).)))))))))))..(((((.......))))))))))))))))..(((((..((((((((((.....))).))).))))...(((((...)))))........)))))......)))))..)).))))))......((((((((((.....)))))))))).)).)))))))..))))))).)))))).))).)…
>Candidate_254
CGCCGCCUUCGUGCCGGACCCCACGCAGGCGGGCACCCCGAUCCCGUCGAGGUAGGCACCGGCGACGGCCAACGUCGGCGGCAGUCCGGCGCGCAACUCCGCCACCCGCUCGGCAUGGCCGGGCCCGUACUGCGGCAUGGCCUCGAUCCAGCGCUGUACCCGGAAAUCGACAGGGUCGGUGCUGAUCCCGAACACCUGUUGCAGGUCGUCGAGCGAAGAGUUCAACAACUCGUCGUCACCGACGCUUCGGGCCAGGCUGUCCCCGAACCGGCCGUAGGACAACCGCAC
.((..(((.((.(((((..........(((((((.(((.(((.(((((((.((.(((..((....))))).)).)))))))..))).)).).))....)))))......((((.((((((.((((((..((((((((.((..(((...((((((((.((((...........))))))))))))....)))...))))))))))..(((((.((((.(((((....))))).))))...)))))...)))))).))))))..)))).))))))).)))......)).. (-132.10)
>Candidate_255
CCGACUGCGCCUGGACCGCUACGCGACCGACGCCGCGAGAUCGCGCGCCUGUACCCAGCGGAUCAGCCGGCGCCGACGCUCGGCGGUGCGCUCGGGAUGCAACUCGGCCUCCCGCUCGGCCACGAUCGCCUCUUCCCAGGCGCGUUUCAUGUCAUCGUCGUGGAACUGCACGGCACGAGCCAUGGUCUGCACUCCCUUCCUCGACAUACCGUCCAGCCUAGCGGCGACAUCCGACAACACGGGCGAACCCGUCCCCCGCGUCAUCGCGGCUGCCCCGUCGCCU
..(((.((((((((........((((.((..((((((....)))).)).(((((((((((.(((.(((((((....))).))))))).)))).))).))))....((((........)))).)).))))......)))))))).............((((.((((......(((....)))..((........)).)))).)))).....))).........((((((..........(((((....)))))...(((((....))))).......)))))). (-115.24)
>Candidate_256
CGAGGACGCAUCCAAUCGGAUAGUUCUCGUUGAGUGCGGGUCAGGGUUCCGCAAACGAACUUGGGUUCUAUCCAACUUCGGUGCUUGCCUACGCACAUGGAGCCCUGACCUUGCACCUACGCACUUUCACACCGCAUCCCCCACCCGGGCCGCCGUCAACGGCGUCACCACGGUGUUCCCCUGAUCGCCGCACUCAUUGGUGUCGACCACCGUGGUCAGCUCACCGGUGAACGUGCCGUCGGGACGCGGCGUGAACCCCAGGGUCACCGUCGUCCAGGAUUCACCGGCGAUCGACCCGUCGGCGUAACGACAGGUGGACUUCACCCGGGCCGGCGCGAUAUCGCGCCAUGUCCCGUCGGUGAGCUGGAACGACAGCGUCCGCGCUCCGGCCAUCCGCUG…
(((((((..((((....)))).)))))))....(((((((((((((((((.....((((.((((((...)))))).))))((((........))))..)))))))))))).)))))....((...........))..........((((((((.(.((.(((.((.(((..((((((((((((((((..(((((((((((((..((((.....))))....)))))))))..)))).(((((..((((((((..(((....)))....(((((((((..((((((((((.((.(((.((((......)))).))).))........((((.((((((....))))))..)))))))))))))))))).))))).))).)))))..))))).........…
>Candidate_257
UGAUCACCGCCGCGCGGGCGGUGCGGUCCUGGCUGAGCCGGCUCCAGAUGCGAGCCAGACCGACAUGAAGAUCGUCGUUGACGGCGUUGAGCUCGUCGGGCCGGUUCAGCGUGAUGAUCCGCAGCGGGCCGUCGGCCUCCACCUGGAUCUCGUCGGGCAUGUCGUACAUGUCACACCGCCAUUCUCAAGAUUCGGCCCGCGAUGAUGUUCUUCUGGAUCUGCGAGGUGCCGCCCAUCACACUCUGGGACCGGCUGUAGAGAUACGUGCUGAACAGGUCGGGGUCGCUGGUGCCGGUCUGUGCCAGUACCGCAUGACCGACGGAUUGCUCGACCCACGUCAUCAACAGCUUGUCGAUGGAACCUUCAGGGCCAUGCGAUAUCCCGUCGAGCUGUUCGGAG…
........(.(((((((((((.((((((((.(((((((((((((.....(((((((((.(((.(((((......))).)).)))..))).)))))).))))))))))))).....(((((...((((((((..(((.(((....)))........((((((.....)))))).....)))..((....))..))))))))...((......)).)))))....))).)))))..........(((((..((((((((....)))).))))....((((.(((((((.(((((.((((((((((((((((((.((.(((.(((((.(((((((....((.....))....(((((((((..((....)).)))).)))))....))))))).)))))...…
>Candidate_258
CAUGAAGGUCUGGUUGACCGCCAGGUUGGCCUGUUCGGCGAACGUUCGACGGGUGGUGUGUUCGAAGCCCUCGGUGUUCUCCUCGACCUUGUCGAACACGAUGACGGUGUCAUAGAUCGAGAAGCCGAGGAUGGUGAGCAGACCGAUCACGGUGGCCGGGGUGACCUCGAAGCCCACCAGCGCGUACACGCCGGCGGUGACGAUGAGGUCGAAGAACAUCGCUGCCAGGGCGGCCAGCGCCAUGUAUCGCUCGUAGCGCACGGUGAUGUAGAUCGACACCAGCACCAGGAACACCACGAGAGCGAUCAGGGCCUUCUGGGUGAUCUGGCCGCCCCACGUCGAGGAGACCGCCGAAUCGCUGAUGGCCUGAAUGCUGGGCUGGCCGUCGGUGCCCUUGGG…
(((..(((((.(((..(((....)))..))).((((((((..(.(((((((((..((((((((...((((.((((((((((((((..(((.((((.(...(((((...))))).).)))).))).))))))....))))..((((....)))).))))))))(((((((..((((.((.(((......))).)).)).).)..)))))))...))))).)))..)).((((((((((.(((.((.(((((((.....((..((((.((.....)).)))).))....((....))....))))))))).)))..((.....)).))))))))))..)))))))..)..)))))))).......)))))..)))...(((.((((((((((..((...((…
>Candidate_259
GAUCGGUCGCGGUGAUUCCCGGCUCCGGCGAGUGCGCGACGAACAUGUCCGCCGGCGUUCCAUCUGGCCGGUUGACCUCCUCGGGCAGCGCACCGCUGUUGGAGGAUCCGAUCGGCUUACCCACCUUGAGGACCAACUUCUCCAGCCGGCGCAGCAGGAAUUUGGGUGUGUAGGGCGCCAGCGGCAACGGCGCGAGCAGUUGUUCUCGGGUCGCCGCCAAGUCCACAAGGGCAGCCUUGAUCCCACUGCGGAUCGGCCGCAGGUCGCCGUGGGCAAGCUGCGGGUCGGCCAUGACGGUGAUGGUGUUGAGCGCGUUGCCUCGGGUGUCGUUCUCGACACGUUCGCUGACCGGCAAGGACAACAUCACGCGGCCGGAAUCGUCGACACGGCCGAUGGCCG…
..((.((((((...(((((((....))).)))).)))))).....(((.(((((((.........(((((((((...(((((.(((((((...))))))).)))))..)))))))))..........(((((.....)))))..)))))))..))).))....((((((((...(((((((.((((..((((..((((((((((.((((((((((((...((((((...(((.((((((((((......)))))).....)))).))))))))).....(((((((((((((....((((((((((((((.(((.((((...)))).))).))))))))(((((((....)))..))))..)))))).((((((............)))))))))))))…
>Candidate_260
CGUGGUAGCGCUCGCGGGUGACGGUCAGCAGCCGCGCCAUGUUCUCGGCGCGUUCGGCGUAGCGGCCCAACCAGAAGAAGUCCGACAGCACACGCGGCGAGCUGACCGCCCUGGUGGGGCUCGGCGUCAUGACCGGCAGGUCCACCGAGGGGGUCGGCACCGCUUUGGCACGAUCCGGGGUACGGACCCAGACGUCUUUGGCCGCAACGGUAUCGAGAGUGUAUGCGGCAUUGCCGGGAGCGGGCAGGAAACCCAGCCCGCCCAUCAUCGGGGCGUAGCCGCCGCGUUGGGCCACCGUGAAAAGACGCAUGCCGACAUCGGCCGCGGACACCCCA
((((((...(((.((.(....).)).))).))))))...(((((.((((.((.(((((((...((((((..........((......))..((((((((.((((..((((((((((.(((..((((((..((((....))))..((((((.(((....))).)))))).........((((....)))).))))))....(((((((((.(......).))).))))))...))).((.((((((.((....)).))))))))..))))))))))))))))))))))))))))..(((......))).)))))))...)))))).)))))..... (-162.10)
>Candidate_261
AGCUGGUGCCCGCUGCGGCGAACGCCUAAACCACCAGGGAGUCAGUUCGGCGCCACAUCGACUGAGACUUCGAUAACGCUACUCUCCGAUUCGGUGUAGAUGAUCCCGCGCAGCGGCGGCACGUCGGCGUAAUCCCUGCCGAAGCCGACCACCACAUAUCGCUCGUCGACCAACUGGUCAUUGGUCGGGUCCAGCCCCAGCCACUGGUUCUGCGGCGUCCACACCGACGCCCAAGCGUGGGUGGCGUCGACGCCGAUCAUGCGUUCCUUGCCCGGCGGCGGGUCGGUGGCCAGGUACCCGGACACAUAGCUGGCGGCCAGGCCAUUGGCCCGCAGGCACGCGAUGGCCAGGCGGGCGAAGUCCUGGCACAC
.((..(((((.((((.(((((((((...........((((((......((((....(((((........)))))..)))))))))).(((.((((((.((((..(((((((...((((((...((((((.......)))))).)))).)).(((.............((((....))))..((((.(((......))).)))).)))...((.((((((......)))))))).)))))))...)))).)))))))))..))))))...))))))).((((((((((((((.(((..((((........))))..))).)))))))))))))).)))))))..(((((((((.......).)))))).)). (-171.80)
>Candidate_262
CCACGGGCAACUUCAGCUCGGUCAGCUCGGCGAUCAUCCGGCGUUUGGCGCGCUCGGCGGCGGCGAAGGCGGCCAUCGCCACGGUGUCGGAAUCGGCGGGCCUGGUCCUGGUCAACGCACAUGAUGCGCACAGCCCAGAGCCCUCCCCGACCUUGACCAGCCAGUUACAUUCGGCGGCAUAAAGAUUGGCGCACAACGCAUAGUUGUGCUCGUCGACCGCCCCGGCGUGCUCGCUCUCGUCACCGCUGGCGAUGACCAGCAGGGCCAUAUCGUCGAGCGAGAAGCCCAACGCCGAACCGCAGGACAGGCAUUUCGAGUUCUCGAACGCCAGUCGCUGUCCACACUUCGGACAAUUGAAAUCCCGCAUGUACGCUCUCCCUGUUCG
...(((((.......)))))..(((...((((......(((((((.(((.((((((((((.(((....((((.(((((((((((((.((..(.(((((.(((.((((..((((..((((.....))))....((.....)).......))))..))))..............(((((........((((((((((((.....)))))))..))))))))))..))).))).)).)..)).))))).)))))))).)).))...)))...))))))))))....))).)))))))....((.(((..(((..(((((....))))).)))..(((.(((((.......)))))..)))..))).)).....))))....))).... (-161.60)
>Candidate_263
GUUACCUGCACCGCGAAGUCACCGGUGUACGAGCGCUCCGAUCGCAUCCACGAUACGGCUUGCCAUCAGAGUCUUCGAACCGUGCUCCAGUGCGGUUUCGGUGCCGUCGGCCGACAGCAUCCAGCCAUCGUUGUGGUCCACCUCGAACGCCUUGCCCUCCCCGACGGCAUUGACCACGAGCAUGUCGCAG
((.((.(((.(((((.((.(((.(((...((((.((((.(((.(((.((.......))..))).))).)))).)))).))))))))....)))))..(((((((((((((..((..(((....((..(((..(((...)))..)))..))..)))..)).)))))))))))))......))).)).)).. (-68.70)

## Sheet: Alignment results 1
sRNA ID	sRNA length (bp)	start site	end site	Alignment sequence ID in sRNA database	Alignment sequence length in sRNA database	start site of alignment sequence	end site of alignment sequence	Identity	Positive	Gap	Align_length	Score	E_value	Query_annotation	Subject_annotation
Candidate_45	396	12	378	(sRNA)2169257-2169625	369	367	1	0.96	--	0	367	617	1e-177	--	--
Candidate_120	149	1	38	Candidate_29_NC_009565	215	145	108	1	--	0	38	75.8	2e-14	--	Locus=NC_009565:1475346:1475561:+
Candidate_130	166	98	140	Candidate_42_NC_008705	261	175	217	1	--	0	43	85.7	2e-17	--	Locus=NC_008705:3087239:3087500:-
Candidate_156	279	194	255	Candidate_12_NC_008024	112	62	1	0.95	--	0	62	99.6	2e-21	--	Locus=NC_008024:1368156:1368268:+
Candidate_183	450	368	401	Candidate_2_NC_008825	126	18	51	0.97	--	0	34	60	3e-09	--	Locus=NC_008825:1454610:1454736:+

## Sheet: Alignment results 2
Rfam Accession name	Model name	Model Description	target name	start site of model	stop site of model	start site of sRNA	stop site of sRNA	bit score	E-value	GC%
RF00001	5S_rRNA	5S ribosomal RNA	Candidate_159	283	395	1	119	76.57	1.39e-17	61
RF00001	5S_rRNA	5S ribosomal RNA	Candidate_160	135	23	1	119	76.57	1.39e-17	61
RF01047	HBV	HBV RNA encapsidation signal epsilon	Candidate_106	201	245	1	61	13.65	0.326	51
RF01047	HBV	HBV RNA encapsidation signal epsilon	Candidate_106	245	201	1	61	12.22	0.837	51
RF01047	HBV	HBV RNA encapsidation signal epsilon	Candidate_108	150	106	1	61	19.51	0.00685	69
RF01053	Deinococcus_Y_RNA	Deinococcus radiodurans Y RNA	Candidate_100	79	24	1	126	14.06	0.163	54
RF01056	Mg_sensor	Magnesium Sensor	Candidate_162	264	208	1	115	10.27	0.698	61
RF01057	SAH_riboswitch	S-adenosyl-L-homocysteine riboswitch	Candidate_191	250	220	12	43	10.37	0.98	77
RF01059	mir-598	microRNA mir-598	Candidate_16	407	481	1	97	16.16	0.0498	63
RF01059	mir-598	microRNA mir-598	Candidate_16	478	422	1	97	12.96	0.352	58
RF01059	mir-598	microRNA mir-598	Candidate_30	396	340	1	97	12.13	0.582	58
RF01059	mir-598	microRNA mir-598	Candidate_117	17	102	1	97	20.25	0.00411	64
RF01059	mir-598	microRNA mir-598	Candidate_117	99	32	1	97	15.1	0.0949	65
RF01059	mir-598	microRNA mir-598	Candidate_162	93	167	1	97	17.97	0.0166	67
RF01059	mir-598	microRNA mir-598	Candidate_178	284	372	1	97	11.9	0.669	65
RF01059	mir-598	microRNA mir-598	Candidate_244	72	160	1	97	12.17	0.568	62
RF01061	mir-548	microRNA mir-548	Candidate_26	313	349	1	84	12.56	0.427	70
RF01061	mir-548	microRNA mir-548	Candidate_26	349	313	1	84	13.03	0.312	70
RF01061	mir-548	microRNA mir-548	Candidate_78	131	209	1	84	13.45	0.236	65
RF01061	mir-548	microRNA mir-548	Candidate_78	209	131	1	84	12.98	0.321	65
RF01061	mir-548	microRNA mir-548	Candidate_106	198	248	1	84	20.02	0.00309	51
RF01061	mir-548	microRNA mir-548	Candidate_106	248	198	1	84	17.21	0.0197	51
RF01061	mir-548	microRNA mir-548	Candidate_152	168	252	1	84	12.85	0.35	64
RF01063	mir-324	microRNA mir-324	Candidate_181	261	315	1	83	15.37	0.119	67
RF01064	mir-253	microRNA mir-253	Candidate_106	191	256	1	100	15.03	0.0405	53
RF01064	mir-253	microRNA mir-253	Candidate_106	252	191	1	100	14.15	0.0771	52
RF01065	23S-methyl	23S methyl RNA motif	Candidate_106	201	269	1	99	13.21	0.224	57
RF01065	23S-methyl	23S methyl RNA motif	Candidate_106	245	170	1	99	15.29	0.0689	53
RF01065	23S-methyl	23S methyl RNA motif	Candidate_206	373	403	59	89	11.19	0.709	74
RF01066	6C	6C RNA	Candidate_59	43	108	1	76	13.95	0.231	65
RF01066	6C	6C RNA	Candidate_106	201	266	1	76	12.82	0.415	56
RF01066	6C	6C RNA	Candidate_106	245	170	1	76	11.53	0.809	53
RF01066	6C	6C RNA	Candidate_174	131	196	1	76	13.65	0.271	73
RF01066	6C	6C RNA	Candidate_216	195	268	1	76	19.13	0.0159	65
RF01066	6C	6C RNA	Candidate_216	267	193	1	76	14.77	0.152	64
RF01068	mini-ykkC	mini-ykkC RNA motif	Candidate_173	361	313	1	48	12.98	0.0462	69
RF01068	mini-ykkC	mini-ykkC RNA motif	Candidate_204	113	55	1	48	9.1	0.591	63
RF01068	mini-ykkC	mini-ykkC RNA motif	Candidate_242	278	248	1	48	22.39	9.67e-05	71
RF01070	sucA	SucA RNA motif	Candidate_49	371	440	1	83	13.21	0.333	66
RF01070	sucA	SucA RNA motif	Candidate_90	38	123	1	83	12.5	0.502	62
RF01070	sucA	SucA RNA motif	Candidate_259	111	40	1	83	13.12	0.35	67
RF01071	OLE	Ornate Large Extremophilic RNA	Candidate_45	262	236	103	129	6.31	0.545	67
RF01071	OLE	Ornate Large Extremophilic RNA	Candidate_46	279	305	154	180	6.2	0.588	67
RF01071	OLE	Ornate Large Extremophilic RNA	Candidate_105	130	86	144	190	6.89	0.356	69
RF01071	OLE	Ornate Large Extremophilic RNA	Candidate_130	111	91	106	126	8.75	0.0928	57
RF01071	OLE	Ornate Large Extremophilic RNA	Candidate_242	283	258	517	542	5.66	0.867	69
RF01077	TLS-PK2	Pseudoknot of tRNA-like structure	Candidate_126	351	331	1	66	12.15	0.715	57
RF01082	SBWMV1_UPD-PKh	Pseudoknot of upstream pseudoknot domain (UPD) of the 3'UTR	Candidate_113	247	271	1	25	15.82	0.119	76
RF01085	TLS-PK4	Pseudoknot of tRNA-like structure	Candidate_251	167	257	3	100	20.12	0.000643	65
RF01093	RF_site5	Ma3 gene ribosomal frameshift signal	Candidate_206	367	326	1	60	13.18	0.444	74
RF01104	SBWMV2_UPD-PKb	Pseudoknot of upstream pseudoknot domain (UPD) of the 3'UTR	Candidate_104	314	328	3	17	11.38	0.984	47
RF01107	SBRMV1_UPD-PKf	Pseudoknot of upstream pseudoknot domain (UPD) of the 3'UTR	Candidate_16	406	443	1	27	13.84	0.409	63
RF00108	SNORD116	Small nucleolar RNA SNORD116	Candidate_177	161	111	1	92	13.53	0.701	57
RF01109	SBRMV1_UPD-PKd	Pseudoknot of upstream pseudoknot domain (UPD) of the 3'UTR	Candidate_164	361	381	1	21	13.73	0.688	52
RF01109	SBRMV1_UPD-PKd	Pseudoknot of upstream pseudoknot domain (UPD) of the 3'UTR	Candidate_210	390	370	1	21	13.28	0.904	62
RF01111	SBWMV2_UPD-PKk	Pseudoknot of upstream pseudoknot domain (UPD) of the 3'UTR	Candidate_22	306	286	1	21	14.39	0.716	62
RF01112	UPD-PKg	Pseudoknot of upstream pseudoknot domain (UPD) of the 3'UTR	Candidate_27	268	248	1	21	17.98	0.0668	62
RF01112	UPD-PKg	Pseudoknot of upstream pseudoknot domain (UPD) of the 3'UTR	Candidate_125	87	67	1	21	14.35	0.636	71
RF01112	UPD-PKg	Pseudoknot of upstream pseudoknot domain (UPD) of the 3'UTR	Candidate_192	444	424	1	21	15.09	0.401	71
RF01112	UPD-PKg	Pseudoknot of upstream pseudoknot domain (UPD) of the 3'UTR	Candidate_232	122	142	1	21	14.37	0.627	52
RF01112	UPD-PKg	Pseudoknot of upstream pseudoknot domain (UPD) of the 3'UTR	Candidate_235	104	129	1	21	15.79	0.26	58
RF01115	TMV_UPD-PK2	Pseudoknot of upstream pseudoknot domain (UPD) of the 3'UTR	Candidate_50	1	22	1	22	13.8	0.819	73
RF01116	Yfr1	Cyanobacterial functional RNA 1	Candidate_12	107	76	28	57	14.26	0.0946	63
RF01116	Yfr1	Cyanobacterial functional RNA 1	Candidate_166	129	171	1	59	10.83	0.724	65
RF01117	ciona-mir-92	Ciona microRNA mir-92	Candidate_77	317	237	1	81	15.99	0.062	73
RF01119	sR32	Small nucleolar RNA sR32	Candidate_125	93	113	1	57	10.69	0.122	52
RF01119	sR32	Small nucleolar RNA sR32	Candidate_174	200	229	1	57	9.51	0.282	67
RF01123	sR35	Small nucleolar RNA sR35	Candidate_157	321	272	1	57	9.35	0.714	48
RF01123	sR35	Small nucleolar RNA sR35	Candidate_158	254	303	1	57	9.35	0.714	48
RF01124	sR36	Small nucleolar RNA sR36	Candidate_51	160	113	1	55	7.75	0.517	65
RF01125	sR4	Small nucleolar RNA sR4	Candidate_29	513	495	1	55	13.73	0.178	68
RF01129	sR44	Small nucleolar RNA sR44	Candidate_43	229	216	42	55	8.3	0.857	71
RF01129	sR44	Small nucleolar RNA sR44	Candidate_154	363	407	1	55	13.91	0.0186	56
RF01129	sR44	Small nucleolar RNA sR44	Candidate_206	67	96	1	55	9.3	0.432	57
RF01129	sR44	Small nucleolar RNA sR44	Candidate_214	415	430	40	55	8.43	0.783	69
RF01130	sR46	Small nucleolar RNA sR46	Candidate_48	128	73	1	56	14.25	0.0397	54
RF01131	sR47	Small nucleolar RNA sR47	Candidate_51	160	106	1	55	10.38	0.243	64
RF01132	sR48	Small nucleolar RNA sR48	Candidate_61	311	262	1	59	10.37	0.529	62
RF01132	sR48	Small nucleolar RNA sR48	Candidate_117	120	68	1	59	20.25	0.00141	57
RF01133	sR3	Small nucleolar RNA sR3	Candidate_161	17	39	1	56	8.9	0.865	52
RF01133	sR3	Small nucleolar RNA sR3	Candidate_177	39	15	1	56	11.29	0.193	52
RF01136	sR28	Small nucleolar RNA sR28	Candidate_37	107	151	1	55	9.01	0.605	62
RF01136	sR28	Small nucleolar RNA sR28	Candidate_60	160	141	1	55	8.96	0.625	50
RF01136	sR28	Small nucleolar RNA sR28	Candidate_134	143	175	1	55	9.05	0.588	61
RF01138	sR23	Small nucleolar RNA sR23	Candidate_166	325	302	31	54	9.82	0.408	54
RF01139	sR2	Small nucleolar RNA sR2	Candidate_162	94	136	1	57	15.09	0.0447	63
RF01144	sR17	Small nucleolar RNA sR17	Candidate_180	407	349	1	55	9.03	0.669	63
RF01147	sR12	Small nucleolar RNA sR12	Candidate_206	234	279	1	52	12.26	0.172	57
RF01148	sR13	Small nucleolar RNA sR13	Candidate_47	195	221	1	56	9.95	0.418	56
RF01148	sR13	Small nucleolar RNA sR13	Candidate_251	311	331	1	56	8.68	0.947	52
RF01149	sR10	Small nucleolar RNA sR10	Candidate_249	322	285	1	54	17.34	0.000989	63
RF01150	sR11	Small nucleolar RNA sR11	Candidate_113	322	345	1	57	9.94	0.938	58
RF01152	sR1	Small nucleolar RNA sR1	Candidate_29	513	499	1	57	10.57	0.175	60
RF01152	sR1	Small nucleolar RNA sR1	Candidate_113	322	336	1	57	8.76	0.569	47
RF01152	sR1	Small nucleolar RNA sR1	Candidate_162	112	126	1	57	8.39	0.726	60
RF01156	SNORD123	Small nucleolar RNA SNORD123	Candidate_17	72	48	1	70	15.08	0.254	60
RF01156	SNORD123	Small nucleolar RNA SNORD123	Candidate_113	124	94	1	70	17.83	0.047	61
RF01160	sn2841	Small nucleolar RNA sn2841	Candidate_101	215	196	1	72	12.88	0.685	65
RF01166	sn3071	Small nucleolar RNA sn3071	Candidate_204	113	50	1	77	17.4	0.0451	61
RF00114	S15	Ribosomal S15 leader	Candidate_32	208	247	1	116	8.78	0.693	58
RF01172	sn2343	Small nucleolar RNA sn2343	Candidate_71	226	289	1	78	12.34	0.621	61
RF01173	snoU105B	Small nucleolar RNA U105B	Candidate_128	345	315	1	80	7.63	0.926	52
RF01192	SNORD11B	Small nucleolar RNA SNORD11B	Candidate_206	57	82	1	87	15.52	0.211	50
RF01200	SNORD125	Small nucleolar RNA SNORD125	Candidate_196	100	24	1	97	15.34	0.113	61
RF01200	SNORD125	Small nucleolar RNA SNORD125	Candidate_235	527	476	1	97	13.52	0.334	63
RF00118	rydB	rydB RNA	Candidate_229	77	144	1	68	20.64	0.00287	51
RF01225	ACA64	Small nucleolar RNA ACA64	Candidate_181	123	31	1	128	10.82	0.384	61
RF01226	snoZ5	Small nucleolar RNA Z5	Candidate_220	1	59	1	113	14.62	0.098	39
RF01230	snoR77	Small nucleolar RNA snoR77	Candidate_106	202	252	1	131	10.64	0.93	53
RF01230	snoR77	Small nucleolar RNA snoR77	Candidate_106	244	172	1	131	21.08	0.00256	53
RF01237	snR161	Small nucleolar RNA snR161	Candidate_245	116	151	108	143	11.63	0.167	53
RF01241	SNORA81	Small nucleolar RNA SNORA81	Candidate_120	83	56	34	61	9.66	0.519	64
RF01243	snR33	Small nucleolar RNA snR33	Candidate_106	202	244	26	71	10.69	0.378	51
RF01255	snR35	Small nucleolar RNA snR35	Candidate_106	209	238	51	80	8.33	0.703	37
RF00125	IS128	IS128 RNA	Candidate_106	240	207	163	198	7.77	0.835	41
RF01260	snR11	Small nucleolar RNA snR11	Candidate_106	245	200	199	249	6.99	0.623	52
RF01261	snR82	Small nucleolar RNA snR82	Candidate_106	202	244	66	108	7.57	0.586	51
RF01263	snR191	Small nucleolar RNA snR191	Candidate_106	205	241	98	137	9.31	0.186	43
RF01263	snR191	Small nucleolar RNA snR191	Candidate_120	85	53	212	244	6.99	0.882	67
RF01264	snR83	Small nucleolar RNA snR83	Candidate_106	242	204	141	180	6.55	0.819	46
RF01267	snR37	Small nucleolar RNA snR37	Candidate_106	203	243	97	136	12.19	0.013	49
RF01267	snR37	Small nucleolar RNA snR37	Candidate_106	243	203	97	136	7.18	0.48	49
RF01268	snoU2-25	Small nucleolar RNA U2-25	Candidate_109	322	273	257	310	5.8	0.963	72
RF00126	ryfA	ryfA RNA	Candidate_113	206	233	93	120	11.21	0.0449	71
RF00126	ryfA	ryfA RNA	Candidate_140	76	52	278	302	6.99	0.808	64
RF00126	ryfA	ryfA RNA	Candidate_192	38	62	278	302	8.75	0.243	72
RF01273	sR34	Small nucleolar RNA sR34	Candidate_44	125	168	1	54	8.27	0.885	66
RF01273	sR34	Small nucleolar RNA sR34	Candidate_162	97	130	1	54	11.82	0.0825	59
RF01273	sR34	Small nucleolar RNA sR34	Candidate_162	235	257	1	54	8.69	0.665	65
RF01274	sR45	Small nucleolar RNA sR45	Candidate_57	56	8	1	55	10.2	0.935	59
RF01274	sR45	Small nucleolar RNA sR45	Candidate_134	140	167	1	55	11.01	0.526	57
RF01275	sR22	Small nucleolar RNA sR22	Candidate_64	237	259	1	58	11.01	0.676	65
RF01275	sR22	Small nucleolar RNA sR22	Candidate_260	272	258	1	58	10.63	0.877	73
RF01276	sR53	Small nucleolar RNA sR53	Candidate_2	205	224	1	60	9.9	0.873	60
RF01276	sR53	Small nucleolar RNA sR53	Candidate_16	93	120	1	60	10.29	0.653	57
RF01276	sR53	Small nucleolar RNA sR53	Candidate_34	361	330	1	60	10.23	0.684	59
RF01276	sR53	Small nucleolar RNA sR53	Candidate_43	490	464	1	60	11.14	0.348	78
RF01276	sR53	Small nucleolar RNA sR53	Candidate_51	160	113	1	60	12.05	0.178	65
RF01276	sR53	Small nucleolar RNA sR53	Candidate_67	200	151	1	60	10.19	0.703	60
RF01276	sR53	Small nucleolar RNA sR53	Candidate_96	453	492	1	60	10.3	0.651	63
RF01276	sR53	Small nucleolar RNA sR53	Candidate_110	347	320	1	60	10.94	0.405	75
RF01276	sR53	Small nucleolar RNA sR53	Candidate_117	108	147	1	60	14.83	0.0226	58
RF01276	sR53	Small nucleolar RNA sR53	Candidate_118	401	434	1	60	10.25	0.672	62
RF01276	sR53	Small nucleolar RNA sR53	Candidate_180	373	324	1	60	10.11	0.748	66
RF01278	SNORD109A	Small nucleolar RNA SNORD109A	Candidate_32	255	291	1	67	15.03	0.117	59
RF01278	SNORD109A	Small nucleolar RNA SNORD109A	Candidate_59	51	71	1	67	12.03	0.858	52
RF01290	snoU6-77	Small nucleolar RNA U6-77	Candidate_162	478	408	1	144	9.94	0.484	62
RF01293	ACA59	Small nucleolar RNA ACA59	Candidate_100	27	99	1	151	12.1	0.107	53
RF01294	snoU89	Small nucleolar RNA U89	Candidate_46	78	109	93	125	8.13	0.102	69
RF01294	snoU89	Small nucleolar RNA U89	Candidate_55	498	526	168	196	5.41	0.772	72
RF01294	snoU89	Small nucleolar RNA U89	Candidate_100	148	171	170	193	5.59	0.674	63
RF01294	snoU89	Small nucleolar RNA U89	Candidate_252	292	352	147	208	6.04	0.481	74
RF01296	snoU85	Small nucleolar RNA U85	Candidate_39	278	302	89	113	5.47	0.849	68
RF01297	sR40	Small nucleolar RNA sR40	Candidate_11	120	157	1	61	10.57	0.703	61
RF01298	snoU35	Small nucleolar RNA U25	Candidate_246	241	219	1	69	12.92	0.49	70
RF01303	sR49	Small nucleolar RNA sR49	Candidate_29	513	498	1	56	8.53	0.833	63
RF01304	sR5	Small nucleolar RNA sR5	Candidate_206	65	93	1	53	10.76	0.706	55
RF01305	sR51	Small nucleolar RNA sR51	Candidate_35	10	42	1	55	10.2	0.26	61
RF01306	sR52	Small nucleolar RNA sR52	Candidate_74	96	72	1	60	8.26	0.65	48
RF01314	mir-1227	microRNA mir-1227	Candidate_141	6	77	1	88	12.04	0.664	64
RF01319	CRISPR-DR6	CRISPR RNA direct repeat element	Candidate_229	411	391	1	30	12.88	0.485	43
RF01325	CRISPR-DR12	CRISPR RNA direct repeat element	Candidate_99	46	24	1	30	13.49	0.307	65
RF01325	CRISPR-DR12	CRISPR RNA direct repeat element	Candidate_204	35	59	1	30	18.21	0.0107	72
RF01333	CRISPR-DR20	CRISPR RNA direct repeat element	Candidate_5	215	189	1	36	12.81	0.404	70
RF01333	CRISPR-DR20	CRISPR RNA direct repeat element	Candidate_64	341	306	1	36	12.91	0.378	58
RF01333	CRISPR-DR20	CRISPR RNA direct repeat element	Candidate_89	196	221	6	31	12.36	0.549	54
RF01333	CRISPR-DR20	CRISPR RNA direct repeat element	Candidate_102	156	184	1	36	12.03	0.687	66
RF01333	CRISPR-DR20	CRISPR RNA direct repeat element	Candidate_138	233	264	1	36	11.76	0.821	56
RF01333	CRISPR-DR20	CRISPR RNA direct repeat element	Candidate_241	180	156	1	36	12.29	0.574	64
RF01333	CRISPR-DR20	CRISPR RNA direct repeat element	Candidate_244	491	537	1	36	14.08	0.17	74
RF01336	CRISPR-DR23	CRISPR RNA direct repeat element	Candidate_15	1	32	1	36	14.9	0.0995	66
RF01336	CRISPR-DR23	CRISPR RNA direct repeat element	Candidate_46	104	128	5	29	13.2	0.306	68
RF01336	CRISPR-DR23	CRISPR RNA direct repeat element	Candidate_57	221	198	1	36	11.54	0.923	54
RF01336	CRISPR-DR23	CRISPR RNA direct repeat element	Candidate_63	173	201	1	36	11.8	0.775	69
RF01336	CRISPR-DR23	CRISPR RNA direct repeat element	Candidate_153	554	582	1	36	11.69	0.831	62
RF01336	CRISPR-DR23	CRISPR RNA direct repeat element	Candidate_178	194	168	1	36	12.61	0.453	70
RF01336	CRISPR-DR23	CRISPR RNA direct repeat element	Candidate_210	180	208	1	36	13.8	0.206	62
RF01336	CRISPR-DR23	CRISPR RNA direct repeat element	Candidate_251	243	287	1	36	14.13	0.165	60
RF01340	CRISPR-DR29	CRISPR RNA direct repeat element	Candidate_22	144	114	1	37	13.07	0.287	71
RF01340	CRISPR-DR29	CRISPR RNA direct repeat element	Candidate_23	174	135	1	37	15.91	0.0401	70
RF01340	CRISPR-DR29	CRISPR RNA direct repeat element	Candidate_43	166	202	1	37	12.07	0.574	70
RF01340	CRISPR-DR29	CRISPR RNA direct repeat element	Candidate_199	76	29	1	37	11.67	0.76	63
RF01340	CRISPR-DR29	CRISPR RNA direct repeat element	Candidate_226	320	282	5	34	12.19	0.53	67
RF01340	CRISPR-DR29	CRISPR RNA direct repeat element	Candidate_243	68	46	1	37	12.52	0.422	65
RF01343	CRISPR-DR33	CRISPR RNA direct repeat element	Candidate_213	428	394	1	37	12.29	0.706	46
RF01347	CRISPR-DR37	CRISPR RNA direct repeat element	Candidate_158	127	161	1	35	14.49	0.36	66
RF01347	CRISPR-DR37	CRISPR RNA direct repeat element	Candidate_159	114	80	1	35	14.49	0.36	66
RF01356	CRISPR-DR28	CRISPR RNA direct repeat element	Candidate_99	318	341	1	24	15.86	0.114	75
RF01356	CRISPR-DR28	CRISPR RNA direct repeat element	Candidate_134	251	274	1	24	19.19	0.0143	71
RF01356	CRISPR-DR28	CRISPR RNA direct repeat element	Candidate_145	329	348	1	24	12.94	0.7	75
RF01356	CRISPR-DR28	CRISPR RNA direct repeat element	Candidate_235	460	438	1	24	12.41	0.972	65
RF01356	CRISPR-DR28	CRISPR RNA direct repeat element	Candidate_236	144	117	1	24	12.64	0.844	71
RF01369	CRISPR-DR56	CRISPR RNA direct repeat element	Candidate_109	124	86	1	37	13.94	0.47	62
RF01371	CRISPR-DR58	CRISPR RNA direct repeat element	Candidate_217	204	238	1	37	12.23	0.641	57
RF01372	CRISPR-DR59	CRISPR RNA direct repeat element	Candidate_8	37	3	1	37	12.03	0.788	71
RF01372	CRISPR-DR59	CRISPR RNA direct repeat element	Candidate_30	361	331	1	37	12.7	0.515	58
RF01372	CRISPR-DR59	CRISPR RNA direct repeat element	Candidate_37	180	215	1	37	17.39	0.0275	78
RF01372	CRISPR-DR59	CRISPR RNA direct repeat element	Candidate_44	142	107	1	37	15.95	0.0677	69
RF01372	CRISPR-DR59	CRISPR RNA direct repeat element	Candidate_56	72	109	1	37	11.78	0.92	63
RF01372	CRISPR-DR59	CRISPR RNA direct repeat element	Candidate_59	130	97	1	37	11.95	0.828	68
RF01372	CRISPR-DR59	CRISPR RNA direct repeat element	Candidate_80	236	270	1	37	13.33	0.347	71
RF01372	CRISPR-DR59	CRISPR RNA direct repeat element	Candidate_81	107	153	1	37	11.82	0.893	64
RF01372	CRISPR-DR59	CRISPR RNA direct repeat element	Candidate_96	37	1	1	37	12.66	0.53	62
RF01372	CRISPR-DR59	CRISPR RNA direct repeat element	Candidate_102	238	217	1	37	13.71	0.275	68
RF01372	CRISPR-DR59	CRISPR RNA direct repeat element	Candidate_116	430	400	1	37	12.78	0.49	71
RF01372	CRISPR-DR59	CRISPR RNA direct repeat element	Candidate_118	424	390	1	37	16.84	0.0388	66
RF01372	CRISPR-DR59	CRISPR RNA direct repeat element	Candidate_137	59	25	1	37	17.36	0.028	60
RF01372	CRISPR-DR59	CRISPR RNA direct repeat element	Candidate_165	242	204	1	37	12.15	0.728	69
RF01372	CRISPR-DR59	CRISPR RNA direct repeat element	Candidate_174	214	183	1	37	19.7	0.00647	66
RF01372	CRISPR-DR59	CRISPR RNA direct repeat element	Candidate_195	134	164	1	37	12.75	0.502	74
RF01372	CRISPR-DR59	CRISPR RNA direct repeat element	Candidate_199	29	76	1	37	12.71	0.513	63
RF01372	CRISPR-DR59	CRISPR RNA direct repeat element	Candidate_226	328	286	1	37	13.03	0.42	65
RF01372	CRISPR-DR59	CRISPR RNA direct repeat element	Candidate_242	278	258	12	34	11.88	0.863	71
RF01380	HIV-1_SD	Human immunodeficiency virus type 1 major splice donor	Candidate_6	333	322	1	19	11.91	0.675	75
RF01380	HIV-1_SD	Human immunodeficiency virus type 1 major splice donor	Candidate_20	200	185	1	19	11.81	0.728	63
RF01380	HIV-1_SD	Human immunodeficiency virus type 1 major splice donor	Candidate_33	258	233	1	19	19.76	0.00155	73
RF01380	HIV-1_SD	Human immunodeficiency virus type 1 major splice donor	Candidate_58	86	75	1	19	12	0.63	75
RF01380	HIV-1_SD	Human immunodeficiency virus type 1 major splice donor	Candidate_89	196	206	5	15	11.76	0.756	55
RF01380	HIV-1_SD	Human immunodeficiency virus type 1 major splice donor	Candidate_139	294	312	1	19	13.77	0.16	74
RF01380	HIV-1_SD	Human immunodeficiency virus type 1 major splice donor	Candidate_172	60	89	1	19	13.09	0.271	77
RF01380	HIV-1_SD	Human immunodeficiency virus type 1 major splice donor	Candidate_195	208	194	1	19	12.42	0.454	73
RF01380	HIV-1_SD	Human immunodeficiency virus type 1 major splice donor	Candidate_237	75	61	1	19	11.78	0.748	67
RF01382	HIV-1_SL4	HIV-1 stem-loop 4 packaging signal	Candidate_122	40	16	1	20	11.8	0.725	52
RF01383	GRIK4_3p_UTR	GRIK4 3 prime UTR element	Candidate_192	421	358	1	86	10.84	0.646	69
RF01383	GRIK4_3p_UTR	GRIK4 3 prime UTR element	Candidate_253	254	175	1	86	10.49	0.825	59
RF01386	isrB	isrB Hfq binding RNA	Candidate_130	37	114	1	87	12.51	0.292	67
RF01386	isrB	isrB Hfq binding RNA	Candidate_263	4	100	1	87	12.84	0.243	61
RF01389	isrF	isrF Hfq binding RNA	Candidate_89	195	215	267	287	5.91	0.449	62
RF01389	isrF	isrF Hfq binding RNA	Candidate_89	215	195	267	287	7.77	0.117	62
RF01390	isrG	isrG Hfq binding RNA	Candidate_8	288	265	85	108	6.36	0.558	67
RF01390	isrG	isrG Hfq binding RNA	Candidate_16	472	503	77	116	8.18	0.155	53
RF01390	isrG	isrG Hfq binding RNA	Candidate_26	313	349	117	217	8.16	0.157	70
RF01390	isrG	isrG Hfq binding RNA	Candidate_37	134	207	130	204	13.69	0.00314	73
RF01390	isrG	isrG Hfq binding RNA	Candidate_106	202	244	124	210	6.77	0.42	51
RF01390	isrG	isrG Hfq binding RNA	Candidate_106	244	202	124	210	6.45	0.526	51
RF01390	isrG	isrG Hfq binding RNA	Candidate_124	155	111	145	189	5.99	0.729	69
RF01391	isrH	isrH Hfq binding RNA	Candidate_71	365	384	72	91	5.91	0.984	60
RF01395	isrL	isrL Hfq binding RNA	Candidate_28	284	257	101	128	6.76	0.562	75
RF01395	isrL	isrL Hfq binding RNA	Candidate_174	159	134	314	339	6.75	0.564	65
RF01397	isrO	isrO Hfq binding RNA	Candidate_207	110	127	177	194	8.54	0.481	72
RF01400	istR	istR Hfq binding RNA	Candidate_6	306	282	22	46	9.52	0.756	64
RF01402	STnc150	STnc150 Hfq binding RNA	Candidate_106	240	206	241	275	6.7	0.464	40
RF01404	STnc440	STnc440 Hfq binding RNA	Candidate_38	221	153	1	76	10.98	0.84	62
RF01408	sraL	sraL Hfq binding RNA	Candidate_106	195	238	97	141	10.99	0.109	45
RF01408	sraL	sraL Hfq binding RNA	Candidate_106	247	208	101	141	11.29	0.0895	48
RF01414	class_I_RNA	Class I RNA	Candidate_130	109	91	1	58	11.71	0.929	58
RF01415	Flavivirus_SLIV	Flavivirus 3'UTR stem loop IV	Candidate_59	112	181	1	75	11.2	0.996	69
RF01415	Flavivirus_SLIV	Flavivirus 3'UTR stem loop IV	Candidate_125	167	257	1	75	11.23	0.979	64
RF01415	Flavivirus_SLIV	Flavivirus 3'UTR stem loop IV	Candidate_145	302	367	1	75	11.82	0.713	70
RF01415	Flavivirus_SLIV	Flavivirus 3'UTR stem loop IV	Candidate_173	377	413	10	48	11.45	0.872	76
RF01415	Flavivirus_SLIV	Flavivirus 3'UTR stem loop IV	Candidate_207	99	145	1	75	11.68	0.769	70
RF01415	Flavivirus_SLIV	Flavivirus 3'UTR stem loop IV	Candidate_247	115	49	1	75	13.14	0.354	63
RF01416	NrrF	NrrF RNA	Candidate_106	204	241	123	160	13.25	0.0551	45
RF01416	NrrF	NrrF RNA	Candidate_106	242	205	123	160	11.25	0.179	45
RF01418	HIV_POL-1_SL	HIV pol-1 stem loop	Candidate_106	199	247	1	113	16.02	0.0422	53
RF01418	HIV_POL-1_SL	HIV pol-1 stem loop	Candidate_106	247	199	1	113	14.02	0.151	53
RF01420	snoR113	Small nucleolar RNA snoR113	Candidate_30	346	385	1	103	11.79	0.513	63
RF01420	snoR113	Small nucleolar RNA snoR113	Candidate_173	63	8	1	103	11.44	0.643	61
RF01423	snoR117	small nucleolar RNA snoR117	Candidate_16	428	455	1	80	13.61	0.384	61
RF00144	mir-199	mir-199 microRNA precursor	Candidate_241	489	549	1	102	18.48	0.00403	70
RF01459	rliE	Listeria sRNA rliE	Candidate_106	201	242	142	183	10.07	0.125	48
RF01459	rliE	Listeria sRNA rliE	Candidate_106	242	204	145	183	13.8	0.0112	46
RF01469	rli33	Listeria sRNA rli33	Candidate_174	161	132	127	156	6.37	0.61	70
RF00149	snoZ103	Small nucleolar RNA Z103	Candidate_32	146	206	1	100	18.89	0.0192	54
RF01472	rli40	Listeria sRNA rli40	Candidate_106	205	241	227	263	10.43	0.0416	43
RF01472	rli40	Listeria sRNA rli40	Candidate_106	241	205	227	263	9.69	0.0718	43
RF01473	rli41	Listeria sRNA rli41	Candidate_106	202	244	448	489	7.35	0.422	51
RF01478	rli47	Listeria sRNA rli47	Candidate_44	54	105	136	186	6.51	0.581	62
RF01478	rli47	Listeria sRNA rli47	Candidate_106	244	203	316	358	6.56	0.563	50
RF01485	rli61	Listeria sRNA rli61	Candidate_106	245	184	1	106	12.37	0.294	53
RF01487	rliI	Listeria sRNA rliI	Candidate_106	243	203	40	82	10.92	0.0385	49
RF01493	rli37	Listeria sRNA rli37	Candidate_70	255	237	49	67	7.36	0.659	63
RF01494	rliD	Listeria sRNA rliD	Candidate_106	196	247	267	327	6.27	0.789	52
RF01494	rliD	Listeria sRNA rliD	Candidate_106	244	202	273	324	9.06	0.0982	51
RF01512	Afu_309	A. fumigatus sRNA Afu_309	Candidate_21	232	263	45	76	7.42	0.318	63
RF01512	Afu_309	A. fumigatus sRNA Afu_309	Candidate_106	200	247	37	87	6.5	0.622	52
RF01512	Afu_309	A. fumigatus sRNA Afu_309	Candidate_140	106	132	196	222	7.06	0.415	74
RF01512	Afu_309	A. fumigatus sRNA Afu_309	Candidate_193	107	46	32	93	6.45	0.645	63
RF01514	Afu_513	A. fumigatus snoRNA Afu_513	Candidate_37	74	132	1	103	9.75	0.169	56
RF01516	v-snoRNA-1	Human herpesvirus 1 small nucleolar RNA	Candidate_64	236	253	1	65	8.73	0.846	61
RF01516	v-snoRNA-1	Human herpesvirus 1 small nucleolar RNA	Candidate_197	196	239	1	65	11.83	0.116	66
RF01518	pRNA	NoRC assoicated RNA, pRNA	Candidate_68	343	426	1	90	12.38	0.335	67
RF01519	CC0196	Cauldobacter sRNA CC0196	Candidate_84	120	162	1	58	9.71	0.717	56
RF01519	CC0196	Cauldobacter sRNA CC0196	Candidate_163	261	221	1	58	11.18	0.28	61
RF01521	CC1840	caulobacter sRNA CC1840	Candidate_4	315	400	1	95	9.82	0.978	63
RF01521	CC1840	caulobacter sRNA CC1840	Candidate_17	220	185	5	46	11.15	0.48	61
RF01521	CC1840	caulobacter sRNA CC1840	Candidate_27	486	422	1	95	10.35	0.736	72
RF01521	CC1840	caulobacter sRNA CC1840	Candidate_89	192	251	1	95	16.46	0.0281	73
RF01521	CC1840	caulobacter sRNA CC1840	Candidate_172	79	158	1	95	9.91	0.932	64
RF01521	CC1840	caulobacter sRNA CC1840	Candidate_216	164	229	1	95	10.33	0.747	68
RF01521	CC1840	caulobacter sRNA CC1840	Candidate_216	261	198	1	95	12.58	0.223	64
RF01521	CC1840	caulobacter sRNA CC1840	Candidate_239	160	232	1	95	17.56	0.0155	71
RF01521	CC1840	caulobacter sRNA CC1840	Candidate_257	340	440	1	95	12.75	0.204	63
RF01523	TB10Cs1H2	Trypanosomatid snoRNA TB10Cs1H2	Candidate_37	408	363	1	63	12.35	0.914	59
RF01524	TB10Cs1H3	Trypanosomatid snoRNA TB10cs1H3	Candidate_115	263	194	1	73	11.67	0.713	56
RF01525	TB10Cs2H1	Trypanosomatid snoRNA TB10Cs2H1	Candidate_213	229	202	1	69	12.3	0.394	61
RF01527	CC3510	caulobacter sRNA CC3510	Candidate_106	204	242	89	127	9.03	0.467	46
RF01527	CC3510	caulobacter sRNA CC3510	Candidate_106	242	204	89	127	8.98	0.482	46
RF01527	CC3510	caulobacter sRNA CC3510	Candidate_144	81	164	1	136	9.34	0.383	58
RF01527	CC3510	caulobacter sRNA CC3510	Candidate_174	132	161	92	124	7.93	0.942	70
RF01528	CC3513	caulobacter sRNA CC3513	Candidate_2	206	271	79	139	11.75	0.0785	59
RF01528	CC3513	caulobacter sRNA CC3513	Candidate_153	574	515	77	141	9.54	0.308	65
RF01529	CC3552	Cauldobacter sRNA CC3552	Candidate_64	165	270	1	106	11.03	0.458	68
RF01529	CC3552	Cauldobacter sRNA CC3552	Candidate_71	142	254	1	106	11.12	0.435	58
RF01529	CC3552	Cauldobacter sRNA CC3552	Candidate_190	2	68	1	106	10.37	0.652	61
RF01530	CC3664	caulobacter sRNA CC3664	Candidate_16	55	25	105	136	11.4	0.196	74
RF01530	CC3664	caulobacter sRNA CC3664	Candidate_78	129	267	1	136	8.62	0.974	65
RF01530	CC3664	caulobacter sRNA CC3664	Candidate_113	29	65	1	136	10.22	0.387	76
RF01530	CC3664	caulobacter sRNA CC3664	Candidate_172	237	172	1	136	8.94	0.811	68
RF01530	CC3664	caulobacter sRNA CC3664	Candidate_178	365	251	1	136	9.55	0.57	66
RF01530	CC3664	caulobacter sRNA CC3664	Candidate_183	408	333	1	136	13.24	0.0682	58
RF01531	TB10Cs3H1	Trypanosomatid snoRNA TB10Cs3H1	Candidate_117	265	203	1	67	12.71	0.538	65
RF01532	TB10Cs3H2	Trypanosomatid snoRNA TB10Cs3H2	Candidate_5	153	177	1	73	11.71	0.848	68
RF01532	TB10Cs3H2	Trypanosomatid snoRNA TB10Cs3H2	Candidate_30	311	370	1	73	11.94	0.736	65
RF01532	TB10Cs3H2	Trypanosomatid snoRNA TB10Cs3H2	Candidate_71	398	340	1	73	11.87	0.768	64
RF01532	TB10Cs3H2	Trypanosomatid snoRNA TB10Cs3H2	Candidate_201	326	367	1	73	13.55	0.273	71
RF01534	TB10Cs4H4	Trypanosomatid snoRNA TB10Cs4H4	Candidate_234	393	328	1	66	13.08	0.482	64
RF01536	TB10Cs5H3	Trypanosomatid snoRNA TB10Cs5H3	Candidate_193	212	169	1	72	12.81	0.449	64
RF01537	TB11Cs2H1	Trypanosomatid snoRNA TB11Cs2H1	Candidate_216	242	179	1	71	14.1	0.325	66
RF01537	TB11Cs2H1	Trypanosomatid snoRNA TB11Cs2H1	Candidate_226	316	281	17	52	13.33	0.524	64
RF01541	TB11Cs4H3	Trypanosomatid snoRNA TB11Cs4H3	Candidate_178	39	68	1	74	14.83	0.126	67
RF01542	TB11Cs5H1	Trypanosomatid snoRNA TB11Cs5H1	Candidate_262	243	285	1	71	12.58	0.738	65
RF01543	TB11Cs5H2	Trypanosomatid snoRNA TB11Cs5H2	Candidate_141	89	26	1	69	12.69	0.513	64
RF01543	TB11Cs5H2	Trypanosomatid snoRNA TB11Cs5H2	Candidate_162	474	408	1	69	12.92	0.441	61
RF01543	TB11Cs5H2	Trypanosomatid snoRNA TB11Cs5H2	Candidate_239	474	519	1	69	15.13	0.107	65
RF01546	TB6Cs1H1	Trypanosomatid snoRNA TB6Cs1H1	Candidate_30	538	491	1	66	11.31	0.932	65
RF01546	TB6Cs1H1	Trypanosomatid snoRNA TB6Cs1H1	Candidate_94	85	116	1	66	12.24	0.496	69
RF01546	TB6Cs1H1	Trypanosomatid snoRNA TB6Cs1H1	Candidate_218	381	431	1	66	11.76	0.687	63
RF01547	TB6Cs1H3	Trypanosomatid snoRNA TB6Cs1H3	Candidate_245	143	181	1	64	13.25	0.443	59
RF01549	TB8Cs2H1	Trypanosomatid snoRNA TB8Cs2H1	Candidate_68	490	512	1	65	12.44	0.574	52
RF01549	TB8Cs2H1	Trypanosomatid snoRNA TB8Cs2H1	Candidate_68	509	487	1	65	12.08	0.721	57
RF01549	TB8Cs2H1	Trypanosomatid snoRNA TB8Cs2H1	Candidate_122	293	243	1	65	15.09	0.109	63
RF01549	TB8Cs2H1	Trypanosomatid snoRNA TB8Cs2H1	Candidate_127	221	277	1	65	13.41	0.312	63
RF01550	TB8Cs3H1	Trypanosomatid snoRNA TB8Cs3H1	Candidate_66	272	299	1	63	12.85	0.463	57
RF01551	TB8Cs4H2	Trypanosomatid snoRNA TB8Cs4H2	Candidate_115	253	194	1	71	12.11	0.787	55
RF01551	TB8Cs4H2	Trypanosomatid snoRNA TB8Cs4H2	Candidate_181	419	392	1	71	13.98	0.246	61
RF01554	TB9Cs2H1	Trypanosomatid snoRNA TB9Cs2H1	Candidate_125	368	341	1	68	13.41	0.369	71
RF01557	TB9Cs4H1	Trypanosomatid snoRNA TB9Cs4H1	Candidate_66	20	60	1	62	13.18	0.553	61
RF01558	TB9Cs4H2	Trypanosomatid snoRNA TB9Cs4H2	Candidate_34	358	392	1	71	13.07	0.725	66
RF01558	TB9Cs4H2	Trypanosomatid snoRNA TB9Cs4H2	Candidate_88	327	295	1	71	12.65	0.927	67
RF00159	snoZ168	Small nucleolar RNA Z168/Z174	Candidate_99	139	70	1	82	11.95	0.87	57
RF01570	DdR20	D. discoideum snRNA DdR20	Candidate_41	35	58	180	203	5.5	0.969	71
RF01570	DdR20	D. discoideum snRNA DdR20	Candidate_106	243	203	123	164	8.31	0.117	49
RF01570	DdR20	D. discoideum snRNA DdR20	Candidate_167	325	293	175	207	11.01	0.0155	76
RF01581	RUF6-5	Plasmodium RNA of unkown function RUF6-5	Candidate_106	259	170	2	137	10.93	0.648	54
RF01582	RUF4	RNA of unknown function RUF4	Candidate_106	197	260	30	102	13.45	0.0138	56
RF01582	RUF4	RNA of unknown function RUF4	Candidate_106	244	202	35	86	10.38	0.106	51
RF00161	nos_TCE	Nanos 3' UTR translation control element	Candidate_187	24	74	1	64	16.4	0.0722	75
RF00161	nos_TCE	Nanos 3' UTR translation control element	Candidate_258	250	194	1	64	12.88	0.529	65
RF01606	plasmodium_snoR31	small nucleolar RNA snoR31	Candidate_106	202	244	93	138	12.15	0.252	51
RF01606	plasmodium_snoR31	small nucleolar RNA snoR31	Candidate_106	244	202	93	138	11.33	0.412	51
RF01611	ceN108	C. elegans snoRNA ceN108	Candidate_86	255	227	1	70	15.66	0.103	62
RF01620	ceN125	C. elegans snoRNA ceN125	Candidate_37	378	322	76	133	8.85	0.991	63
RF00164	s2m	Coronavirus 3' stem-loop II-like motif (s2m)	Candidate_47	72	52	1	43	12.18	0.601	62
RF00164	s2m	Coronavirus 3' stem-loop II-like motif (s2m)	Candidate_125	306	274	1	43	11.63	0.898	76
RF00164	s2m	Coronavirus 3' stem-loop II-like motif (s2m)	Candidate_131	175	127	1	43	15.56	0.053	69
RF00164	s2m	Coronavirus 3' stem-loop II-like motif (s2m)	Candidate_132	270	307	1	43	13.23	0.283	71
RF00164	s2m	Coronavirus 3' stem-loop II-like motif (s2m)	Candidate_162	120	143	1	43	12.38	0.523	71
RF00164	s2m	Coronavirus 3' stem-loop II-like motif (s2m)	Candidate_173	527	548	1	43	12.67	0.424	50
RF00164	s2m	Coronavirus 3' stem-loop II-like motif (s2m)	Candidate_203	10	62	1	43	15.16	0.0708	72
RF01630	ceN40	C. elegans snoRNA ceN40	Candidate_16	217	174	1	122	16.01	0.0224	68
RF01635	ceN45	C. elegans snoRNA ceN45	Candidate_106	265	195	1	127	12.71	0.169	56
RF01638	ceN48	C. elegans snoRNA ceN48	Candidate_167	360	332	16	44	11.28	0.45	69
RF00166	PrrB_RsmZ	PrrB/RsmZ RNA family	Candidate_235	470	501	46	76	8	0.442	63
RF01647	ceN61	C. elegans snoRNA ceN61	Candidate_254	245	206	1	76	11.94	0.929	58
RF00017	Metazoa_SRP	Metazoan signal recognition particle RNA	Candidate_162	240	101	1	299	7.13	0.441	64
RF01663	ceN93	C. elegans sRNA ceN93	Candidate_216	151	244	1	131	13.16	0.213	65
RF01665	P13	Pseudomonas sRNA P13	Candidate_149	119	160	1	76	11.35	0.663	71
RF01665	P13	Pseudomonas sRNA P13	Candidate_181	400	480	1	76	14.02	0.159	70
RF01665	P13	Pseudomonas sRNA P13	Candidate_259	285	206	1	76	11.1	0.759	70
RF01667	rox1	Drosophila rox1 ncRNA	Candidate_259	80	104	1	59	12.33	0.459	72
RF01668	P10	Pseudomonas sRNA P10	Candidate_13	224	303	1	72	11.62	0.194	66
RF01668	P10	Pseudomonas sRNA P10	Candidate_14	188	119	1	72	9.82	0.793	60
RF01668	P10	Pseudomonas sRNA P10	Candidate_16	158	223	1	72	15.5	0.0092	65
RF01668	P10	Pseudomonas sRNA P10	Candidate_32	342	279	1	72	11	0.314	66
RF01668	P10	Pseudomonas sRNA P10	Candidate_66	53	2	1	72	10.53	0.455	56
RF01668	P10	Pseudomonas sRNA P10	Candidate_122	123	192	1	72	13.15	0.0581	64
RF01668	P10	Pseudomonas sRNA P10	Candidate_134	88	109	1	72	9.7	0.873	68
RF01668	P10	Pseudomonas sRNA P10	Candidate_145	411	348	1	72	12.49	0.0977	66
RF01668	P10	Pseudomonas sRNA P10	Candidate_163	325	251	1	72	10.26	0.56	59
RF01668	P10	Pseudomonas sRNA P10	Candidate_169	325	381	1	72	10.76	0.38	63
RF01668	P10	Pseudomonas sRNA P10	Candidate_170	61	122	1	72	13.03	0.0641	66
RF01668	P10	Pseudomonas sRNA P10	Candidate_193	569	525	1	72	9.95	0.713	69
RF01668	P10	Pseudomonas sRNA P10	Candidate_202	36	98	1	72	9.93	0.726	68
RF01668	P10	Pseudomonas sRNA P10	Candidate_203	19	90	1	72	12.69	0.0832	67
RF01668	P10	Pseudomonas sRNA P10	Candidate_217	215	153	1	72	14.37	0.0224	65
RF01668	P10	Pseudomonas sRNA P10	Candidate_220	107	57	1	72	11.58	0.199	61
RF01670	P17	Pseudomonas sRNA P17	Candidate_29	427	445	89	107	7.95	0.0893	74
RF01670	P17	Pseudomonas sRNA P17	Candidate_29	445	427	89	107	7.22	0.161	74
RF01670	P17	Pseudomonas sRNA P17	Candidate_108	277	297	257	277	5.92	0.453	81
RF01670	P17	Pseudomonas sRNA P17	Candidate_133	234	198	73	109	7.4	0.139	62
RF01670	P17	Pseudomonas sRNA P17	Candidate_148	106	128	256	278	5.19	0.813	74
RF01670	P17	Pseudomonas sRNA P17	Candidate_232	52	8	67	115	6.59	0.266	53
RF00169	Bacteria_small_SRP	Bacterial small signal recognition particle RNA	Candidate_169	283	210	1	97	12.13	0.469	70
RF01671	P18	Pseudomonas sRNA P18	Candidate_14	451	337	1	135	12.02	0.115	67
RF01671	P18	Pseudomonas sRNA P18	Candidate_37	158	68	1	135	9.12	0.677	65
RF01671	P18	Pseudomonas sRNA P18	Candidate_43	411	334	1	135	17.88	0.00323	60
RF01671	P18	Pseudomonas sRNA P18	Candidate_65	284	217	1	135	9.55	0.522	66
RF01671	P18	Pseudomonas sRNA P18	Candidate_193	477	398	1	135	9.24	0.63	64
RF01671	P18	Pseudomonas sRNA P18	Candidate_230	138	31	1	135	9.77	0.455	65
RF01672	P2	Psudomonas sRNA P2	Candidate_138	94	139	47	92	13.88	0.156	74
RF01673	P20	Pseudomonas sRNA P20	Candidate_180	235	176	128	187	7.17	0.307	70
RF01673	P20	Pseudomonas sRNA P20	Candidate_235	302	279	154	177	9.1	0.0756	63
RF01673	P20	Pseudomonas sRNA P20	Candidate_237	281	266	294	309	6.51	0.497	69
RF01675	P29	Pseudomonas sRNA P29	Candidate_109	129	80	92	135	6.85	0.637	66
RF01675	P29	Pseudomonas sRNA P29	Candidate_210	213	172	146	188	11.91	0.0178	64
RF01677	P35	Pseudomonas sRNA P35	Candidate_29	110	53	1	62	11.63	0.981	66
RF01677	P35	Pseudomonas sRNA P35	Candidate_106	188	243	1	62	14.6	0.181	52
RF01677	P35	Pseudomonas sRNA P35	Candidate_106	259	202	1	62	15.57	0.104	55
RF01677	P35	Pseudomonas sRNA P35	Candidate_175	133	188	1	62	14.96	0.148	68
RF01678	P37	Pseudomonas sRNA P37	Candidate_106	255	201	1	62	11.59	0.651	53
RF01678	P37	Pseudomonas sRNA P37	Candidate_174	161	132	26	55	13.19	0.25	70
RF01678	P37	Pseudomonas sRNA P37	Candidate_232	94	31	1	62	11.2	0.822	56
RF01679	P36	Pseudomonas sRNA P36	Candidate_226	249	317	1	61	13.48	0.218	68
RF01679	P36	Pseudomonas sRNA P36	Candidate_228	87	32	1	61	17.04	0.0298	57
RF01679	P36	Pseudomonas sRNA P36	Candidate_235	133	61	1	61	11.08	0.833	51
RF01680	P5	Pseudomonas sRNA P5	Candidate_34	103	36	1	71	12.25	0.419	68
RF01681	P4	Pseudomonas sRNA P4	Candidate_100	79	26	82	114	7.69	0.446	54
RF01681	P4	Pseudomonas sRNA P4	Candidate_115	87	143	70	132	12.8	0.0127	63
RF01681	P4	Pseudomonas sRNA P4	Candidate_216	197	228	82	113	9.81	0.102	75
RF01682	P8	Pseudomonas sRNA P8	Candidate_21	304	255	1	78	11.82	0.652	64
RF01682	P8	Pseudomonas sRNA P8	Candidate_96	10	67	1	78	13.45	0.255	64
RF01682	P8	Pseudomonas sRNA P8	Candidate_205	249	164	1	78	12.27	0.502	60
RF01683	P6	Pseudomonas sRNA P6	Candidate_113	25	58	477	510	6.14	0.942	74
RF01683	P6	Pseudomonas sRNA P6	Candidate_174	132	161	481	510	10.18	0.0562	70
RF01683	P6	Pseudomonas sRNA P6	Candidate_174	161	132	481	510	7.83	0.289	70
RF01683	P6	Pseudomonas sRNA P6	Candidate_213	196	233	473	510	6.31	0.837	61
RF01683	P6	Pseudomonas sRNA P6	Candidate_240	512	537	483	508	7.27	0.428	69
RF01683	P6	Pseudomonas sRNA P6	Candidate_240	537	512	483	508	6.09	0.975	69
RF01684	mascRNA-menRNA	MALAT1-associated small cytoplasmic RNA/MEN beta RNA	Candidate_1	77	30	1	57	10.43	0.999	60
RF01684	mascRNA-menRNA	MALAT1-associated small cytoplasmic RNA/MEN beta RNA	Candidate_27	316	391	1	57	11.99	0.331	72
RF01684	mascRNA-menRNA	MALAT1-associated small cytoplasmic RNA/MEN beta RNA	Candidate_45	78	14	1	57	17.29	0.0077	62
RF01684	mascRNA-menRNA	MALAT1-associated small cytoplasmic RNA/MEN beta RNA	Candidate_59	205	137	1	57	11.8	0.379	75
RF01684	mascRNA-menRNA	MALAT1-associated small cytoplasmic RNA/MEN beta RNA	Candidate_69	153	112	1	57	11.55	0.451	69
RF01684	mascRNA-menRNA	MALAT1-associated small cytoplasmic RNA/MEN beta RNA	Candidate_74	408	466	1	57	11.2	0.579	64
RF01684	mascRNA-menRNA	MALAT1-associated small cytoplasmic RNA/MEN beta RNA	Candidate_130	66	138	1	57	13.17	0.143	63
RF01684	mascRNA-menRNA	MALAT1-associated small cytoplasmic RNA/MEN beta RNA	Candidate_152	102	66	1	57	12.23	0.278	78
RF01684	mascRNA-menRNA	MALAT1-associated small cytoplasmic RNA/MEN beta RNA	Candidate_169	89	57	1	57	10.47	0.973	67
RF01684	mascRNA-menRNA	MALAT1-associated small cytoplasmic RNA/MEN beta RNA	Candidate_172	195	170	1	57	12.42	0.245	73
RF01684	mascRNA-menRNA	MALAT1-associated small cytoplasmic RNA/MEN beta RNA	Candidate_178	303	359	1	57	11.11	0.617	68
RF01684	mascRNA-menRNA	MALAT1-associated small cytoplasmic RNA/MEN beta RNA	Candidate_183	362	433	1	57	17.1	0.0088	61
RF01684	mascRNA-menRNA	MALAT1-associated small cytoplasmic RNA/MEN beta RNA	Candidate_214	481	529	1	57	11.72	0.402	65
RF01686	Acido-1	Acido-1 RNA	Candidate_226	285	355	1	66	10.34	0.601	63
RF01687	Acido-Lenti-1	Acido-Lenti-1 RNA	Candidate_15	88	37	1	46	9.1	0.927	69
RF01688	Actino-pnp	Actino-pnp RNA	Candidate_2	145	209	1	61	14.83	0.126	65
RF01688	Actino-pnp	Actino-pnp RNA	Candidate_47	56	91	1	61	12.61	0.548	67
RF01688	Actino-pnp	Actino-pnp RNA	Candidate_108	355	316	1	61	12.75	0.499	60
RF01688	Actino-pnp	Actino-pnp RNA	Candidate_136	197	234	1	61	12.84	0.469	66
RF01688	Actino-pnp	Actino-pnp RNA	Candidate_182	114	158	1	61	12.59	0.553	64
RF01688	Actino-pnp	Actino-pnp RNA	Candidate_220	253	286	1	61	12.95	0.438	44
RF01690	Bacillaceae-1	Bacillaceae-1 RNA	Candidate_191	150	197	1	67	13.06	0.423	71
RF01691	Bacillus-plasmid	Bacillus-plasmid RNA	Candidate_43	411	344	1	61	12.58	0.541	57
RF01696	Chlorobi-1	Chlorobi-1 RNA	Candidate_78	108	131	27	50	9.03	0.843	75
RF01696	Chlorobi-1	Chlorobi-1 RNA	Candidate_157	26	95	1	68	13.55	0.0276	63
RF01696	Chlorobi-1	Chlorobi-1 RNA	Candidate_171	230	178	1	68	11.9	0.0963	64
RF01697	Chlorobi-RRM	Chlorobi-RRM RNA	Candidate_228	181	108	1	73	11.41	0.496	66
RF01698	Chloroflexi-1	Chloroflexi-1 RNA	Candidate_162	97	179	1	84	13.47	0.0711	65
RF01698	Chloroflexi-1	Chloroflexi-1 RNA	Candidate_216	188	250	1	84	9.72	0.997	67
RF01698	Chloroflexi-1	Chloroflexi-1 RNA	Candidate_226	281	317	18	54	10.14	0.742	65
RF01700	Collinsella-1	Collinsella-1 RNA	Candidate_21	319	273	1	47	9.35	0.183	68
RF01700	Collinsella-1	Collinsella-1 RNA	Candidate_106	202	243	3	45	11.11	0.0573	50
RF01700	Collinsella-1	Collinsella-1 RNA	Candidate_106	244	203	3	45	10.61	0.0798	50
RF01700	Collinsella-1	Collinsella-1 RNA	Candidate_108	52	11	2	46	7.09	0.822	69
RF01700	Collinsella-1	Collinsella-1 RNA	Candidate_203	165	195	62	92	7.65	0.568	81
RF01702	Cyano-2	Cyano-2 RNA	Candidate_174	160	133	41	70	11.83	0.0301	68
RF01705	Flavo-1	Flavo-1 RNA	Candidate_126	277	315	1	76	12.39	0.656	54
RF00173	Hairpin	Hairpin ribozyme	Candidate_185	513	469	1	52	12.93	0.467	56
RF01713	Moco-II	Moco-II RNA	Candidate_130	117	88	1	46	12.64	0.735	63
RF01715	Pedo-repair	Pedo-repair RNA	Candidate_219	163	204	59	100	8.39	0.803	52
RF01716	PhotoRC-I	PhotoRC-I RNA	Candidate_41	102	118	28	44	11.44	0.533	76
RF01720	Pseudomon-Rho	Pseudomon-Rho RNA	Candidate_21	303	221	1	103	10.89	0.679	65
RF01720	Pseudomon-Rho	Pseudomon-Rho RNA	Candidate_26	294	237	1	103	11.19	0.578	66
RF01720	Pseudomon-Rho	Pseudomon-Rho RNA	Candidate_89	124	31	1	103	10.77	0.726	64
RF01720	Pseudomon-Rho	Pseudomon-Rho RNA	Candidate_195	317	261	1	103	11.01	0.636	70
RF01721	Pseudomon-groES	Pseudomon-groES RNA	Candidate_89	196	251	21	67	12.33	0.0566	71
RF01722	Pyrobac-1	Pyrobac-1 RNA	Candidate_98	169	213	1	62	12.77	0.335	69
RF01722	Pyrobac-1	Pyrobac-1 RNA	Candidate_136	85	42	1	62	14.36	0.121	70
RF01722	Pyrobac-1	Pyrobac-1 RNA	Candidate_184	194	224	19	49	13.52	0.208	68
RF01722	Pyrobac-1	Pyrobac-1 RNA	Candidate_256	360	323	1	62	11.66	0.675	74
RF01722	Pyrobac-1	Pyrobac-1 RNA	Candidate_260	288	251	1	62	11.18	0.916	74
RF01723	Rhizobiales-2	Rhizobiales-2 RNA	Candidate_16	108	25	1	102	17.87	0.0189	67
RF01723	Rhizobiales-2	Rhizobiales-2 RNA	Candidate_74	70	161	1	102	12.35	0.346	60
RF01723	Rhizobiales-2	Rhizobiales-2 RNA	Candidate_100	101	1	1	102	11.98	0.421	56
RF01723	Rhizobiales-2	Rhizobiales-2 RNA	Candidate_150	12	71	1	102	11.76	0.472	62
RF01723	Rhizobiales-2	Rhizobiales-2 RNA	Candidate_169	159	68	1	102	10.95	0.723	68
RF01723	Rhizobiales-2	Rhizobiales-2 RNA	Candidate_172	169	195	34	62	10.88	0.751	74
RF01723	Rhizobiales-2	Rhizobiales-2 RNA	Candidate_174	213	134	1	102	13.68	0.172	70
RF01723	Rhizobiales-2	Rhizobiales-2 RNA	Candidate_216	174	264	1	102	10.34	0.998	63
RF01723	Rhizobiales-2	Rhizobiales-2 RNA	Candidate_228	83	6	1	102	10.55	0.895	62
RF01724	SAM-Chlorobi	SAM-Chlorobi RNA	Candidate_259	216	125	1	87	15.15	0.0684	65
RF01727	SAM-SAH	SAM/SAH riboswitch	Candidate_28	370	382	12	24	13.56	0.345	69
RF01728	STAXI	STAXI RNA	Candidate_48	125	167	1	153	7.2	0.859	63
RF01729	Termite-flg	Termite-flg RNA	Candidate_253	322	369	1	106	11.41	0.548	73
RF00175	HIV-1_DIS	Human immunodeficiency virus type 1 dimerisation initiation site	Candidate_9	111	86	1	40	12.59	0.672	65
RF01733	atoC	atoC RNA	Candidate_16	58	24	52	87	11.79	0.486	71
RF01733	atoC	atoC RNA	Candidate_232	243	207	51	87	12.04	0.419	70
RF01735	epsC	epsC RNA	Candidate_16	146	235	1	119	13.12	0.12	64
RF01737	flpD	flpD RNA	Candidate_90	107	135	1	47	12.08	0.849	62
RF01737	flpD	flpD RNA	Candidate_91	118	81	1	47	12.63	0.576	68
RF01737	flpD	flpD RNA	Candidate_230	275	246	1	47	11.96	0.921	60
RF01738	gabT	gabT RNA	Candidate_76	439	510	1	61	13.51	0.34	65
RF01738	gabT	gabT RNA	Candidate_144	358	403	1	61	16.07	0.0535	72
RF01738	gabT	gabT RNA	Candidate_194	256	222	1	61	13.94	0.249	77
RF01738	gabT	gabT RNA	Candidate_199	14	80	1	61	12.3	0.81	61
RF01738	gabT	gabT RNA	Candidate_199	80	14	1	61	13.86	0.263	61
RF01738	gabT	gabT RNA	Candidate_220	103	61	1	61	14.96	0.119	63
RF01740	gyrA	gyrA RNA	Candidate_16	20	104	1	88	16.28	0.0154	68
RF01740	gyrA	gyrA RNA	Candidate_216	264	194	7	73	12.77	0.178	63
RF01744	livK	livK RNA	Candidate_157	161	244	1	84	11.37	0.863	60
RF01746	mraW	mraW RNA	Candidate_27	465	402	1	108	9.63	0.77	70
RF01746	mraW	mraW RNA	Candidate_46	461	371	1	108	10.21	0.495	66
RF01746	mraW	mraW RNA	Candidate_106	251	191	1	108	9.32	0.978	51
RF01746	mraW	mraW RNA	Candidate_202	216	139	1	108	9.71	0.726	69
RF01747	msiK	msiK RNA	Candidate_169	182	131	1	60	9.56	0.713	62
RF01750	pfl	pfl RNA	Candidate_206	307	254	1	84	15.32	0.143	70
RF00018	CsrB	CsrB/RsmB RNA family	Candidate_29	519	540	324	345	5.99	0.832	73
RF00018	CsrB	CsrB/RsmB RNA family	Candidate_29	540	519	324	345	6.65	0.519	73
RF00018	CsrB	CsrB/RsmB RNA family	Candidate_46	327	340	121	134	5.75	0.99	71
RF00018	CsrB	CsrB/RsmB RNA family	Candidate_99	185	234	21	63	7.67	0.251	66
RF00018	CsrB	CsrB/RsmB RNA family	Candidate_173	547	528	325	344	6.1	0.77	45
RF00177	SSU_rRNA_bacteria	Bacterial small subunit ribosomal RNA	Candidate_63	281	219	1091	1152	6.39	0.452	71
RF00177	SSU_rRNA_bacteria	Bacterial small subunit ribosomal RNA	Candidate_156	196	212	9	25	5.41	0.954	53
RF01752	psaA	psaA RNA	Candidate_106	207	239	86	118	8.76	0.235	42
RF01752	psaA	psaA RNA	Candidate_106	242	204	39	84	7.98	0.412	46
RF01754	radC	radC RNA	Candidate_81	256	126	1	148	11.87	0.0207	66
RF01754	radC	radC RNA	Candidate_228	56	32	11	38	7.37	0.501	68
RF01754	radC	radC RNA	Candidate_251	201	336	1	148	8.22	0.275	61
RF01754	radC	radC RNA	Candidate_251	205	52	1	148	11.65	0.0242	62
RF01756	rne-II	rne-II RNA	Candidate_6	37	65	259	286	6.06	0.754	62
RF01756	rne-II	rne-II RNA	Candidate_49	438	476	154	197	8.5	0.125	69
RF01756	rne-II	rne-II RNA	Candidate_134	252	274	264	286	6.35	0.611	70
RF01757	sbcD	sbcD RNA	Candidate_6	306	263	35	82	10.44	0.0747	68
RF01757	sbcD	sbcD RNA	Candidate_23	5	50	38	79	7.77	0.489	74
RF01757	sbcD	sbcD RNA	Candidate_106	243	203	112	152	10.86	0.0553	49
RF01757	sbcD	sbcD RNA	Candidate_174	161	132	118	146	7.06	0.807	70
RF01758	sucA-II	sucA-II RNA	Candidate_16	25	154	1	219	6.4	0.98	64
RF01758	sucA-II	sucA-II RNA	Candidate_78	275	202	117	195	6.8	0.745	62
RF01758	sucA-II	sucA-II RNA	Candidate_103	88	105	98	115	6.87	0.71	72
RF01758	sucA-II	sucA-II RNA	Candidate_106	202	244	133	178	8.49	0.234	51
RF01758	sucA-II	sucA-II RNA	Candidate_106	244	202	133	178	8.25	0.275	51
RF01760	traJ-II	traJ-II RNA	Candidate_49	315	235	1	103	11	0.776	73
RF00178	mir-24	mir-24 microRNA precursor family	Candidate_143	438	368	1	68	12.73	0.305	65
RF00178	mir-24	mir-24 microRNA precursor family	Candidate_220	344	376	1	68	12.4	0.388	58
RF00178	mir-24	mir-24 microRNA precursor family	Candidate_220	376	344	1	68	12.17	0.457	58
RF01762	whalefall-1	Whalefall-1 RNA	Candidate_68	488	534	1	56	11.06	0.245	66
RF01762	whalefall-1	Whalefall-1 RNA	Candidate_231	348	297	1	56	10.25	0.447	65
RF01768	flavi_FSE	ribosomal frameshift site	Candidate_14	225	196	5	34	9.83	0.767	63
RF01768	flavi_FSE	ribosomal frameshift site	Candidate_77	139	184	1	62	9.78	0.793	72
RF01771	rnk_leader	Enterobacteria rnk leader	Candidate_174	132	161	72	100	9.74	0.941	70
RF01779	AS1726	AS1726 sRNA	Candidate_5	263	300	1	77	1.54	-	71
RF01779	AS1726	AS1726 sRNA	Candidate_5	258	199	1	77	5.35	-	68
RF01779	AS1726	AS1726 sRNA	Candidate_6	224	155	1	77	3.34	-	64
RF01779	AS1726	AS1726 sRNA	Candidate_6	379	348	40	71	0.47	-	72
RF01779	AS1726	AS1726 sRNA	Candidate_8	146	209	1	77	5.31	-	66
RF01779	AS1726	AS1726 sRNA	Candidate_9	199	291	1	77	5.31	-	65
RF01779	AS1726	AS1726 sRNA	Candidate_10	5	90	1	77	5.25	-	65
RF01779	AS1726	AS1726 sRNA	Candidate_11	1	52	1	77	13.1	-	62
RF01779	AS1726	AS1726 sRNA	Candidate_12	184	233	1	77	2.84	-	70
RF01779	AS1726	AS1726 sRNA	Candidate_15	21	79	1	77	3.07	-	68
RF01779	AS1726	AS1726 sRNA	Candidate_16	193	255	1	77	4.2	-	59
RF01779	AS1726	AS1726 sRNA	Candidate_16	472	509	1	77	2.68	-	55
RF01779	AS1726	AS1726 sRNA	Candidate_16	503	426	1	77	8.36	-	60
RF01779	AS1726	AS1726 sRNA	Candidate_16	291	245	1	77	1.64	-	64
RF01779	AS1726	AS1726 sRNA	Candidate_16	242	195	1	77	0.46	-	58
RF01779	AS1726	AS1726 sRNA	Candidate_17	67	133	1	77	9.31	-	67
RF01779	AS1726	AS1726 sRNA	Candidate_20	63	17	1	77	7.56	-	64
RF01779	AS1726	AS1726 sRNA	Candidate_22	67	109	1	77	5.33	-	65
RF01779	AS1726	AS1726 sRNA	Candidate_23	133	150	8	25	0.67	-	72
RF01779	AS1726	AS1726 sRNA	Candidate_23	184	206	1	77	0.15	-	65
RF01779	AS1726	AS1726 sRNA	Candidate_24	156	242	1	77	8.91	-	66
RF01779	AS1726	AS1726 sRNA	Candidate_25	291	308	8	25	0.05	-	89
RF01779	AS1726	AS1726 sRNA	Candidate_28	283	257	4	30	4.54	-	74
RF01779	AS1726	AS1726 sRNA	Candidate_29	64	99	1	77	2.57	-	67
RF01779	AS1726	AS1726 sRNA	Candidate_29	519	479	1	77	4.75	-	68
RF01779	AS1726	AS1726 sRNA	Candidate_29	382	360	6	28	3.14	-	70
RF01779	AS1726	AS1726 sRNA	Candidate_30	514	428	1	77	4.67	-	62
RF01779	AS1726	AS1726 sRNA	Candidate_31	62	140	1	77	2.85	-	66
RF01779	AS1726	AS1726 sRNA	Candidate_31	384	328	1	77	5.27	-	68
RF01779	AS1726	AS1726 sRNA	Candidate_31	443	387	1	77	4.96	-	60
RF01779	AS1726	AS1726 sRNA	Candidate_33	109	124	9	24	0.87	-	75
RF01779	AS1726	AS1726 sRNA	Candidate_34	201	264	1	77	7.43	-	66
RF01779	AS1726	AS1726 sRNA	Candidate_37	162	145	6	28	0.99	-	72
RF01779	AS1726	AS1726 sRNA	Candidate_38	109	161	1	77	7.2	-	62
RF01779	AS1726	AS1726 sRNA	Candidate_38	279	260	7	28	4.04	-	60
RF01779	AS1726	AS1726 sRNA	Candidate_39	12	77	1	77	6.43	-	65
RF01779	AS1726	AS1726 sRNA	Candidate_40	340	389	1	77	3.68	-	60
RF01779	AS1726	AS1726 sRNA	Candidate_41	8	73	1	77	4.99	-	73
RF01779	AS1726	AS1726 sRNA	Candidate_43	406	454	1	77	3.18	-	61
RF01779	AS1726	AS1726 sRNA	Candidate_43	313	353	1	77	2.61	-	66
RF01779	AS1726	AS1726 sRNA	Candidate_43	367	402	38	73	2.01	-	61
RF01779	AS1726	AS1726 sRNA	Candidate_43	265	225	1	77	4.29	-	76
RF01779	AS1726	AS1726 sRNA	Candidate_44	136	100	1	77	9.43	-	68
RF01779	AS1726	AS1726 sRNA	Candidate_46	47	99	1	77	6.16	-	68
RF01779	AS1726	AS1726 sRNA	Candidate_46	226	293	1	77	4.92	-	66
RF01779	AS1726	AS1726 sRNA	Candidate_46	137	188	1	77	1.47	-	58
RF01779	AS1726	AS1726 sRNA	Candidate_46	7	38	1	77	0.97	-	66
RF01779	AS1726	AS1726 sRNA	Candidate_46	193	206	10	23	0.25	-	79
RF01779	AS1726	AS1726 sRNA	Candidate_46	193	178	9	24	2.69	-	69
RF01779	AS1726	AS1726 sRNA	Candidate_48	153	195	1	77	1.58	-	56
RF01779	AS1726	AS1726 sRNA	Candidate_49	431	495	1	77	4.05	-	69
RF01779	AS1726	AS1726 sRNA	Candidate_51	77	128	1	77	3.95	-	67
RF01779	AS1726	AS1726 sRNA	Candidate_53	303	351	1	77	4.65	-	69
RF01779	AS1726	AS1726 sRNA	Candidate_53	128	76	1	77	2.09	-	66
RF01779	AS1726	AS1726 sRNA	Candidate_54	14	63	1	77	5.54	-	70
RF01779	AS1726	AS1726 sRNA	Candidate_55	485	530	1	77	0.5	-	67
RF01779	AS1726	AS1726 sRNA	Candidate_55	451	460	12	21	0.43	-	70
RF01779	AS1726	AS1726 sRNA	Candidate_55	544	489	1	77	3.68	-	63
RF01779	AS1726	AS1726 sRNA	Candidate_56	96	151	1	77	9.83	-	66
RF01779	AS1726	AS1726 sRNA	Candidate_56	243	290	1	77	3.57	-	71
RF01779	AS1726	AS1726 sRNA	Candidate_56	177	156	1	77	2.18	-	68
RF01779	AS1726	AS1726 sRNA	Candidate_61	279	290	11	22	0.82	-	67
RF01779	AS1726	AS1726 sRNA	Candidate_63	293	369	1	77	3.27	-	66
RF01779	AS1726	AS1726 sRNA	Candidate_63	319	270	1	77	7.43	-	66
RF01779	AS1726	AS1726 sRNA	Candidate_64	259	301	1	77	6.22	-	72
RF01779	AS1726	AS1726 sRNA	Candidate_64	342	286	1	77	3.62	-	60
RF01779	AS1726	AS1726 sRNA	Candidate_65	163	238	1	77	8.1	-	66
RF01779	AS1726	AS1726 sRNA	Candidate_65	233	172	1	77	5.3	-	63
RF01779	AS1726	AS1726 sRNA	Candidate_67	245	214	1	77	3.27	-	72
RF01779	AS1726	AS1726 sRNA	Candidate_68	385	413	42	70	6.19	-	72
RF01779	AS1726	AS1726 sRNA	Candidate_68	101	141	1	77	3.66	-	63
RF01779	AS1726	AS1726 sRNA	Candidate_68	323	379	1	77	1.51	-	63
RF01779	AS1726	AS1726 sRNA	Candidate_68	61	89	3	31	0.91	-	72
RF01779	AS1726	AS1726 sRNA	Candidate_68	304	258	1	77	5.81	-	72
RF01779	AS1726	AS1726 sRNA	Candidate_69	109	175	1	77	3.46	-	69
RF01779	AS1726	AS1726 sRNA	Candidate_71	227	289	1	77	7.49	-	60
RF01779	AS1726	AS1726 sRNA	Candidate_71	281	235	1	77	4.62	-	55
RF01779	AS1726	AS1726 sRNA	Candidate_73	141	223	1	77	3.4	-	64
RF01779	AS1726	AS1726 sRNA	Candidate_80	324	337	10	23	2.59	-	64
RF01779	AS1726	AS1726 sRNA	Candidate_80	377	311	1	77	4.09	-	67
RF01779	AS1726	AS1726 sRNA	Candidate_82	404	351	1	77	11.01	-	65
RF01779	AS1726	AS1726 sRNA	Candidate_83	49	69	8	28	0.76	-	67
RF01779	AS1726	AS1726 sRNA	Candidate_84	147	175	42	70	4.19	-	52
RF01779	AS1726	AS1726 sRNA	Candidate_86	413	450	1	77	3.26	-	61
RF01779	AS1726	AS1726 sRNA	Candidate_86	380	400	8	28	0.53	-	71
RF01779	AS1726	AS1726 sRNA	Candidate_86	355	330	1	77	3.79	-	69
RF01779	AS1726	AS1726 sRNA	Candidate_87	49	62	10	23	1.19	-	64
RF01779	AS1726	AS1726 sRNA	Candidate_88	262	202	1	77	6.02	-	62
RF01779	AS1726	AS1726 sRNA	Candidate_88	284	271	10	23	0.62	-	57
RF01779	AS1726	AS1726 sRNA	Candidate_92	204	252	1	77	10.83	-	63
RF01779	AS1726	AS1726 sRNA	Candidate_92	271	319	1	77	5.56	-	69
RF01779	AS1726	AS1726 sRNA	Candidate_96	453	466	10	23	1.32	-	71
RF01779	AS1726	AS1726 sRNA	Candidate_99	268	232	1	77	4.91	-	62
RF01779	AS1726	AS1726 sRNA	Candidate_101	121	103	47	65	0.02	-	47
RF01779	AS1726	AS1726 sRNA	Candidate_103	12	62	1	77	9.55	-	71
RF01779	AS1726	AS1726 sRNA	Candidate_105	86	124	36	75	4.19	-	67
RF01779	AS1726	AS1726 sRNA	Candidate_105	125	174	1	77	0.79	-	62
RF01779	AS1726	AS1726 sRNA	Candidate_113	149	186	1	77	2.95	-	71
RF01779	AS1726	AS1726 sRNA	Candidate_113	387	340	1	77	10.95	-	65
RF01779	AS1726	AS1726 sRNA	Candidate_114	237	252	9	24	1.11	-	88
RF01779	AS1726	AS1726 sRNA	Candidate_115	261	295	1	77	2.88	-	63
RF01779	AS1726	AS1726 sRNA	Candidate_115	83	33	1	77	5.88	-	55
RF01779	AS1726	AS1726 sRNA	Candidate_115	29	9	46	66	0.31	-	67
RF01779	AS1726	AS1726 sRNA	Candidate_116	104	71	1	77	8.15	-	62
RF01779	AS1726	AS1726 sRNA	Candidate_117	27	66	1	77	2.44	-	73
RF01779	AS1726	AS1726 sRNA	Candidate_117	322	271	1	77	3.29	-	73
RF01779	AS1726	AS1726 sRNA	Candidate_118	110	140	1	77	5.28	-	71
RF01779	AS1726	AS1726 sRNA	Candidate_118	421	341	1	77	4.52	-	62
RF01779	AS1726	AS1726 sRNA	Candidate_118	122	83	1	77	3.46	-	63
RF01779	AS1726	AS1726 sRNA	Candidate_121	201	136	1	77	7.13	-	67
RF01779	AS1726	AS1726 sRNA	Candidate_122	97	42	1	77	7.31	-	63
RF01779	AS1726	AS1726 sRNA	Candidate_123	54	17	1	77	3.33	-	68
RF01779	AS1726	AS1726 sRNA	Candidate_124	142	195	1	77	4.54	-	69
RF01779	AS1726	AS1726 sRNA	Candidate_124	307	357	1	77	4.12	-	61
RF01779	AS1726	AS1726 sRNA	Candidate_124	206	258	1	77	1.25	-	74
RF01779	AS1726	AS1726 sRNA	Candidate_124	273	288	9	24	1.03	-	75
RF01779	AS1726	AS1726 sRNA	Candidate_124	340	301	1	77	3.79	-	65
RF01779	AS1726	AS1726 sRNA	Candidate_125	62	87	3	31	1.8	-	69
RF01779	AS1726	AS1726 sRNA	Candidate_126	70	103	1	77	4.27	-	65
RF01779	AS1726	AS1726 sRNA	Candidate_126	120	67	1	77	6.27	-	65
RF01779	AS1726	AS1726 sRNA	Candidate_127	193	223	1	77	2.25	-	74
RF01779	AS1726	AS1726 sRNA	Candidate_127	110	169	1	77	2.24	-	67
RF01779	AS1726	AS1726 sRNA	Candidate_128	264	315	1	77	1.62	-	67
RF01779	AS1726	AS1726 sRNA	Candidate_130	94	143	1	77	3.56	-	56
RF01779	AS1726	AS1726 sRNA	Candidate_132	172	129	1	77	4.81	-	68
RF01779	AS1726	AS1726 sRNA	Candidate_132	205	190	9	24	0.58	-	75
RF01779	AS1726	AS1726 sRNA	Candidate_133	267	200	1	77	0.55	-	66
RF01779	AS1726	AS1726 sRNA	Candidate_133	51	42	51	60	0.39	-	80
RF01779	AS1726	AS1726 sRNA	Candidate_135	212	230	47	65	0.32	-	84
RF01779	AS1726	AS1726 sRNA	Candidate_136	178	216	1	77	4.5	-	62
RF01779	AS1726	AS1726 sRNA	Candidate_136	183	144	1	77	5.67	-	63
RF01779	AS1726	AS1726 sRNA	Candidate_136	227	190	1	77	3.08	-	63
RF01779	AS1726	AS1726 sRNA	Candidate_138	335	369	1	77	4.84	-	54
RF01779	AS1726	AS1726 sRNA	Candidate_139	230	137	1	77	4.56	-	67
RF01779	AS1726	AS1726 sRNA	Candidate_140	137	192	1	77	4.13	-	64
RF01779	AS1726	AS1726 sRNA	Candidate_142	114	137	1	77	1.39	-	71
RF01779	AS1726	AS1726 sRNA	Candidate_144	356	418	1	77	2.26	-	71
RF01779	AS1726	AS1726 sRNA	Candidate_145	230	280	1	77	9.14	-	69
RF01779	AS1726	AS1726 sRNA	Candidate_145	343	293	1	77	8.48	-	63
RF01779	AS1726	AS1726 sRNA	Candidate_147	15	69	1	77	6.7	-	67
RF01779	AS1726	AS1726 sRNA	Candidate_147	64	20	1	77	3.31	-	69
RF01779	AS1726	AS1726 sRNA	Candidate_147	97	84	10	23	1.05	-	64
RF01779	AS1726	AS1726 sRNA	Candidate_149	70	29	1	77	5.97	-	67
RF01779	AS1726	AS1726 sRNA	Candidate_149	112	76	1	77	0.26	-	57
RF01779	AS1726	AS1726 sRNA	Candidate_151	109	138	3	31	1.98	-	83
RF01779	AS1726	AS1726 sRNA	Candidate_152	342	419	1	77	2.87	-	63
RF01779	AS1726	AS1726 sRNA	Candidate_153	30	94	1	77	5.95	-	60
RF01779	AS1726	AS1726 sRNA	Candidate_157	1	41	1	77	4.42	-	61
RF01779	AS1726	AS1726 sRNA	Candidate_161	191	169	6	28	2.81	-	70
RF01779	AS1726	AS1726 sRNA	Candidate_163	46	100	1	77	5.16	-	58
RF01779	AS1726	AS1726 sRNA	Candidate_163	397	346	1	77	8.49	-	62
RF01779	AS1726	AS1726 sRNA	Candidate_163	96	51	1	77	3.41	-	57
RF01779	AS1726	AS1726 sRNA	Candidate_164	302	348	1	77	6.16	-	70
RF01779	AS1726	AS1726 sRNA	Candidate_166	233	307	1	77	4.9	-	69
RF01779	AS1726	AS1726 sRNA	Candidate_166	383	438	1	77	3.72	-	68
RF01779	AS1726	AS1726 sRNA	Candidate_166	184	110	1	77	17.2	-	68
RF01779	AS1726	AS1726 sRNA	Candidate_168	83	154	1	77	3.59	-	67
RF01779	AS1726	AS1726 sRNA	Candidate_169	364	300	1	77	7.23	-	65
RF01779	AS1726	AS1726 sRNA	Candidate_169	89	32	1	77	6.02	-	69
RF01779	AS1726	AS1726 sRNA	Candidate_169	220	152	1	77	2.78	-	61
RF01779	AS1726	AS1726 sRNA	Candidate_170	97	130	4	30	1.87	-	71
RF01779	AS1726	AS1726 sRNA	Candidate_170	39	76	1	77	1.03	-	74
RF01779	AS1726	AS1726 sRNA	Candidate_173	284	347	1	77	9.19	-	70
RF01779	AS1726	AS1726 sRNA	Candidate_173	64	117	1	77	6.78	-	70
RF01779	AS1726	AS1726 sRNA	Candidate_173	154	112	1	77	3.37	-	65
RF01779	AS1726	AS1726 sRNA	Candidate_173	97	40	1	77	3.08	-	64
RF01779	AS1726	AS1726 sRNA	Candidate_174	391	318	1	77	5.2	-	72
RF01779	AS1726	AS1726 sRNA	Candidate_175	272	283	11	22	1.05	-	75
RF01779	AS1726	AS1726 sRNA	Candidate_175	245	256	11	22	0.16	-	83
RF01779	AS1726	AS1726 sRNA	Candidate_175	156	105	1	77	3.94	-	65
RF01779	AS1726	AS1726 sRNA	Candidate_176	146	164	8	26	2.31	-	58
RF01779	AS1726	AS1726 sRNA	Candidate_177	87	27	1	77	7.86	-	66
RF01779	AS1726	AS1726 sRNA	Candidate_178	377	418	1	77	0.17	-	71
RF01779	AS1726	AS1726 sRNA	Candidate_178	434	456	6	28	0.05	-	78
RF01779	AS1726	AS1726 sRNA	Candidate_178	300	272	3	31	5.05	-	66
RF01779	AS1726	AS1726 sRNA	Candidate_178	374	351	1	77	2.03	-	63
RF01779	AS1726	AS1726 sRNA	Candidate_181	383	444	1	77	5.8	-	65
RF01779	AS1726	AS1726 sRNA	Candidate_181	92	36	1	77	5.53	-	60
RF01779	AS1726	AS1726 sRNA	Candidate_182	281	230	1	77	8.17	-	67
RF01779	AS1726	AS1726 sRNA	Candidate_183	333	402	1	77	3.2	-	56
RF01779	AS1726	AS1726 sRNA	Candidate_183	414	422	51	59	0.26	-	44
RF01779	AS1726	AS1726 sRNA	Candidate_185	408	489	1	77	2.41	-	63
RF01779	AS1726	AS1726 sRNA	Candidate_186	22	37	9	24	4.49	-	75
RF01779	AS1726	AS1726 sRNA	Candidate_188	51	119	1	77	4.8	-	72
RF01779	AS1726	AS1726 sRNA	Candidate_190	492	451	1	77	5.61	-	67
RF01779	AS1726	AS1726 sRNA	Candidate_193	362	399	1	77	9.75	-	74
RF01779	AS1726	AS1726 sRNA	Candidate_193	59	15	1	77	2.86	-	62
RF01779	AS1726	AS1726 sRNA	Candidate_193	196	182	49	63	0.28	-	67
RF01779	AS1726	AS1726 sRNA	Candidate_194	102	139	1	77	4.77	-	68
RF01779	AS1726	AS1726 sRNA	Candidate_195	137	171	1	77	3.69	-	71
RF01779	AS1726	AS1726 sRNA	Candidate_196	298	232	1	77	4.59	-	66
RF01779	AS1726	AS1726 sRNA	Candidate_199	48	124	1	77	4.44	-	65
RF01779	AS1726	AS1726 sRNA	Candidate_199	71	8	1	77	5.8	-	59
RF01779	AS1726	AS1726 sRNA	Candidate_199	397	326	1	77	3.19	-	67
RF01779	AS1726	AS1726 sRNA	Candidate_200	220	155	1	77	4.45	-	62
RF01779	AS1726	AS1726 sRNA	Candidate_201	399	439	1	77	4.96	-	71
RF01779	AS1726	AS1726 sRNA	Candidate_201	390	336	1	77	2.14	-	76
RF01779	AS1726	AS1726 sRNA	Candidate_204	277	316	1	77	3.01	-	68
RF01779	AS1726	AS1726 sRNA	Candidate_205	116	88	42	70	0.36	-	62
RF01779	AS1726	AS1726 sRNA	Candidate_206	374	417	1	77	4.97	-	68
RF01779	AS1726	AS1726 sRNA	Candidate_206	294	211	1	77	7.05	-	64
RF01779	AS1726	AS1726 sRNA	Candidate_208	50	89	1	77	2.19	-	65
RF01779	AS1726	AS1726 sRNA	Candidate_208	38	49	11	22	1.49	-	67
RF01779	AS1726	AS1726 sRNA	Candidate_210	191	132	1	77	2.73	-	65
RF01779	AS1726	AS1726 sRNA	Candidate_218	284	351	1	77	5.97	-	65
RF01779	AS1726	AS1726 sRNA	Candidate_218	185	234	1	77	5.33	-	72
RF01779	AS1726	AS1726 sRNA	Candidate_219	230	284	1	77	3.44	-	56
RF01779	AS1726	AS1726 sRNA	Candidate_221	115	200	1	77	4.57	-	62
RF01779	AS1726	AS1726 sRNA	Candidate_222	95	34	1	77	1.86	-	65
RF01779	AS1726	AS1726 sRNA	Candidate_224	134	197	1	77	4.35	-	73
RF01779	AS1726	AS1726 sRNA	Candidate_225	234	225	12	21	0.22	-	70
RF01779	AS1726	AS1726 sRNA	Candidate_228	38	92	1	77	6.66	-	56
RF01779	AS1726	AS1726 sRNA	Candidate_228	113	45	1	77	10.29	-	61
RF01779	AS1726	AS1726 sRNA	Candidate_228	244	187	1	77	8.21	-	72
RF01779	AS1726	AS1726 sRNA	Candidate_229	90	63	4	30	2.76	-	71
RF01779	AS1726	AS1726 sRNA	Candidate_230	127	91	1	77	1.08	-	62
RF01779	AS1726	AS1726 sRNA	Candidate_235	15	51	1	77	6.7	-	68
RF01779	AS1726	AS1726 sRNA	Candidate_235	43	6	1	77	4.13	-	66
RF01779	AS1726	AS1726 sRNA	Candidate_236	97	118	3	31	2.65	-	68
RF01779	AS1726	AS1726 sRNA	Candidate_237	391	341	1	77	4.79	-	69
RF01779	AS1726	AS1726 sRNA	Candidate_237	337	296	1	77	2.78	-	71
RF01779	AS1726	AS1726 sRNA	Candidate_239	9	36	4	30	3.39	-	71
RF01779	AS1726	AS1726 sRNA	Candidate_240	428	443	9	24	3.52	-	63
RF01779	AS1726	AS1726 sRNA	Candidate_240	309	350	1	77	2.99	-	64
RF01779	AS1726	AS1726 sRNA	Candidate_240	509	452	1	77	8.27	-	64
RF01779	AS1726	AS1726 sRNA	Candidate_244	181	218	1	77	9.02	-	66
RF01779	AS1726	AS1726 sRNA	Candidate_244	230	270	1	77	6.66	-	71
RF01779	AS1726	AS1726 sRNA	Candidate_244	44	7	1	77	0.78	-	74
RF01779	AS1726	AS1726 sRNA	Candidate_249	343	364	3	31	4.23	-	73
RF01779	AS1726	AS1726 sRNA	Candidate_249	287	335	1	77	2.89	-	65
RF01779	AS1726	AS1726 sRNA	Candidate_249	224	196	42	70	1.84	-	69
RF01779	AS1726	AS1726 sRNA	Candidate_250	110	166	1	77	14.32	-	68
RF01779	AS1726	AS1726 sRNA	Candidate_251	460	482	45	67	0.66	-	52
RF01779	AS1726	AS1726 sRNA	Candidate_251	187	126	1	77	13.21	-	61
RF01779	AS1726	AS1726 sRNA	Candidate_251	280	233	1	77	3.98	-	63
RF01779	AS1726	AS1726 sRNA	Candidate_253	343	408	1	77	5.17	-	67
RF01779	AS1726	AS1726 sRNA	Candidate_254	168	216	1	77	2.58	-	63
RF01779	AS1726	AS1726 sRNA	Candidate_254	252	241	51	62	3.73	-	75
RF01779	AS1726	AS1726 sRNA	Candidate_257	448	462	49	63	0.34	-	53
RF01779	AS1726	AS1726 sRNA	Candidate_258	221	287	1	77	3.13	-	64
RF01779	AS1726	AS1726 sRNA	Candidate_261	138	203	1	77	4.91	-	64
RF01779	AS1726	AS1726 sRNA	Candidate_262	71	137	1	77	3.61	-	67
RF01779	AS1726	AS1726 sRNA	Candidate_262	249	260	11	22	1.99	-	67
RF01779	AS1726	AS1726 sRNA	Candidate_262	256	171	1	77	3.63	-	64
RF01780	AS1890	AS1890 sRNA	Candidate_15	93	53	17	57	11.83	0.329	68
RF01780	AS1890	AS1890 sRNA	Candidate_115	283	168	1	109	11.03	0.531	59
RF01780	AS1890	AS1890 sRNA	Candidate_157	150	52	1	109	11.27	0.459	63
RF01780	AS1890	AS1890 sRNA	Candidate_177	23	136	1	109	12.4	0.234	62
RF01781	ASdes	ASdes TB sRNA	Candidate_28	94	29	1	68	10.93	0.952	67
RF01781	ASdes	ASdes TB sRNA	Candidate_36	106	57	1	68	15.26	0.0525	68
RF01781	ASdes	ASdes TB sRNA	Candidate_85	40	110	1	68	11.72	0.562	63
RF01781	ASdes	ASdes TB sRNA	Candidate_96	339	260	1	68	11.71	0.564	71
RF01781	ASdes	ASdes TB sRNA	Candidate_114	197	247	1	68	12.4	0.357	71
RF01781	ASdes	ASdes TB sRNA	Candidate_122	40	103	1	68	11.36	0.714	61
RF01781	ASdes	ASdes TB sRNA	Candidate_145	405	347	1	68	12.82	0.269	68
RF01781	ASdes	ASdes TB sRNA	Candidate_153	439	418	35	56	12.89	0.257	68
RF01781	ASdes	ASdes TB sRNA	Candidate_166	267	325	1	68	11.99	0.468	58
RF01781	ASdes	ASdes TB sRNA	Candidate_180	375	442	1	68	19.74	0.00261	65
RF01781	ASdes	ASdes TB sRNA	Candidate_231	309	290	1	68	11.68	0.577	60
RF01781	ASdes	ASdes TB sRNA	Candidate_239	220	275	1	68	13.6	0.159	70
RF01782	ASpks	ASpks TB sRNA	Candidate_40	144	219	1	75	10.45	0.903	63
RF01782	ASpks	ASpks TB sRNA	Candidate_174	263	337	1	75	15.6	0.0375	71
RF01782	ASpks	ASpks TB sRNA	Candidate_238	68	12	1	75	13.52	0.136	61
RF01783	b55	M. tuberculosis B11	Candidate_70	328	383	1	61	12.2	0.565	68
RF01783	b55	M. tuberculosis B11	Candidate_140	124	177	1	61	18.27	0.0183	69
RF01785	blv_FSE	ribosomal frameshift site	Candidate_1	73	87	1	27	3.3	-	53
RF01785	blv_FSE	ribosomal frameshift site	Candidate_1	288	262	1	27	6.84	-	70
RF01785	blv_FSE	ribosomal frameshift site	Candidate_1	27	8	1	27	2.66	-	65
RF01785	blv_FSE	ribosomal frameshift site	Candidate_2	287	260	1	27	4.07	-	64
RF01785	blv_FSE	ribosomal frameshift site	Candidate_4	302	319	1	27	1.5	-	72
RF01785	blv_FSE	ribosomal frameshift site	Candidate_4	149	123	1	27	6.09	-	56
RF01785	blv_FSE	ribosomal frameshift site	Candidate_4	408	382	1	27	2.92	-	70
RF01785	blv_FSE	ribosomal frameshift site	Candidate_5	63	82	1	27	3.67	-	75
RF01785	blv_FSE	ribosomal frameshift site	Candidate_5	335	357	1	27	3.19	-	78
RF01785	blv_FSE	ribosomal frameshift site	Candidate_5	235	206	1	27	5.38	-	70
RF01785	blv_FSE	ribosomal frameshift site	Candidate_5	386	363	1	27	0.79	-	67
RF01785	blv_FSE	ribosomal frameshift site	Candidate_6	129	143	1	27	0.67	-	67
RF01785	blv_FSE	ribosomal frameshift site	Candidate_9	394	420	1	27	11.13	-	78
RF01785	blv_FSE	ribosomal frameshift site	Candidate_9	126	152	1	27	5.45	-	56
RF01785	blv_FSE	ribosomal frameshift site	Candidate_9	52	26	1	27	1.14	-	78
RF01785	blv_FSE	ribosomal frameshift site	Candidate_10	12	38	1	27	9.61	-	67
RF01785	blv_FSE	ribosomal frameshift site	Candidate_10	267	285	1	27	5.09	-	58
RF01785	blv_FSE	ribosomal frameshift site	Candidate_10	31	5	1	27	9.05	-	59
RF01785	blv_FSE	ribosomal frameshift site	Candidate_11	142	176	1	27	5.78	-	57
RF01785	blv_FSE	ribosomal frameshift site	Candidate_11	13	38	1	27	4.07	-	62
RF01785	blv_FSE	ribosomal frameshift site	Candidate_11	292	319	1	27	2.69	-	71
RF01785	blv_FSE	ribosomal frameshift site	Candidate_11	359	338	1	27	0.5	-	68
RF01785	blv_FSE	ribosomal frameshift site	Candidate_14	342	368	1	27	3.18	-	67
RF01785	blv_FSE	ribosomal frameshift site	Candidate_14	74	112	1	27	2.67	-	64
RF01785	blv_FSE	ribosomal frameshift site	Candidate_14	361	335	1	27	5.81	-	63
RF01785	blv_FSE	ribosomal frameshift site	Candidate_17	136	161	1	27	4.28	-	73
RF01785	blv_FSE	ribosomal frameshift site	Candidate_17	77	92	1	27	3.39	-	69
RF01785	blv_FSE	ribosomal frameshift site	Candidate_17	99	115	1	27	1.61	-	76
RF01785	blv_FSE	ribosomal frameshift site	Candidate_17	241	215	1	27	1.55	-	67
RF01785	blv_FSE	ribosomal frameshift site	Candidate_19	286	310	1	27	3.67	-	72
RF01785	blv_FSE	ribosomal frameshift site	Candidate_20	52	28	1	27	6.32	-	68
RF01785	blv_FSE	ribosomal frameshift site	Candidate_20	129	92	1	27	0.84	-	68
RF01785	blv_FSE	ribosomal frameshift site	Candidate_22	86	58	1	27	5.33	-	62
RF01785	blv_FSE	ribosomal frameshift site	Candidate_22	249	226	1	27	2.08	-	71
RF01785	blv_FSE	ribosomal frameshift site	Candidate_25	254	264	1	27	3.83	-	73
RF01785	blv_FSE	ribosomal frameshift site	Candidate_25	265	281	1	27	0.8	-	71
RF01785	blv_FSE	ribosomal frameshift site	Candidate_26	269	292	1	27	2.6	-	71
RF01785	blv_FSE	ribosomal frameshift site	Candidate_26	285	262	1	27	4.72	-	71
RF01785	blv_FSE	ribosomal frameshift site	Candidate_27	301	275	1	27	3.7	-	56
RF01785	blv_FSE	ribosomal frameshift site	Candidate_28	190	208	1	27	8.47	-	68
RF01785	blv_FSE	ribosomal frameshift site	Candidate_28	348	373	1	27	2.12	-	54
RF01785	blv_FSE	ribosomal frameshift site	Candidate_30	323	349	1	27	7.31	-	63
RF01785	blv_FSE	ribosomal frameshift site	Candidate_30	248	280	1	27	2.89	-	67
RF01785	blv_FSE	ribosomal frameshift site	Candidate_30	375	339	1	27	8.12	-	54
RF01785	blv_FSE	ribosomal frameshift site	Candidate_31	6	32	1	27	7.09	-	63
RF01785	blv_FSE	ribosomal frameshift site	Candidate_31	480	504	1	27	1.19	-	52
RF01785	blv_FSE	ribosomal frameshift site	Candidate_31	340	353	1	27	0.94	-	71
RF01785	blv_FSE	ribosomal frameshift site	Candidate_32	22	48	1	27	1.27	-	59
RF01785	blv_FSE	ribosomal frameshift site	Candidate_32	183	206	1	27	0.94	-	50
RF01785	blv_FSE	ribosomal frameshift site	Candidate_32	129	102	1	27	4.77	-	57
RF01785	blv_FSE	ribosomal frameshift site	Candidate_34	277	301	1	27	3.05	-	60
RF01785	blv_FSE	ribosomal frameshift site	Candidate_34	83	109	1	27	1.39	-	59
RF01785	blv_FSE	ribosomal frameshift site	Candidate_36	149	175	1	27	5.18	-	59
RF01785	blv_FSE	ribosomal frameshift site	Candidate_36	4	33	1	27	2.07	-	60
RF01785	blv_FSE	ribosomal frameshift site	Candidate_37	292	318	1	27	2.48	-	67
RF01785	blv_FSE	ribosomal frameshift site	Candidate_38	31	16	1	27	1.61	-	75
RF01785	blv_FSE	ribosomal frameshift site	Candidate_39	380	410	1	27	1.46	-	71
RF01785	blv_FSE	ribosomal frameshift site	Candidate_39	153	120	1	27	2.79	-	59
RF01785	blv_FSE	ribosomal frameshift site	Candidate_40	175	188	1	27	2.2	-	64
RF01785	blv_FSE	ribosomal frameshift site	Candidate_40	72	92	1	27	1.95	-	71
RF01785	blv_FSE	ribosomal frameshift site	Candidate_40	356	329	1	27	2.85	-	46
RF01785	blv_FSE	ribosomal frameshift site	Candidate_40	236	206	1	27	2.52	-	71
RF01785	blv_FSE	ribosomal frameshift site	Candidate_40	45	19	1	27	1.48	-	63
RF01785	blv_FSE	ribosomal frameshift site	Candidate_43	363	387	1	27	3.44	-	60
RF01785	blv_FSE	ribosomal frameshift site	Candidate_43	67	41	1	27	2.08	-	59
RF01785	blv_FSE	ribosomal frameshift site	Candidate_45	90	64	1	27	6.18	-	56
RF01785	blv_FSE	ribosomal frameshift site	Candidate_45	149	137	1	27	0.94	-	46
RF01785	blv_FSE	ribosomal frameshift site	Candidate_47	26	51	1	27	3.18	-	65
RF01785	blv_FSE	ribosomal frameshift site	Candidate_49	365	386	1	27	6.82	-	64
RF01785	blv_FSE	ribosomal frameshift site	Candidate_50	205	229	1	27	4.62	-	72
RF01785	blv_FSE	ribosomal frameshift site	Candidate_50	222	198	1	27	0.68	-	76
RF01785	blv_FSE	ribosomal frameshift site	Candidate_51	90	116	1	27	0.35	-	63
RF01785	blv_FSE	ribosomal frameshift site	Candidate_51	105	83	1	27	2.64	-	74
RF01785	blv_FSE	ribosomal frameshift site	Candidate_53	103	134	1	27	1.34	-	66
RF01785	blv_FSE	ribosomal frameshift site	Candidate_53	204	227	1	27	1.33	-	75
RF01785	blv_FSE	ribosomal frameshift site	Candidate_53	145	130	1	27	2.61	-	63
RF01785	blv_FSE	ribosomal frameshift site	Candidate_54	192	232	1	27	7.11	-	59
RF01785	blv_FSE	ribosomal frameshift site	Candidate_54	152	121	1	27	0.96	-	66
RF01785	blv_FSE	ribosomal frameshift site	Candidate_55	491	516	1	27	5.68	-	65
RF01785	blv_FSE	ribosomal frameshift site	Candidate_55	214	240	1	27	2.86	-	74
RF01785	blv_FSE	ribosomal frameshift site	Candidate_55	377	405	1	27	2.34	-	69
RF01785	blv_FSE	ribosomal frameshift site	Candidate_55	397	371	1	27	2.2	-	59
RF01785	blv_FSE	ribosomal frameshift site	Candidate_55	159	137	1	27	1.03	-	78
RF01785	blv_FSE	ribosomal frameshift site	Candidate_56	227	202	1	27	2.5	-	54
RF01785	blv_FSE	ribosomal frameshift site	Candidate_57	186	161	1	27	1.39	-	65
RF01785	blv_FSE	ribosomal frameshift site	Candidate_58	125	153	1	27	1.56	-	76
RF01785	blv_FSE	ribosomal frameshift site	Candidate_59	355	377	1	27	2.18	-	74
RF01785	blv_FSE	ribosomal frameshift site	Candidate_60	138	116	1	27	0.69	-	70
RF01785	blv_FSE	ribosomal frameshift site	Candidate_61	66	106	1	27	2.78	-	68
RF01785	blv_FSE	ribosomal frameshift site	Candidate_61	312	286	1	27	5.32	-	63
RF01785	blv_FSE	ribosomal frameshift site	Candidate_61	50	12	1	27	4.96	-	59
RF01785	blv_FSE	ribosomal frameshift site	Candidate_63	331	365	1	27	2.31	-	60
RF01785	blv_FSE	ribosomal frameshift site	Candidate_64	358	332	1	27	0.48	-	63
RF01785	blv_FSE	ribosomal frameshift site	Candidate_65	174	198	1	27	1.41	-	72
RF01785	blv_FSE	ribosomal frameshift site	Candidate_65	190	167	1	27	5.09	-	67
RF01785	blv_FSE	ribosomal frameshift site	Candidate_65	315	289	1	27	5.08	-	70
RF01785	blv_FSE	ribosomal frameshift site	Candidate_65	397	373	1	27	2.27	-	76
RF01785	blv_FSE	ribosomal frameshift site	Candidate_66	301	274	1	27	6.59	-	64
RF01785	blv_FSE	ribosomal frameshift site	Candidate_66	256	233	1	27	2.36	-	67
RF01785	blv_FSE	ribosomal frameshift site	Candidate_67	239	261	1	27	1.59	-	70
RF01785	blv_FSE	ribosomal frameshift site	Candidate_68	501	527	1	27	5.61	-	70
RF01785	blv_FSE	ribosomal frameshift site	Candidate_68	5	32	1	27	3.38	-	68
RF01785	blv_FSE	ribosomal frameshift site	Candidate_68	469	443	1	27	5.08	-	70
RF01785	blv_FSE	ribosomal frameshift site	Candidate_68	145	119	1	27	4.26	-	52
RF01785	blv_FSE	ribosomal frameshift site	Candidate_68	520	494	1	27	3.15	-	63
RF01785	blv_FSE	ribosomal frameshift site	Candidate_69	168	181	1	27	3.11	-	71
RF01785	blv_FSE	ribosomal frameshift site	Candidate_69	143	152	6	15	0.04	-	70
RF01785	blv_FSE	ribosomal frameshift site	Candidate_70	73	99	1	27	3.57	-	70
RF01785	blv_FSE	ribosomal frameshift site	Candidate_71	44	59	1	27	2.23	-	75
RF01785	blv_FSE	ribosomal frameshift site	Candidate_71	397	380	1	27	6.45	-	61
RF01785	blv_FSE	ribosomal frameshift site	Candidate_71	52	37	1	27	4.78	-	50
RF01785	blv_FSE	ribosomal frameshift site	Candidate_71	127	111	1	27	2.98	-	65
RF01785	blv_FSE	ribosomal frameshift site	Candidate_72	20	60	1	27	5.57	-	66
RF01785	blv_FSE	ribosomal frameshift site	Candidate_73	245	223	1	27	4.74	-	65
RF01785	blv_FSE	ribosomal frameshift site	Candidate_74	407	421	1	27	1.31	-	67
RF01785	blv_FSE	ribosomal frameshift site	Candidate_74	224	209	1	27	1.21	-	75
RF01785	blv_FSE	ribosomal frameshift site	Candidate_75	181	207	1	27	3.38	-	59
RF01785	blv_FSE	ribosomal frameshift site	Candidate_76	69	89	1	27	2.48	-	52
RF01785	blv_FSE	ribosomal frameshift site	Candidate_77	519	533	1	27	5.58	-	73
RF01785	blv_FSE	ribosomal frameshift site	Candidate_77	401	425	1	27	4.34	-	72
RF01785	blv_FSE	ribosomal frameshift site	Candidate_78	110	136	1	27	3.96	-	74
RF01785	blv_FSE	ribosomal frameshift site	Candidate_79	374	400	1	27	8.14	-	59
RF01785	blv_FSE	ribosomal frameshift site	Candidate_79	232	254	1	27	1.29	-	70
RF01785	blv_FSE	ribosomal frameshift site	Candidate_79	131	96	1	27	4.87	-	67
RF01785	blv_FSE	ribosomal frameshift site	Candidate_79	331	305	1	27	1.24	-	63
RF01785	blv_FSE	ribosomal frameshift site	Candidate_79	217	191	1	27	0.72	-	63
RF01785	blv_FSE	ribosomal frameshift site	Candidate_80	351	376	1	27	6.27	-	77
RF01785	blv_FSE	ribosomal frameshift site	Candidate_82	243	221	1	27	2.12	-	70
RF01785	blv_FSE	ribosomal frameshift site	Candidate_83	35	52	1	27	5.37	-	56
RF01785	blv_FSE	ribosomal frameshift site	Candidate_83	65	77	1	27	1.99	-	46
RF01785	blv_FSE	ribosomal frameshift site	Candidate_84	300	321	1	27	4	-	73
RF01785	blv_FSE	ribosomal frameshift site	Candidate_84	198	171	1	27	3.75	-	75
RF01785	blv_FSE	ribosomal frameshift site	Candidate_85	183	156	1	27	5.72	-	57
RF01785	blv_FSE	ribosomal frameshift site	Candidate_85	272	234	1	27	2.81	-	69
RF01785	blv_FSE	ribosomal frameshift site	Candidate_88	219	244	1	27	1.94	-	54
RF01785	blv_FSE	ribosomal frameshift site	Candidate_88	250	225	1	27	8.13	-	58
RF01785	blv_FSE	ribosomal frameshift site	Candidate_91	9	35	1	27	6.83	-	67
RF01785	blv_FSE	ribosomal frameshift site	Candidate_92	212	236	1	27	2.71	-	68
RF01785	blv_FSE	ribosomal frameshift site	Candidate_93	72	95	1	27	4.83	-	75
RF01785	blv_FSE	ribosomal frameshift site	Candidate_94	71	100	1	27	4.28	-	60
RF01785	blv_FSE	ribosomal frameshift site	Candidate_95	5	38	1	27	4.96	-	68
RF01785	blv_FSE	ribosomal frameshift site	Candidate_95	55	34	1	27	4.55	-	73
RF01785	blv_FSE	ribosomal frameshift site	Candidate_96	339	359	1	27	5.11	-	52
RF01785	blv_FSE	ribosomal frameshift site	Candidate_96	431	454	1	27	1.97	-	63
RF01785	blv_FSE	ribosomal frameshift site	Candidate_96	414	384	1	27	3.5	-	58
RF01785	blv_FSE	ribosomal frameshift site	Candidate_97	107	142	1	27	4.07	-	72
RF01785	blv_FSE	ribosomal frameshift site	Candidate_97	71	95	1	27	2.94	-	72
RF01785	blv_FSE	ribosomal frameshift site	Candidate_100	255	234	1	27	4.18	-	64
RF01785	blv_FSE	ribosomal frameshift site	Candidate_101	181	207	1	27	2.27	-	70
RF01785	blv_FSE	ribosomal frameshift site	Candidate_102	192	218	1	27	5.68	-	70
RF01785	blv_FSE	ribosomal frameshift site	Candidate_104	200	234	1	27	7.48	-	71
RF01785	blv_FSE	ribosomal frameshift site	Candidate_107	10	39	1	27	6.03	-	57
RF01785	blv_FSE	ribosomal frameshift site	Candidate_108	306	331	1	27	6.26	-	54
RF01785	blv_FSE	ribosomal frameshift site	Candidate_109	406	443	1	27	5.14	-	71
RF01785	blv_FSE	ribosomal frameshift site	Candidate_111	172	186	1	27	2.25	-	47
RF01785	blv_FSE	ribosomal frameshift site	Candidate_111	152	165	1	27	1.69	-	71
RF01785	blv_FSE	ribosomal frameshift site	Candidate_111	213	189	1	27	3.49	-	68
RF01785	blv_FSE	ribosomal frameshift site	Candidate_112	190	164	1	27	9.69	-	67
RF01785	blv_FSE	ribosomal frameshift site	Candidate_112	97	71	1	27	8.07	-	59
RF01785	blv_FSE	ribosomal frameshift site	Candidate_113	358	332	1	27	3.4	-	59
RF01785	blv_FSE	ribosomal frameshift site	Candidate_113	124	87	1	27	2.15	-	61
RF01785	blv_FSE	ribosomal frameshift site	Candidate_114	73	84	1	27	4.59	-	50
RF01785	blv_FSE	ribosomal frameshift site	Candidate_114	505	479	1	27	5.23	-	74
RF01785	blv_FSE	ribosomal frameshift site	Candidate_115	274	301	1	27	8.65	-	61
RF01785	blv_FSE	ribosomal frameshift site	Candidate_116	195	169	1	27	3.68	-	63
RF01785	blv_FSE	ribosomal frameshift site	Candidate_117	187	213	1	27	10.66	-	67
RF01785	blv_FSE	ribosomal frameshift site	Candidate_117	130	121	6	15	0.23	-	60
RF01785	blv_FSE	ribosomal frameshift site	Candidate_118	383	367	1	27	4.46	-	53
RF01785	blv_FSE	ribosomal frameshift site	Candidate_118	29	8	1	27	2.87	-	68
RF01785	blv_FSE	ribosomal frameshift site	Candidate_118	208	196	1	27	0.78	-	62
RF01785	blv_FSE	ribosomal frameshift site	Candidate_119	4	28	1	27	3.36	-	76
RF01785	blv_FSE	ribosomal frameshift site	Candidate_122	70	83	1	27	2.7	-	57
RF01785	blv_FSE	ribosomal frameshift site	Candidate_122	381	354	1	27	9.59	-	68
RF01785	blv_FSE	ribosomal frameshift site	Candidate_122	88	67	1	27	2.19	-	55
RF01785	blv_FSE	ribosomal frameshift site	Candidate_125	389	412	1	27	7.58	-	71
RF01785	blv_FSE	ribosomal frameshift site	Candidate_125	323	357	1	27	2.88	-	69
RF01785	blv_FSE	ribosomal frameshift site	Candidate_126	172	194	1	27	2.64	-	74
RF01785	blv_FSE	ribosomal frameshift site	Candidate_127	141	175	1	27	2.14	-	66
RF01785	blv_FSE	ribosomal frameshift site	Candidate_127	62	42	1	27	2.25	-	57
RF01785	blv_FSE	ribosomal frameshift site	Candidate_131	72	96	1	27	4.97	-	84
RF01785	blv_FSE	ribosomal frameshift site	Candidate_134	103	71	1	27	3.05	-	67
RF01785	blv_FSE	ribosomal frameshift site	Candidate_135	37	53	1	27	6.44	-	65
RF01785	blv_FSE	ribosomal frameshift site	Candidate_136	318	286	1	27	3.54	-	73
RF01785	blv_FSE	ribosomal frameshift site	Candidate_137	79	105	1	27	2.2	-	59
RF01785	blv_FSE	ribosomal frameshift site	Candidate_138	261	288	1	27	11.59	-	68
RF01785	blv_FSE	ribosomal frameshift site	Candidate_139	43	23	1	27	5.17	-	62
RF01785	blv_FSE	ribosomal frameshift site	Candidate_140	214	240	1	27	2.75	-	74
RF01785	blv_FSE	ribosomal frameshift site	Candidate_140	260	236	1	27	1.61	-	64
RF01785	blv_FSE	ribosomal frameshift site	Candidate_140	324	291	1	27	1.54	-	74
RF01785	blv_FSE	ribosomal frameshift site	Candidate_140	275	261	1	27	0.68	-	60
RF01785	blv_FSE	ribosomal frameshift site	Candidate_141	93	67	1	27	3.41	-	63
RF01785	blv_FSE	ribosomal frameshift site	Candidate_143	164	200	1	27	6.62	-	65
RF01785	blv_FSE	ribosomal frameshift site	Candidate_143	465	444	1	27	7.06	-	68
RF01785	blv_FSE	ribosomal frameshift site	Candidate_143	292	265	1	27	5.48	-	68
RF01785	blv_FSE	ribosomal frameshift site	Candidate_144	194	220	1	27	4.49	-	67
RF01785	blv_FSE	ribosomal frameshift site	Candidate_144	398	360	1	27	4.16	-	69
RF01785	blv_FSE	ribosomal frameshift site	Candidate_144	447	421	1	27	3.21	-	63
RF01785	blv_FSE	ribosomal frameshift site	Candidate_144	501	480	1	27	1.02	-	77
RF01785	blv_FSE	ribosomal frameshift site	Candidate_147	133	154	1	27	4.51	-	73
RF01785	blv_FSE	ribosomal frameshift site	Candidate_148	74	49	1	27	0.95	-	69
RF01785	blv_FSE	ribosomal frameshift site	Candidate_149	127	152	1	27	6.62	-	65
RF01785	blv_FSE	ribosomal frameshift site	Candidate_149	204	237	1	27	6.38	-	59
RF01785	blv_FSE	ribosomal frameshift site	Candidate_150	414	428	1	27	1.78	-	67
RF01785	blv_FSE	ribosomal frameshift site	Candidate_152	397	411	1	27	2.98	-	53
RF01785	blv_FSE	ribosomal frameshift site	Candidate_152	262	242	1	27	2.55	-	71
RF01785	blv_FSE	ribosomal frameshift site	Candidate_153	527	554	1	27	4.67	-	75
RF01785	blv_FSE	ribosomal frameshift site	Candidate_153	282	305	1	27	1.99	-	58
RF01785	blv_FSE	ribosomal frameshift site	Candidate_154	17	48	1	27	3.42	-	72
RF01785	blv_FSE	ribosomal frameshift site	Candidate_156	64	84	1	27	1.6	-	67
RF01785	blv_FSE	ribosomal frameshift site	Candidate_156	221	195	1	27	2.85	-	52
RF01785	blv_FSE	ribosomal frameshift site	Candidate_156	76	58	1	27	2.54	-	68
RF01785	blv_FSE	ribosomal frameshift site	Candidate_157	67	93	1	27	5.21	-	59
RF01785	blv_FSE	ribosomal frameshift site	Candidate_157	192	218	1	27	3.13	-	59
RF01785	blv_FSE	ribosomal frameshift site	Candidate_157	83	64	1	27	5.88	-	65
RF01785	blv_FSE	ribosomal frameshift site	Candidate_157	22	10	1	27	5.43	-	54
RF01785	blv_FSE	ribosomal frameshift site	Candidate_158	237	261	1	27	11.1	-	60
RF01785	blv_FSE	ribosomal frameshift site	Candidate_158	182	158	1	27	7.55	-	52
RF01785	blv_FSE	ribosomal frameshift site	Candidate_158	253	228	1	27	1.17	-	69
RF01785	blv_FSE	ribosomal frameshift site	Candidate_159	59	83	1	27	7.55	-	52
RF01785	blv_FSE	ribosomal frameshift site	Candidate_159	370	398	1	27	2.3	-	55
RF01785	blv_FSE	ribosomal frameshift site	Candidate_159	254	273	1	27	2.02	-	60
RF01785	blv_FSE	ribosomal frameshift site	Candidate_160	48	20	1	27	2.3	-	55
RF01785	blv_FSE	ribosomal frameshift site	Candidate_162	509	535	1	27	5.39	-	63
RF01785	blv_FSE	ribosomal frameshift site	Candidate_162	6	30	1	27	4.65	-	60
RF01785	blv_FSE	ribosomal frameshift site	Candidate_162	462	480	1	27	2	-	53
RF01785	blv_FSE	ribosomal frameshift site	Candidate_163	270	296	1	27	8.93	-	59
RF01785	blv_FSE	ribosomal frameshift site	Candidate_163	439	413	1	27	0.85	-	74
RF01785	blv_FSE	ribosomal frameshift site	Candidate_164	590	561	1	27	8.34	-	63
RF01785	blv_FSE	ribosomal frameshift site	Candidate_164	346	316	1	27	8.14	-	68
RF01785	blv_FSE	ribosomal frameshift site	Candidate_165	192	216	1	27	1.95	-	68
RF01785	blv_FSE	ribosomal frameshift site	Candidate_165	82	56	1	27	2.41	-	67
RF01785	blv_FSE	ribosomal frameshift site	Candidate_165	135	116	1	27	1.7	-	65
RF01785	blv_FSE	ribosomal frameshift site	Candidate_166	118	153	1	27	4.18	-	72
RF01785	blv_FSE	ribosomal frameshift site	Candidate_166	168	147	1	27	3.41	-	59
RF01785	blv_FSE	ribosomal frameshift site	Candidate_166	326	304	1	27	2.56	-	57
RF01785	blv_FSE	ribosomal frameshift site	Candidate_167	11	37	1	27	6.14	-	67
RF01785	blv_FSE	ribosomal frameshift site	Candidate_169	68	90	1	27	8.23	-	61
RF01785	blv_FSE	ribosomal frameshift site	Candidate_169	199	172	1	27	3.76	-	54
RF01785	blv_FSE	ribosomal frameshift site	Candidate_171	112	138	1	27	0.9	-	52
RF01785	blv_FSE	ribosomal frameshift site	Candidate_171	208	187	1	27	6.53	-	55
RF01785	blv_FSE	ribosomal frameshift site	Candidate_173	534	504	1	27	4.9	-	74
RF01785	blv_FSE	ribosomal frameshift site	Candidate_174	27	54	1	27	2.64	-	68
RF01785	blv_FSE	ribosomal frameshift site	Candidate_175	188	215	1	27	4.38	-	68
RF01785	blv_FSE	ribosomal frameshift site	Candidate_176	184	210	1	27	6.36	-	70
RF01785	blv_FSE	ribosomal frameshift site	Candidate_177	443	426	1	27	5.28	-	61
RF01785	blv_FSE	ribosomal frameshift site	Candidate_177	142	120	1	27	2.86	-	61
RF01785	blv_FSE	ribosomal frameshift site	Candidate_177	313	287	1	27	1.96	-	56
RF01785	blv_FSE	ribosomal frameshift site	Candidate_178	53	81	1	27	5.49	-	55
RF01785	blv_FSE	ribosomal frameshift site	Candidate_178	489	464	1	27	6.97	-	58
RF01785	blv_FSE	ribosomal frameshift site	Candidate_180	449	423	1	27	3.91	-	67
RF01785	blv_FSE	ribosomal frameshift site	Candidate_180	88	64	1	27	3.16	-	60
RF01785	blv_FSE	ribosomal frameshift site	Candidate_180	296	279	1	27	0.93	-	72
RF01785	blv_FSE	ribosomal frameshift site	Candidate_181	107	126	1	27	4.37	-	60
RF01785	blv_FSE	ribosomal frameshift site	Candidate_181	311	338	1	27	0.98	-	71
RF01785	blv_FSE	ribosomal frameshift site	Candidate_181	120	99	1	27	4.47	-	64
RF01785	blv_FSE	ribosomal frameshift site	Candidate_181	451	414	1	27	2.77	-	71
RF01785	blv_FSE	ribosomal frameshift site	Candidate_181	500	467	1	27	2.55	-	71
RF01785	blv_FSE	ribosomal frameshift site	Candidate_182	282	259	1	27	2.35	-	67
RF01785	blv_FSE	ribosomal frameshift site	Candidate_183	60	23	1	27	5.55	-	68
RF01785	blv_FSE	ribosomal frameshift site	Candidate_184	201	219	1	27	3.34	-	74
RF01785	blv_FSE	ribosomal frameshift site	Candidate_184	88	68	1	27	2.01	-	71
RF01785	blv_FSE	ribosomal frameshift site	Candidate_185	46	65	1	27	5.67	-	65
RF01785	blv_FSE	ribosomal frameshift site	Candidate_185	112	142	1	27	2.92	-	65
RF01785	blv_FSE	ribosomal frameshift site	Candidate_185	170	197	1	27	1.91	-	61
RF01785	blv_FSE	ribosomal frameshift site	Candidate_187	54	82	1	27	3.47	-	72
RF01785	blv_FSE	ribosomal frameshift site	Candidate_189	154	173	1	27	5.42	-	70
RF01785	blv_FSE	ribosomal frameshift site	Candidate_189	216	242	1	27	3.49	-	70
RF01785	blv_FSE	ribosomal frameshift site	Candidate_190	134	162	1	27	1.4	-	62
RF01785	blv_FSE	ribosomal frameshift site	Candidate_190	50	22	1	27	5.15	-	48
RF01785	blv_FSE	ribosomal frameshift site	Candidate_191	80	61	1	27	4.69	-	65
RF01785	blv_FSE	ribosomal frameshift site	Candidate_191	240	203	1	27	1.16	-	71
RF01785	blv_FSE	ribosomal frameshift site	Candidate_193	150	177	1	27	9.99	-	61
RF01785	blv_FSE	ribosomal frameshift site	Candidate_193	443	476	1	27	2.35	-	62
RF01785	blv_FSE	ribosomal frameshift site	Candidate_193	456	432	1	27	3.32	-	72
RF01785	blv_FSE	ribosomal frameshift site	Candidate_194	367	343	1	27	6.07	-	76
RF01785	blv_FSE	ribosomal frameshift site	Candidate_195	144	171	1	27	2.51	-	68
RF01785	blv_FSE	ribosomal frameshift site	Candidate_195	319	345	1	27	0.44	-	63
RF01785	blv_FSE	ribosomal frameshift site	Candidate_195	306	281	1	27	7.19	-	65
RF01785	blv_FSE	ribosomal frameshift site	Candidate_195	157	132	1	27	5.54	-	69
RF01785	blv_FSE	ribosomal frameshift site	Candidate_197	175	207	1	27	1.73	-	61
RF01785	blv_FSE	ribosomal frameshift site	Candidate_197	410	432	1	27	1.04	-	70
RF01785	blv_FSE	ribosomal frameshift site	Candidate_198	125	87	1	27	5.32	-	69
RF01785	blv_FSE	ribosomal frameshift site	Candidate_198	62	38	1	27	2.03	-	64
RF01785	blv_FSE	ribosomal frameshift site	Candidate_199	99	125	1	27	6.27	-	67
RF01785	blv_FSE	ribosomal frameshift site	Candidate_199	156	180	1	27	2.64	-	68
RF01785	blv_FSE	ribosomal frameshift site	Candidate_200	364	387	1	27	2.72	-	63
RF01785	blv_FSE	ribosomal frameshift site	Candidate_201	77	93	1	27	4.67	-	71
RF01785	blv_FSE	ribosomal frameshift site	Candidate_201	192	228	1	27	2.38	-	68
RF01785	blv_FSE	ribosomal frameshift site	Candidate_201	167	148	1	27	1.93	-	60
RF01785	blv_FSE	ribosomal frameshift site	Candidate_202	112	127	1	27	0.5	-	75
RF01785	blv_FSE	ribosomal frameshift site	Candidate_202	159	134	1	27	6.32	-	73
RF01785	blv_FSE	ribosomal frameshift site	Candidate_202	219	194	1	27	3.2	-	65
RF01785	blv_FSE	ribosomal frameshift site	Candidate_204	46	75	1	27	4	-	57
RF01785	blv_FSE	ribosomal frameshift site	Candidate_204	83	48	1	27	7.56	-	58
RF01785	blv_FSE	ribosomal frameshift site	Candidate_204	259	240	1	27	1.44	-	75
RF01785	blv_FSE	ribosomal frameshift site	Candidate_205	276	302	1	27	4.15	-	67
RF01785	blv_FSE	ribosomal frameshift site	Candidate_205	151	186	1	27	3.21	-	67
RF01785	blv_FSE	ribosomal frameshift site	Candidate_206	373	406	1	27	4.58	-	74
RF01785	blv_FSE	ribosomal frameshift site	Candidate_206	399	366	1	27	5.04	-	76
RF01785	blv_FSE	ribosomal frameshift site	Candidate_206	173	146	1	27	2.65	-	57
RF01785	blv_FSE	ribosomal frameshift site	Candidate_206	40	14	1	27	1.65	-	67
RF01785	blv_FSE	ribosomal frameshift site	Candidate_209	145	171	1	27	9.85	-	63
RF01785	blv_FSE	ribosomal frameshift site	Candidate_209	174	185	5	16	0.25	-	75
RF01785	blv_FSE	ribosomal frameshift site	Candidate_211	390	416	1	27	7.99	-	70
RF01785	blv_FSE	ribosomal frameshift site	Candidate_211	103	77	1	27	3.18	-	63
RF01785	blv_FSE	ribosomal frameshift site	Candidate_217	101	75	1	27	2.4	-	78
RF01785	blv_FSE	ribosomal frameshift site	Candidate_218	36	62	1	27	4.19	-	70
RF01785	blv_FSE	ribosomal frameshift site	Candidate_218	279	302	1	27	3.54	-	71
RF01785	blv_FSE	ribosomal frameshift site	Candidate_218	408	425	1	27	1.52	-	67
RF01785	blv_FSE	ribosomal frameshift site	Candidate_219	86	121	1	27	2.61	-	44
RF01785	blv_FSE	ribosomal frameshift site	Candidate_219	128	90	1	27	2.73	-	49
RF01785	blv_FSE	ribosomal frameshift site	Candidate_220	203	240	1	27	9.59	-	66
RF01785	blv_FSE	ribosomal frameshift site	Candidate_220	363	389	1	27	4.07	-	56
RF01785	blv_FSE	ribosomal frameshift site	Candidate_221	307	336	1	27	3.54	-	63
RF01785	blv_FSE	ribosomal frameshift site	Candidate_221	341	380	1	27	0.47	-	68
RF01785	blv_FSE	ribosomal frameshift site	Candidate_221	293	270	1	27	4.09	-	71
RF01785	blv_FSE	ribosomal frameshift site	Candidate_223	155	129	1	27	6.5	-	59
RF01785	blv_FSE	ribosomal frameshift site	Candidate_224	138	125	4	17	0.49	-	64
RF01785	blv_FSE	ribosomal frameshift site	Candidate_225	1	24	1	27	2.65	-	63
RF01785	blv_FSE	ribosomal frameshift site	Candidate_226	49	75	1	27	3.13	-	52
RF01785	blv_FSE	ribosomal frameshift site	Candidate_227	113	139	1	27	0.93	-	70
RF01785	blv_FSE	ribosomal frameshift site	Candidate_228	301	326	1	27	1.89	-	69
RF01785	blv_FSE	ribosomal frameshift site	Candidate_229	203	223	1	27	1.38	-	57
RF01785	blv_FSE	ribosomal frameshift site	Candidate_231	200	227	1	27	3.64	-	71
RF01785	blv_FSE	ribosomal frameshift site	Candidate_231	5	24	1	27	3.06	-	60
RF01785	blv_FSE	ribosomal frameshift site	Candidate_231	221	192	1	27	8.48	-	67
RF01785	blv_FSE	ribosomal frameshift site	Candidate_233	47	84	1	27	7.47	-	63
RF01785	blv_FSE	ribosomal frameshift site	Candidate_234	73	99	1	27	8.35	-	59
RF01785	blv_FSE	ribosomal frameshift site	Candidate_235	228	248	1	27	3.3	-	57
[truncated: 5,977 more rows]
