# Supplementary material for: RNA-Seq analysis uncovers non-coding small RNA system of Mycobacterium neoaurum in the metabolism of sterols to accumulate steroid intermediates
Source: Microb Cell Fact. 2016 Apr 25;15:64. doi: 10.1186/s12934-016-0462-2 (PMC4845491; doi:10.1186/s12934-016-0462-2)
Supplement: Supplementary file 4 — 10.1186/s12934-016-0462-2 All RPKM values of sRNA candidates in strains Mn-C, Mn-CC, Mn-9OHAD, Mn-ADD, and Mn-BNA and the differential expression of sRNA candidates in comparable groups Mn-CC/C, Mn-9OHAD/CC, Mn-ADD/CC, and Mn-BNA/CC. [file 12934_2016_462_MOESM4_ESM.xlsx]

## Sheet: ALL_RPKM
GeneID	RPKM_Mn_9OHAD	RPKM_Mn_ADD	RPKM_Mn_CC	RPKM_Mn_C	RPKM_Mn_BNA
Candidate_159	781302	934226	933162	1.33669e+06	856254
Candidate_45	761682	607951	481566	428744	677904
Candidate_156	347413	339902	200396	178083	393331
Candidate_256	18747	16639.4	12936.3	17218	12900
Candidate_18	26282.4	17165.7	7333.84	1847.37	13218.6
Candidate_110	12208.9	13344.1	11680.3	5884.48	6885.19
Candidate_52	15589.4	11365.7	15736.6	6564.39	8862.38
Candidate_70	10923.1	6383.19	24704.8	8372.83	5346.43
Candidate_220	9146.38	4978.09	1764.49	5600.3	4860.5
Candidate_249	10282.7	8336.94	6771.94	1116.54	6218.06
Candidate_68	6893	4036.26	2063.44		4168.28
Candidate_244	6624.6	2834.72	4561.12	4855.48	2549.26
Candidate_122	8213.26	4981.11	19607.8	2309.21	3429.36
Candidate_11	8184.65	12336	9018.24	7930.17	5687.71
Candidate_193	5755.93	1735.07	3459.36	1568.52	4823.45
Candidate_235	5487.48	1146.88	4954.36	1036.79	933.158
Candidate_229	5106.91	2729	2821.27	2192.92	1850.37
Candidate_148	5367.57	2071.54	1270.83	576.212	518.617
Candidate_40	6036.47	5069.01	9981.72	2262.93	5346.43
Candidate_74	5503.86	15457.2	5733.64	9748.92	8043.26
Candidate_258	4894.7	4879.39	3354.64	1622.44	2874.91
Candidate_113	4318.18	2663.62	2915.66	755.43	2932.16
Candidate_9	4600.36	4506.9	5546.77	7444.35	1086.53
Candidate_173	4133.77	2699.86	1395.58	1807.92	2928.99
Candidate_144	4111.82	4625.07	9518.85	5035.31	5462.69
Candidate_53	6261.94	7952.43	9060.23	1369.34	6100.74
Candidate_252	4414.72	3222.57	3381.63	2453.25	2070.03
Candidate_19	6094.76	6790.49	7780.89	2822.37	4191.43
Candidate_30	3974.85	1374.39	2029.8	3129.15	1242.52
Candidate_206	4197.25	3597.99	3871.47	9499.69	2230.47
Candidate_158	6493.86	8217.51	8456.21	5431.73	7548.9
Candidate_185	3560.43	1598.71	2897.71	3153.27	3074.59
Candidate_201	4223	4826.75	6415.65	4155.64	6031.18
Candidate_49	3545.76	2778.98	2052.1	4838.35	1004.94
Candidate_21	3864.24	3196.84	4472.85	5070.13	3011.81
Candidate_56	4913.66	2781.33	3412.53	4126.11	4874.21
Candidate_177	4069.63	4556.52	5551.77	2288.41	2935.03
Candidate_135	4192.38	4889.54	4679.37	1885.95	5251.45
Candidate_154	4375.1	5102.65	3798.13	984.071	2989.27
Candidate_55	3297.3	3384.13	3884.77	2410.35	1376.75
Candidate_230	5283.39	2711.27	3931.4	6238.93	3810.39
Candidate_25	5409.93	2523.82	335.464	608.415	3285.61
Candidate_171	6717.17	5640.61	3332.19	3021.72	7904.09
Candidate_210	3920.22	590.858	8377.18	5697.5	1923
Candidate_143	3028.61	5934.17	4044.94	3851.47	6190.17
Candidate_216	3473.81	1570.73	1159.88	420.726	994.016
Candidate_226	3647.51	7696.56	11691.6	7068.2	5814.99
Candidate_76	3289.91	5123.86	3954.52	796.905	5244.9
Candidate_5	3510.15	3527.02	5860.08	1275.38	1865.34
Candidate_112	5250.12	1142.99			3254.98
Candidate_214	2868.12	2809.86	2282.39	1317.11	2032.21
Candidate_99	3381.63	3128.88	1957.11	2884	4193.1
Candidate_204	2873.44	2189.5	1663	1131.04	2290.48
Candidate_207	4885.76	1063.67	5655.26	2564.17	2812.72
Candidate_46	2731.55	297.339	2371.32	358.396	2298.33
Candidate_117	4679.11	5602.74	3723.54	2455.72	5180.29
Candidate_26	3736.11	1330.98	3538.26	1069.53	3248.86
Candidate_64	2828.13	1511.28	4910.33	5464.83	1639.53
Candidate_200	3412.79	2634.24	4848.09	1221.22	2967.71
Candidate_150	2648.73	2830.83	836.155	1137.37	2303.3
Candidate_24	4175.65	1239.64	659.087	2390.71	3429.36
Candidate_227	5842.47	4509.65	5533.08	6271.94	1693.51
Candidate_162	2402.24	1568.96	3033.36	687.684	2785.26
Candidate_127	4328.42	1798.99	10931.2	1239.09	1254.64
Candidate_240	2604.99	1856.05	2467.04	1118.59	2516.96
Candidate_153	2435.2	1156.72	3267.17	1917.08	941.161
Candidate_219	3987.98	4735.71	629.465		1926.6
Candidate_104	2633.99	1204.22	1143.31	1036.79	2239.58
Candidate_189	4204.09	6315.31	2554.77	3640.58	3127.75
Candidate_242	2650.22	2077.1	2070.64	1460.45	2112.54
Candidate_155	7637.02	6484.29	3977.92	3006.08	10146
Candidate_12	3656.25	4537.16	3174.07	4029.67	7383.31
Candidate_145	3080.32	2011.83	2139.28	3879.92	818.462
Candidate_2	4058.67	530.162	1409.37	1917.08	2156.83
Candidate_202	4110.37	3758.41	4638.8	647.168	3494.88
Candidate_211	3022.61	3553.45	1049.6	2141.57	4818.77
Candidate_71	2194.99	5160.96	3239.39	1727.98	2332.89
Candidate_87	3378.68	882.678	1466.56	1595.9	1795.47
Candidate_89	4416.69	2564.13	9798.6	2317.99	2347.09
Candidate_15	3089.34	1345.14	3873.89	2161.82	1094.48
Candidate_239	2229.54	3074.12	430.114	585.06	2501.26
Candidate_251	2183.44	2059.86	1895.5	1145.93	2836.31
Candidate_65	2604.46	378.008	9043.98	3417.22	1076.48
Candidate_224	2143.16	2332.91	2067.25	1499.71	2530.89
Candidate_257	2268.73	2634.24	3063.73		3215.02
Candidate_125	2558.57	742.693		447.601	1057.51
Candidate_176	4090.11	593.632	789.048	715.531	2173.54
Candidate_91	4178.38	606.444	4030.39	2192.92	1233.58
Candidate_164	1952.25	1558.41	7532.42	2049.18	1613.81
Candidate_92	3509.34	2037.36	4739.06	2148.75	2072.12
Candidate_118	1908.55	3272.11	2899.5	2629.34	1521.34
Candidate_157	3100.67	1518.84	4374.12	915.364	4325.31
Candidate_119	4231.66	1727.37	5510.4	2914.91	3373.14
Candidate_245	3727.53	3043.17	2022.47	733.613	990.428
Candidate_66	2633.99	2795.52	1143.31	1555.18	1399.74
Candidate_243	2916.74	952.494	6330.22	574.042	2324.99
Candidate_221	2234.9		1940.17	879.7	2226.85
Candidate_106	3838.38	2506.94	833.047	2266.29	2039.77
Candidate_77	1933.57	1262.86	1888.4	380.544	2440.37
Candidate_163	2259.35	3504.64	3922.79	3112.64	3752.03
Candidate_212	4489.24	4031.53	6820.12	4417.62	2385.64
Candidate_32	2210.97	1985.55	479.849	1740.56	1174.94
Candidate_237	2056.82	2182.96	2678.36	2428.81	2869.18
Candidate_107	4847.53	791.509		3339.14	1288.02
Candidate_82	2362.76	4243.72	2563.95	1627.55	7219.7
Candidate_103	4065.06	663.746	1323.36	400.021	1350.14
Candidate_7	3063.87	3001.63	1994.86	602.999	2442.27
Candidate_105	5061.39	826.429		4980.66	2017.27
Candidate_197	1744.13	2420.65	1892.65	171.631	1506.14
Candidate_254	3585.15	1756.16	1556.18		1905.2
Candidate_205	3186.8	5723.78	8991.25	6585.53	1905.2
Candidate_28	1955.54	5656.21	2910.26	2419.18	1781.48
Candidate_109	1990	2042.41	5429.48	447.601	3172.53
Candidate_43	1582.24	1328.65	3728.29	1423.54	2162.12
Candidate_259	1918.17	3937.38	2378.87	647.168	2912.4
Candidate_140	1894.04	1060.32	2348.95	1278.05	2731.98
Candidate_241	1547.02	1876.45	2686.01	1391.85	2348.87
Candidate_27	1806.92	674.366	4705.88	2438.53	4115.23
Candidate_134	2377.52	1552.82	884.564	2406.44	1624.43
Candidate_23	3181.19	3858.61	4734.29	2146.59	3864.06
Candidate_132	2914.38	5710.35	7951.57	4260.87	6416.21
Candidate_123	2230.76	2705.79	2766.54	1003.51	2370.91
Candidate_98	3409.28	1272.39	2114.05		2070.55
Candidate_39	2101.07	1176.22	4429.68	2362.92	4466.14
Candidate_146	3962.54	3697.18	982.849	891.275	1203.28
Candidate_115	1938.75	904.46	2404.4	3706.63	441.548
Candidate_126	1763.99	2688.25	6125.46	5323.29	3905.87
Candidate_34	1826.4	3578.59	5020.88	4553.07	1455.86
Candidate_231	1985.62	2593.71	5171.3	2084.21	4044.88
Candidate_253	1893.38	1854.92	821.845	1738.97	2683.11
Candidate_59	1792.58	2926.93	778.089	470.395	1905.2
Candidate_137	4399.96	1915.81	636.618	2309.21	7404.29
Candidate_88	2087.31		3020.08	3286.43	739.484
Candidate_236	3652.8	1192.86	2114.05	2875.62
Candidate_169	1668.95	1453.37	4346.57	875.908	1182.54
Candidate_22	1857.06	1617.18	2955.62	1949.26	1973.73
Candidate_262	2011.41	2189.5	4656.41	1847.37	1247.04
Candidate_194	1852.62	1411.65	4556.85	2673.83	4266.18
Candidate_234	1857.06	808.592	806.078	4873.16	1315.82
Candidate_14	1654.69	900.595	4788.24	2171.05	1172.43
Candidate_80	1375.48	4042.6	2388.17	2887.54	1583.72
Candidate_85	2397.5	2870.75	4162.66	1887.41	849.376
Candidate_4	1530.42	2165.7	885.73	803.204	2575.41
Candidate_247	2181.39	4036.7	1893.72	2575.91	1545.62
Candidate_37	1861.52	2228.97	4040.08	2930.92
Candidate_16	1477.85	2091.31	1924.43	2326.84	2356.05
Candidate_29	1314.76	2432.98	1521.83	862.524	2096.04
Candidate_186	4033.3	1756.16	4084.97	1058.39	2143.35
Candidate_195	1893.38	1648.82	2739.48	2732.66	1341.56
Candidate_232	2765.69	3010.56	4001.6	8709.03	6123.85
Candidate_152	1215.31	2698.73	5486.19	6697.15	904.161
Candidate_31	1090.08	1423.91	189.265	1029.78	2548.85
Candidate_79	1543.85	2016.64	268.05	1944.6	984.504
Candidate_180	1364.33	1782.15	1184.41	1718.48	3045.09
Candidate_213	1486.93	1553.84	2839.85	468.227	2054.45
Candidate_255	2280.31	2085.05		1436.12	3877.72
Candidate_3	1828.12	955.192	2856.67	575.668	1165.79
Candidate_72	1997.92	4697.59	2081.33	4403.95	3822.19
Candidate_36	2463.08	3217.39	2993.56		3926.74
Candidate_96	1301.06	2209.36	4517.94	4096.99	3318.73
Candidate_196	2108.91	1101.9	2929.28	1992.26	448.282
Candidate_90	2472.52	2583.78	1717.16	778.585	788.358
Candidate_95	2240.72	1463.47	4279.49	2822.37	3334.1
Candidate_86	1409.01	2024.57	1957.11	443.692	1647.29
Candidate_83	3983.51	2081.38	1383.27		1693.51
Candidate_174	1080.95	564.795	4504.31	2042.32	919.09
Candidate_133	2172.82	1135.3	754.511	2736.84	2771.2
Candidate_42	2518.35	2055.99	1093.12
Candidate_136	1541.08	2264.66	668.924	303.3	1637.9
Candidate_183	1147.25	1311.27	746.965	677.369	3353.15
Candidate_62	3072.99	2007.04	1333.87	1209.59	1224.77
Candidate_238	1320.36	1293.54	1146.24	779.581	2806.63
Candidate_69	2225.27	1453.37	965.904		1478.17
Candidate_94	2056.82	4030.07	4463.94	809.605	546.511
Candidate_167	1200.61	392.073	2866.26	1417.75	2711.58
Candidate_199	1064.46	1216.64	2310.2	628.487	1979.83
Candidate_203	2284.35	2983.92	495.774	2247.91	3945.28
Candidate_44	1362.17	1556.91	3547.59	2144.7	1628.72
Candidate_181	877.997	1003.52	2667.73	1209.59	1982.96
Candidate_191	1698.23	3050.17	4791.39	2005.37	4512.31
Candidate_81	1195.05	4683.09	1556.18	705.593	5080.53
Candidate_228	1075.55	1580.54	3267.97	4233.56	714.449
Candidate_6	1334.01	1742.55	2605.69	525.092	2126.73
Candidate_93	2470.15	806.658	1608.3	972.3	2297.18
Candidate_260	1541.08	2516.29	6689.24	3942.89	1023.69
Candidate_246	1479.26	1449.21	7063	1164.53	2161.77
Candidate_223	1755.99		1524.42	691.193	2566.18
Candidate_222	1970.47	7400.01	855.304		10994.9
Candidate_63	1170.66	955.734	2286.63		2955
Candidate_67	1014.27	1324.88	4402.55	798.47	1751.73
Candidate_166	1057.91	863.686	4362.4	1249.25	1827.12
Candidate_217	1654.69	3242.14	718.236	651.316	1318.98
Candidate_208	1293.89	633.802	1684.88	3055.8	1718.98
Candidate_1	1541.08	3019.55	2341.24	909.899	818.951
Candidate_172	1555.01	507.805	4724.78	1224.16	1239.53
Candidate_41	3396.46	1109.15	5159.96	5347.65	1353.69
Candidate_138	974.08	3021.92	211.405	1533.67	2199.96
Candidate_61	1232.13	2011.83	1871.87	1454.97	654.77
Candidate_58	2506.13	1636.81	1631.72	1972.92	2330.63
Candidate_188	2955.7	643.479		1551.23	1047.13
Candidate_175	1040.85	1586.21	2108.37	1638.8	1106.24
Candidate_218	841.732	1832.52	2435.76	441.762	2236.54
Candidate_248	1985.62	2161.43		1042.11	1758.64
Candidate_120	2598.64	2262.97	7519.79	1363.83	1841.26
Candidate_38	748.93	2119.62	433.442	786.115	1857.29
Candidate_198	1586.87	3109.27	3214.4		843.284
Candidate_215	1249.02	1087.69	3252.91	1311.04	1548.74
Candidate_78	1277.88	2503.83	2588.49	1005.99	1358.16
Candidate_48	1135.47	3460.82	1642.89		3821.57
Candidate_261	1043.66	1817.7	1208.03	547.738	2957.93
Candidate_182	1122.31	1466.01	3572.44	4712.13	1789.23
Candidate_131	1768.02	2309.47		463.951	2505.47
Candidate_13	743.894	971.708	4520.54	2049.68	988.287
Candidate_121	824.7	1615.89	4295.65		438.256
Candidate_47	1157.54		5024.43	2733.78	2152.96
Candidate_149	1008.32	658.56	3063.73	1587.58	4286.69
Candidate_178	508.132	3650.6	7057.94	6400.34	3510.36
Candidate_51	1247.01	1221.68	541.279		1656.69
Candidate_250	956.041	1248.83	5809.73	3763.16	1270.13
Candidate_116	574.902	4881.27	3743.15	905.17	1222.04
Candidate_84	743.894	2915.13	645.791	1464.05	1778.92
Candidate_170	1955.54	4470.23	10185.9		3637.19
Candidate_192	452.069	1181.03	1962.26	2491.2	1681.65
Candidate_97	746.044	487.258	1619.14	1761.94	396.457
Candidate_124	617.539	806.658	1608.3	1944.6	2297.18
Candidate_101	1036.67	338.537	2699.88	816.107	2754.5
Candidate_20	779.852	2037.36	677.008	1841.79	2486.54
Candidate_263	1358.58	3105.63	1179.42	2139.06	2165.91
Candidate_141	896.289	585.387	1167.13	352.796	2857.8
Candidate_190	445.822	873.531	4063.8	1754.84	1776.87
Candidate_142	1045.07	2730.23	3628.98	822.716	555.361
Candidate_54	1075.55	4566.02	3734.83	423.356	3715.13
Candidate_114	511.151	3338.44	2884.32	1207.19	3123.77
Candidate_50	989.008	1937.83	2575.74	778.585	3153.43
Candidate_161	860.437	842.957	2987.86	2032.11	2057.61
Candidate_35	752.569	2949.12	1306.65	2369.8	1399.74
Candidate_179	1603.3	2094.3	2783.72	631.089	2556.04
Candidate_10	384.124	4264.96	4668.53	1814.38	2245.41
Candidate_209	243.52	318.097	3805.3	4025.87	776.458
Candidate_129	412.35	1885.21	2147.82	7790.83	1095.64
Candidate_108	258.648	1689.29	4939.85	1018.09	687.246
Candidate_168	638.938	4590.36	3328.06	3520.98	2037.24
Candidate_130	777.503	2031.22	5399.75		2892.23
Candidate_60	791.813		2062.17	9350.19
Candidate_128	352.638	2072.85	2755.2	3608.93	6746.27
Candidate_165		3873.54	2942.1	2223.31	5553
Candidate_100		4270.98	1195.14		3657.98
Candidate_102		3777.4	4756.62	2875.62	1294.1
Candidate_111		3290.82	4037.65	1830.73	823.869
Candidate_187		5160.96	2286.63	2073.58	2099.61
Candidate_147		2828.72		1704.79	1150.79
Candidate_184		2471.21	4379.6	1654.81	3127.75
Candidate_139		2049.74		926.493	2293.19
Candidate_233		3155.45	2396.68		733.552
Candidate_17		2332.29	1771.46	401.602	1897.67
Candidate_151		2161.43	3283.36		502.47
Candidate_33		1937.83	2575.74	1167.88	2365.07
Candidate_73		1787.19	1583.67	1795.15	969.429
Candidate_8		1308.94	4175.58	6310.89	426.007
Candidate_57		1438.49	1529.62	1733.88	2574.94
Candidate_225		579.352	3465.3	2793.27	1414.17
Candidate_160			97609.6
Candidate_75			487.151	1767.05	298.205

## Sheet: CC-C
AccID	Mn_CC	Mn_C	FoldChange	Log2FC	P-Value	FDR	Style
Candidate_160	97609.6	0	#DIV/0!	20	0	0	up
Candidate_170	10185.9	0	#DIV/0!	20	0	0	up
Candidate_130	5399.75	0	#DIV/0!	20	0	0	up
Candidate_121	4295.65	0	#DIV/0!	20	0	0	up
Candidate_151	3283.36	0	#DIV/0!	20	0	0	up
Candidate_198	3214.4	0	#DIV/0!	20	0	0	up
Candidate_257	3063.73	0	#DIV/0!	20	0	0	up
Candidate_36	2993.56	0	#DIV/0!	20	0	0	up
Candidate_233	2396.68	0	#DIV/0!	20	2.88913e-270	1.08136e-269	up
Candidate_63	2286.63	0	#DIV/0!	20	3.95589e-261	1.41978e-260	up
Candidate_98	2114.05	0	#DIV/0!	20	1.57038e-246	5.27486e-246	up
Candidate_68	2063.44	0	#DIV/0!	20	3.5026e-242	1.16162e-241	up
Candidate_48	1642.89	0	#DIV/0!	20	1.03711e-204	2.89066e-204	up
Candidate_254	1556.18	0	#DIV/0!	20	1.19743e-196	3.13726e-196	up
Candidate_83	1383.27	0	#DIV/0!	20	3.64286e-180	9.00406e-180	up
Candidate_100	1195.14	0	#DIV/0!	20	1.5552e-161	3.45306e-161	up
Candidate_42	1093.12	0	#DIV/0!	20	4.42373e-151	9.65848e-151	up
Candidate_69	965.904	0	#DIV/0!	20	1.20213e-137	2.46061e-137	up
Candidate_222	855.304	0	#DIV/0!	20	1.47998e-125	2.80982e-125	up
Candidate_219	629.465	0	#DIV/0!	20	2.12255e-99	3.7575e-99	up
Candidate_51	541.279	0	#DIV/0!	20	1.63039e-88	2.68656e-88	up
Candidate_109	5429.48	447.601	12.1302	3.60053	0	0	up
Candidate_197	1892.65	171.631	11.0275	3.46303	0	0	up
Candidate_243	6330.22	574.042	11.0275	3.46303	0	0	up
Candidate_127	10931.2	1239.09	8.82196	3.1411	0	0	up
Candidate_54	3734.83	423.356	8.82196	3.1411	0	0	up
Candidate_122	19607.8	2309.21	8.49114	3.08596	0	0	up
Candidate_202	4638.8	647.168	7.16784	2.84154	0	0	up
Candidate_53	9060.23	1369.34	6.61647	2.72606	0	0	up
Candidate_46	2371.32	358.396	6.61647	2.72606	0	0	up
Candidate_246	7063	1164.53	6.0651	2.60053	0	0	up
Candidate_249	6771.94	1116.54	6.0651	2.60053	0	0	up
Candidate_213	2839.85	468.227	6.0651	2.60053	0	0	up
Candidate_218	2435.76	441.762	5.51373	2.46303	0	0	up
Candidate_94	4463.94	809.605	5.51373	2.46303	0	0	up
Candidate_120	7519.79	1363.83	5.51373	2.46303	0	0	up
Candidate_67	4402.55	798.47	5.51373	2.46303	0	0	up
Candidate_77	1888.4	380.544	4.96235	2.31102	5.66589e-229	1.76722e-228	up
Candidate_3	2856.67	575.668	4.96235	2.31102	0	0	up
Candidate_76	3954.52	796.905	4.96235	2.31102	0	0	up
Candidate_169	4346.57	875.908	4.96235	2.31102	0	0	up
Candidate_6	2605.69	525.092	4.96235	2.31102	0	0	up
Candidate_108	4939.85	1018.09	4.85208	2.2786	0	0	up
Candidate_235	4954.36	1036.79	4.77856	2.25658	0	0	up
Candidate_157	4374.12	915.364	4.77856	2.25658	0	0	up
Candidate_5	5860.08	1275.38	4.59477	2.19999	0	0	up
Candidate_86	1957.11	443.692	4.41098	2.1411	1.85336e-215	5.39534e-215	up
Candidate_142	3628.98	822.716	4.41098	2.1411	0	0	up
Candidate_162	3033.36	687.684	4.41098	2.1411	0	0	up
Candidate_40	9981.72	2262.93	4.41098	2.1411	0	0	up
Candidate_17	1771.46	401.602	4.41098	2.1411	3.27187e-195	8.48743e-195	up
Candidate_179	2783.72	631.089	4.41098	2.1411	1.33104e-305	5.71694e-305	up
Candidate_89	9798.6	2317.99	4.22719	2.0797	0	0	up
Candidate_116	3743.15	905.17	4.13529	2.04799	0	0	up
Candidate_200	4848.09	1221.22	3.96988	1.9891	0	0	up
Candidate_18	7333.84	1847.37	3.96988	1.9891	0	0	up
Candidate_186	4084.97	1058.39	3.85961	1.94845	0	0	up
Candidate_154	3798.13	984.071	3.85961	1.94845	0	0	up
Candidate_172	4724.78	1224.16	3.85961	1.94845	0	0	up
Candidate_113	2915.66	755.43	3.85961	1.94845	2.72527e-282	1.11566e-281	up
Candidate_259	2378.87	647.168	3.67582	1.87806	2.60659e-219	7.76053e-219	up
Candidate_164	7532.42	2049.18	3.67582	1.87806	0	0	up
Candidate_199	2310.2	628.487	3.67582	1.87806	4.88503e-213	1.39117e-212	up
Candidate_166	4362.4	1249.25	3.49203	1.80406	0	0	up
Candidate_141	1167.13	352.796	3.30824	1.72606	1.78162e-96	3.07095e-96	up
Candidate_7	1994.86	602.999	3.30824	1.72606	1.60926e-163	3.66632e-163	up
Candidate_26	3538.26	1069.53	3.30824	1.72606	1.67463e-288	7.07665e-288	up
Candidate_103	1323.36	400.021	3.30824	1.72606	3.91792e-109	7.12843e-109	up
Candidate_101	2699.88	816.107	3.30824	1.72606	1.30856e-220	3.94072e-220	up
Candidate_50	2575.74	778.585	3.30824	1.72606	1.47423e-210	4.15322e-210	up
Candidate_70	24704.8	8372.83	2.95059	1.561	0	0	up
Candidate_123	2766.54	1003.51	2.75686	1.46303	1.56899e-176	3.77133e-176	up
Candidate_19	7780.89	2822.37	2.75686	1.46303	0	0	up
Candidate_245	2022.47	733.613	2.75686	1.46303	1.41832e-129	2.77313e-129	up
Candidate_216	1159.88	420.726	2.75686	1.46303	4.05715e-75	6.28978e-75	up
Candidate_184	4379.6	1654.81	2.64659	1.40413	4.57341e-261	1.61923e-260	up
Candidate_65	9043.98	3417.22	2.64659	1.40413	0	0	up
Candidate_43	3728.29	1423.54	2.61902	1.38903	8.9642e-219	2.6389e-218	up
Candidate_10	4668.53	1814.38	2.57307	1.36349	1.45684e-265	5.37596e-265	up
Candidate_78	2588.49	1005.99	2.57307	1.36349	4.27376e-148	9.17807e-148	up
Candidate_1	2341.24	909.899	2.57307	1.36349	3.91817e-134	7.77698e-134	up
Candidate_262	4656.41	1847.37	2.52056	1.33374	9.76133e-256	3.40996e-255	up
Candidate_135	4679.37	1885.95	2.48118	1.31102	5.2031e-250	1.77041e-249	up
Candidate_231	5171.3	2084.21	2.48118	1.31102	4.22189e-276	1.67596e-275	up
Candidate_215	3252.91	1311.04	2.48118	1.31102	2.24539e-174	5.29994e-174	up
Candidate_177	5551.77	2288.41	2.42604	1.2786	1.53429e-284	6.3807e-284	up
Candidate_52	15736.6	6564.39	2.39727	1.26139	0	0	up
Candidate_191	4791.39	2005.37	2.38928	1.25658	5.60943e-239	1.79228e-238	up
Candidate_114	2884.32	1207.19	2.38928	1.25658	1.2957e-144	2.69423e-144	up
Candidate_190	4063.8	1754.84	2.31576	1.21149	3.35067e-191	8.44111e-191	up
Candidate_148	1270.83	576.212	2.20549	1.1411	2.04103e-55	2.93819e-55	up
Candidate_261	1208.03	547.738	2.20549	1.1411	9.12369e-53	1.30623e-52	up
Candidate_33	2575.74	1167.88	2.20549	1.1411	1.96406e-110	3.62382e-110	up
Candidate_111	4037.65	1830.73	2.20549	1.1411	4.85595e-172	1.13595e-171	up
Candidate_193	3459.36	1568.52	2.20549	1.1411	1.14005e-147	2.42839e-147	up
Candidate_207	5655.26	2564.17	2.20549	1.1411	3.14466e-240	1.01716e-239	up
Candidate_240	2467.04	1118.59	2.20549	1.1411	7.48472e-106	1.35241e-105	up
Candidate_92	4739.06	2148.75	2.20549	1.1411	1.32832e-201	3.58782e-201	up
Candidate_23	4734.29	2146.59	2.20549	1.1411	2.10993e-201	5.64084e-201	up
Candidate_90	1717.16	778.585	2.20549	1.1411	3.04396e-74	4.69128e-74	up
Candidate_221	1940.17	879.7	2.20549	1.1411	1.20593e-83	1.95032e-83	up
Candidate_136	668.924	303.3	2.20549	1.1411	5.51685e-30	7.15552e-30	up
Candidate_14	4788.24	2171.05	2.20549	1.1411	1.12216e-203	3.06257e-203	up
Candidate_13	4520.54	2049.68	2.20549	1.1411	2.1574e-192	5.54157e-192	up
Candidate_174	4504.31	2042.32	2.20549	1.1411	1.04195e-191	2.65039e-191	up
Candidate_85	4162.66	1887.41	2.20549	1.1411	2.61772e-177	6.3504e-177	up
Candidate_81	1556.18	705.593	2.20549	1.1411	1.8712e-67	2.78554e-67	up
Candidate_181	2667.73	1209.59	2.20549	1.1411	2.60889e-114	4.88235e-114	up
Candidate_223	1524.42	691.193	2.20549	1.1411	4.08859e-66	6.01804e-66	up
Candidate_258	3354.64	1622.44	2.06765	1.04799	4.18857e-124	7.89499e-124	up
Candidate_167	2866.26	1417.75	2.0217	1.01557	9.27948e-101	1.66522e-100	up
Candidate_211	1049.6	2141.57	0.490109	-1.02883	7.85277e-93	1.31886e-92	down
Candidate_72	2081.33	4403.95	0.472605	-1.08129	7.29074e-204	2.01071e-203	down
Candidate_253	821.845	1738.97	0.472605	-1.08129	1.22642e-81	1.97131e-81	down
Candidate_232	4001.6	8709.03	0.459477	-1.12194	0	0	down
Candidate_84	645.791	1464.05	0.441098	-1.18083	1.09031e-78	1.73129e-78	down
Candidate_49	2052.1	4838.35	0.424133	-1.23741	3.44672e-274	1.30876e-273	down
Candidate_206	3871.47	9499.69	0.407536	-1.295	0	0	down
Candidate_106	833.047	2266.29	0.367582	-1.44386	8.11015e-162	1.81612e-161	down
Candidate_20	677.008	1841.79	0.367582	-1.44386	7.14812e-132	1.40813e-131	down
Candidate_134	884.564	2406.44	0.367582	-1.44386	1.05423e-171	2.44431e-171	down
Candidate_220	1764.49	5600.3	0.31507	-1.66626	0	0	down
Candidate_137	636.618	2309.21	0.275686	-1.8589	2.20388e-232	6.95682e-232	down
Candidate_24	659.087	2390.71	0.275686	-1.8589	1.63091e-240	5.34122e-240	down
Candidate_133	754.511	2736.84	0.275686	-1.8589	4.80171e-275	1.85007e-274	down
Candidate_75	487.151	1767.05	0.275686	-1.8589	2.70075e-178	6.61304e-178	down
Candidate_32	479.849	1740.56	0.275686	-1.8589	1.18589e-175	2.82458e-175	down
Candidate_129	2147.82	7790.83	0.275686	-1.8589	0	0	down
Candidate_203	495.774	2247.91	0.220549	-2.18083	5.2444e-276	2.0508e-275	down
Candidate_60	2062.17	9350.19	0.220549	-2.18083	0	0	down
Candidate_31	189.265	1029.78	0.183791	-2.44386	3.07506e-145	6.44534e-145	down
Candidate_234	806.078	4873.16	0.165412	-2.59587	0	0	down
Candidate_138	211.405	1533.67	0.137843	-2.8589	2.22181e-253	7.6594e-253	down
Candidate_79	268.05	1944.6	0.137843	-2.8589	0	0	down
Candidate_105	0	4980.66	0	-20	0	0	down
Candidate_107	0	3339.14	0	-20	0	0	down
Candidate_147	0	1704.79	0	-20	8.40937e-214	2.42116e-213	down
Candidate_188	0	1551.23	0	-20	2.11719e-199	5.60306e-199	down
Candidate_255	0	1436.12	0	-20	2.49574e-188	6.22746e-188	down
Candidate_248	0	1042.11	0	-20	2.94827e-148	6.38386e-148	down
Candidate_139	0	926.493	0	-20	1.03135e-135	2.07857e-135	down
Candidate_131	0	463.951	0	-20	4.53104e-80	7.23862e-80	down
Candidate_125	0	447.601	0	-20	7.02734e-78	1.10914e-77	down

## Sheet: 9OHAD-CC
AccID	Mn_9OHAD	Mn_CC	FoldChange (> 2)	Log2FC	P-Value	FDR (< 0.05)	Style
Candidate_112	5250.12	0	#DIV/0!	20	0	0	up
Candidate_105	5061.39	0	#DIV/0!	20	0	0	up
Candidate_107	4847.53	0	#DIV/0!	20	0	0	up
Candidate_188	2955.7	0	#DIV/0!	20	0	0	up
Candidate_125	2558.57	0	#DIV/0!	20	1.1459e-285	3.83437e-285	up
Candidate_255	2280.31	0	#DIV/0!	20	1.22226e-262	3.62512e-262	up
Candidate_248	1985.62	0	#DIV/0!	20	2.63617e-237	7.31957e-237	up
Candidate_131	1768.02	0	#DIV/0!	20	7.16381e-218	1.85124e-217	up
Candidate_25	5409.93	335.464	16.1267	4.01138	0	0	up
Candidate_137	4399.96	636.618	6.91146	2.78899	0	0	up
Candidate_219	3987.98	629.465	6.33551	2.66346	0	0	up
Candidate_24	4175.65	659.087	6.33551	2.66346	0	0	up
Candidate_31	1090.08	189.265	5.75955	2.52596	1.49981e-153	3.15687e-153	up
Candidate_79	1543.85	268.05	5.75955	2.52596	1.26532e-216	3.2063e-216	up
Candidate_239	2229.54	430.114	5.1836	2.37395	1.40407e-290	4.88618e-290	up
Candidate_220	9146.38	1764.49	5.1836	2.37395	0	0	up
Candidate_176	4090.11	789.048	5.1836	2.37395	0	0	up
Candidate_32	2210.97	479.849	4.60764	2.20403	1.13618e-263	3.44817e-263	up
Candidate_106	3838.38	833.047	4.60764	2.20403	0	0	up
Candidate_138	974.08	211.405	4.60764	2.20403	2.76621e-117	5.30869e-117	up
Candidate_203	2284.35	495.774	4.60764	2.20403	2.3614e-272	7.60896e-272	up
Candidate_148	5367.57	1270.83	4.22367	2.0785	0	0	up
Candidate_146	3962.54	982.849	4.03169	2.01138	0	0	up
Candidate_18	26282.4	7333.84	3.58372	1.84146	0	0	up
Candidate_68	6893	2063.44	3.34054	1.74008	0	0	up
Candidate_150	2648.73	836.155	3.16775	1.66346	1.79622e-217	4.59621e-217	up
Candidate_103	4065.06	1323.36	3.07176	1.61907	0	0	up
Candidate_216	3473.81	1159.88	2.99497	1.58254	4.44348e-265	1.36441e-264	up
Candidate_173	4133.77	1395.58	2.96205	1.5666	0	0	up
Candidate_2	4058.67	1409.37	2.87978	1.52596	1.76335e-293	6.30457e-293	up
Candidate_133	2172.82	754.511	2.87978	1.52596	5.04613e-158	1.09753e-157	up
Candidate_211	3022.61	1049.6	2.87978	1.52596	4.65393e-219	1.22695e-218	up
Candidate_83	3983.51	1383.27	2.87978	1.52596	4.42421e-288	1.51937e-287	up
Candidate_134	2377.52	884.564	2.68779	1.42642	1.9568e-156	4.22087e-156	up
Candidate_217	1654.69	718.236	2.30382	1.20403	1.0548e-84	1.74243e-84	up
Candidate_51	1247.01	541.279	2.30382	1.20403	2.74358e-64	4.18757e-64	up
Candidate_87	3378.68	1466.56	2.30382	1.20403	5.60304e-171	1.27165e-170	up
Candidate_104	2633.99	1143.31	2.30382	1.20403	1.0273e-133	2.08658e-133	up
Candidate_66	2633.99	1143.31	2.30382	1.20403	1.0273e-133	2.08658e-133	up
Candidate_254	3585.15	1556.18	2.30382	1.20403	2.60795e-181	6.07746e-181	up
Candidate_59	1792.58	778.089	2.30382	1.20403	1.31964e-91	2.25115e-91	up
Candidate_42	2518.35	1093.12	2.30382	1.20403	6.28345e-128	1.23307e-127	up
Candidate_136	1541.08	668.924	2.30382	1.20403	5.13969e-79	8.22982e-79	up
Candidate_253	1893.38	821.845	2.30382	1.20403	1.18776e-96	2.09464e-96	up
Candidate_62	3072.99	1333.87	2.30382	1.20403	1.10885e-155	2.3722e-155	up
Candidate_234	1857.06	806.078	2.30382	1.20403	7.81361e-95	1.35957e-94	up
Candidate_69	2225.27	965.904	2.30382	1.20403	2.91483e-113	5.47316e-113	up
Candidate_222	1970.47	855.304	2.30382	1.20403	1.64655e-100	2.9638e-100	up
Candidate_171	6717.17	3332.19	2.01584	1.01138	1.13327e-255	3.25038e-255	up
Candidate_175	1040.85	2108.37	0.493676	-1.01836	3.64213e-82	5.94122e-82	down
Candidate_78	1277.88	2588.49	0.493676	-1.01836	1.87792e-100	3.33426e-100	down
Candidate_198	1586.87	3214.4	0.493676	-1.01836	2.73577e-124	5.28916e-124	down
Candidate_39	2101.07	4429.68	0.474316	-1.07608	1.68497e-186	3.96195e-186	down
Candidate_210	3920.22	8377.18	0.467964	-1.09553	0	0	down
Candidate_37	1861.52	4040.08	0.460764	-1.1179	5.52572e-181	1.27629e-180	down
Candidate_199	1064.46	2310.2	0.460764	-1.1179	2.6644e-104	4.89724e-104	down
Candidate_97	746.044	1619.14	0.460764	-1.1179	1.17088e-73	1.86341e-73	down
Candidate_243	2916.74	6330.22	0.460764	-1.1179	1.5137e-282	5.00096e-282	down
Candidate_94	2056.82	4463.94	0.460764	-1.1179	8.92752e-200	2.15748e-199	down
Candidate_89	4416.69	9798.6	0.450747	-1.14961	0	0	down
Candidate_70	10923.1	24704.8	0.442147	-1.1774	0	0	down
Candidate_144	4111.82	9518.85	0.431966	-1.21101	0	0	down
Candidate_262	2011.41	4656.41	0.431966	-1.21101	2.01507e-236	5.47847e-236	down
Candidate_43	1582.24	3728.29	0.424388	-1.23654	6.00703e-196	1.43838e-195	down
Candidate_167	1200.61	2866.26	0.418876	-1.2554	1.14451e-154	2.4286e-154	down
Candidate_122	8213.26	19607.8	0.418876	-1.2554	0	0	down
Candidate_194	1852.62	4556.85	0.406557	-1.29847	7.26694e-258	2.10741e-257	down
Candidate_127	4328.42	10931.2	0.395969	-1.33654	0	0	down
Candidate_60	791.813	2062.17	0.38397	-1.38093	3.10564e-129	6.18758e-129	down
Candidate_169	1668.95	4346.57	0.38397	-1.38093	2.96136e-270	9.20136e-270	down
Candidate_50	989.008	2575.74	0.38397	-1.38093	6.16476e-161	1.3521e-160	down
Candidate_124	617.539	1608.3	0.38397	-1.38093	3.26884e-101	5.96621e-101	down
Candidate_44	1362.17	3547.59	0.38397	-1.38093	6.29269e-221	1.67591e-220	down
Candidate_231	1985.62	5171.3	0.38397	-1.38093	0	0	down
Candidate_27	1806.92	4705.88	0.38397	-1.38093	1.92463e-292	6.78824e-292	down
Candidate_101	1036.67	2699.88	0.38397	-1.38093	1.34153e-168	3.01845e-168	down
Candidate_215	1249.02	3252.91	0.38397	-1.38093	9.76542e-203	2.40451e-202	down
Candidate_109	1990	5429.48	0.366517	-1.44805	0	0	down
Candidate_132	2914.38	7951.57	0.366517	-1.44805	0	0	down
Candidate_34	1826.4	5020.88	0.363761	-1.45894	0	0	down
Candidate_205	3186.8	8991.25	0.354434	-1.49641	0	0	down
Candidate_191	1698.23	4791.39	0.354434	-1.49641	0	0	down
Candidate_14	1654.69	4788.24	0.345573	-1.53294	0	0	down
Candidate_218	841.732	2435.76	0.345573	-1.53294	1.04504e-177	2.39258e-177	down
Candidate_120	2598.64	7519.79	0.345573	-1.53294	0	0	down
Candidate_181	877.997	2667.73	0.329117	-1.60333	1.88669e-207	4.68977e-207	down
Candidate_228	1075.55	3267.97	0.329117	-1.60333	1.10258e-253	3.12796e-253	down
Candidate_172	1555.01	4724.78	0.329117	-1.60333	0	0	down
Candidate_149	1008.32	3063.73	0.329117	-1.60333	5.95611e-238	1.67155e-237	down
Candidate_182	1122.31	3572.44	0.314157	-1.67044	8.76227e-294	3.17632e-293	down
Candidate_226	3647.51	11691.6	0.311976	-1.68049	0	0	down
Candidate_161	860.437	2987.86	0.287978	-1.79597	4.49799e-272	1.41443e-271	down
Candidate_126	1763.99	6125.46	0.287978	-1.79597	0	0	down
Candidate_142	1045.07	3628.98	0.287978	-1.79597	0	0	down
Candidate_65	2604.46	9043.98	0.287978	-1.79597	0	0	down
Candidate_54	1075.55	3734.83	0.287978	-1.79597	0	0	down
Candidate_96	1301.06	4517.94	0.287978	-1.79597	0	0	down
Candidate_164	1952.25	7532.42	0.25918	-1.94797	0	0	down
Candidate_166	1057.91	4362.4	0.242507	-2.0439	0	0	down
Candidate_174	1080.95	4504.31	0.239981	-2.05901	0	0	down
Candidate_192	452.069	1962.26	0.230382	-2.1179	1.29729e-222	3.49066e-222	down
Candidate_260	1541.08	6689.24	0.230382	-2.1179	0	0	down
Candidate_47	1157.54	5024.43	0.230382	-2.1179	0	0	down
Candidate_67	1014.27	4402.55	0.230382	-2.1179	0	0	down
Candidate_152	1215.31	5486.19	0.221521	-2.17448	0	0	down
Candidate_246	1479.26	7063	0.209438	-2.2554	0	0	down
Candidate_170	1955.54	10185.9	0.191985	-2.38093	0	0	down
Candidate_121	824.7	4295.65	0.191985	-2.38093	0	0	down
Candidate_129	412.35	2147.82	0.191985	-2.38093	1.40123e-280	4.5715e-280	down
Candidate_168	638.938	3328.06	0.191985	-2.38093	0	0	down
Candidate_114	511.151	2884.32	0.177217	-2.49641	0	0	down
Candidate_13	743.894	4520.54	0.164559	-2.60333	0	0	down
Candidate_250	956.041	5809.73	0.164559	-2.60333	0	0	down
Candidate_116	574.902	3743.15	0.153588	-2.70286	0	0	down
Candidate_130	777.503	5399.75	0.143989	-2.79597	0	0	down
Candidate_128	352.638	2755.2	0.12799	-2.9659	0	0	down
Candidate_190	445.822	4063.8	0.109706	-3.18829	0	0	down
Candidate_10	384.124	4668.53	0.0822793	-3.60333	0	0	down
Candidate_178	508.132	7057.94	0.0719944	-3.79597	0	0	down
Candidate_209	243.52	3805.3	0.063995	-3.9659	0	0	down
Candidate_108	258.648	4939.85	0.0523596	-4.2554	0	0	down
Candidate_160	0	97609.6	0	-20	0	0	down
Candidate_102	0	4756.62	0	-20	0	0	down
Candidate_184	0	4379.6	0	-20	0	0	down
Candidate_8	0	4175.58	0	-20	0	0	down
Candidate_111	0	4037.65	0	-20	0	0	down
Candidate_225	0	3465.3	0	-20	0	0	down
Candidate_151	0	3283.36	0	-20	0	0	down
Candidate_165	0	2942.1	0	-20	0	0	down
Candidate_33	0	2575.74	0	-20	5.48794e-287	1.8602e-286	down
Candidate_233	0	2396.68	0	-20	2.70001e-272	8.59394e-272	down
Candidate_187	0	2286.63	0	-20	4.22421e-263	1.26726e-262	down
Candidate_17	0	1771.46	0	-20	4.00879e-218	1.04629e-217	down
Candidate_73	0	1583.67	0	-20	8.65134e-201	2.11028e-200	down
Candidate_57	0	1529.62	0	-20	1.08761e-195	2.5806e-195	down
Candidate_100	0	1195.14	0	-20	7.48005e-163	1.66863e-162	down
Candidate_75	0	487.151	0	-20	2.40729e-82	3.95159e-82	down

## Sheet: ADD-CC
AccID	Mn_ADD	Mn_CC	FoldChange	Log2FC	P-Value	FDR	Style
Candidate_147	2828.72	0	#DIV/0!	20	1.4823e-307	5.81859e-307	up
Candidate_131	2309.47	0	#DIV/0!	20	2.60144e-265	9.24566e-265	up
Candidate_248	2161.43	0	#DIV/0!	20	9.33329e-253	3.22981e-252	up
Candidate_255	2085.05	0	#DIV/0!	20	3.53029e-246	1.17527e-245	up
Candidate_139	2049.74	0	#DIV/0!	20	4.10327e-243	1.31605e-242	up
Candidate_112	1142.99	0	#DIV/0!	20	1.0783e-157	2.55489e-157	up
Candidate_105	826.429	0	#DIV/0!	20	1.58115e-123	3.27434e-123	up
Candidate_107	791.509	0	#DIV/0!	20	1.49925e-119	3.05661e-119	up
Candidate_125	742.693	0	#DIV/0!	20	6.57926e-114	1.30101e-113	up
Candidate_188	643.479	0	#DIV/0!	20	4.10969e-102	7.83224e-102	up
Candidate_138	3021.92	211.405	14.2944	3.83738	0	0	up
Candidate_222	7400.01	855.304	8.6519	3.11302	0	0	up
Candidate_219	4735.71	629.465	7.52339	2.91138	0	0	up
Candidate_25	2523.82	335.464	7.52339	2.91138	0	0	up
Candidate_79	2016.64	268.05	7.52339	2.91138	0	0	up
Candidate_31	1423.91	189.265	7.52339	2.91138	7.47223e-233	2.28511e-232	up
Candidate_239	3074.12	430.114	7.14722	2.83738	0	0	up
Candidate_203	2983.92	495.774	6.01871	2.58946	0	0	up
Candidate_38	2119.62	433.442	4.8902	2.28989	5.32359e-266	1.91795e-265	up
Candidate_84	2915.13	645.791	4.51404	2.17442	0	0	up
Candidate_217	3242.14	718.236	4.51404	2.17442	0	0	up
Candidate_32	1985.55	479.849	4.13787	2.04889	2.18205e-217	6.37643e-217	up
Candidate_59	2926.93	778.089	3.7617	1.91138	6.13556e-292	2.33863e-291	up
Candidate_146	3697.18	982.849	3.7617	1.91138	0	0	up
Candidate_100	4270.98	1195.14	3.57361	1.83738	0	0	up
Candidate_150	2830.83	836.155	3.38553	1.75938	1.33766e-252	4.56889e-252	up
Candidate_136	2264.66	668.924	3.38553	1.75938	1.76719e-202	4.94439e-202	up
Candidate_211	3553.45	1049.6	3.38553	1.75938	0	0	up
Candidate_81	4683.09	1556.18	3.00936	1.58946	0	0	up
Candidate_137	1915.81	636.618	3.00936	1.58946	6.28188e-149	1.43664e-148	up
Candidate_106	2506.94	833.047	3.00936	1.58946	2.84415e-194	7.48012e-194	up
Candidate_20	2037.36	677.008	3.00936	1.58946	2.97886e-158	7.12219e-158	up
Candidate_220	4978.09	1764.49	2.82127	1.49635	0	0	up
Candidate_74	15457.2	5733.64	2.69588	1.43076	0	0	up
Candidate_263	3105.63	1179.42	2.63319	1.39681	6.9217e-199	1.89626e-198	up
Candidate_189	6315.31	2554.77	2.47197	1.30566	0	0	up
Candidate_4	2165.7	885.73	2.4451	1.28989	1.41516e-123	2.95386e-123	up
Candidate_66	2795.52	1143.31	2.4451	1.28989	5.92847e-159	1.44369e-158	up
Candidate_18	17165.7	7333.84	2.34061	1.22689	0	0	up
Candidate_51	1221.68	541.279	2.25702	1.17442	3.68909e-61	6.10207e-61	up
Candidate_253	1854.92	821.845	2.25702	1.17442	6.60972e-92	1.21563e-91	up
Candidate_35	2949.12	1306.65	2.25702	1.17442	5.29274e-145	1.17965e-144	up
Candidate_187	5160.96	2286.63	2.25702	1.17442	2.42307e-252	8.1701e-252	up
Candidate_72	4697.59	2081.33	2.25702	1.17442	7.52293e-230	2.27417e-229	up
Candidate_247	4036.7	1893.72	2.13163	1.09196	2.67383e-176	6.76169e-176	up
Candidate_48	3460.82	1642.89	2.10655	1.07488	1.14702e-147	2.60057e-147	up
Candidate_152	2698.73	5486.19	0.491914	-1.02352	1.77738e-210	5.08098e-210	down
Candidate_96	2209.36	4517.94	0.48902	-1.03203	5.09106e-176	1.27519e-175	down
Candidate_144	4625.07	9518.85	0.485886	-1.04131	0	0	down
Candidate_228	1580.54	3267.97	0.483647	-1.04797	4.60544e-131	9.84741e-131	down
Candidate_262	2189.5	4656.41	0.470212	-1.08862	8.54867e-198	2.31784e-197	down
Candidate_140	1060.32	2348.95	0.451404	-1.14751	1.57916e-109	3.09941e-109	down
Candidate_44	1556.91	3547.59	0.438865	-1.18815	8.82565e-174	2.18976e-173	down
Candidate_126	2688.25	6125.46	0.438865	-1.18815	1.01619e-298	3.93025e-298	down
Candidate_170	4470.23	10185.9	0.438865	-1.18815	0	0	down
Candidate_186	1756.16	4084.97	0.429908	-1.2179	9.27095e-208	2.62179e-207	down
Candidate_92	2037.36	4739.06	0.429908	-1.2179	9.98497e-241	3.16391e-240	down
Candidate_63	955.734	2286.63	0.417966	-1.25854	2.87019e-123	5.89733e-123	down
Candidate_182	1466.01	3572.44	0.410367	-1.28501	8.61631e-198	2.31234e-197	down
Candidate_2	530.162	1409.37	0.37617	-1.41054	3.97905e-91	7.26728e-91	down
Candidate_121	1615.89	4295.65	0.37617	-1.41054	8.30237e-274	3.03267e-273	down
Candidate_109	2042.41	5429.48	0.37617	-1.41054	0	0	down
Candidate_208	633.802	1684.88	0.37617	-1.41054	1.43475e-108	2.7951e-108	down
Candidate_130	2031.22	5399.75	0.37617	-1.41054	0	0	down
Candidate_260	2516.29	6689.24	0.37617	-1.41054	0	0	down
Candidate_26	1330.98	3538.26	0.37617	-1.41054	7.23262e-226	2.13728e-225	down
Candidate_196	1101.9	2929.28	0.37617	-1.41054	2.51375e-187	6.48154e-187	down
Candidate_115	904.46	2404.4	0.37617	-1.41054	4.1445e-154	9.64604e-154	down
Candidate_181	1003.52	2667.73	0.37617	-1.41054	8.95452e-171	2.20097e-170	down
Candidate_43	1328.65	3728.29	0.356371	-1.48855	8.55499e-258	2.99995e-257	down
Candidate_153	1156.72	3267.17	0.354042	-1.49801	2.82948e-228	8.45628e-228	down
Candidate_157	1518.84	4374.12	0.347233	-1.52602	0	0	down
Candidate_15	1345.14	3873.89	0.347233	-1.52602	8.86987e-278	3.33254e-277	down
Candidate_95	1463.47	4279.49	0.341972	-1.54805	0	0	down
Candidate_108	1689.29	4939.85	0.341972	-1.54805	0	0	down
Candidate_3	955.192	2856.67	0.334373	-1.58047	4.31749e-216	1.2478e-215	down
Candidate_169	1453.37	4346.57	0.334373	-1.58047	0	0	down
Candidate_215	1087.69	3252.91	0.334373	-1.58047	8.5842e-246	2.82206e-245	down
Candidate_119	1727.37	5510.4	0.313475	-1.67358	0	0	down
Candidate_8	1308.94	4175.58	0.313475	-1.67358	0	0	down
Candidate_194	1411.65	4556.85	0.309787	-1.69065	0	0	down
Candidate_64	1511.28	4910.33	0.307775	-1.70005	0	0	down
Candidate_67	1324.88	4402.55	0.300936	-1.73247	0	0	down
Candidate_97	487.258	1619.14	0.300936	-1.73247	2.13724e-140	4.68412e-140	down
Candidate_120	2262.97	7519.79	0.300936	-1.73247	0	0	down
Candidate_161	842.957	2987.86	0.282127	-1.82558	1.14869e-276	4.25502e-276	down
Candidate_39	1176.22	4429.68	0.265531	-1.91305	0	0	down
Candidate_89	2564.13	9798.6	0.261683	-1.93411	0	0	down
Candidate_70	6383.19	24704.8	0.258379	-1.95244	0	0	down
Candidate_122	4981.11	19607.8	0.254037	-1.97689	0	0	down
Candidate_235	1146.88	4954.36	0.231489	-2.11098	0	0	down
Candidate_41	1109.15	5159.96	0.214954	-2.2179	0	0	down
Candidate_13	971.708	4520.54	0.214954	-2.2179	0	0	down
Candidate_190	873.531	4063.8	0.214954	-2.2179	0	0	down
Candidate_149	658.56	3063.73	0.214954	-2.2179	0	0	down
Candidate_250	1248.83	5809.73	0.214954	-2.2179	0	0	down
Candidate_164	1558.41	7532.42	0.206893	-2.27304	0	0	down
Candidate_246	1449.21	7063	0.205183	-2.28501	0	0	down
Candidate_166	863.686	4362.4	0.197984	-2.33654	0	0	down
Candidate_14	900.595	4788.24	0.188085	-2.41054	0	0	down
Candidate_207	1063.67	5655.26	0.188085	-2.41054	0	0	down
Candidate_225	579.352	3465.3	0.167186	-2.58047	0	0	down
Candidate_127	1798.99	10931.2	0.164574	-2.60319	0	0	down
Candidate_91	606.444	4030.39	0.150468	-2.73247	0	0	down
Candidate_243	952.494	6330.22	0.150468	-2.73247	0	0	down
Candidate_27	674.366	4705.88	0.143303	-2.80286	0	0	down
Candidate_167	392.073	2866.26	0.136789	-2.86998	0	0	down
Candidate_46	297.339	2371.32	0.12539	-2.99551	0	0	down
Candidate_174	564.795	4504.31	0.12539	-2.99551	0	0	down
Candidate_101	338.537	2699.88	0.12539	-2.99551	0	0	down
Candidate_172	507.805	4724.78	0.107477	-3.2179	0	0	down
Candidate_209	318.097	3805.3	0.0835932	-3.58047	0	0	down
Candidate_210	590.858	8377.18	0.0705318	-3.82558	0	0	down
Candidate_65	378.008	9043.98	0.0417966	-4.58047	0	0	down
Candidate_160	0	97609.6	0	-20	0	0	down
Candidate_47	0	5024.43	0	-20	0	0	down
Candidate_88	0	3020.08	0	-20	0	0	down
Candidate_60	0	2062.17	0	-20	1.01871e-243	3.30765e-243	down
Candidate_221	0	1940.17	0	-20	4.8562e-233	1.50257e-232	down
Candidate_223	0	1524.42	0	-20	5.00496e-195	1.3296e-194	down
Candidate_75	0	487.151	0	-20	2.90923e-82	5.03374e-82	down

## Sheet: BNA-CC
AccID	Mn_BNA	Mn_CC	FoldChange	Log2FC	P-Value	FDR	Style
Candidate_255	3877.72	0	#DIV/0!	20	0	0	up
Candidate_112	3254.98	0	#DIV/0!	20	0	0	up
Candidate_131	2505.47	0	#DIV/0!	20	5.92379e-281	1.99738e-280	up
Candidate_139	2293.19	0	#DIV/0!	20	2.30722e-263	7.31084e-263	up
Candidate_105	2017.27	0	#DIV/0!	20	9.57669e-240	2.79852e-239	up
Candidate_248	1758.64	0	#DIV/0!	20	1.03083e-216	2.82405e-216	up
Candidate_107	1288.02	0	#DIV/0!	20	5.2087e-172	1.24535e-171	up
Candidate_147	1150.79	0	#DIV/0!	20	4.02613e-158	9.05019e-158	up
Candidate_125	1057.51	0	#DIV/0!	20	2.07475e-148	4.43626e-148	up
Candidate_188	1047.13	0	#DIV/0!	20	2.58469e-147	5.48205e-147	up
Candidate_31	2548.85	189.265	13.4671	3.75136	0	0	up
Candidate_222	10994.9	855.304	12.8549	3.68425	0	0	up
Candidate_137	7404.29	636.618	11.6307	3.53986	0	0	up
Candidate_138	2199.96	211.405	10.4064	3.3794	0	0	up
Candidate_25	3285.61	335.464	9.79424	3.29193	0	0	up
Candidate_203	3945.28	495.774	7.95782	2.99237	0	0	up
Candidate_239	2501.26	430.114	5.81533	2.53986	0	0	up
Candidate_24	3429.36	659.087	5.20319	2.3794	0	0	up
Candidate_211	4818.77	1049.6	4.59105	2.19882	0	0	up
Candidate_183	3353.15	746.965	4.48903	2.1664	0	0	up
Candidate_38	1857.29	433.442	4.28498	2.09929	3.64446e-207	9.88137e-207	up
Candidate_20	2486.54	677.008	3.67284	1.8769	5.72401e-239	1.6543e-238	up
Candidate_133	2771.2	754.511	3.67284	1.8769	4.27372e-266	1.37072e-265	up
Candidate_79	984.504	268.05	3.67284	1.8769	8.39248e-96	1.49137e-95	up
Candidate_81	5080.53	1556.18	3.26475	1.70697	0	0	up
Candidate_253	2683.11	821.845	3.26475	1.70697	3.6051e-226	1.00866e-225	up
Candidate_219	1926.6	629.465	3.0607	1.61386	1.58441e-150	3.41557e-150	up
Candidate_51	1656.69	541.279	3.0607	1.61386	1.03324e-129	2.02792e-129	up
Candidate_100	3657.98	1195.14	3.0607	1.61386	4.96745e-284	1.69668e-283	up
Candidate_4	2575.41	885.73	2.90766	1.53986	2.20725e-187	5.63598e-187	up
Candidate_82	7219.7	2563.95	2.81584	1.49357	0	0	up
Candidate_84	1778.92	645.791	2.75463	1.46186	1.71006e-120	3.30695e-120	up
Candidate_220	4860.5	1764.49	2.75463	1.46186	0	0	up
Candidate_150	2303.3	836.155	2.75463	1.46186	1.93436e-155	4.23947e-155	up
Candidate_176	2173.54	789.048	2.75463	1.46186	8.58766e-147	1.80684e-146	up
Candidate_180	3045.09	1184.41	2.57099	1.36232	3.04086e-184	7.68988e-184	up
Candidate_155	10146	3977.92	2.55058	1.35083	0	0	up
Candidate_238	2806.63	1146.24	2.44856	1.29193	1.06116e-156	2.34525e-156	up
Candidate_59	1905.2	778.089	2.44856	1.29193	5.48214e-107	1.01535e-106	up
Candidate_128	6746.27	2755.2	2.44856	1.29193	0	0	up
Candidate_106	2039.77	833.047	2.44856	1.29193	2.0741e-114	3.95282e-114	up
Candidate_136	1637.9	668.924	2.44856	1.29193	3.04549e-92	5.33975e-92	up
Candidate_261	2957.93	1208.03	2.44856	1.29193	4.81127e-165	1.11979e-164	up
Candidate_32	1174.94	479.849	2.44856	1.29193	1.07718e-66	1.74876e-66	up
Candidate_141	2857.8	1167.13	2.44856	1.29193	1.60108e-159	3.63003e-159	up
Candidate_171	7904.09	3332.19	2.37204	1.24613	0	0	up
Candidate_12	7383.31	3174.07	2.32613	1.21793	0	0	up
Candidate_48	3821.57	1642.89	2.32613	1.21793	5.73154e-194	1.49247e-193	up
Candidate_99	4193.1	1957.11	2.14249	1.09929	1.38737e-180	3.44225e-180	up
Candidate_173	2928.99	1395.58	2.09877	1.06954	3.12718e-121	6.0922e-121	up
Candidate_68	4168.28	2063.44	2.02006	1.0144	1.64051e-157	3.65638e-157	up
Candidate_226	5814.99	11691.6	0.497364	-1.00763	0	0	down
Candidate_178	3510.36	7057.94	0.497364	-1.00763	1.76333e-270	5.72538e-270	down
Candidate_207	2812.72	5655.26	0.497364	-1.00763	4.56446e-217	1.26363e-216	down
Candidate_245	990.428	2022.47	0.489712	-1.02999	1.24995e-81	2.13466e-81	down
Candidate_195	1341.56	2739.48	0.489712	-1.02999	6.5795e-110	1.22724e-109	down
Candidate_49	1004.94	2052.1	0.489712	-1.02999	8.47135e-83	1.45619e-82	down
Candidate_10	2245.41	4668.53	0.480967	-1.05599	1.40907e-193	3.63319e-193	down
Candidate_215	1548.74	3252.91	0.476109	-1.07064	1.87334e-138	3.91023e-138	down
Candidate_44	1628.72	3547.59	0.459105	-1.1231	1.04509e-162	2.39007e-162	down
Candidate_90	788.358	1717.16	0.459105	-1.1231	9.96363e-80	1.6906e-79	down
Candidate_190	1776.87	4063.8	0.437243	-1.19349	1.0041e-204	2.66745e-204	down
Candidate_92	2072.12	4739.06	0.437243	-1.19349	1.96871e-238	5.62794e-238	down
Candidate_47	2152.96	5024.43	0.428498	-1.22264	2.42349e-262	7.58784e-262	down
Candidate_166	1827.12	4362.4	0.418833	-1.25555	1.45293e-237	4.10882e-237	down
Candidate_3	1165.79	2856.67	0.408093	-1.29303	2.12461e-163	4.90151e-163	down
Candidate_225	1414.17	3465.3	0.408093	-1.29303	8.40119e-198	2.20951e-197	down
Candidate_148	518.617	1270.83	0.408093	-1.29303	9.64252e-74	1.60505e-73	down
Candidate_67	1751.73	4402.55	0.397891	-1.32956	1.22176e-261	3.78026e-261	down
Candidate_145	818.462	2139.28	0.382587	-1.38614	2.30569e-136	4.73747e-136	down
Candidate_243	2324.99	6330.22	0.367284	-1.44503	0	0	down
Candidate_170	3637.19	10185.9	0.357082	-1.48567	0	0	down
Candidate_55	1376.75	3884.77	0.354397	-1.49656	1.50919e-275	4.96148e-275	down
Candidate_61	654.77	1871.87	0.349794	-1.51542	3.14355e-136	6.40895e-136	down
Candidate_212	2385.64	6820.12	0.349794	-1.51542	0	0	down
Candidate_1	818.951	2341.24	0.349794	-1.51542	6.74518e-170	1.58391e-169	down
Candidate_64	1639.53	4910.33	0.333895	-1.58254	0	0	down
Candidate_116	1222.04	3743.15	0.326475	-1.61496	2.4342e-296	8.4236e-296	down
Candidate_5	1865.34	5860.08	0.318313	-1.65148	0	0	down
Candidate_227	1693.51	5533.08	0.30607	-1.70807	0	0	down
Candidate_246	2161.77	7063	0.30607	-1.70807	0	0	down
Candidate_233	733.552	2396.68	0.30607	-1.70807	5.34806e-206	1.43524e-205	down
Candidate_91	1233.58	4030.39	0.30607	-1.70807	0	0	down
Candidate_34	1455.86	5020.88	0.289961	-1.78607	0	0	down
Candidate_153	941.161	3267.17	0.288066	-1.79553	5.51095e-300	1.93251e-299	down
Candidate_15	1094.48	3873.89	0.282526	-1.82354	0	0	down
Candidate_169	1182.54	4346.57	0.272062	-1.87799	0	0	down
Candidate_102	1294.1	4756.62	0.272062	-1.87799	0	0	down
Candidate_262	1247.04	4656.41	0.267811	-1.90071	0	0	down
Candidate_198	843.284	3214.4	0.262346	-1.93046	0	0	down
Candidate_172	1239.53	4724.78	0.262346	-1.93046	0	0	down
Candidate_41	1353.69	5159.96	0.262346	-1.93046	0	0	down
Candidate_120	1841.26	7519.79	0.244856	-2.02999	0	0	down
Candidate_97	396.457	1619.14	0.244856	-2.02999	7.61946e-176	1.85548e-175	down
Candidate_14	1172.43	4788.24	0.244856	-2.02999	0	0	down
Candidate_88	739.484	3020.08	0.244856	-2.02999	0	0	down
Candidate_89	2347.09	9798.6	0.239533	-2.0617	0	0	down
Candidate_210	1923	8377.18	0.229552	-2.1231	0	0	down
Candidate_13	988.287	4520.54	0.218621	-2.19349	0	0	down
Candidate_228	714.449	3267.97	0.218621	-2.19349	0	0	down
Candidate_250	1270.13	5809.73	0.218621	-2.19349	0	0	down
Candidate_70	5346.43	24704.8	0.216413	-2.20814	0	0	down
Candidate_164	1613.81	7532.42	0.214249	-2.22264	0	0	down
Candidate_205	1905.2	8991.25	0.211895	-2.23858	0	0	down
Candidate_174	919.09	4504.31	0.204047	-2.29303	0	0	down
Candidate_85	849.376	4162.66	0.204047	-2.29303	0	0	down
Candidate_111	823.869	4037.65	0.204047	-2.29303	0	0	down
Candidate_209	776.458	3805.3	0.204047	-2.29303	0	0	down
Candidate_9	1086.53	5546.77	0.195885	-2.35192	0	0	down
Candidate_235	933.158	4954.36	0.188351	-2.40851	0	0	down
Candidate_115	441.548	2404.4	0.183642	-2.44503	0	0	down
Candidate_122	3429.36	19607.8	0.174897	-2.51542	0	0	down
Candidate_152	904.161	5486.19	0.164807	-2.60115	0	0	down
Candidate_142	555.361	3628.98	0.153035	-2.70807	0	0	down
Candidate_196	448.282	2929.28	0.153035	-2.70807	0	0	down
Candidate_260	1023.69	6689.24	0.153035	-2.70807	0	0	down
Candidate_151	502.47	3283.36	0.153035	-2.70807	0	0	down
Candidate_108	687.246	4939.85	0.139123	-2.84557	0	0	down
Candidate_94	546.511	4463.94	0.122428	-3.02999	0	0	down
Candidate_65	1076.48	9043.98	0.119027	-3.07064	0	0	down
Candidate_127	1254.64	10931.2	0.114776	-3.1231	0	0	down
Candidate_121	438.256	4295.65	0.102023	-3.29303	0	0	down
Candidate_8	426.007	4175.58	0.102023	-3.29303	0	0	down
Candidate_160	0	97609.6	0	-20	0	0	down
Candidate_37	0	4040.08	0	-20	0	0	down
Candidate_236	0	2114.05	0	-20	9.41591e-249	2.84642e-248	down
Candidate_60	0	2062.17	0	-20	2.91918e-244	8.72436e-244	down
Candidate_42	0	1093.12	0	-20	1.48519e-152	3.22815e-152	down
