# Supplementary material for: RNA-Seq analysis uncovers non-coding small RNA system of Mycobacterium neoaurum in the metabolism of sterols to accumulate steroid intermediates
Source: Microb Cell Fact. 2016 Apr 25;15:64. doi: 10.1186/s12934-016-0462-2 (PMC4845491; doi:10.1186/s12934-016-0462-2)
Supplement: Supplementary file 5 — 10.1186/s12934-016-0462-2 Target genes of sRNA candidates in comparable groups Mn-CC/C, Mn-9OHAD/CC, Mn-ADD/CC, and Mn-BNA/CC. [file 12934_2016_462_MOESM5_ESM.xlsx]

## Sheet: CC-C
sRNA								Targets
sRNA	Mn_CC	Mn_C	FoldChange	Log2FC	P-Value	FDR	Style	mRNA	Energy [kcal/mol]	Position - ncRNA	Position - mRNA	Interaction - ncRNA(3'-5')	Interaction - mRNA(5'-3')	GO Component	GO Function	GO Process	KEGG
Candidate_40	9981.72	2262.93	4.41098	2.1411	0	0	up	ATCC25795GL003209	-34.8076	132 -- 219	184 -- 273	CCGCCGCGGCCAGCAGGUCACGCAACCGGUAACCGGUCCAGACUGCGUUGCCGAUCAGGUCACCGCCCACCGGAUUCGAUACACAGGC	GGUCUCGUCGGUCGUGCUGGUCGCGUCGGUCGUGCUGGUCGUGGUCGUGGUGGUGGUCGCGGUGGUGGUCGUGGUGGUGCUGGUGGUCCG	-	-	-	-
Candidate_40	9981.72	2262.93	4.41098	2.1411	0	0	up	ATCC25795GL002656	-29.9083	173 -- 227	439 -- 499	CUGCACCCCCGCCGCGGCCAGCAGGUCACGCAACCGGUAACCGGUCCAGACUGCG	GAUGUGGGGUAUGCCGAGAUUGUGGCGUCGGUGUCGAGUGCGUCGGCGGGGCCGGGGACGC	GO:0005737//cytoplasm	GO:0051287//NAD binding;GO:0008774//acetaldehyde dehydrogenase (acetylating) activity	GO:0006520//cellular amino acid metabolic process;GO:0019439//aromatic compound catabolic process;GO:0055114//oxidation-reduction process	K04073//acetaldehyde dehydrogenase [EC:1.2.1.10]
Candidate_40	9981.72	2262.93	4.41098	2.1411	0	0	up	ATCC25795GL000318	-28.4144	374 -- 431	497 -- 559	CAGAUCCACGACCCACUUGGUGGCCGAGACGUAUCCGUACAGGCCGGGGACGACCAGG	GUCUAUGUCUCGGUGAACUACCGGCUCGGCCCGCUGGGGUGUCUGGAUCUCUCGUCGCUGUCC	-	GO:0050253//retinyl-palmitate esterase activity;GO:0080031//methyl salicylate esterase activity;GO:0004091//carboxylesterase activity;GO:0080032//methyl jasmonate esterase activity;GO:0080030//methyl indole-3-acetate esterase activity	GO:0008152//metabolic process	K03929//para-nitrobenzyl esterase [EC:3.1.1.-]
Candidate_40	9981.72	2262.93	4.41098	2.1411	0	0	up	ATCC25795GL001532	-26.4595	114 -- 164	512 -- 572	CAGGUCACCGCCCACCGGAUUCGAUACACAGGCCAGGGUGACGACCUUUUC	GUCCAUCAUGCCGGGUGGUCCCGCCGAGUCCUAUGUGUCCCUCGGCCCGCUGCUGGAGGAG	-	GO:0050661//NADP binding;GO:0004616//phosphogluconate dehydrogenase (decarboxylating) activity	GO:0006098//pentose-phosphate shunt	K00033//6-phosphogluconate dehydrogenase [EC:1.1.1.44]
Candidate_40	9981.72	2262.93	4.41098	2.1411	0	0	up	ATCC25795GL004213	-25.5912	1 -- 42	977 -- 1018	AUGCCCAGGCGUCGCGGUUGAGUUGGGGGGCCGACAGCGCGG	UACGGGUUCCGCGGCGGCGAUAUCGACACCUACCUGCGCGCC	-	GO:0004527//exonuclease activity;GO:0004386//helicase activity;GO:0000166//nucleotide binding	GO:0090304;GO:0006974//response to DNA damage stimulus	K03582//exodeoxyribonuclease V beta subunit [EC:3.1.11.5]
Candidate_40	9981.72	2262.93	4.41098	2.1411	0	0	up	ATCC25795GL003799	-24.6368	4 -- 35	795 -- 831	GGCGUCGCGGUUGAGUUGGGGGGCCGACAGCG	CCGCAUACGUCGACGACAACCCCCCGGAGUCUGUCGC	-	GO:0016901//oxidoreductase activity, acting on the CH-OH group of donors, quinone or similar compound as acceptor;GO:0048038//quinone binding	GO:0005975//carbohydrate metabolic process	K00100//[EC:1.1.1.-];K00540//[EC:1.-.-.-]
Candidate_40	9981.72	2262.93	4.41098	2.1411	0	0	up	ATCC25795GL004776	-24.4272	16 -- 39	1080 -- 1103	CCCAGGCGUCGCGGUUGAGUUGGG	GGGUCCGCGGCGCCACCUCGUUCC	-	GO:0008237//metallopeptidase activity;GO:0008270//zinc ion binding	GO:0006508//proteolysis	-
Candidate_40	9981.72	2262.93	4.41098	2.1411	0	0	up	ATCC25795GL002244	-24.1584	10 -- 35	285 -- 314	GGCGUCGCGGUUGAGUUGGGGGGCCG	CCGCAGCGACCGCCGACUCGUUCCCCCGGC	-	-	-	-
Candidate_40	9981.72	2262.93	4.41098	2.1411	0	0	up	ATCC25795GL003106	-24.0255	6 -- 37	652 -- 684	CAGGCGUCGCGGUUGAGUUGGGGGGCCGACAG	GUUCGUGGUGCCGACCGACACCCCCGGCCUGUC	GO:0005886//plasma membrane	GO:0050660//flavin adenine dinucleotide binding;GO:0008470//isovaleryl-CoA dehydrogenase activity	GO:0055114//oxidation-reduction process	K00257//[EC:1.3.99.-]
Candidate_40	9981.72	2262.93	4.41098	2.1411	0	0	up	ATCC25795GL003533	-23.9724	153 -- 274	22 -- 158	GCGGUGAAACCGUCACUAGAGGUCGACAGCACCAUAUCGGCGUCGGACUGCACCCCCGCCGCGGCCAGCAGGUCACGCAACCGGUAACCGGUCCAGACUGCGUUGCCGAUCAGGUCACCGCC	UGCUCAUGAUGGCGGCUGAUCAUCCACGGCGGCGAUACGGUUGUAUCCGCACUGCGGGGGGCGGGGCGGGGGAGGCAAUAUGGGGAGCGCAAAAACGGGCAAGGCAGCGGUUGCGGCGUGGGGGCUGGCCGGGGCGG	-	-	-	-
Candidate_40	9981.72	2262.93	4.41098	2.1411	0	0	up	ATCC25795GL001584	-23.1492	147 -- 194	10 -- 61	CCGGUAACCGGUCCAGACUGCGUUGCCGAUCAGGUCACCGCCCACCGG	GGUCAAUGGCCAGGCCCUGGCAGCCGACGGCGGUAUCAGCGGCGCGGUGGCC	-	GO:0016620//oxidoreductase activity, acting on the aldehyde or oxo group of donors, NAD or NADP as acceptor	GO:0008152//metabolic process	K00128//aldehyde dehydrogenase (NAD+) [EC:1.2.1.3]
Candidate_40	9981.72	2262.93	4.41098	2.1411	0	0	up	ATCC25795GL005121	-23.1063	131 -- 150	699 -- 719	CCGGAUUCGAUACACAGGCC	GGCCGCCAGCUAUGUGUCCGG	GO:0005886//plasma membrane	GO:0008233//peptidase activity	GO:0006508//proteolysis	-
Candidate_40	9981.72	2262.93	4.41098	2.1411	0	0	up	ATCC25795GL005122	-23.1063	131 -- 150	199 -- 219	CCGGAUUCGAUACACAGGCC	GGCCGCCAGCUAUGUGUCCGG	-	-	-	-
Candidate_40	9981.72	2262.93	4.41098	2.1411	0	0	up	ATCC25795GL005115	-22.958	1 -- 40	171 -- 212	GCCCAGGCGUCGCGGUUGAGUUGGGGGGCCGACAGCGCGG	CGGGACGCCGCGGUGCUCGAACAAGCCCACCGGUUGCGCGCC	GO:0005737//cytoplasm	GO:0003676//nucleic acid binding;GO:0005524//ATP binding;GO:0004815//aspartate-tRNA ligase activity	GO:0006418//tRNA aminoacylation for protein translation	K01876//aspartyl-tRNA synthetase [EC:6.1.1.12]
Candidate_40	9981.72	2262.93	4.41098	2.1411	0	0	up	ATCC25795GL003567	-22.7348	8 -- 30	366 -- 390	CGCGGUUGAGUUGGGGGGCCGAC	GCGCCAACGCAACCCCCUCGAGCUG	-	GO:0004673//protein histidine kinase activity;GO:0008020//G-protein coupled photoreceptor activity	GO:0006355//regulation of transcription, DNA-dependent;GO:0018298//protein-chromophore linkage;GO:0009584//detection of visible light;GO:0016310//phosphorylation;GO:0007165//signal transduction	K00936//[EC:2.7.3.-];K11354//two-component system, chemotaxis family, sensor kinase Cph1 [EC:2.7.13.3]
Candidate_40	9981.72	2262.93	4.41098	2.1411	0	0	up	ATCC25795GL004970	-22.5411	13 -- 40	506 -- 534	GCCCAGGCGUCGCGGUUGAGUUGGGGGG	CGGGUUCUCGUCGACCAACUCAGCUCCCC	GO:0005622//intracellular	GO:0003700//sequence-specific DNA binding transcription factor activity;GO:0003677//DNA binding	GO:0006355//regulation of transcription, DNA-dependent	K15973//MarR family transcriptional regulator, 2-MHQ and catechol-resistance regulon repressor
Candidate_40	9981.72	2262.93	4.41098	2.1411	0	0	up	ATCC25795GL004155	-22.2317	181 -- 238	369 -- 445	UCGGCGUCGGACUGCACCCCCGCCGCGGCCAGCAGGUCACGCAACCGGUAACCGGUCC	AGCCGACGGCGCUGACGCUGGGGGAAGAGAUCGAGGCGCUCGAUCGCGGGCUGGAGGCGUUGGCCGAGGUGGCCGGG	-	GO:0016810//hydrolase activity, acting on carbon-nitrogen (but not peptide) bonds	GO:0005975//carbohydrate metabolic process	K01452//chitin deacetylase [EC:3.5.1.41];K01463//[EC:3.5.1.-]
Candidate_40	9981.72	2262.93	4.41098	2.1411	0	0	up	ATCC25795GL001323	-22.2242	1 -- 42	192 -- 235	AUGCCCAGGCGUCGCGGUUGAGUUGGGGGGCCGACAGCGCGG	UGCGGGUCCGCGCGUCGCUCACGGUCUCCCCCGACGAUCGCGUC	-	-	-	-
Candidate_40	9981.72	2262.93	4.41098	2.1411	0	0	up	ATCC25795GL001364	-22.1932	1 -- 35	125 -- 159	GGCGUCGCGGUUGAGUUGGGGGGCCGACAGCGCGG	CCGCCCACCCGUCGAUACGAUCCCCCGGCCGCGCC	-	-	-	-
Candidate_40	9981.72	2262.93	4.41098	2.1411	0	0	up	ATCC25795GL004145	-22.1741	242 -- 266	2637 -- 2663	ACCGUCACUAGAGGUCGACAGCACC	UGGCGGUGAUCAUCCUGCUGGCCGUGG	GO:0016020//membrane	-	-	K06994//putative drug exporter of the RND superfamily
Candidate_40	9981.72	2262.93	4.41098	2.1411	0	0	up	ATCC25795GL001562	-22.0963	125 -- 164	826 -- 871	CAGGUCACCGCCCACCGGAUUCGAUACACAGGCCAGGGUG	GUCCCUGGUGGCGGGAUCGGUGCGGGGCUAUGUGGAUCCGGCCUAU	-	GO:0033814//propanoyl-CoA C-acyltransferase activity	GO:0008152//metabolic process	K00626//acetyl-CoA C-acetyltransferase [EC:2.3.1.9]
Candidate_40	9981.72	2262.93	4.41098	2.1411	0	0	up	ATCC25795GL002442	-22.0196	129 -- 164	1260 -- 1298	CAGGUCACCGCCCACCGGAUUCGAUACACAGGCCAG	GUGCAGUGCUGCGGGUGGCCCCGCUAUCGGUGUCGGGUC	-	GO:0008026//ATP-dependent helicase activity;GO:0003676//nucleic acid binding;GO:0000166//nucleotide binding	-	K03722//ATP-dependent DNA helicase DinG [EC:3.6.4.12]
Candidate_40	9981.72	2262.93	4.41098	2.1411	0	0	up	ATCC25795GL004176	-21.9931	93 -- 134	1153 -- 1198	GGCCAGGGUGACGACCUUUUCGAUGAGCUCGAACUUCUCCAG	CUGGCCCGCGGUCUGCGAUGAGCUGCUCGGACAUUACGAAGAGGUC	-	GO:0033164//glycolipid 6-alpha-mannosyltransferase activity;GO:0043750	GO:0046488//phosphatidylinositol metabolic process;GO:0009247//glycolipid biosynthetic process;GO:0008654//phospholipid biosynthetic process;GO:0009405//pathogenesis	K12583//phosphatidylinositol alpha 1,6-mannosyltransferase [EC:2.4.1.-]
Candidate_40	9981.72	2262.93	4.41098	2.1411	0	0	up	ATCC25795GL003796	-21.9658	214 -- 294	97 -- 181	UGGCCUCGGUGGGCGUGCCCGCGGUGAAACCGUCACUAGAGGUCGACAGCACCAUAUCGGCGUCGGACUGCACCCCCGCCG	ACCGGAGAACGGCACAGCGCGCCAAGCGGGUGGCAAUGGUCACGGCGGCAACGGCGACGGCAACGGCGAUGACGGUGGGGGCGGC	-	-	-	-
Candidate_40	9981.72	2262.93	4.41098	2.1411	0	0	up	ATCC25795GL000804	-21.8992	119 -- 165	639 -- 686	UCAGGUCACCGCCCACCGGAUUCGAUACACAGGCCAGGGUGACGACC	AGGUGUGGCGGGUGCGGGCCUAUGGCGAUUUCUGGUCCUAUUGCCUGG	-	GO:0004401//histidinol-phosphatase activity	GO:0046854//phosphatidylinositol phosphorylation	K05602//histidinol-phosphatase [EC:3.1.3.15]
Candidate_40	9981.72	2262.93	4.41098	2.1411	0	0	up	ATCC25795GL001687	-21.825	364 -- 390	43 -- 71	GGCCGGGGACGACCAGGCGAGCCGGGU	CCGGCGUCCUGCUGGUCGAGUUCGGUUCA	GO:0016020//membrane	-	-	K03297//small multidrug resistance protein, SMR family
Candidate_40	9981.72	2262.93	4.41098	2.1411	0	0	up	ATCC25795GL001843	-21.7039	180 -- 220	577 -- 619	CCCGCCGCGGCCAGCAGGUCACGCAACCGGUAACCGGUCCA	GGGUGAGCGUGGUCGUUGGGGGCGUUGGCAGGACGUGGCAGGU	-	GO:0004713//protein tyrosine kinase activity	GO:0006468//protein phosphorylation	-
Candidate_40	9981.72	2262.93	4.41098	2.1411	0	0	up	ATCC25795GL002124	-21.5122	364 -- 404	377 -- 427	GACGUAUCCGUACAGGCCGGGGACGACCAGGCGAGCCGGGU	CUGUUCGUGUUGUUCGACUCCUGCUGGGAUCCCCACCCCAAGCUCGGCCCA	GO:0005618//cell wall	GO:0043169//cation binding;GO:0003824//catalytic activity	GO:0005975//carbohydrate metabolic process	-
Candidate_40	9981.72	2262.93	4.41098	2.1411	0	0	up	ATCC25795GL000715	-21.465	129 -- 154	152 -- 180	CCCACCGGAUUCGAUACACAGGCCAG	GGGUGGCCUCAUGGCUCUGUUGGACGGUC	-	GO:0004316//3-oxoacyl-[acyl-carrier-protein] reductase (NADPH) activity;GO:0050661//NADP binding	GO:0040007//growth;GO:0030497//fatty acid elongation;GO:0055114//oxidation-reduction process	K00059//3-oxoacyl-[acyl-carrier protein] reductase [EC:1.1.1.100]
Candidate_40	9981.72	2262.93	4.41098	2.1411	0	0	up	ATCC25795GL000215	-21.4467	118 -- 163	366 -- 413	AGGUCACCGCCCACCGGAUUCGAUACACAGGCCAGGGUGACGACCU	UUCGGUGGUCGAGGUGGUUGUCGUGGUGUCCGGUGACUCGCUGUCGGA	-	-	-	-
Candidate_40	9981.72	2262.93	4.41098	2.1411	0	0	up	ATCC25795GL001090	-21.1668	1 -- 35	1461 -- 1508	GGCGUCGCGGUUGAGUUGGGGGGCCGACAGCGCGG	CUGCAGCGCAACGGCUACAACCUCAACCCCGACACCGCCUGGCGCGCC	-	-	-	-
Candidate_40	9981.72	2262.93	4.41098	2.1411	0	0	up	ATCC25795GL001424	-21.1615	1 -- 42	896 -- 942	AUGCCCAGGCGUCGCGGUUGAGUUGGGGGGCCGACAGCGCGG	UGCGGAUCUGUCCUGGCGCCGACCCGACCGACGGGCUGCUCGACGUC	-	GO:0003951//NAD+ kinase activity;GO:0004143//diacylglycerol kinase activity	GO:0016310//phosphorylation;GO:0007205//protein kinase C-activating G-protein coupled receptor signaling pathway	K07029//
Candidate_40	9981.72	2262.93	4.41098	2.1411	0	0	up	ATCC25795GL004486	-21.0948	1 -- 36	733 -- 776	AGGCGUCGCGGUUGAGUUGGGGGGCCGACAGCGCGG	UCCGCGCCGCCGACGCCGCCCGGCUGAUCAACUUGUACUGCGCC	-	GO:0004806//triglyceride lipase activity	-	K01066//esterase / lipase [EC:3.1.1.-]
Candidate_40	9981.72	2262.93	4.41098	2.1411	0	0	up	ATCC25795GL001647	-21.032	6 -- 38	11 -- 43	CCAGGCGUCGCGGUUGAGUUGGGGGGCCGACAG	GGUCGCUGCGCUCUCACCCUCCGAACCGCUGUC	-	GO:0016788//hydrolase activity, acting on ester bonds;GO:0003723//RNA binding;GO:0003677//DNA binding	GO:0006281//DNA repair	K06959//uncharacterized protein
Candidate_40	9981.72	2262.93	4.41098	2.1411	0	0	up	ATCC25795GL003147	-20.8873	406 -- 437	293 -- 324	CAGCUCCAGAUCCACGACCCACUUGGUGGCCG	GUCGAGGUGCUGCUGCUGGGUGAUCUACUGGC	GO:0005737//cytoplasm	GO:0016990//arginine deiminase activity	GO:0019547//arginine catabolic process to ornithine	K01478//arginine deiminase [EC:3.5.3.6]
Candidate_40	9981.72	2262.93	4.41098	2.1411	0	0	up	ATCC25795GL002461	-20.8606	4 -- 29	196 -- 226	GCGGUUGAGUUGGGGGGCCGACAGCG	CGCCCACAUCGACCCCUACACCGGCUACCGC	-	GO:0003700//sequence-specific DNA binding transcription factor activity;GO:0000166//nucleotide binding	GO:0006355//regulation of transcription, DNA-dependent	K01090//protein phosphatase [EC:3.1.3.16];K13638//MerR family transcriptional regulator, Zn(II)-responsive regulator of zntA
Candidate_40	9981.72	2262.93	4.41098	2.1411	0	0	up	ATCC25795GL003376	-20.8514	161 -- 204	180 -- 223	GGUCACGCAACCGGUAACCGGUCCAGACUGCGUUGCCGAUCAGG	UCAGGCGUUGGCCUUGGCGGUCUCGGCGCAUGCGGCCGUGGUCC	-	-	-	K09684//purine catabolism regulatory protein
Candidate_40	9981.72	2262.93	4.41098	2.1411	0	0	up	ATCC25795GL002613	-20.8303	383 -- 420	740 -- 782	CCCACUUGGUGGCCGAGACGUAUCCGUACAGGCCGGGG	GGUGUGGCCCGCCGGCACCUGCCUGGGCAUCGAUCCGGCCACC	-	-	-	-
Candidate_40	9981.72	2262.93	4.41098	2.1411	0	0	up	ATCC25795GL003571	-20.8174	197 -- 251	306 -- 374	CGACAGCACCAUAUCGGCGUCGGACUGCACCCCCGCCGCGGCCAGCAGGUCACGC	GCUGUCGGUGGUGCACCUGCUGCGGCGAUCGUUGACGCGGGCGCGGCGACCGGUGGCGGAUCCGGUGCG	-	-	-	-
Candidate_40	9981.72	2262.93	4.41098	2.1411	0	0	up	ATCC25795GL003436	-20.7799	5 -- 29	615 -- 639	GCGGUUGAGUUGGGGGGCCGACAGC	CGCCAAUCCGACCCUGCGGCUGACG	-	GO:0042301//phosphate ion binding;GO:0004555//alpha,alpha-trehalase activity	GO:0005993//trehalose catabolic process;GO:0005976//polysaccharide metabolic process	K01178//glucoamylase [EC:3.2.1.3];K01238//[EC:3.2.1.-];K01087//trehalose 6-phosphate phosphatase [EC:3.1.3.12]
Candidate_40	9981.72	2262.93	4.41098	2.1411	0	0	up	ATCC25795GL005149	-20.7739	365 -- 424	390 -- 453	ACGACCCACUUGGUGGCCGAGACGUAUCCGUACAGGCCGGGGACGACCAGGCGAGCCGGG	UGCUGGGUGUGGUGACCGGAAUCAUGCUGGGCCGGUCCCGCUGGUUCGCCGAUAUCUUCGGCCC	GO:0005886//plasma membrane;GO:0016021//integral to membrane	GO:0005215//transporter activity	GO:0006810//transport	K02050//NitT/TauT family transport system permease protein
Candidate_40	9981.72	2262.93	4.41098	2.1411	0	0	up	ATCC25795GL000347	-20.6305	1 -- 31	2521 -- 2551	UCGCGGUUGAGUUGGGGGGCCGACAGCGCGG	GGCGCUGACGGCAACCCGCCGGUUGUCGGCC	GO:0005886//plasma membrane;GO:0005618//cell wall;GO:0005829//cytosol	GO:0008026//ATP-dependent helicase activity;GO:0003676//nucleic acid binding;GO:0005524//ATP binding	-	K03727//ATP-dependent RNA helicase HelY [EC:3.6.4.-]
Candidate_40	9981.72	2262.93	4.41098	2.1411	0	0	up	ATCC25795GL004520	-20.5759	2 -- 38	580 -- 617	CCAGGCGUCGCGGUUGAGUUGGGGGGCCGACAGCGCG	GGUCGAACAGGCCGACAUCAACCCCACCAGCAUCGUGC	-	GO:0016787//hydrolase activity	-	K01467//beta-lactamase [EC:3.5.2.6]
Candidate_40	9981.72	2262.93	4.41098	2.1411	0	0	up	ATCC25795GL002351	-20.5385	17 -- 35	2558 -- 2576	GGCGUCGCGGUUGAGUUGG	CCGCAAGCGCCAACUCACC	GO:0043190//ATP-binding cassette (ABC) transporter complex;GO:0009380//excinuclease repair complex;GO:0005737//cytoplasm	GO:0008270//zinc ion binding;GO:0003677//DNA binding;GO:0005524//ATP binding;GO:0016887//ATPase activity;GO:0009381//excinuclease ABC activity	GO:0090305//nucleic acid phosphodiester bond hydrolysis;GO:0006810//transport;GO:0006289//nucleotide-excision repair;GO:0009432//SOS response;GO:0006200//ATP catabolic process	K03701//excinuclease ABC subunit A
Candidate_40	9981.72	2262.93	4.41098	2.1411	0	0	up	ATCC25795GL001228	-20.4891	226 -- 297	387 -- 463	UCAUGGCCUCGGUGGGCGUGCCCGCGGUGAAACCGUCACUAGAGGUCGACAGCACCAUAUCGGCGUCGGACU	AGUGCCGGCGUAGCCACCCGGCGGAGGUGUCGAAGAGAUGGCAAGUGUUUCCGUGCGUGCCAACGCCGCAGCGCUGA	-	-	-	-
Candidate_40	9981.72	2262.93	4.41098	2.1411	0	0	up	ATCC25795GL001876	-20.4888	131 -- 154	144 -- 168	CCCACCGGAUUCGAUACACAGGCC	GGGUGGUGUUCGCUGUGUUGUUCGG	-	-	-	-
Candidate_40	9981.72	2262.93	4.41098	2.1411	0	0	up	ATCC25795GL000335	-20.4438	13 -- 41	544 -- 572	UGCCCAGGCGUCGCGGUUGAGUUGGGGGG	GCGGGUCCGCAACAUCGUCUCCUCCCCCC	-	-	-	K02229//precorrin-3B synthase [EC:1.14.13.83]
Candidate_40	9981.72	2262.93	4.41098	2.1411	0	0	up	ATCC25795GL001036	-20.4369	2 -- 41	300 -- 347	UGCCCAGGCGUCGCGGUUGAGUUGGGGGGCCGACAGCGCG	ACGGGUUCCGCCGCGCCUUCGCCGAAUUCGACCCCGAGCAGGUCGCGC	-	GO:0008725//DNA-3-methyladenine glycosylase activity	GO:0006284//base-excision repair	K01246//DNA-3-methyladenine glycosylase I [EC:3.2.2.20]
Candidate_40	9981.72	2262.93	4.41098	2.1411	0	0	up	ATCC25795GL000396	-20.4262	2 -- 67	962 -- 1031	CGGUCGACCAUGCCAUGGAUGCGCAAUGCCCAGGCGUCGCGGUUGAGUUGGGGGGCCGACAGCGCG	GCGGGCUGGGCCGGUGACCUUUCCGAGGACUACGAAUGGGUGCCGCUGCGCCUGCCCCCCGAUGUCACGC	-	-	-	-
Candidate_40	9981.72	2262.93	4.41098	2.1411	0	0	up	ATCC25795GL001822	-20.4261	10 -- 40	326 -- 358	GCCCAGGCGUCGCGGUUGAGUUGGGGGGCCG	CGGGCCGCCAUCCGCUAUCUCAACCUCACCGGC	GO:0005576//extracellular region	-	-	K02067//putative ABC transport system substrate-binding protein
Candidate_40	9981.72	2262.93	4.41098	2.1411	0	0	up	ATCC25795GL003129	-20.4162	1 -- 38	984 -- 1021	CCAGGCGUCGCGGUUGAGUUGGGGGGCCGACAGCGCGG	GGUCCCAUCAGCGCUAUUCCGACCCUCCCGCGCUCGCC	-	GO:0051537//2 iron, 2 sulfur cluster binding;GO:0046872//metal ion binding;GO:0016491//oxidoreductase activity	GO:0055114//oxidation-reduction process	K15982//3-ketosteroid 9alpha-monooxygenase subunit A [EC:1.14.13.142]
Candidate_40	9981.72	2262.93	4.41098	2.1411	0	0	up	ATCC25795GL004400	-20.397	383 -- 416	761 -- 794	CUUGGUGGCCGAGACGUAUCCGUACAGGCCGGGG	GAACCAACUGGCCCUGCUGCGACUGUCCGGUCCC	-	-	-	K07646//two-component system, OmpR family, sensor histidine kinase KdpD [EC:2.7.13.3];K05880//transcriptional activator for dhaKLM operon
Candidate_40	9981.72	2262.93	4.41098	2.1411	0	0	up	ATCC25795GL004492	-20.3601	1 -- 18	457 -- 474	GGGGGGCCGACAGCGCGG	UCCCCCGGUUGUUGCGUC	-	-	-	K01250//pyrimidine-specific ribonucleoside hydrolase [EC:3.2.-.-];K01239//purine nucleosidase [EC:3.2.2.1];K01249//DNA glycosylase [EC:3.2.2.-]
Candidate_40	9981.72	2262.93	4.41098	2.1411	0	0	up	ATCC25795GL002451	-20.3402	345 -- 423	262 -- 349	CGACCCACUUGGUGGCCGAGACGUAUCCGUACAGGCCGGGGACGACCAGGCGAGCCGGGUAACCGUGUUCGAUGGGCAG	GCUCGGUGAACGUCCUGCUGUCGCAUCUGCAUGCCGAUCACUGCCUGGAUCUACCCGGCCUGUUCGUGUGGCGCCGGUAUCACCCGUC	GO:0005886//plasma membrane	GO:0016787//hydrolase activity	GO:0040007//growth	K01130//arylsulfatase [EC:3.1.6.1];K01567//[EC:3.-.-.-]
Candidate_40	9981.72	2262.93	4.41098	2.1411	0	0	up	ATCC25795GL004200	-20.339	1 -- 42	449 -- 493	AUGCCCAGGCGUCGCGGUUGAGUUGGGGGGCCGACAGCGCGG	UGCUGGCCGCAGUGCUGACCGUCUCGGGCCCGUGGCUGUCCCGCC	-	-	-	K07027//
Candidate_40	9981.72	2262.93	4.41098	2.1411	0	0	up	ATCC25795GL002257	-20.3357	4 -- 29	295 -- 321	GCGGUUGAGUUGGGGGGCCGACAGCG	CGCCAUGCUCAACCACCCCGGUAUCGC	-	GO:0004674//protein serine/threonine kinase activity;GO:0005524//ATP binding	GO:0006468//protein phosphorylation;GO:0050794//regulation of cellular process	K08884//serine/threonine protein kinase, bacterial [EC:2.7.11.1]
Candidate_40	9981.72	2262.93	4.41098	2.1411	0	0	up	ATCC25795GL001277	-20.2404	208 -- 222	877 -- 891	CCCCCGCCGCGGCCA	GGGGGUGGCGCUGGU	GO:0005886//plasma membrane	GO:0017111//nucleoside-triphosphatase activity	-	K16013//ATP-binding cassette, subfamily C, bacterial CydD
Candidate_40	9981.72	2262.93	4.41098	2.1411	0	0	up	ATCC25795GL004881	-20.1724	133 -- 150	692 -- 710	CCGGAUUCGAUACACAGG	GGUCUGGGCUAUGUGAUCC	GO:0005886//plasma membrane;GO:0016021//integral to membrane	GO:0005215//transporter activity	GO:0006810//transport	K02050//NitT/TauT family transport system permease protein
Candidate_40	9981.72	2262.93	4.41098	2.1411	0	0	up	ATCC25795GL004095	-20.1707	1 -- 24	1347 -- 1371	UGAGUUGGGGGGCCGACAGCGCGG	ACUCGACCCGCAGGCCGUCGACGCC	-	GO:0016491//oxidoreductase activity;GO:0000166//nucleotide binding	GO:0006779//porphyrin-containing compound biosynthetic process;GO:0046148//pigment biosynthetic process	K02492//glutamyl-tRNA reductase [EC:1.2.1.70]
Candidate_40	9981.72	2262.93	4.41098	2.1411	0	0	up	ATCC25795GL003741	-20.141	125 -- 199	254 -- 329	CGCAACCGGUAACCGGUCCAGACUGCGUUGCCGAUCAGGUCACCGCCCACCGGAUUCGAUACACAGGCCAGGGUG	GCGUUGGCCACUGGCGAGGAAUUGUGCGUCUGCGACAUGGCCUGGGUGGUGGGGUUGUCUCAGGGUUUGGUGUCAC	-	-	GO:0006351//transcription, DNA-dependent	K03892//ArsR family transcriptional regulator
Candidate_40	9981.72	2262.93	4.41098	2.1411	0	0	up	ATCC25795GL001711	-20.1388	1 -- 41	379 -- 425	UGCCCAGGCGUCGCGGUUGAGUUGGGGGGCCGACAGCGCGG	GCGGGCCCGCAGCUCGUCGUGCCGAUCCUCAAUGCCCGCUUCGCGCU	GO:0005737//cytoplasm	GO:0004474//malate synthase activity	GO:0006099//tricarboxylic acid cycle;GO:0006097//glyoxylate cycle	K01638//malate synthase [EC:2.3.3.9]
Candidate_40	9981.72	2262.93	4.41098	2.1411	0	0	up	ATCC25795GL000767	-20.11	343 -- 385	105 -- 148	GGGACGACCAGGCGAGCCGGGUAACCGUGUUCGAUGGGCAGUG	CCCUGCUGGAACCCCGGUCCAUCGGCACGGCCGUCACCCGUCAC	-	GO:0004854//xanthine dehydrogenase activity	GO:0055114//oxidation-reduction process	K11177//xanthine dehydrogenase YagR molybdenum-binding subunit [EC:1.17.1.4]
Candidate_40	9981.72	2262.93	4.41098	2.1411	0	0	up	ATCC25795GL002334	-20.0784	208 -- 265	1189 -- 1251	CCGUCACUAGAGGUCGACAGCACCAUAUCGGCGUCGGACUGCACCCCCGCCGCGGCCA	GGCAAUGAUGGUCGAGCAGUCGAUGGCGGGUUGGUCGGUCGGGUUGUGGGUGGCGGCGUUGGU	-	-	-	K03446//MFS transporter, DHA2 family, multidrug resistance protein B;K08169//MFS transporter, DHA2 family, multidrug resistance protein
Candidate_40	9981.72	2262.93	4.41098	2.1411	0	0	up	ATCC25795GL004474	-20.0745	335 -- 387	356 -- 410	CGGGGACGACCAGGCGAGCCGGGUAACCGUGUUCGAUGGGCAGUGGUUGUCCG	GCCCAGCUCGGUUACCGGCCCAACAGUGUGGCACGGGCAUUGGUCACCAACAGGU	GO:0005622//intracellular	GO:0003700//sequence-specific DNA binding transcription factor activity;GO:0003677//DNA binding	GO:0006355//regulation of transcription, DNA-dependent	K02529//LacI family transcriptional regulator
Candidate_40	9981.72	2262.93	4.41098	2.1411	0	0	up	ATCC25795GL001686	-20.0597	364 -- 402	403 -- 444	CGUAUCCGUACAGGCCGGGGACGACCAGGCGAGCCGGGU	GCGUUGAUCAUCGCCGGCGUCCUGCUGGUCGAGUUCGGUUCA	GO:0016020//membrane	-	-	K03297//small multidrug resistance protein, SMR family
Candidate_40	9981.72	2262.93	4.41098	2.1411	0	0	up	ATCC25795GL003051	-20.0508	11 -- 68	346 -- 415	CCGGUCGACCAUGCCAUGGAUGCGCAAUGCCCAGGCGUCGCGGUUGAGUUGGGGGGCC	GGCUAUCUGGAACGCGUCAUCGCCGGGGCCUCGCACCACGGACUUCCGCAGCGCUGGCUGGAUUUCCUGG	-	-	-	-
Candidate_40	9981.72	2262.93	4.41098	2.1411	0	0	up	ATCC25795GL001233	-20.0303	105 -- 162	501 -- 562	GGUCACCGCCCACCGGAUUCGAUACACAGGCCAGGGUGACGACCUUUUCGAUGAGCUC	CCGGUGGCGGUGGUGUGCUGAUCGAUGAGCCCGUCCGGCCCGCUGUGCCAGGGUUGCCCGAG	-	-	-	-
Candidate_42	1093.12	0	error	20	4.42373e-151	9.65848e-151	up	ATCC25795GL000728	-199.613	49 -- 187	1726 -- 1864	CCGGUGGCGGCUGGCGUAGCACCACUACCGCGUGCCGAGCUAGUGGCUCCUCCCAUGCGUGCUGCUUGAGCAGCGCCGCGUCCCGUCAAUGCGGGCCGACACCGUCCGGACCUGCCGAGUGGUGUGCCGUGGGCUCACU	GGCCACCGCCGACCGCAUCGUGGUGAUGGCGCACGGCUCGAUCACCGAGGAGGGUACGCACGACGAACUCGUCGCGGCGCAGGGCAGUUACGCCCGGCUGUGGCAGGCCUGGACGGCUCACCACACGGCACCCGAGUGA	-	GO:0017111//nucleoside-triphosphatase activity	-	K06148//ATP-binding cassette, subfamily C, bacterial
Candidate_42	1093.12	0	error	20	4.42373e-151	9.65848e-151	up	ATCC25795GL000727	-61.7782	1 -- 48	1 -- 48	GGAGCUCGGCUCGUACGGGCGCCACGGGCCUGACUGGCGGCGCGAGCC	CCUCGAGCCGAGCAUGCCCGCGGUGCCCGGACUGACCGCCGCGCUCGG	-	-	-	-
Candidate_42	1093.12	0	error	20	4.42373e-151	9.65848e-151	up	ATCC25795GL001000	-27.8889	1 -- 30	342 -- 371	GCGCCACGGGCCUGACUGGCGGCGCGAGCC	CGCGGUGCUCGGACUGAUGGUGGCGCUCGG	-	-	-	K07552//MFS transporter, DHA1 family, bicyclomycin/chloramphenicol resistance protein
Candidate_42	1093.12	0	error	20	4.42373e-151	9.65848e-151	up	ATCC25795GL002123	-25.6829	154 -- 187	406 -- 439	CCGGUGGCGGCUGGCGUAGCACCACUACCGCGUG	GGCCGCCGCCGACCGUGUCGCGGUGAUGACGUAC	-	-	-	-
Candidate_42	1093.12	0	error	20	4.42373e-151	9.65848e-151	up	ATCC25795GL001711	-25.1321	166 -- 187	1380 -- 1401	CCGGUGGCGGCUGGCGUAGCAC	GGCCGCCGCCGACCGCGUCGUG	GO:0005737//cytoplasm	GO:0004474//malate synthase activity	GO:0006099//tricarboxylic acid cycle;GO:0006097//glyoxylate cycle	K01638//malate synthase [EC:2.3.3.9]
Candidate_42	1093.12	0	error	20	4.42373e-151	9.65848e-151	up	ATCC25795GL000695	-24.9572	129 -- 172	1969 -- 2015	GUAGCACCACUACCGCGUGCCGAGCUAGUGGCUCCUCCCAUGCG	CAUCGCGGUGUCGGCGAUCAACCAGCGGCUCAUCGAGGAGGGUAUGC	-	GO:0016041//glutamate synthase (ferredoxin) activity	GO:0006807//nitrogen compound metabolic process;GO:0006537//glutamate biosynthetic process;GO:0055114//oxidation-reduction process	K00265//glutamate synthase (NADPH/NADH) large chain [EC:1.4.1.13 1.4.1.14]
Candidate_42	1093.12	0	error	20	4.42373e-151	9.65848e-151	up	ATCC25795GL001106	-24.9272	136 -- 200	316 -- 382	CCAACUGGGUCCGCCGGUGGCGGCUGGCGUAGCACCACUACCGCGUGCCGAGCUAGUGGCUCCUC	GGUUGCCCGGGAGGCCGCCGCCACCGCGCCGGUGCCGGUGACGGUCAGCACCGCCACCAUCGAGGAG	-	GO:0016740//transferase activity	-	K03183//ubiquinone/menaquinone biosynthesis methyltransferase [EC:2.1.1.163 2.1.1.201]
Candidate_42	1093.12	0	error	20	4.42373e-151	9.65848e-151	up	ATCC25795GL003175	-24.6026	136 -- 168	2723 -- 2755	CACCACUACCGCGUGCCGAGCUAGUGGCUCCUC	GUCGUGGUGGCGCACGGCCAGAUGGCCGAGGAG	-	GO:0008026//ATP-dependent helicase activity;GO:0005524//ATP binding;GO:0003684//damaged DNA binding	GO:0006281//DNA repair	K03723//transcription-repair coupling factor (superfamily II helicase) [EC:3.6.4.-]
Candidate_42	1093.12	0	error	20	4.42373e-151	9.65848e-151	up	ATCC25795GL002160	-24.2009	127 -- 205	152 -- 232	CGUAGCCAACUGGGUCCGCCGGUGGCGGCUGGCGUAGCACCACUACCGCGUGCCGAGCUAGUGGCUCCUCCCAUGCGUG	GCUCGACGACUUGGCGGCCAGAUACGCUGAUCGUCUCGCGGUUGUGGCGCUCGACGUCACCGACGAUGGUCAGGUACGCGC	-	-	GO:0008152//metabolic process	K00044//estradiol 17beta-dehydrogenase [EC:1.1.1.62];K00540//[EC:1.-.-.-];K00100//[EC:1.1.1.-]
Candidate_42	1093.12	0	error	20	4.42373e-151	9.65848e-151	up	ATCC25795GL002534	-23.389	154 -- 178	1111 -- 1135	GCUGGCGUAGCACCACUACCGCGUG	CGGUCGCGUCGUGGUGGUGGCGCGC	-	-	-	K03695//ATP-dependent Clp protease ATP-binding subunit ClpB
Candidate_42	1093.12	0	error	20	4.42373e-151	9.65848e-151	up	ATCC25795GL003868	-22.8821	1 -- 28	313 -- 347	GCCACGGGCCUGACUGGCGGCGCGAGCC	CGGUGCCAUCGGAUUGAUCACCUUGCCGCGCUCGG	-	-	-	-
Candidate_42	1093.12	0	error	20	4.42373e-151	9.65848e-151	up	ATCC25795GL001258	-22.8095	140 -- 177	833 -- 873	CUGGCGUAGCACCACUACCGCGUGCCGAGCUAGUGGCU	GACCGCAUCGUGGUGCUGGAGUUCGGCCGCAAGAUCGCCGA	-	GO:0005524//ATP binding;GO:0015407//monosaccharide-transporting ATPase activity	GO:0006200//ATP catabolic process	K01995//branched-chain amino acid transport system ATP-binding protein
Candidate_42	1093.12	0	error	20	4.42373e-151	9.65848e-151	up	ATCC25795GL002741	-22.7107	138 -- 187	310 -- 359	CCGGUGGCGGCUGGCGUAGCACCACUACCGCGUGCCGAGCUAGUGGCUCC	GGCCACCGCCGCCGAUCCCACCGAUGGUCGCACCAGCCUGCUCACCGAGG	-	-	-	K01548//K+-transporting ATPase ATPase C chain [EC:3.6.3.12]
Candidate_42	1093.12	0	error	20	4.42373e-151	9.65848e-151	up	ATCC25795GL001929	-22.6038	153 -- 201	316 -- 368	GCCAACUGGGUCCGCCGGUGGCGGCUGGCGUAGCACCACUACCGCGUGC	CGUGUUGACCGAGCUCGCGGCCGACACCGACCGCACCGUCGUGGUGGCGUGUG	-	-	GO:0009987//cellular process	-
Candidate_42	1093.12	0	error	20	4.42373e-151	9.65848e-151	up	ATCC25795GL002482	-22.5558	135 -- 176	1302 -- 1346	UGGCGUAGCACCACUACCGCGUGCCGAGCUAGUGGCUCCUCC	GCUGCAUCGAGGACGGGUAUCUGCAGGGCUUGAUCGCCGACGAGG	-	GO:0004494//methylmalonyl-CoA mutase activity;GO:0031419//cobalamin binding	GO:0008152//metabolic process	K01848//methylmalonyl-CoA mutase, N-terminal domain [EC:5.4.99.2]
Candidate_42	1093.12	0	error	20	4.42373e-151	9.65848e-151	up	ATCC25795GL000665	-22.3546	2 -- 18	2 -- 18	UGACUGGCGGCGCGAGC	GCUGGCCGCCGCGUUCG	-	GO:0016491//oxidoreductase activity	-	K11177//xanthine dehydrogenase YagR molybdenum-binding subunit [EC:1.17.1.4]
Candidate_42	1093.12	0	error	20	4.42373e-151	9.65848e-151	up	ATCC25795GL001798	-22.3356	1 -- 24	468 -- 493	CGGGCCUGACUGGCGGCGCGAGCC	GCCCAUGAUCUGACCGCCGCGCUCGG	GO:0005618//cell wall;GO:0005622//intracellular	GO:0000156//phosphorelay response regulator activity;GO:0004852//uroporphyrinogen-III synthase activity;GO:0003677//DNA binding	GO:0000160//two-component signal transduction system (phosphorelay);GO:0035556//intracellular signal transduction;GO:0006355//regulation of transcription, DNA-dependent;GO:0033014//tetrapyrrole biosynthetic process	K01719//uroporphyrinogen-III synthase [EC:4.2.1.75]
Candidate_42	1093.12	0	error	20	4.42373e-151	9.65848e-151	up	ATCC25795GL002544	-22.224	90 -- 160	1256 -- 1329	CCGCGUGCCGAGCUAGUGGCUCCUCCCAUGCGUGCUGCUUGAGCAGCGCCGCGUCCCGUCAAUGCGGGCCG	GGACGCGCGCGCAAGGUUGCCGAGAAGUAUGUCGAUGAGCUCGGCAUCGUGGCACGGGGCAUCGACGCGCCGGU	-	GO:0016887//ATPase activity;GO:0000166//nucleotide binding	-	K10441//ribose transport system ATP-binding protein [EC:3.6.3.17];K02056//simple sugar transport system ATP-binding protein [EC:3.6.3.17]
Candidate_42	1093.12	0	error	20	4.42373e-151	9.65848e-151	up	ATCC25795GL001710	-22.1802	3 -- 23	1571 -- 1600	GGGCCUGACUGGCGGCGCGAG	CCCGGACUGACCGACGUCGCUGCCGCGCUC	-	-	-	-
Candidate_42	1093.12	0	error	20	4.42373e-151	9.65848e-151	up	ATCC25795GL000444	-22.1573	2 -- 33	612 -- 658	CGGGCGCCACGGGCCUGACUGGCGGCGCGAGC	GCCCGCGGUGCCCGGCCCGUUCGACACCGACUAUGUCGCCGCGUUCG	GO:0005737//cytoplasm	GO:0030170//pyridoxal phosphate binding;GO:0004015//adenosylmethionine-8-amino-7-oxononanoate transaminase activity	GO:0009102//biotin biosynthetic process	K00833//adenosylmethionine-8-amino-7-oxononanoate aminotransferase [EC:2.6.1.62]
Candidate_42	1093.12	0	error	20	4.42373e-151	9.65848e-151	up	ATCC25795GL004795	-22.1032	32 -- 91	663 -- 722	CGACACCGUCCGGACCUGCCGAGUGGUGUGCCGUGGGCUCACUGGAGCUCGGCUCGUACG	GUUGUGGCGGGUUUGUCGGUGCGCCACGCAACCAGAGUGGAGUUGACGAGUUGGGUAUGC	GO:0016020//membrane	-	-	K09118//hypothetical protein
Candidate_42	1093.12	0	error	20	4.42373e-151	9.65848e-151	up	ATCC25795GL000844	-22.0928	21 -- 35	711 -- 725	UACGGGCGCCACGGG	AUGCCCGCGGUGCCC	-	GO:0016491//oxidoreductase activity	-	K00517//[EC:1.14.-.-];K10215//monooxygenase [EC:1.14.13.-]
Candidate_42	1093.12	0	error	20	4.42373e-151	9.65848e-151	up	ATCC25795GL000073	-22.064	3 -- 18	307 -- 322	UGACUGGCGGCGCGAG	ACUGGCCGCCGCGCUC	-	GO:0016772//transferase activity, transferring phosphorus-containing groups	-	K08884//serine/threonine protein kinase, bacterial [EC:2.7.11.1]
Candidate_42	1093.12	0	error	20	4.42373e-151	9.65848e-151	up	ATCC25795GL000656	-22.0507	4 -- 52	723 -- 772	CACUGGAGCUCGGCUCGUACGGGCGCCACGGGCCUGACUGGCGGCGCGA	GUGACCUCGAUCCUGGUGCUGCUCGCCUUCCCGCUGCUGACCGCGGCGCU	GO:0070469//respiratory chain;GO:0005886//plasma membrane;GO:0016021//integral to membrane	GO:0005507//copper ion binding;GO:0009055//electron carrier activity;GO:0005506//iron ion binding;GO:0020037//heme binding;GO:0004129//cytochrome-c oxidase activity	GO:0009060//aerobic respiration;GO:0006810//transport;GO:0022900//electron transport chain	K02274//cytochrome c oxidase subunit I [EC:1.9.3.1]
Candidate_42	1093.12	0	error	20	4.42373e-151	9.65848e-151	up	ATCC25795GL000286	-21.9268	2 -- 60	127 -- 209	CGUGGGCUCACUGGAGCUCGGCUCGUACGGGCGCCACGGGCCUGACUGGCGGCGCGAGC	GCACCCGAGGAAUGACGAUGACCGCACGCACCAAGGCUGCCCGCGACCUGCUCGGGCUCGACAUCCCUCUGAUCGCCGCGCCG	-	GO:0016491//oxidoreductase activity	-	K00459//nitronate monooxygenase [EC:1.13.12.16]
Candidate_42	1093.12	0	error	20	4.42373e-151	9.65848e-151	up	ATCC25795GL004741	-21.8584	130 -- 160	233 -- 267	CCGCGUGCCGAGCUAGUGGCUCCUCCCAUGC	GGCGUGCGGUGCUGGUCGCCGAUGUGGAGGGUGCG	-	-	-	-
Candidate_42	1093.12	0	error	20	4.42373e-151	9.65848e-151	up	ATCC25795GL000775	-21.7342	137 -- 195	169 -- 232	UGGGUCCGCCGGUGGCGGCUGGCGUAGCACCACUACCGCGUGCCGAGCUAGUGGCUCCU	AUCCGGGAAGGCCUCGCCGAAGCAGGAGACCUACGUGAUCAUGGCGCACGGUUCGAGCCGUGGA	-	-	-	-
Candidate_42	1093.12	0	error	20	4.42373e-151	9.65848e-151	up	ATCC25795GL003811	-21.6107	142 -- 180	322 -- 363	CGGCUGGCGUAGCACCACUACCGCGUGCCGAGCUAGUGG	GCCGACCGCGUCGAGGUGAUCGUCGGCGCCGCGCUGGACACC	-	GO:0008171//O-methyltransferase activity	GO:0032259//methylation	K00599//[EC:2.1.1.-]
Candidate_42	1093.12	0	error	20	4.42373e-151	9.65848e-151	up	ATCC25795GL002664	-21.6027	138 -- 166	568 -- 596	CCACUACCGCGUGCCGAGCUAGUGGCUCC	GCUGUUGGCGCGCGGUCUGAUCACCGAGG	GO:0005737//cytoplasm	-	GO:0051304//chromosome separation;GO:0051301//cell division	K06024//segregation and condensation protein B
Candidate_42	1093.12	0	error	20	4.42373e-151	9.65848e-151	up	ATCC25795GL004151	-21.2769	131 -- 170	741 -- 782	AGCACCACUACCGCGUGCCGAGCUAGUGGCUCCUCCCAUG	UCGUCGGUUUCGAGAGCGCGGGGUCGAUCGCCGAGGAGGUGC	GO:0016021//integral to membrane	GO:0015171//amino acid transmembrane transporter activity	GO:0003333//amino acid transmembrane transport	K14052//putrescine importer;K03294//basic amino acid/polyamine antiporter, APA family
Candidate_42	1093.12	0	error	20	4.42373e-151	9.65848e-151	up	ATCC25795GL004683	-21.2009	4 -- 52	865 -- 915	CACUGGAGCUCGGCUCGUACGGGCGCCACGGGCCUGACUGGCGGCGCGA	GUGACCUGCUGAGCUACCUGCCCGCCAACAACUACGCCGAUCCGCCGCGCU	-	GO:0004658//propionyl-CoA carboxylase activity;GO:0016740//transferase activity	-	K01966//propionyl-CoA carboxylase beta chain [EC:6.4.1.3]
Candidate_42	1093.12	0	error	20	4.42373e-151	9.65848e-151	up	ATCC25795GL003737	-21.1983	6 -- 34	2143 -- 2171	ACGGGCGCCACGGGCCUGACUGGCGGCGC	UGUUCGGGGUGCUCGGGCUGGCCGCCGUG	GO:0016021//integral to membrane	GO:0046872//metal ion binding;GO:0043682//copper-transporting ATPase activity;GO:0005524//ATP binding;GO:0005261//cation channel activity	GO:0006754//ATP biosynthetic process;GO:0030001//metal ion transport	K12954//cation-transporting ATPase G [EC:3.6.3.-];K01552//[EC:3.6.3.-]
Candidate_42	1093.12	0	error	20	4.42373e-151	9.65848e-151	up	ATCC25795GL003738	-21.1983	6 -- 34	367 -- 395	ACGGGCGCCACGGGCCUGACUGGCGGCGC	UGUUCGGGGUGCUCGGGCUGGCCGCCGUG	-	-	-	K03101//signal peptidase II [EC:3.4.23.36]
Candidate_42	1093.12	0	error	20	4.42373e-151	9.65848e-151	up	ATCC25795GL002771	-21.1393	124 -- 202	22 -- 105	AGCCAACUGGGUCCGCCGGUGGCGGCUGGCGUAGCACCACUACCGCGUGCCGAGCUAGUGGCUCCUCCCAUGCGUGCUG	UCGGUUUUCCCAAGCGCGCCAUGUUCUCCGGCUCCGCCCGCAAUGUGGAGAUGACCUUCGCCGACGCCGAGGAGAUCGCAUGAC	-	GO:0020037//heme binding;GO:0050056;GO:0005506//iron ion binding;GO:0009055//electron carrier activity	GO:0055114//oxidation-reduction process	K16046//cytochrome P450, family 142, subfamily A, polypeptide 1
Candidate_42	1093.12	0	error	20	4.42373e-151	9.65848e-151	up	ATCC25795GL003644	-21.1375	5 -- 60	382 -- 443	CGUGGGCUCACUGGAGCUCGGCUCGUACGGGCGCCACGGGCCUGACUGGCGGCGCG	GCACCCGAUGACCCGCGGCAUCAUGCCCGAUCGCCACCUGGGCACCGCACUGGCCGCCGCGC	-	GO:0016787//hydrolase activity	GO:0008152//metabolic process	K07045//
Candidate_42	1093.12	0	error	20	4.42373e-151	9.65848e-151	up	ATCC25795GL003645	-21.1375	5 -- 60	127 -- 188	CGUGGGCUCACUGGAGCUCGGCUCGUACGGGCGCCACGGGCCUGACUGGCGGCGCG	GCACCCGAUGACCCGCGGCAUCAUGCCCGAUCGCCACCUGGGCACCGCACUGGCCGCCGCGC	-	GO:0016787//hydrolase activity	GO:0008152//metabolic process	K07045//
Candidate_42	1093.12	0	error	20	4.42373e-151	9.65848e-151	up	ATCC25795GL004647	-21.117	4 -- 34	37 -- 67	ACGGGCGCCACGGGCCUGACUGGCGGCGCGA	UGCCCGCGGUGCACGAGAUGACCGCCCCGCU	-	GO:0018667;GO:0033776	GO:0055114//oxidation-reduction process	K03379//cyclohexanone monooxygenase [EC:1.14.13.22]
Candidate_42	1093.12	0	error	20	4.42373e-151	9.65848e-151	up	ATCC25795GL003124	-20.9973	158 -- 204	516 -- 572	GUAGCCAACUGGGUCCGCCGGUGGCGGCUGGCGUAGCACCACUACCG	CAUCGGUCCGGCCCAGGUGGGUCUGCUGGCCGCCGUCGGGCGCGACAAGGUGAUGGU	-	-	GO:0006777//Mo-molybdopterin cofactor biosynthetic process	K03750//molybdopterin molybdotransferase [EC:2.10.1.1]
Candidate_42	1093.12	0	error	20	4.42373e-151	9.65848e-151	up	ATCC25795GL002128	-20.8046	1 -- 15	631 -- 645	CUGGCGGCGCGAGCC	GACCGCCGCGCUCGG	-	GO:0016887//ATPase activity;GO:0005524//ATP binding;GO:0016829//lyase activity	GO:0006200//ATP catabolic process	K10554//fructose transport system ATP-binding protein
Candidate_42	1093.12	0	error	20	4.42373e-151	9.65848e-151	up	ATCC25795GL002896	-20.6937	5 -- 32	786 -- 815	GGGCGCCACGGGCCUGACUGGCGGCGCG	CCCGGGUGCUCACCGGACUGGCCGUCGCGC	-	-	-	-
Candidate_42	1093.12	0	error	20	4.42373e-151	9.65848e-151	up	ATCC25795GL004146	-20.6841	3 -- 15	2 -- 14	CUGGCGGCGCGAG	GAUCGCCGCGCUC	GO:0005576//extracellular region;GO:0005618//cell wall	-	-	-
Candidate_42	1093.12	0	error	20	4.42373e-151	9.65848e-151	up	ATCC25795GL003820	-20.6756	129 -- 185	217 -- 283	GGUGGCGGCUGGCGUAGCACCACUACCGCGUGCCGAGCUAGUGGCUCCUCCCAUGCG	CCCCGCCGACCGCGCCACCGACGGUGCCUUCCGCACCCUGGCCGACCGCGCCGAGGAGCAGGUACGC	-	GO:0004222//metalloendopeptidase activity	GO:0006508//proteolysis	K07386//putative endopeptidase [EC:3.4.24.-];K01389//neprilysin [EC:3.4.24.11]
Candidate_42	1093.12	0	error	20	4.42373e-151	9.65848e-151	up	ATCC25795GL004646	-20.6568	4 -- 34	1212 -- 1242	ACGGGCGCCACGGGCCUGACUGGCGGCGCGA	UGCCCGCGGUGCACGAGAUGACCGCCCCGCU	-	GO:0004497//monooxygenase activity;GO:0016705//oxidoreductase activity, acting on paired donors, with incorporation or reduction of molecular oxygen	GO:0055114//oxidation-reduction process	K00495//[EC:1.14.14.-];K00494//alkanal monooxygenase alpha chain [EC:1.14.14.3]
Candidate_42	1093.12	0	error	20	4.42373e-151	9.65848e-151	up	ATCC25795GL004730	-20.6244	7 -- 27	297 -- 317	CCACGGGCCUGACUGGCGGCG	GGUGUCCGGGCUGGCCGCCGC	-	-	-	K12600//superkiller protein 3
Candidate_42	1093.12	0	error	20	4.42373e-151	9.65848e-151	up	ATCC25795GL002380	-20.6054	12 -- 32	807 -- 828	GGGCGCCACGGGCCUGACUGG	CCCGCGGUGCACCGGACCGACC	-	-	-	-
Candidate_42	1093.12	0	error	20	4.42373e-151	9.65848e-151	up	ATCC25795GL001277	-20.6031	158 -- 201	137 -- 180	GCCAACUGGGUCCGCCGGUGGCGGCUGGCGUAGCACCACUACCG	CGGUCGACCCAGGCGGGCAUGCGCCGCUACAUCGCGGCGAUGGU	GO:0005886//plasma membrane	GO:0017111//nucleoside-triphosphatase activity	-	K16013//ATP-binding cassette, subfamily C, bacterial CydD
Candidate_42	1093.12	0	error	20	4.42373e-151	9.65848e-151	up	ATCC25795GL001591	-20.5715	2 -- 20	875 -- 894	CCUGACUGGCGGCGCGAGC	GGACUGACCCCCCGCGCUCG	-	GO:0003988//acetyl-CoA C-acyltransferase activity	GO:0008152//metabolic process	K00626//acetyl-CoA C-acetyltransferase [EC:2.3.1.9]
Candidate_42	1093.12	0	error	20	4.42373e-151	9.65848e-151	up	ATCC25795GL003039	-20.546	1 -- 33	15224 -- 15257	CGGGCGCCACGGGCCUGACUGGCGGCGCGAGCC	GCUCUGCCGAUGCCCGAUCUGGCCGCCGCGCCGG	-	GO:0003824//catalytic activity	-	K04780//nonribosomal peptide synthetase DhbF
Candidate_42	1093.12	0	error	20	4.42373e-151	9.65848e-151	up	ATCC25795GL003830	-20.5417	90 -- 145	680 -- 739	GUGGCUCCUCCCAUGCGUGCUGCUUGAGCAGCGCCGCGUCCCGUCAAUGCGGGCCG	CAUCGGGGCAUUCGGACGCGCGAUGAACCGGAUCUACGAGGUGCAGGAGGGGCGGCCGGC	GO:0016020//membrane	-	-	K07058//membrane protein
Candidate_42	1093.12	0	error	20	4.42373e-151	9.65848e-151	up	ATCC25795GL002485	-20.5249	175 -- 204	679 -- 712	GUAGCCAACUGGGUCCGCCGGUGGCGGCUG	CAUCGCACCCAGGAUCAACAAGGCCGCCGCCGAC	-	GO:0016705//oxidoreductase activity, acting on paired donors, with incorporation or reduction of molecular oxygen	GO:0055114//oxidation-reduction process	K00320//coenzyme F420-dependent N5,N10-methenyltetrahydromethanopterin reductase [EC:1.5.99.11]
Candidate_42	1093.12	0	error	20	4.42373e-151	9.65848e-151	up	ATCC25795GL002381	-20.4913	12 -- 32	45 -- 66	GGGCGCCACGGGCCUGACUGG	CCCGCGGUGCACCGGACCGACC	-	-	-	-
Candidate_42	1093.12	0	error	20	4.42373e-151	9.65848e-151	up	ATCC25795GL003065	-20.4295	165 -- 205	198 -- 240	CGUAGCCAACUGGGUCCGCCGGUGGCGGCUGGCGUAGCACC	GCAUCGCCGGACUGAGUGCGGCCACUGCGCUGGCCGAUCGUGG	-	-	-	K09879//isorenieratene synthase
Candidate_42	1093.12	0	error	20	4.42373e-151	9.65848e-151	up	ATCC25795GL000543	-20.4156	142 -- 187	678 -- 726	CCGGUGGCGGCUGGCGUAGCACCACUACCGCGUGCCGAGCUAGUGG	GGCCACCAAAGCCGACAGCAUCGUGAUCGGUGGCGGCAUGUGCUUCACC	GO:0005737//cytoplasm	GO:0004618//phosphoglycerate kinase activity;GO:0005524//ATP binding	GO:0016310//phosphorylation;GO:0006096//glycolysis	K00927//phosphoglycerate kinase [EC:2.7.2.3]
Candidate_42	1093.12	0	error	20	4.42373e-151	9.65848e-151	up	ATCC25795GL001316	-20.3811	4 -- 18	1507 -- 1521	UGACUGGCGGCGCGA	ACUGACCGCCGCGCU	-	GO:0016874//ligase activity	-	K01928//UDP-N-acetylmuramoyl-L-alanyl-D-glutamate--2,6-diaminopimelate ligase [EC:6.3.2.13]
Candidate_42	1093.12	0	error	20	4.42373e-151	9.65848e-151	up	ATCC25795GL004600	-20.3022	169 -- 196	758 -- 788	CUGGGUCCGCCGGUGGCGGCUGGCGUAG	GACCCAGGUGGGCAUCGAUCCGAUCCGCAUC	-	-	-	-
Candidate_42	1093.12	0	error	20	4.42373e-151	9.65848e-151	up	ATCC25795GL005157	-20.2714	135 -- 167	42 -- 78	ACCACUACCGCGUGCCGAGCUAGUGGCUCCUCC	UGGGCCAAGGCGCAGGGUAUCUCGAUCACCGCGGAGG	-	-	-	-
Candidate_42	1093.12	0	error	20	4.42373e-151	9.65848e-151	up	ATCC25795GL000453	-20.264	169 -- 186	1517 -- 1534	CGGUGGCGGCUGGCGUAG	GCCAUCGCCGACCGCAUC	GO:0005737//cytoplasm	GO:0003887//DNA-directed DNA polymerase activity;GO:0003677//DNA binding;GO:0008408//3'-5' exonuclease activity	GO:0006260//DNA replication	K02337//DNA polymerase III subunit alpha [EC:2.7.7.7]
Candidate_42	1093.12	0	error	20	4.42373e-151	9.65848e-151	up	ATCC25795GL002945	-20.2583	9 -- 33	959 -- 983	CGGGCGCCACGGGCCUGACUGGCGG	GCGCCGCAGGCUCGGGCUGACCGCC	-	GO:0003677//DNA binding;GO:0004003//ATP-dependent DNA helicase activity;GO:0005524//ATP binding	GO:0006289//nucleotide-excision repair	K10843//DNA excision repair protein ERCC-3 [EC:3.6.4.12]
Candidate_42	1093.12	0	error	20	4.42373e-151	9.65848e-151	up	ATCC25795GL000546	-20.2413	3 -- 27	721 -- 745	CCACGGGCCUGACUGGCGGCGCGAG	GGUCCCCGGACUUGCCGCCGCACUC	-	-	-	-
Candidate_42	1093.12	0	error	20	4.42373e-151	9.65848e-151	up	ATCC25795GL001403	-20.1295	4 -- 75	356 -- 429	UGCCGAGUGGUGUGCCGUGGGCUCACUGGAGCUCGGCUCGUACGGGCGCCACGGGCCUGACUGGCGGCGCGA	GCGGCUGACGACACUCGCCCCGAGGAGGAACGGAGCCGUGCUGCCAAGGUGGGGCUCUGGCUGACUGGCGCGCU	-	-	-	-
Candidate_42	1093.12	0	error	20	4.42373e-151	9.65848e-151	up	ATCC25795GL001721	-20.1081	134 -- 180	2906 -- 2961	CGGCUGGCGUAGCACCACUACCGCGUGCCGAGCUAGUGGCUCCUCCC	GCCCCCACCCGUCGUGGUGGUGGUGUCAGCGCGGCCGAUCUGCUUCGCCGGGAGGG	GO:0016020//membrane	-	-	K06994//putative drug exporter of the RND superfamily
Candidate_42	1093.12	0	error	20	4.42373e-151	9.65848e-151	up	ATCC25795GL001696	-20.0957	5 -- 88	241 -- 326	CACCGUCCGGACCUGCCGAGUGGUGUGCCGUGGGCUCACUGGAGCUCGGCUCGUACGGGCGCCACGGGCCUGACUGGCGGCGCG	GUGUGCGCCUGGACGUGCUUCUCAGCUAUUACGGCAACGACCUGAUGACCGCCGCCCAGACCGCGGUGCAGGGGGUGGCCGCCGGC	GO:0016021//integral to membrane	GO:0042626//ATPase activity, coupled to transmembrane movement of substances;GO:0005524//ATP binding	GO:0055085//transmembrane transport;GO:0006200//ATP catabolic process	K02471//putative ATP-binding cassette transporter
Candidate_42	1093.12	0	error	20	4.42373e-151	9.65848e-151	up	ATCC25795GL004394	-20.0218	151 -- 205	713 -- 774	CGUAGCCAACUGGGUCCGCCGGUGGCGGCUGGCGUAGCACCACUACCGCGUGCCG	GCACUCGGUGCGGCCCUGGCCUACGCGGUCGACGUACGCAAUGUGGUGGUGGUCGCGGCGGC	GO:0005829//cytosol	GO:0016787//hydrolase activity	-	K14743//membrane-anchored mycosin MYCP [EC:3.4.21.-]
Candidate_43	3728.29	1423.54	2.61902	1.38903	8.9642e-219	2.6389e-218	up	ATCC25795GL000728	-213.886	419 -- 558	371 -- 510	UAGCGGGCCGACCCAAGCCACUACGACCGGCUAGACGCGCUCCGCCCAUACCUGGCCCGGGAGCUGGACGGCUGCUGCUGCCACCUCGCGCAGCCUGCUCCUCUAGACGACAGGUCCCAGUCGUGCCUGCAACGCUGGUA	AUCGCCCGGCUGGGUUCGGUGAUGCUGGCCGAUCUGCGCGAGGCGGGUAUGGACCGGGCCCUCGACCUGCCGACGACGACGGUGGAGCGCGUCGGACGAGGAGAUCUGCUGUCCAGGGUCAGCACGGACGUUGCGACCAU	-	GO:0017111//nucleoside-triphosphatase activity	-	K06148//ATP-binding cassette, subfamily C, bacterial
Candidate_43	3728.29	1423.54	2.61902	1.38903	8.9642e-219	2.6389e-218	up	ATCC25795GL004007	-30.423	85 -- 135	551 -- 607	UAGCUCCUACGGAGCCGCGCCCACGCCCUGUAGAGCUAGCCCCACAAGUGG	AUCGAGGGUGUCUGCAAUCGGUGGGCGGCGGGACGUUUCGACAGCAAGGUGUUCACC	GO:0009295//nucleoid	GO:0003677//DNA binding;GO:0005524//ATP binding	GO:0007059//chromosome segregation;GO:0030261//chromosome condensation	-
Candidate_43	3728.29	1423.54	2.61902	1.38903	8.9642e-219	2.6389e-218	up	ATCC25795GL001025	-29.6699	512 -- 547	262 -- 297	CCCAAGCCACUACGACCGGCUAGACGCGCUCCGCCC	GGGUUGUGGCUGUUGGCCGGUAUGCGCGAGGACGGG	-	GO:0008171//O-methyltransferase activity	GO:0032259//methylation	K00599//[EC:2.1.1.-]
Candidate_43	3728.29	1423.54	2.61902	1.38903	8.9642e-219	2.6389e-218	up	ATCC25795GL003950	-28.6374	479 -- 532	1123 -- 1179	CCGGCUAGACGCGCUCCGCCCAUACCUGGCCCGGGAGCUGGACGGCUGCUGCUG	GGCCGGGAUGCGCGGGGUGGUAUCGCUGGCCGCCGCCUUCGGUGUGCCGAUGACGAC	-	-	-	K03316//monovalent cation:H+ antiporter, CPA1 family
Candidate_43	3728.29	1423.54	2.61902	1.38903	8.9642e-219	2.6389e-218	up	ATCC25795GL003819	-27.4007	455 -- 487	879 -- 911	CUGCUGCUGCCACCUCGCGCAGCCUGCUCCUCU	GACGAUGACGGUGGUGCGCAACGGCGAGGUGGA	-	GO:0016740//transferase activity	-	-
Candidate_43	3728.29	1423.54	2.61902	1.38903	8.9642e-219	2.6389e-218	up	ATCC25795GL003332	-27.0914	467 -- 532	3565 -- 3631	CCGGCUAGACGCGCUCCGCCCAUACCUGGCCCGGGAGCUGGACGGCUGCUGCUGCCACCUCGCGCA	GGCUGUGCGCGAGGCGUUUCGGGAUAUCUACCGGGCCCGCACCGGUGCCGAUGACGACCGGGCGCGU	-	GO:0020037//heme binding;GO:0016705//oxidoreductase activity, acting on paired donors, with incorporation or reduction of molecular oxygen;GO:0005506//iron ion binding;GO:0009055//electron carrier activity;GO:0010181//FMN binding	GO:0055114//oxidation-reduction process	K14338//cytochrome P450 / NADPH-cytochrome P450 reductase [EC:1.14.14.1 1.6.2.4]
Candidate_43	3728.29	1423.54	2.61902	1.38903	8.9642e-219	2.6389e-218	up	ATCC25795GL003998	-26.9626	504 -- 546	788 -- 836	CCAAGCCACUACGACCGGCUAGACGCGCUCCGCCCAUACCUGG	GGUUUGGUGGUGCUGGUGGUGUUCUGUGUGAUCGAGUUGCGGGUGGACC	GO:0016021//integral to membrane	-	GO:0055085//transmembrane transport	K03446//MFS transporter, DHA2 family, multidrug resistance protein B;K08166//MFS transporter, DHA2 family, methylenomycin A resistance protein
Candidate_43	3728.29	1423.54	2.61902	1.38903	8.9642e-219	2.6389e-218	up	ATCC25795GL000573	-26.3776	479 -- 532	214 -- 273	CCGGCUAGACGCGCUCCGCCCAUACCUGGCCCGGGAGCUGGACGGCUGCUGCUG	GGACCGAUUCGCGCGGGUCACCAGUAUGGCGCGCUGCGCCCUCGAUGUGCCGAUGGCGGC	-	-	-	K01768//adenylate cyclase [EC:4.6.1.1];K07315//sigma-B regulation protein RsbU (phosphoserine phosphatase);K02489//two-component system, cell cycle sensor kinase and response regulator [EC:2.7.13.3]
Candidate_43	3728.29	1423.54	2.61902	1.38903	8.9642e-219	2.6389e-218	up	ATCC25795GL003820	-26.3264	479 -- 535	1159 -- 1215	CGACCGGCUAGACGCGCUCCGCCCAUACCUGGCCCGGGAGCUGGACGGCUGCUGCUG	GGUGGCCAAUCUGCGCGAGGCGUACCGGGUCAGCAUCACCAGCCUGCCGUGGAUGAC	-	GO:0004222//metalloendopeptidase activity	GO:0006508//proteolysis	K07386//putative endopeptidase [EC:3.4.24.-];K01389//neprilysin [EC:3.4.24.11]
Candidate_43	3728.29	1423.54	2.61902	1.38903	8.9642e-219	2.6389e-218	up	ATCC25795GL001042	-26.2663	350 -- 475	859 -- 996	CCUCGCGCAGCCUGCUCCUCUAGACGACAGGUCCCAGUCGUGCCUGCAACGCUGGUAACGGUUCCCACAGUUGCUCCAGUAGGGCUGCUACAAGAGCCGCGACUACGAGUGGCACAACUGUGACCG	GGGGCCGCUGGCGUGGAUGUUGUUGGCGCAGGCGCACGCUCAGCAGGGACGGGCGGUCGACGCGGCCAAGGCCCUGUCGCGAGCGGAGUCCCGGCACGGUUUGAAGUCGAUGUUGUUCGCUCCCGAGUUGACGCUGGC	-	-	-	-
Candidate_43	3728.29	1423.54	2.61902	1.38903	8.9642e-219	2.6389e-218	up	ATCC25795GL001054	-26.1302	498 -- 541	913 -- 961	CCACUACGACCGGCUAGACGCGCUCCGCCCAUACCUGGCCCGGG	GGUGGUGCUGGCCGAUCCGCGGCUGGCGGGUAUCCACUUCACCGGGUCC	GO:0005759//mitochondrial matrix	GO:0003842//1-pyrroline-5-carboxylate dehydrogenase activity;GO:0016620//oxidoreductase activity, acting on the aldehyde or oxo group of donors, NAD or NADP as acceptor	GO:0006561//proline biosynthetic process;GO:0055114//oxidation-reduction process	K00294//1-pyrroline-5-carboxylate dehydrogenase [EC:1.5.1.12]
Candidate_43	3728.29	1423.54	2.61902	1.38903	8.9642e-219	2.6389e-218	up	ATCC25795GL004121	-26.0105	496 -- 556	124 -- 187	GCGGGCCGACCCAAGCCACUACGACCGGCUAGACGCGCUCCGCCCAUACCUGGCCCGGGAG	CGCCUGGCUGGGUUCCGCGGUGUGGUGGAAGGCGCUGCUGGCACUGGUGGUUUCCGUGGCCCUC	-	-	-	K02548//1,4-dihydroxy-2-naphthoate octaprenyltransferase [EC:2.5.1.74 2.5.1.-]
Candidate_43	3728.29	1423.54	2.61902	1.38903	8.9642e-219	2.6389e-218	up	ATCC25795GL002756	-25.9778	429 -- 490	180 -- 248	CGGCUGCUGCUGCCACCUCGCGCAGCCUGCUCCUCUAGACGACAGGUCCCAGUCGUGCCUGC	GCCGAGGUGGACGGAAUGGCGAGCGCGUCGACGAUAUCGGACAUCGAGCAGCCGGGGUCGUGGUGGAUG	-	-	-	K01999//branched-chain amino acid transport system substrate-binding protein
Candidate_43	3728.29	1423.54	2.61902	1.38903	8.9642e-219	2.6389e-218	up	ATCC25795GL001937	-25.9128	442 -- 531	580 -- 682	CGGCUAGACGCGCUCCGCCCAUACCUGGCCCGGGAGCUGGACGGCUGCUGCUGCCACCUCGCGCAGCCUGCUCCUCUAGACGACAGGUCC	GCCGAUCGCGCGGGGUCAGUCGUUGCACCUGCACGCCACCGAUGACGGCCUCGGGCCGACCGGGGAGUGGAGCGUCGUGCACGACGAGGAGGGGCUGUCCUGG	-	GO:0046872//metal ion binding	-	-
Candidate_43	3728.29	1423.54	2.61902	1.38903	8.9642e-219	2.6389e-218	up	ATCC25795GL000386	-25.6427	479 -- 535	756 -- 825	CGACCGGCUAGACGCGCUCCGCCCAUACCUGGCCCGGGAGCUGGACGGCUGCUGCUG	GCUGGCCGACCUGCCGAGUGCGGCCGAGGAGUGGGAGCAAGCCGUCACCGAGAUGACCGCCGAGGACGAC	GO:0005672//transcription factor TFIIA complex	-	GO:0006367//transcription initiation from RNA polymerase II promoter	-
Candidate_43	3728.29	1423.54	2.61902	1.38903	8.9642e-219	2.6389e-218	up	ATCC25795GL003333	-25.1136	479 -- 532	35 -- 92	CCGGCUAGACGCGCUCCGCCCAUACCUGGCCCGGGAGCUGGACGGCUGCUGCUG	GGCUGUGCGCGAGGCGUUUCGGGAUAUCUACCGGGCCCGCACCGGUGCCGAUGACGAC	-	-	-	-
Candidate_43	3728.29	1423.54	2.61902	1.38903	8.9642e-219	2.6389e-218	up	ATCC25795GL004213	-25.0115	429 -- 558	2912 -- 3047	UAGCGGGCCGACCCAAGCCACUACGACCGGCUAGACGCGCUCCGCCCAUACCUGGCCCGGGAGCUGGACGGCUGCUGCUGCCACCUCGCGCAGCCUGCUCCUCUAGACGACAGGUCCCAGUCGUGCCUGC	GUCGACCGGCUGUCCUCGGGAUCGCUGGGCGCCCAGCCGUUGCACGGGUAUCUCUCCGGGUCCAUCGACGCGGUGCUGCGUGUCGACGGGCGCUAUCUGGUGGUGGAUUACAAGACGAACUGGCUCGGCGCGGGCG	-	GO:0004527//exonuclease activity;GO:0004386//helicase activity;GO:0000166//nucleotide binding	GO:0090304;GO:0006974//response to DNA damage stimulus	K03582//exodeoxyribonuclease V beta subunit [EC:3.1.11.5]
Candidate_43	3728.29	1423.54	2.61902	1.38903	8.9642e-219	2.6389e-218	up	ATCC25795GL003669	-24.9472	479 -- 511	156 -- 190	AUACCUGGCCCGGGAGCUGGACGGCUGCUGCUG	UGUGUCCCGAGGUCUUCGACCUGUCCGACGACGGC	-	GO:0009055//electron carrier activity;GO:0051536//iron-sulfur cluster binding;GO:0005506//iron ion binding	-	K05337//ferredoxin
Candidate_43	3728.29	1423.54	2.61902	1.38903	8.9642e-219	2.6389e-218	up	ATCC25795GL005015	-24.8513	229 -- 284	1260 -- 1322	CCCGCAACGCGACCAUAGACGGCGCCAGCCGUGGGUCCAUACGGCUCCUCGCCGCC	GGGUACAGCGCUGGAUCGAGGCCAUGCCGCAGUACGGGCCCGGCCAUGCCGAGCGGGUGGCGG	-	GO:0016491//oxidoreductase activity	GO:0006779//porphyrin-containing compound biosynthetic process	K00231//oxygen-dependent protoporphyrinogen oxidase [EC:1.3.3.4]
Candidate_43	3728.29	1423.54	2.61902	1.38903	8.9642e-219	2.6389e-218	up	ATCC25795GL005016	-24.8513	229 -- 284	549 -- 611	CCCGCAACGCGACCAUAGACGGCGCCAGCCGUGGGUCCAUACGGCUCCUCGCCGCC	GGGUACAGCGCUGGAUCGAGGCCAUGCCGCAGUACGGGCCCGGCCAUGCCGAGCGGGUGGCGG	-	-	-	K09162//hypothetical protein
Candidate_43	3728.29	1423.54	2.61902	1.38903	8.9642e-219	2.6389e-218	up	ATCC25795GL000094	-24.7754	430 -- 543	610 -- 748	AGCCACUACGACCGGCUAGACGCGCUCCGCCCAUACCUGGCCCGGGAGCUGGACGGCUGCUGCUGCCACCUCGCGCAGCCUGCUCCUCUAGACGACAGGUCCCAGUCGUGCCUG	UCGGUGCCCGCUUUCGUGGUGGCCGCCGUCGCGCAUGGCGAAUUGUUGACCCUGGAGCCCUUCGGUUCGGCCGAUGGCGUGGUGGCGCGCGCGGUGUCGCGCCUGAUCACGAUGUCCAGCGGGCUGGAUCCGCACGGAC	-	-	-	-
Candidate_43	3728.29	1423.54	2.61902	1.38903	8.9642e-219	2.6389e-218	up	ATCC25795GL004148	-24.7381	432 -- 570	283 -- 421	AGCUUAAUAGACUAGCGGGCCGACCCAAGCCACUACGACCGGCUAGACGCGCUCCGCCCAUACCUGGCCCGGGAGCUGGACGGCUGCUGCUGCCACCUCGCGCAGCCUGCUCCUCUAGACGACAGGUCCCAGUCGUGCC	UCGAGUUCAGCGUCCGCAACCGUCGGCUGGCCGCGGUGUUGGCAGGCGAUCCGGUGUUGGAGGGCAUGAUCGAGGCCCGCGAAGACCUCAGUGACCUGGUGGAGCGCUUCACCAAUCUGUUGUUGGGCGGUGGGCACGG	-	-	GO:0006351//transcription, DNA-dependent	K09017//TetR/AcrR family transcriptional regulator
Candidate_43	3728.29	1423.54	2.61902	1.38903	8.9642e-219	2.6389e-218	up	ATCC25795GL000539	-24.4902	501 -- 535	351 -- 390	CGACCGGCUAGACGCGCUCCGCCCAUACCUGGCCC	GCGGGGCUGAUCUGCUGAGGUUGUUGGGUAUGGCUCCGGG	-	-	-	-
Candidate_43	3728.29	1423.54	2.61902	1.38903	8.9642e-219	2.6389e-218	up	ATCC25795GL001290	-24.3867	512 -- 541	3735 -- 3765	CCACUACGACCGGCUAGACGCGCUCCGCCC	GGUUGGUGCUGGCCGACGGCGCGGGUGUGGG	-	GO:0036094//small molecule binding;GO:0016747//transferase activity, transferring acyl groups other than amino-acyl groups	GO:0008152//metabolic process	K15395//hybrid polyketide synthase / nonribosomal peptide synthetase FtdB;K15642//myxalamid-type polyketide synthase MxaE and MxaD, KS-AT-DH-KR-ACP domains
Candidate_43	3728.29	1423.54	2.61902	1.38903	8.9642e-219	2.6389e-218	up	ATCC25795GL004672	-24.1698	505 -- 535	213 -- 243	CGACCGGCUAGACGCGCUCCGCCCAUACCUG	GCUGGUCGGUGUGCGCCAGGUGGGUGAGGGC	-	-	-	K07141//molybdenum cofactor cytidylyltransferase [EC:2.7.7.76]
Candidate_43	3728.29	1423.54	2.61902	1.38903	8.9642e-219	2.6389e-218	up	ATCC25795GL002544	-24.0644	448 -- 553	436 -- 541	GGCCGACCCAAGCCACUACGACCGGCUAGACGCGCUCCGCCCAUACCUGGCCCGGGAGCUGGACGGCUGCUGCUGCCACCUCGCGCAGCCUGCUCCUCUAGACGAC	CCGGCUCGGUGGGCUGGAUCACCGCGCGCUGCGCAGGGCGGCCGCCGAUGCCCUGAGCAAGGCCGAUGUCGACGGGGUGGGCGUGGAUGCGCCGACGGGAUCGCUG	-	GO:0016887//ATPase activity;GO:0000166//nucleotide binding	-	K10441//ribose transport system ATP-binding protein [EC:3.6.3.17];K02056//simple sugar transport system ATP-binding protein [EC:3.6.3.17]
Candidate_43	3728.29	1423.54	2.61902	1.38903	8.9642e-219	2.6389e-218	up	ATCC25795GL003972	-23.7934	511 -- 559	869 -- 919	CUAGCGGGCCGACCCAAGCCACUACGACCGGCUAGACGCGCUCCGCCCA	GAUCGCUCGGAUGUGGUGAUGGCGGUGAUGGGGGCACAUGCGGCGGCGGGU	GO:0005737//cytoplasm	GO:0008959//phosphate acetyltransferase activity	GO:0008152//metabolic process	K13788//phosphate acetyltransferase [EC:2.3.1.8]
Candidate_43	3728.29	1423.54	2.61902	1.38903	8.9642e-219	2.6389e-218	up	ATCC25795GL004471	-23.7305	138 -- 172	659 -- 698	CGUGCGGAUGGUGCGUGUGUGGUGGGUAGUCGUGC	GCACGCACCACCGCGCUCAUCGCACAGGCCCGUCGGCACG	-	GO:0008270//zinc ion binding;GO:0008108//UDP-glucose:hexose-1-phosphate uridylyltransferase activity	GO:0006012//galactose metabolic process	K00965//UDPglucose--hexose-1-phosphate uridylyltransferase [EC:2.7.7.12]
Candidate_43	3728.29	1423.54	2.61902	1.38903	8.9642e-219	2.6389e-218	up	ATCC25795GL000088	-23.5392	148 -- 194	145 -- 199	CGUACGAGCCGCGCGGGUGGCACGUGCGGAUGGUGCGUGUGUGGUGG	GCUGCUCGACAACGUCGCCGCCGUGCCCGACGCCUACCGAAACCGCACACCCGCC	-	GO:0046872//metal ion binding;GO:0016787//hydrolase activity	-	K01529//[EC:3.6.1.-]
Candidate_43	3728.29	1423.54	2.61902	1.38903	8.9642e-219	2.6389e-218	up	ATCC25795GL001231	-23.5211	442 -- 465	1436 -- 1461	CCUGCUCCUCUAGACGACAGGUCC	GGACGAGGAGCAGUUGCUGAUCCGGG	-	GO:0000155//phosphorelay sensor kinase activity;GO:0005524//ATP binding	GO:0023014//signal transduction by phosphorylation;GO:0000160//two-component signal transduction system (phosphorelay);GO:0018106//peptidyl-histidine phosphorylation	K00936//[EC:2.7.3.-];K02476//two-component system, CitB family, sensor kinase [EC:2.7.13.3];K11637//two-component system, CitB family, sensor histidine kinase CitS [EC:2.7.13.3]
Candidate_43	3728.29	1423.54	2.61902	1.38903	8.9642e-219	2.6389e-218	up	ATCC25795GL001390	-23.4706	433 -- 490	295 -- 355	CGGCUGCUGCUGCCACCUCGCGCAGCCUGCUCCUCUAGACGACAGGUCCCAGUCGUGC	GUCGAGAGCACGGUCUCGCCGUCGUUCGAGGGGCUCGCCGUGGUGUCCAGGGUCCAGCACG	GO:0005886//plasma membrane;GO:0005829//cytosol	-	-	-
Candidate_43	3728.29	1423.54	2.61902	1.38903	8.9642e-219	2.6389e-218	up	ATCC25795GL003816	-23.3135	479 -- 538	1483 -- 1549	CUACGACCGGCUAGACGCGCUCCGCCCAUACCUGGCCCGGGAGCUGGACGGCUGCUGCUG	GAUGCUGGCCAUCACCGGCGCGAUCAAGGGUGCGGGCCUCGGCAAGGACGUCCUGUUGAUGACCGAC	-	GO:0046872//metal ion binding;GO:0004160//dihydroxy-acid dehydratase activity;GO:0051539//4 iron, 4 sulfur cluster binding	GO:0009097//isoleucine biosynthetic process;GO:0009099//valine biosynthetic process	K01687//dihydroxy-acid dehydratase [EC:4.2.1.9]
Candidate_43	3728.29	1423.54	2.61902	1.38903	8.9642e-219	2.6389e-218	up	ATCC25795GL004896	-23.294	469 -- 517	643 -- 692	CCGCCCAUACCUGGCCCGGGAGCUGGACGGCUGCUGCUGCCACCUCGCG	GGCGGGUCACGACCGCGGCCCUCGAUCUGCCGCUGAGCACGGGCGGGCGC	GO:0005618//cell wall;GO:0005886//plasma membrane	GO:0008238//exopeptidase activity	GO:0008152//metabolic process	K06978//
Candidate_43	3728.29	1423.54	2.61902	1.38903	8.9642e-219	2.6389e-218	up	ATCC25795GL002627	-23.2875	273 -- 311	855 -- 896	CUCGGAAGAGCUAGGGCAAGAUGGACACCCGCAACGCGA	GGGCCAUCUCGAUCAUCCCGUUCACCAUCGCGAUCCUGCGCU	-	GO:0016740//transferase activity	-	K14136//phosphoribose diphosphate:decaprenyl-phosphate phosphoribosyltransferase
Candidate_43	3728.29	1423.54	2.61902	1.38903	8.9642e-219	2.6389e-218	up	ATCC25795GL001574	-23.1772	147 -- 190	388 -- 431	CGAGCCGCGCGGGUGGCACGUGCGGAUGGUGCGUGUGUGGUGGG	GCUCGAUGUGACCACCGUGCGCGCACCACGAUGCUUCGCCGCCC	-	-	-	-
Candidate_43	3728.29	1423.54	2.61902	1.38903	8.9642e-219	2.6389e-218	up	ATCC25795GL000743	-23.0781	512 -- 547	428 -- 470	CCCAAGCCACUACGACCGGCUAGACGCGCUCCGCCC	GGGUUGGCGGUGAUGCACCUGUGCACGGUGCUGGCGAGGCGGG	-	-	-	K06199//CrcB protein
Candidate_43	3728.29	1423.54	2.61902	1.38903	8.9642e-219	2.6389e-218	up	ATCC25795GL003099	-22.9437	254 -- 277	95 -- 118	CGCGACCAUAGACGGCGCCAGCCG	GCACUGGUGUCGGCCGCGGUCGGC	-	GO:0016742//hydroxymethyl-, formyl- and related transferase activity;GO:0000287//magnesium ion binding;GO:0042803//protein homodimerization activity	GO:0009058//biosynthetic process;GO:0046653//tetrahydrofolate metabolic process	K11175//phosphoribosylglycinamide formyltransferase 1 [EC:2.1.2.2]
Candidate_43	3728.29	1423.54	2.61902	1.38903	8.9642e-219	2.6389e-218	up	ATCC25795GL004655	-22.9346	226 -- 265	926 -- 971	CGGCGCCAGCCGUGGGUCCAUACGGCUCCUCGCCGCCCAG	GUCGCGUUCGGCAAGAAGACCCAGGUGUGUGGGGUGAUGGCGGGUC	-	GO:0030170//pyridoxal phosphate binding;GO:0045484	GO:0017000//antibiotic biosynthetic process	K03918//L-lysine 6-transaminase [EC:2.6.1.36]
Candidate_43	3728.29	1423.54	2.61902	1.38903	8.9642e-219	2.6389e-218	up	ATCC25795GL002976	-22.8632	492 -- 535	976 -- 1021	CGACCGGCUAGACGCGCUCCGCCCAUACCUGGCCCGGGAGCUGG	GCUGGCCGAGCUGCGCGAGCGCCGUCCCGAUCGGGCCAUCGAGACC	GO:0005829//cytosol	GO:0004108//citrate (Si)-synthase activity	GO:0044262//cellular carbohydrate metabolic process;GO:0006099//tricarboxylic acid cycle	K01647//citrate synthase [EC:2.3.3.1]
Candidate_43	3728.29	1423.54	2.61902	1.38903	8.9642e-219	2.6389e-218	up	ATCC25795GL003835	-22.8402	148 -- 190	198 -- 244	CGAGCCGCGCGGGUGGCACGUGCGGAUGGUGCGUGUGUGGUGG	GUUCGGCUGCGCCCACCGCGCCACCUGCACCUAUCGCGCCCGCCGCC	-	-	-	K01467//beta-lactamase [EC:3.5.2.6];K01447//N-acetylmuramoyl-L-alanine amidase [EC:3.5.1.28];K01286//D-alanyl-D-alanine carboxypeptidase [EC:3.4.16.4]
Candidate_43	3728.29	1423.54	2.61902	1.38903	8.9642e-219	2.6389e-218	up	ATCC25795GL000467	-22.8239	367 -- 396	141 -- 171	UAGGGCUGCUACAAGAGCCGCGACUACGAG	GUUCACGCCGAUGUUCUCGCCGCUGAUGUUC	-	-	-	K12444//phenolpthiocerol synthesis type-I polyketide synthase E
Candidate_43	3728.29	1423.54	2.61902	1.38903	8.9642e-219	2.6389e-218	up	ATCC25795GL002926	-22.6982	453 -- 508	818 -- 874	CCUGGCCCGGGAGCUGGACGGCUGCUGCUGCCACCUCGCGCAGCCUGCUCCUCUAG	GGGCUGACGGCCCAGACCAUGCCGGUGAUGUCGAUGUGCGUCGGUGAGGAGGAGGUC	GO:0030288//outer membrane-bounded periplasmic space	-	GO:0006865//amino acid transport	K01999//branched-chain amino acid transport system substrate-binding protein
Candidate_43	3728.29	1423.54	2.61902	1.38903	8.9642e-219	2.6389e-218	up	ATCC25795GL003465	-22.4032	513 -- 543	442 -- 476	AGCCACUACGACCGGCUAGACGCGCUCCGCC	UCGGAUGAUGUUUCGGGCCGGCUUGCGCGAGGUGG	-	-	-	K02238//competence protein ComEC
Candidate_43	3728.29	1423.54	2.61902	1.38903	8.9642e-219	2.6389e-218	up	ATCC25795GL004215	-22.3337	111 -- 157	2255 -- 2305	UGUGUGGUGGGUAGUCGUGCUAUAGCUCCUACGGAGCCGCGCCCACG	ACACGCCACCCCUUGCAGCCCUUCGAUAUCGAGAAUGUCCGGCCGGGCAGC	GO:0009338//exodeoxyribonuclease V complex	GO:0008854//exodeoxyribonuclease V activity	-	K03583//exodeoxyribonuclease V gamma subunit [EC:3.1.11.5]
Candidate_43	3728.29	1423.54	2.61902	1.38903	8.9642e-219	2.6389e-218	up	ATCC25795GL002833	-22.2788	470 -- 511	689 -- 731	AUACCUGGCCCGGGAGCUGGACGGCUGCUGCUGCCACCUCGC	UGUGAACUGGACCCGAUCGACCCCGACGACGACGGUGCGAGCG	-	-	-	-
Candidate_43	3728.29	1423.54	2.61902	1.38903	8.9642e-219	2.6389e-218	up	ATCC25795GL004640	-22.2704	479 -- 535	112 -- 187	CGACCGGCUAGACGCGCUCCGCCCAUACCUGGCCCGGGAGCUGGACGGCUGCUGCUG	GCUGGCCGAUCUGGAGCGGGCGAUCGGCGACCCGGACCGCGUCGCCACCCUGGCUGUCGACCUGACCGCCGACGAC	-	GO:0004316//3-oxoacyl-[acyl-carrier-protein] reductase (NADPH) activity;GO:0050574;GO:0000166//nucleotide binding	GO:0055114//oxidation-reduction process	K00034//glucose 1-dehydrogenase [EC:1.1.1.47];K00046//gluconate 5-dehydrogenase [EC:1.1.1.69];K00019//3-hydroxybutyrate dehydrogenase [EC:1.1.1.30]
Candidate_43	3728.29	1423.54	2.61902	1.38903	8.9642e-219	2.6389e-218	up	ATCC25795GL004582	-22.2148	488 -- 555	939 -- 1015	CGGGCCGACCCAAGCCACUACGACCGGCUAGACGCGCUCCGCCCAUACCUGGCCCGGGAGCUGGACGG	GUCCGCGCGCGGGGUGGCGGCGGUGUUGGCCGCGGGCGCGUCGGGGGCGUGGAUCGGCACAUUGUUCGCGGCCUGCC	-	-	-	K00459//nitronate monooxygenase [EC:1.13.12.16]
Candidate_43	3728.29	1423.54	2.61902	1.38903	8.9642e-219	2.6389e-218	up	ATCC25795GL001870	-22.2031	137 -- 172	1131 -- 1167	CGUGCGGAUGGUGCGUGUGUGGUGGGUAGUCGUGCU	GCUUCGCCGCCAUGCACACACCGACCCGUCCCGCCGA	-	-	GO:0007165//signal transduction;GO:0008152//metabolic process	K07315//sigma-B regulation protein RsbU (phosphoserine phosphatase)
Candidate_43	3728.29	1423.54	2.61902	1.38903	8.9642e-219	2.6389e-218	up	ATCC25795GL004029	-22.199	512 -- 561	774 -- 823	GACUAGCGGGCCGACCCAAGCCACUACGACCGGCUAGACGCGCUCCGCCC	CUGGGCGGUGCGCGGCUGGAUGCGGUGAUGACGGGCGUCUCCGGGGCGGG	-	-	-	K08981//putative membrane protein
Candidate_43	3728.29	1423.54	2.61902	1.38903	8.9642e-219	2.6389e-218	up	ATCC25795GL000989	-22.1196	93 -- 133	2308 -- 2348	GCUCCUACGGAGCCGCGCCCACGCCCUGUAGAGCUAGCCCC	CGACACGGUGCUCGGCUCGGGUGCGGGACUGUCCGGUGGGG	GO:0005886//plasma membrane	GO:0017111//nucleoside-triphosphatase activity;GO:0042927;GO:0071949//FAD binding	GO:0040007//growth;GO:0052572//response to host immune response;GO:0033216;GO:0010106//cellular response to iron ion starvation;GO:0075139;GO:0015891//siderophore transport;GO:0052099;GO:0009405//pathogenesis	K14698//ATP-binding cassette, subfamily B, bacterial IrtA [EC:3.6.3.-]
Candidate_43	3728.29	1423.54	2.61902	1.38903	8.9642e-219	2.6389e-218	up	ATCC25795GL002217	-22.104	288 -- 322	471 -- 506	CCGGUAGCGGCCUCGGAAGAGCUAGGGCAAGAUGG	GGCCAUCGCCGGAGCGUUCGCGGUGCUGUUCCUGCC	-	-	-	-
Candidate_43	3728.29	1423.54	2.61902	1.38903	8.9642e-219	2.6389e-218	up	ATCC25795GL003226	-22.0647	247 -- 311	180 -- 247	CUCGGAAGAGCUAGGGCAAGAUGGACACCCGCAACGCGACCAUAGACGGCGCCAGCCGUGGGUCC	GAGCAUUUCUCCGAUGACCCGGACUAUCGGGUGUCCUGGCCGAGGCACUGCGUGGUCGGCACCCCAGG	-	GO:0030145//manganese ion binding;GO:0008936//nicotinamidase activity;GO:0005506//iron ion binding	GO:0006769//nicotinamide metabolic process;GO:0016999//antibiotic metabolic process;GO:0034355	K08281//nicotinamidase/pyrazinamidase [EC:3.5.1.19 3.5.1.-]
Candidate_43	3728.29	1423.54	2.61902	1.38903	8.9642e-219	2.6389e-218	up	ATCC25795GL002585	-22.0443	483 -- 545	1233 -- 1299	CAAGCCACUACGACCGGCUAGACGCGCUCCGCCCAUACCUGGCCCGGGAGCUGGACGGCUGCU	GUUCGGUGGUGGUGGCCGAUGCCUAUGCCGAUAACCGGGACAGCGGUGCCUUCAUCCUGAUCGACGA	-	GO:0004020//adenylylsulfate kinase activity;GO:0004781//sulfate adenylyltransferase (ATP) activity;GO:0005524//ATP binding;GO:0003924//GTPase activity;GO:0005525//GTP binding	GO:0000103//sulfate assimilation;GO:0006184//GTP catabolic process;GO:0016310//phosphorylation	K00955//bifunctional enzyme CysN/CysC [EC:2.7.7.4 2.7.1.25]
Candidate_43	3728.29	1423.54	2.61902	1.38903	8.9642e-219	2.6389e-218	up	ATCC25795GL003209	-22.0432	1 -- 117	145 -- 271	GCCCACGCCCUGUAGAGCUAGCCCCACAAGUGGAAAAAGUGGGCCAAGCAGCCCGCGCAGUUGCCAAGGCUUAAGUAGCCCGACAGGCAGUAAAACCACUGGCCAAUGACCAACCAG	CGGGUUCUCCUCCGAGGUCGUCUCGGCGGUGGUCGUGCUGGUCUCGUCGGUCGUGCUGGUCGCGUCGGUCGUGCUGGUCGUGGUCGUGGUGGUGGUCGCGGUGGUGGUCGUGGUGGUGCUGGUGGUC	-	-	-	-
Candidate_43	3728.29	1423.54	2.61902	1.38903	8.9642e-219	2.6389e-218	up	ATCC25795GL003756	-22.027	498 -- 523	818 -- 845	CGCGCUCCGCCCAUACCUGGCCCGGG	GCGCGAGGUGGGUGCGGCCACCGGGCUC	-	GO:0003677//DNA binding	-	-
Candidate_43	3728.29	1423.54	2.61902	1.38903	8.9642e-219	2.6389e-218	up	ATCC25795GL003644	-21.9969	485 -- 569	789 -- 873	GCUUAAUAGACUAGCGGGCCGACCCAAGCCACUACGACCGGCUAGACGCGCUCCGCCCAUACCUGGCCCGGGAGCUGGACGGCUG	UGAUGAACAUGAUCGCCGAGGGUGUGUUCGAAAACUGGCCGGAGUUGAAGUUCGUGUGGGCCGACGGCGCCGCCGACCUGUUGAC	-	GO:0016787//hydrolase activity	GO:0008152//metabolic process	K07045//
Candidate_43	3728.29	1423.54	2.61902	1.38903	8.9642e-219	2.6389e-218	up	ATCC25795GL003645	-21.9969	485 -- 569	534 -- 618	GCUUAAUAGACUAGCGGGCCGACCCAAGCCACUACGACCGGCUAGACGCGCUCCGCCCAUACCUGGCCCGGGAGCUGGACGGCUG	UGAUGAACAUGAUCGCCGAGGGUGUGUUCGAAAACUGGCCGGAGUUGAAGUUCGUGUGGGCCGACGGCGCCGCCGACCUGUUGAC	-	GO:0016787//hydrolase activity	GO:0008152//metabolic process	K07045//
Candidate_43	3728.29	1423.54	2.61902	1.38903	8.9642e-219	2.6389e-218	up	ATCC25795GL001614	-21.9783	450 -- 570	19 -- 157	AGCUUAAUAGACUAGCGGGCCGACCCAAGCCACUACGACCGGCUAGACGCGCUCCGCCCAUACCUGGCCCGGGAGCUGGACGGCUGCUGCUGCCACCUCGCGCAGCCUGCUCCUCUAGACG	UCGACAUCGACAGGUGCUCGGGUAUCGGCAUGUGUGAGGCGCUGGCACCCGAUGUGUUCGAGGUGGGCGACGACGGCCGGGUACACGCCCCGCGCGACGAUAUCGCAGACGGUAUGCGUGAUCAGGUCGAGGAGGCGGC	-	-	-	K05337//ferredoxin
Candidate_43	3728.29	1423.54	2.61902	1.38903	8.9642e-219	2.6389e-218	up	ATCC25795GL001259	-21.9773	484 -- 561	1112 -- 1192	GACUAGCGGGCCGACCCAAGCCACUACGACCGGCUAGACGCGCUCCGCCCAUACCUGGCCCGGGAGCUGGACGGCUGC	CUGUUCUUCGGGCUGGCGCUGGUGGUGCUGAUGAUCUUCCGCCCCCAGGGUCUGUUCCCGGCCCGCCAACACCUGCUGACG	GO:0005886//plasma membrane;GO:0016021//integral to membrane	GO:0005215//transporter activity	GO:0006810//transport	K01998//branched-chain amino acid transport system permease protein
Candidate_43	3728.29	1423.54	2.61902	1.38903	8.9642e-219	2.6389e-218	up	ATCC25795GL002048	-21.9773	499 -- 532	178 -- 211	CCGGCUAGACGCGCUCCGCCCAUACCUGGCCCGG	GGCCGAUCUGCGUGAACGGGUGCUGGCCGCGGCC	GO:0005622//intracellular	GO:0003700//sequence-specific DNA binding transcription factor activity;GO:0003677//DNA binding	GO:0006355//regulation of transcription, DNA-dependent	K01775//alanine racemase [EC:5.1.1.1];K02529//LacI family transcriptional regulator
Candidate_43	3728.29	1423.54	2.61902	1.38903	8.9642e-219	2.6389e-218	up	ATCC25795GL002417	-21.9767	115 -- 172	1180 -- 1241	CGUGCGGAUGGUGCGUGUGUGGUGGGUAGUCGUGCUAUAGCUCCUACGGAGCCGCGCC	GCACGCCAUCCACGUUCCCAGCACCGUCUAUCACGCAUCGGCGUUGAGCUCCCUCGGCGUGG	-	GO:0050660//flavin adenine dinucleotide binding;GO:0003995//acyl-CoA dehydrogenase activity	GO:0055114//oxidation-reduction process	K16047//3-hydroxy-9,10-secoandrosta-1,3,5(10)-triene-9,17-dione monooxygenase subunit HsaA [EC:1.14.14.12]
Candidate_43	3728.29	1423.54	2.61902	1.38903	8.9642e-219	2.6389e-218	up	ATCC25795GL004908	-21.9633	453 -- 490	446 -- 490	CGGCUGCUGCUGCCACCUCGCGCAGCCUGCUCCUCUAG	GCCGAGGACGUCGAGGUGGAGCGCGAUGUCGUGCUCGAGGAGAUC	-	GO:0004222//metalloendopeptidase activity;GO:0008270//zinc ion binding	GO:0006508//proteolysis	K01417//[EC:3.4.24.-];K01422//[EC:3.4.99.-]
Candidate_43	3728.29	1423.54	2.61902	1.38903	8.9642e-219	2.6389e-218	up	ATCC25795GL000092	-21.8789	148 -- 171	259 -- 282	GUGCGGAUGGUGCGUGUGUGGUGG	CACGCCUACUGCACACUCACCGCC	-	GO:0008233//peptidase activity;GO:0016747//transferase activity, transferring acyl groups other than amino-acyl groups	GO:0006508//proteolysis	K01423//[EC:3.4.-.-]
Candidate_43	3728.29	1423.54	2.61902	1.38903	8.9642e-219	2.6389e-218	up	ATCC25795GL002237	-21.8679	481 -- 529	1334 -- 1384	GCUAGACGCGCUCCGCCCAUACCUGGCCCGGGAGCUGGACGGCUGCUGC	CGAUCCUGCGCAAGAAGGCGCAGAUGGACCGCCUCGACGUGCCCGAUGACG	GO:0005737//cytoplasm	GO:0003688//DNA replication origin binding;GO:0005524//ATP binding;GO:0017111//nucleoside-triphosphatase activity	GO:0006270//DNA replication initiation;GO:0006275//regulation of DNA replication	K02313//chromosomal replication initiator protein
Candidate_43	3728.29	1423.54	2.61902	1.38903	8.9642e-219	2.6389e-218	up	ATCC25795GL001750	-21.849	524 -- 542	270 -- 288	GCCACUACGACCGGCUAGA	CGGUGGUGCUGGCCGGUCU	-	-	-	K00249//acyl-CoA dehydrogenase [EC:1.3.99.3]
Candidate_43	3728.29	1423.54	2.61902	1.38903	8.9642e-219	2.6389e-218	up	ATCC25795GL004558	-21.8138	441 -- 541	888 -- 988	CCACUACGACCGGCUAGACGCGCUCCGCCCAUACCUGGCCCGGGAGCUGGACGGCUGCUGCUGCCACCUCGCGCAGCCUGCUCCUCUAGACGACAGGUCCC	GGCGGCUGGCCAUGGCGAUGGCGGCGAUCAGGGCUCGCAACUCGAUGGACGACGCGGCCGGGUGGCUGGCGCCACUGGGUGGGGCGCAUCUGCGUUCGGGG	GO:0005737//cytoplasm	GO:0003887//DNA-directed DNA polymerase activity;GO:0003677//DNA binding;GO:0008408//3'-5' exonuclease activity	GO:0006260//DNA replication;GO:0006281//DNA repair	K14162//error-prone DNA polymerase [EC:2.7.7.7]
Candidate_43	3728.29	1423.54	2.61902	1.38903	8.9642e-219	2.6389e-218	up	ATCC25795GL004530	-21.7975	292 -- 327	709 -- 745	GCUGACCGGUAGCGGCCUCGGAAGAGCUAGGGCAAG	CGACUGGUCCAUCGCCGCCGCCUUCGCCGGCCCGGCC	-	-	-	K07090//
Candidate_43	3728.29	1423.54	2.61902	1.38903	8.9642e-219	2.6389e-218	up	ATCC25795GL002325	-21.7588	480 -- 504	2207 -- 2232	GCCCGGGAGCUGGACGGCUGCUGCU	CGGGCCUUCGACGUGCCGAUCGACGA	GO:0005622//intracellular	GO:0003887//DNA-directed DNA polymerase activity;GO:0003677//DNA binding;GO:0008408//3'-5' exonuclease activity;GO:0008409//5'-3' exonuclease activity	GO:0006260//DNA replication;GO:0006281//DNA repair	K02335//DNA polymerase I [EC:2.7.7.7]
Candidate_43	3728.29	1423.54	2.61902	1.38903	8.9642e-219	2.6389e-218	up	ATCC25795GL004020	-21.7287	231 -- 293	654 -- 720	AGAUGGACACCCGCAACGCGACCAUAGACGGCGCCAGCCGUGGGUCCAUACGGCUCCUCGCCG	UCUUCCUGACCGGCAUCGCGUUGGUGUACGCAGCGACCGGCACCCUGAACAUGGCCGAGGUCGCGGU	GO:0016020//membrane	GO:0050136//NADH dehydrogenase (quinone) activity	GO:0055114//oxidation-reduction process	K05568//multicomponent Na+:H+ antiporter subunit D
Candidate_43	3728.29	1423.54	2.61902	1.38903	8.9642e-219	2.6389e-218	up	ATCC25795GL003545	-21.6746	1 -- 116	1317 -- 1450	CCCACGCCCUGUAGAGCUAGCCCCACAAGUGGAAAAAGUGGGCCAAGCAGCCCGCGCAGUUGCCAAGGCUUAAGUAGCCCGACAGGCAGUAAAACCACUGGCCAAUGACCAACCAG	GGGUGGGUCCCUGGCUCGGGGUGGUGUUCGCCGAUCAGUACCUGCGCCGCGGGCAGCGGGUGGACGGAUUCCUCUAUGACCACUCCUAUUCGAAUUGGCCGGGGCUACUGUCAUUCCUGAUCGGUCUGGUGGUC	-	-	-	K03457//nucleobase:cation symporter-1, NCS1 family
Candidate_43	3728.29	1423.54	2.61902	1.38903	8.9642e-219	2.6389e-218	up	ATCC25795GL003690	-21.6713	147 -- 184	2594 -- 2638	GCGCGGGUGGCACGUGCGGAUGGUGCGUGUGUGGUGGG	CGCGCCGACCGCAUCGCCACCACCCCCCACGCACAACACCAACCC	-	GO:0005488//binding;GO:0016787//hydrolase activity	-	K01529//[EC:3.6.1.-]
Candidate_43	3728.29	1423.54	2.61902	1.38903	8.9642e-219	2.6389e-218	up	ATCC25795GL002738	-21.5372	129 -- 164	171 -- 209	UGGUGCGUGUGUGGUGGGUAGUCGUGCUAUAGCUCC	GCCGCCGCCACACCGCCCAGCAGCUCGCCGGUAUCGAGG	GO:0005737//cytoplasm;GO:0005886//plasma membrane	GO:0004673//protein histidine kinase activity;GO:0004871//signal transducer activity;GO:0005515//protein binding;GO:0000166//nucleotide binding	GO:0016310//phosphorylation;GO:0007165//signal transduction	K07646//two-component system, OmpR family, sensor histidine kinase KdpD [EC:2.7.13.3]
Candidate_43	3728.29	1423.54	2.61902	1.38903	8.9642e-219	2.6389e-218	up	ATCC25795GL003449	-21.4961	428 -- 490	605 -- 678	CGGCUGCUGCUGCCACCUCGCGCAGCCUGCUCCUCUAGACGACAGGUCCCAGUCGUGCCUGCA	GUCGACGUGGCCUACAAACUGUGGGAGGGCUCGUGGGACGAGGACGCGCUGGUCCAGGACAAGCAGCGCGGCGU	-	GO:0004497//monooxygenase activity;GO:0016705//oxidoreductase activity, acting on paired donors, with incorporation or reduction of molecular oxygen	GO:0055114//oxidation-reduction process	K04091//alkanesulfonate monooxygenase [EC:1.14.14.5]
Candidate_43	3728.29	1423.54	2.61902	1.38903	8.9642e-219	2.6389e-218	up	ATCC25795GL003574	-21.4852	482 -- 523	581 -- 628	CGCGCUCCGCCCAUACCUGGCCCGGGAGCUGGACGGCUGCUG	GCGCAGGAGGCGGUGCGGUACGGACUGGCGCUCGACGUCGCCGACGAC	-	GO:0003824//catalytic activity	-	K01692//enoyl-CoA hydratase [EC:4.2.1.17]
Candidate_43	3728.29	1423.54	2.61902	1.38903	8.9642e-219	2.6389e-218	up	ATCC25795GL004129	-21.4315	493 -- 523	1182 -- 1213	CGCGCUCCGCCCAUACCUGGCCCGGGAGCUG	GCAGCGUGGCGGGCCUCGGCCGGGUCCUCGAC	-	-	-	-
Candidate_43	3728.29	1423.54	2.61902	1.38903	8.9642e-219	2.6389e-218	up	ATCC25795GL005183	-21.3431	148 -- 190	1850 -- 1899	CGAGCCGCGCGGGUGGCACGUGCGGAUGGUGCGUGUGUGGUGG	GCUCGGCAGCUCGCCCACGGGUGCACCGUCUGGCCCGCACACACACCGCC	-	GO:0003824//catalytic activity	GO:0008152//metabolic process	K15663//iturin family lipopeptide synthetase C
Candidate_43	3728.29	1423.54	2.61902	1.38903	8.9642e-219	2.6389e-218	up	ATCC25795GL004943	-21.3406	534 -- 552	154 -- 173	GCCGACCCAAGCCACUACG	CGGCAAGGGUUCGGUGAUGC	GO:0005737//cytoplasm	GO:0008094//DNA-dependent ATPase activity;GO:0003697//single-stranded DNA binding;GO:0005524//ATP binding;GO:0003684//damaged DNA binding	GO:0009432//SOS response;GO:0006310//DNA recombination;GO:0006281//DNA repair	K03553//recombination protein RecA
Candidate_43	3728.29	1423.54	2.61902	1.38903	8.9642e-219	2.6389e-218	up	ATCC25795GL002947	-21.3291	428 -- 518	271 -- 367	UCCGCCCAUACCUGGCCCGGGAGCUGGACGGCUGCUGCUGCCACCUCGCGCAGCCUGCUCCUCUAGACGACAGGUCCCAGUCGUGCCUGCA	GGGCGGAUGUGGACCGAGUCCUCCAGGAUCUGCAGGACCGCGCGCUGGUGUGGGGUGACGAGAACCUGCGGGUGGUCGCCGAGGUGAGCGCGGGCGU	-	-	-	-
Candidate_43	3728.29	1423.54	2.61902	1.38903	8.9642e-219	2.6389e-218	up	ATCC25795GL000387	-21.3285	525 -- 559	294 -- 328	CUAGCGGGCCGACCCAAGCCACUACGACCGGCUAG	GAUCGCCAGCUUCGGUUCGGUGCUGCAGGUCGAUC	-	GO:0016491//oxidoreductase activity;GO:0000166//nucleotide binding	GO:0055114//oxidation-reduction process	K00540//[EC:1.-.-.-]
Candidate_43	3728.29	1423.54	2.61902	1.38903	8.9642e-219	2.6389e-218	up	ATCC25795GL003697	-21.3265	429 -- 493	883 -- 950	GGACGGCUGCUGCUGCCACCUCGCGCAGCCUGCUCCUCUAGACGACAGGUCCCAGUCGUGCCUGC	CCUGCACGACACGACGAUGCGUCAAGGUGAGAAGGUGCUGCUGUUGUUCGGGUCGGCCAACCGCGACG	-	GO:0020037//heme binding;GO:0016705//oxidoreductase activity, acting on paired donors, with incorporation or reduction of molecular oxygen;GO:0005506//iron ion binding;GO:0004497//monooxygenase activity;GO:0009055//electron carrier activity	GO:0055114//oxidation-reduction process	K00517//[EC:1.14.-.-]
Candidate_43	3728.29	1423.54	2.61902	1.38903	8.9642e-219	2.6389e-218	up	ATCC25795GL005149	-21.2375	479 -- 523	84 -- 132	CGCGCUCCGCCCAUACCUGGCCCGGGAGCUGGACGGCUGCUGCUG	GCGCUGGUGGGUGUGCAAUGACCGCGGUACUCGAUCCUCCGACGACCGC	GO:0005886//plasma membrane;GO:0016021//integral to membrane	GO:0005215//transporter activity	GO:0006810//transport	K02050//NitT/TauT family transport system permease protein
Candidate_43	3728.29	1423.54	2.61902	1.38903	8.9642e-219	2.6389e-218	up	ATCC25795GL004921	-21.2264	534 -- 552	358 -- 378	GCCGACCCAAGCCACUACG	CGGCUGGGUGAUCGGUGGUGC	-	GO:0004146//dihydrofolate reductase activity;GO:0050661//NADP binding	GO:0009165//nucleotide biosynthetic process;GO:0006730//one-carbon metabolic process;GO:0006545//glycine biosynthetic process;GO:0055114//oxidation-reduction process	K00287//dihydrofolate reductase [EC:1.5.1.3]
Candidate_43	3728.29	1423.54	2.61902	1.38903	8.9642e-219	2.6389e-218	up	ATCC25795GL003071	-21.2124	136 -- 172	308 -- 349	CGUGCGGAUGGUGCGUGUGUGGUGGGUAGUCGUGCUA	GCGCGCUCGCCCCGUCCUACGCCACCCUUGUCAUCGCCCGAU	-	-	GO:0006810//transport	K08156//MFS transporter, DHA1 family, arabinose polymer transporter
Candidate_43	3728.29	1423.54	2.61902	1.38903	8.9642e-219	2.6389e-218	up	ATCC25795GL001767	-21.208	436 -- 490	439 -- 504	CGGCUGCUGCUGCCACCUCGCGCAGCCUGCUCCUCUAGACGACAGGUCCCAGUCG	GCCGACUUCAACAUGAUGGCGGUGGCGCUGGUGGGUGCGGGUGAGGCGAUCGCCGACCGGGUCAGC	-	GO:0003677//DNA binding	GO:0006355//regulation of transcription, DNA-dependent	K13770//TetR/AcrR family transcriptional regulator, fatty acid metabolism regulator protein;K09017//TetR/AcrR family transcriptional regulator
Candidate_43	3728.29	1423.54	2.61902	1.38903	8.9642e-219	2.6389e-218	up	ATCC25795GL004426	-21.1813	455 -- 513	1070 -- 1130	CCAUACCUGGCCCGGGAGCUGGACGGCUGCUGCUGCCACCUCGCGCAGCCUGCUCCUCU	GGAGUGGACGAUCCCUUCGACACCGGCGAUGACGCGGCGGACGAAGCGCUCGACGAGGAGG	-	-	-	-
Candidate_43	3728.29	1423.54	2.61902	1.38903	8.9642e-219	2.6389e-218	up	ATCC25795GL004944	-21.1607	216 -- 243	308 -- 335	CGGCUCCUCGCCGCCCAGUAGCGGCUCG	GCGGGGGAGUGGCGGGUCCAAGCCGAGC	GO:0005737//cytoplasm	-	GO:0006282//regulation of DNA repair	K03565//regulatory protein
Candidate_43	3728.29	1423.54	2.61902	1.38903	8.9642e-219	2.6389e-218	up	ATCC25795GL001302	-21.1172	485 -- 532	1078 -- 1137	CCGGCUAGACGCGCUCCGCCCAUACCUGGCCCGGGAGCUGGACGGCUG	GGCCGGCUGGGCAGCGGGAAACAAUGGUUGGCCUGGAUCGGGCUCGACGACCUGCUCGAC	-	GO:0005488//binding	-	K07071//
Candidate_43	3728.29	1423.54	2.61902	1.38903	8.9642e-219	2.6389e-218	up	ATCC25795GL003030	-21.0337	223 -- 275	36 -- 93	CGACCAUAGACGGCGCCAGCCGUGGGUCCAUACGGCUCCUCGCCGCCCAGUAG	GUUGGUGUCGAUCAAUGUCGGUAUGCCCCAGGAUGUGCCGUGGCAGGGCAGGGUCGUC	-	GO:0016491//oxidoreductase activity;GO:0005488//binding	-	K07006//;K05916//nitric oxide dioxygenase [EC:1.14.12.17]
Candidate_43	3728.29	1423.54	2.61902	1.38903	8.9642e-219	2.6389e-218	up	ATCC25795GL004817	-21.0146	51 -- 115	547 -- 621	CCACGCCCUGUAGAGCUAGCCCCACAAGUGGAAAAAGUGGGCCAAGCAGCCCGCGCAGUUGCCAA	GGUCGAGGGCAUCGAGGUAUGGGGUGUGCAGAGCUUGCGGCAAUUGCAUGCCUGGUUCAAGGGCGCGGGGCGGUU	GO:0005886//plasma membrane	GO:0003824//catalytic activity	GO:0044237//cellular metabolic process;GO:0040007//growth	K07391//magnesium chelatase family protein
Candidate_43	3728.29	1423.54	2.61902	1.38903	8.9642e-219	2.6389e-218	up	ATCC25795GL000530	-21.0118	16 -- 41	789 -- 814	AGCCCGACAGGCAGUAAAACCACUGG	UCGUGCUGUUCGUCGUCGUGGUGACC	GO:0016021//integral to membrane	GO:0017153//sodium:dicarboxylate symporter activity	GO:0006835//dicarboxylic acid transport	K03309//dicarboxylate/amino acid:cation (Na+ or H+) symporter, DAACS family;K11102//proton glutamate symport protein
Candidate_43	3728.29	1423.54	2.61902	1.38903	8.9642e-219	2.6389e-218	up	ATCC25795GL004734	-20.9864	268 -- 311	124 -- 171	CUCGGAAGAGCUAGGGCAAGAUGGACACCCGCAACGCGACCAUA	GAGCCUGUUCGUCACCGCCGUCCUCUUGGUAUCGGGUUGCGCUGGUGU	GO:0005886//plasma membrane	-	-	-
Candidate_43	3728.29	1423.54	2.61902	1.38903	8.9642e-219	2.6389e-218	up	ATCC25795GL004740	-20.951	271 -- 329	335 -- 395	CCGCUGACCGGUAGCGGCCUCGGAAGAGCUAGGGCAAGAUGGACACCCGCAACGCGACC	GGCUGGCUGUUCACGUUGGUGGCUUCGGGCUUCGUCCUGUUCGUGCUGUGGAUCGCGCUGG	GO:0016020//membrane	-	-	K05020//glycine betaine transporter
Candidate_43	3728.29	1423.54	2.61902	1.38903	8.9642e-219	2.6389e-218	up	ATCC25795GL003600	-20.9313	473 -- 533	153 -- 225	ACCGGCUAGACGCGCUCCGCCCAUACCUGGCCCGGGAGCUGGACGGCUGCUGCUGCCACCU	UGGCUGAUCGGGAUCCCGAGGCGAUCAAGAAGGACAUCGACCAGGCUCGUGAUCAACUGGCGGCGACGGUGGA	-	-	-	-
Candidate_43	3728.29	1423.54	2.61902	1.38903	8.9642e-219	2.6389e-218	up	ATCC25795GL002643	-20.9245	257 -- 304	257 -- 308	GAGCUAGGGCAAGAUGGACACCCGCAACGCGACCAUAGACGGCGCCAG	CUCGAAACCGACCCGUUCUACCGGUGGGCGAACUAUCUCUAUCUGCCAGGUC	-	GO:0052869//arachidonic acid omega-hydroxylase activity;GO:0018685//alkane 1-monooxygenase activity	GO:0006629//lipid metabolic process;GO:0055114//oxidation-reduction process	K00496//alkane 1-monooxygenase [EC:1.14.15.3]
Candidate_43	3728.29	1423.54	2.61902	1.38903	8.9642e-219	2.6389e-218	up	ATCC25795GL002937	-20.8945	158 -- 188	249 -- 279	AGCCGCGCGGGUGGCACGUGCGGAUGGUGCG	UCGGUCGCGACGGUGUGCACGCCUACUACGC	-	-	-	-
Candidate_43	3728.29	1423.54	2.61902	1.38903	8.9642e-219	2.6389e-218	up	ATCC25795GL001326	-20.8926	223 -- 286	227 -- 295	CACCCGCAACGCGACCAUAGACGGCGCCAGCCGUGGGUCCAUACGGCUCCUCGCCGCCCAGUAG	GUCGGCGUGCGCCGCGACGGUGCCGUGGUCGUGCCCAAGGUGUUCUUCGACGAGAACGGGCGGGUCGUC	-	GO:0003677//DNA binding	GO:0018107//peptidyl-threonine phosphorylation;GO:0019217//regulation of fatty acid metabolic process	-
Candidate_43	3728.29	1423.54	2.61902	1.38903	8.9642e-219	2.6389e-218	up	ATCC25795GL004948	-20.8876	489 -- 569	285 -- 382	GCUUAAUAGACUAGCGGGCCGACCCAAGCCACUACGACCGGCUAGACGCGCUCCGCCCAUACCUGGCCCGGGAGCUGGACG	CGUUUCUGAUCGGCCUGGCGCUGGGACAGUUGAUCUUCGGCCCGCUCUCCGAUCGCUACGGGCGGGUGAAGCCGCUGUGGAUCGGUGCCGCGAUCUGU	-	-	-	K07552//MFS transporter, DHA1 family, bicyclomycin/chloramphenicol resistance protein
Candidate_43	3728.29	1423.54	2.61902	1.38903	8.9642e-219	2.6389e-218	up	ATCC25795GL002086	-20.8774	139 -- 172	803 -- 844	CGUGCGGAUGGUGCGUGUGUGGUGGGUAGUCGUG	GCACGGCCUCACCCCGCGCGCCCGGAUCCACCACAUCAGCGC	-	GO:0003985//acetyl-CoA C-acetyltransferase activity	GO:0008152//metabolic process;GO:0052572//response to host immune response	K00626//acetyl-CoA C-acetyltransferase [EC:2.3.1.9]
Candidate_43	3728.29	1423.54	2.61902	1.38903	8.9642e-219	2.6389e-218	up	ATCC25795GL003344	-20.8604	512 -- 547	2 -- 38	CCCAAGCCACUACGACCGGCUAGACGCGCUCCGCCC	GGUGUUCGGGGUGUGUUGUUGACCUUGCUGGGGUGGG	-	GO:0004803//transposase activity;GO:0003677//DNA binding	GO:0006313//transposition, DNA-mediated	K07493//putative transposase
Candidate_43	3728.29	1423.54	2.61902	1.38903	8.9642e-219	2.6389e-218	up	ATCC25795GL001777	-20.8556	216 -- 236	929 -- 949	UCGCCGCCCAGUAGCGGCUCG	GGCGGCGGGUCAUCAUCGAGC	-	GO:0008839//4-hydroxy-tetrahydrodipicolinate reductase;GO:0000166//nucleotide binding	GO:0009089//lysine biosynthetic process via diaminopimelate;GO:0055114//oxidation-reduction process	K00215//dihydrodipicolinate reductase [EC:1.3.1.26]
Candidate_43	3728.29	1423.54	2.61902	1.38903	8.9642e-219	2.6389e-218	up	ATCC25795GL002047	-20.8024	270 -- 311	322 -- 363	CUCGGAAGAGCUAGGGCAAGAUGGACACCCGCAACGCGACCA	GGGCCUCGGUCUCGGUGUCUUCUGUGUCGGCGGCGCGCUGGU	GO:0016020//membrane	-	-	K02075//zinc/manganese transport system permease protein
Candidate_43	3728.29	1423.54	2.61902	1.38903	8.9642e-219	2.6389e-218	up	ATCC25795GL000514	-20.7526	271 -- 329	497 -- 569	CCGCUGACCGGUAGCGGCCUCGGAAGAGCUAGGGCAAGAUGGACACCCGCAACGCGACC	GGCAAAUCGCUGGCCGUCGUGACCGUGGUCUUCCUACAGUCGAUCCUGUUGGGCGCCAUCGGUGUCGCGCUGG	GO:0016020//membrane	-	-	K09686//antibiotic transport system permease protein
Candidate_43	3728.29	1423.54	2.61902	1.38903	8.9642e-219	2.6389e-218	up	ATCC25795GL003981	-20.7397	363 -- 402	398 -- 440	CUCCAGUAGGGCUGCUACAAGAGCCGCGACUACGAGUGGC	GAGGUCAUCGCCGACGAACGCACUCUGCUGCCCGAUGCCAUCG	GO:0005737//cytoplasm	GO:0016783//sulfurtransferase activity	GO:0009228//thiamine biosynthetic process;GO:0009229//thiamine diphosphate biosynthetic process	K03149//thiamine biosynthesis ThiG
Candidate_43	3728.29	1423.54	2.61902	1.38903	8.9642e-219	2.6389e-218	up	ATCC25795GL001239	-20.6531	7 -- 71	693 -- 761	AGCAGCCCGCGCAGUUGCCAAGGCUUAAGUAGCCCGACAGGCAGUAAAACCACUGGCCAAUGACC	UUGUCGGUGGUGUCCUCGGUUCCGGAAAGUCGUGGGGUCCGUUGACCAUUGACCCGGUGACCUUUCUGG	-	GO:0003824//catalytic activity	-	-
Candidate_43	3728.29	1423.54	2.61902	1.38903	8.9642e-219	2.6389e-218	up	ATCC25795GL004453	-20.5836	135 -- 185	469 -- 521	CGCGCGGGUGGCACGUGCGGAUGGUGCGUGUGUGGUGGGUAGUCGUGCUAU	GCGCGCCCGACGCACCCCGGCCAACCAGGCGCACGUCACCAAUCGGCUCGAUG	-	GO:0031419//cobalamin binding;GO:0050215	GO:0008152//metabolic process	K01699//propanediol dehydratase large subunit [EC:4.2.1.28]
Candidate_43	3728.29	1423.54	2.61902	1.38903	8.9642e-219	2.6389e-218	up	ATCC25795GL002356	-20.5826	274 -- 328	1091 -- 1149	CGCUGACCGGUAGCGGCCUCGGAAGAGCUAGGGCAAGAUGGACACCCGCAACGCG	GCUGACCUGCUCGUCGCCGGUCUGACCUUCCCGACCCGGGUCGCCCUGCUGGCUUGCGC	-	-	-	-
Candidate_43	3728.29	1423.54	2.61902	1.38903	8.9642e-219	2.6389e-218	up	ATCC25795GL004230	-20.5551	453 -- 473	1 -- 22	UCGCGCAGCCUGCUCCUCUAG	AGCGCGCAGGGACGAGGGGAUU	GO:0016021//integral to membrane;GO:0005622//intracellular;GO:0005886//plasma membrane	GO:0015450//P-P-bond-hydrolysis-driven protein transmembrane transporter activity	GO:0009306//protein secretion;GO:0051701//interaction with host;GO:0006605//protein targeting	K03073//preprotein translocase subunit SecE
Candidate_43	3728.29	1423.54	2.61902	1.38903	8.9642e-219	2.6389e-218	up	ATCC25795GL001114	-20.5314	516 -- 534	639 -- 657	GACCGGCUAGACGCGCUCC	CUGGCCGAUCUGCGCGAGG	-	-	-	K08225//MFS transporter, ENTS family, enterobactin (siderophore) exporter;K08217//MFS transporter, DHA3 family, macrolide efflux protein
Candidate_43	3728.29	1423.54	2.61902	1.38903	8.9642e-219	2.6389e-218	up	ATCC25795GL003113	-20.5183	507 -- 559	595 -- 653	CUAGCGGGCCGACCCAAGCCACUACGACCGGCUAGACGCGCUCCGCCCAUACC	GAUCGCGCUACUGAACCGGCUGGGGACGGCGCUGGCGAUCAUCGGUGCCUCGGGUAUGG	GO:0016020//membrane	GO:0004673//protein histidine kinase activity;GO:0004871//signal transducer activity;GO:0000166//nucleotide binding;GO:0016787//hydrolase activity	GO:0016310//phosphorylation;GO:0007165//signal transduction	K07653//two-component system, OmpR family, sensor histidine kinase MprB [EC:2.7.13.3]
Candidate_43	3728.29	1423.54	2.61902	1.38903	8.9642e-219	2.6389e-218	up	ATCC25795GL000456	-20.5074	272 -- 309	233 -- 277	CGGAAGAGCUAGGGCAAGAUGGACACCCGCAACGCGAC	GCCUUCUUCGAUUUGCGUAUCUACGUCCUCGGGGGCGCGGCGCUG	GO:0016020//membrane	GO:0004377//GDP-Man:Man3GlcNAc2-PP-Dol alpha-1,2-mannosyltransferase activity;GO:0043750	GO:0009247//glycolipid biosynthetic process	K13669//alpha-1,2-mannosyltransferase [EC:2.4.1.-]
Candidate_43	3728.29	1423.54	2.61902	1.38903	8.9642e-219	2.6389e-218	up	ATCC25795GL002831	-20.4518	136 -- 172	334 -- 375	CGUGCGGAUGGUGCGUGUGUGGUGGGUAGUCGUGCUA	GCACGCCGCACCGGGCACCGUCAUCGCCAUCCACUCCACGAU	-	GO:0008442//3-hydroxyisobutyrate dehydrogenase activity;GO:0004616//phosphogluconate dehydrogenase (decarboxylating) activity;GO:0050662//coenzyme binding;GO:0000166//nucleotide binding	GO:0006098//pentose-phosphate shunt;GO:0006573//valine metabolic process	K00020//3-hydroxyisobutyrate dehydrogenase [EC:1.1.1.31];K00042//2-hydroxy-3-oxopropionate reductase [EC:1.1.1.60]
Candidate_43	3728.29	1423.54	2.61902	1.38903	8.9642e-219	2.6389e-218	up	ATCC25795GL004413	-20.4079	475 -- 532	491 -- 548	CCGGCUAGACGCGCUCCGCCCAUACCUGGCCCGGGAGCUGGACGGCUGCUGCUGCCAC	GGCCGUCGAGCGCGGUGCGGACGUGACCGGUGCGAUCCUCGGCAACGACGACGCGGUG	-	GO:0003824//catalytic activity	-	-
Candidate_43	3728.29	1423.54	2.61902	1.38903	8.9642e-219	2.6389e-218	up	ATCC25795GL000384	-20.4066	491 -- 518	676 -- 705	UCCGCCCAUACCUGGCCCGGGAGCUGGA	GGGCGAUGGUGUGGACUGGUACCUCGACCU	-	-	-	-
Candidate_43	3728.29	1423.54	2.61902	1.38903	8.9642e-219	2.6389e-218	up	ATCC25795GL004291	-20.376	147 -- 174	45 -- 79	CACGUGCGGAUGGUGCGUGUGUGGUGGG	GUGCGCGCCCGCCGCGCUUUUCGAACGCACUACCC	-	-	-	K04750//PhnB protein
Candidate_43	3728.29	1423.54	2.61902	1.38903	8.9642e-219	2.6389e-218	up	ATCC25795GL001678	-20.3665	441 -- 465	560 -- 586	CCUGCUCCUCUAGACGACAGGUCCC	GUGGCGGGUGAGAUCGACAGUCCGGGG	-	-	-	-
Candidate_43	3728.29	1423.54	2.61902	1.38903	8.9642e-219	2.6389e-218	up	ATCC25795GL000316	-20.3444	450 -- 506	382 -- 444	UGGCCCGGGAGCUGGACGGCUGCUGCUGCCACCUCGCGCAGCCUGCUCCUCUAGACG	ACCGGUGCCUUCGACCUGCUGUUGGGCGAUGCGUCCCCGGCGACGGUGGGCGACGAGAUCCGC	-	GO:0016740//transferase activity	-	-
Candidate_43	3728.29	1423.54	2.61902	1.38903	8.9642e-219	2.6389e-218	up	ATCC25795GL000960	-20.3214	492 -- 535	41 -- 84	CGACCGGCUAGACGCGCUCCGCCCAUACCUGGCCCGGGAGCUGG	GCUGGCCGGUCUGCUCUCGGACGUCAUCUACGCCGCCCUCGACC	GO:0005886//plasma membrane;GO:0016021//integral to membrane	GO:0005215//transporter activity	GO:0006810//transport	K02034//peptide/nickel transport system permease protein
Candidate_43	3728.29	1423.54	2.61902	1.38903	8.9642e-219	2.6389e-218	up	ATCC25795GL004703	-20.2448	362 -- 398	214 -- 250	AGUAGGGCUGCUACAAGAGCCGCGACUACGAGUGGCA	UCGACUCGGCGAUUUUCUACACGCUGAAGCUCACCGU	-	-	-	-
Candidate_43	3728.29	1423.54	2.61902	1.38903	8.9642e-219	2.6389e-218	up	ATCC25795GL001854	-20.227	285 -- 328	512 -- 556	CGCUGACCGGUAGCGGCCUCGGAAGAGCUAGGGCAAGAUGGACA	GCGUUGGCCACCGCCGGCAAGCCCUUCGUCCGAUUCAUCUCCUGU	-	GO:0016757//transferase activity, transferring glycosyl groups	GO:0008152//metabolic process	K00754//[EC:2.4.1.-];K05841//sterol 3beta-glucosyltransferase [EC:2.4.1.173];K14375//dTDP-L-oleandrosyltransferase [EC:2.4.1.-]
Candidate_43	3728.29	1423.54	2.61902	1.38903	8.9642e-219	2.6389e-218	up	ATCC25795GL003160	-20.2265	512 -- 547	1246 -- 1284	CCCAAGCCACUACGACCGGCUAGACGCGCUCCGCCC	GGGUUGGGGUGCCUGGCCGACAUGUAGCGCGAGAUUGGG	GO:0005576//extracellular region	-	-	K01447//N-acetylmuramoyl-L-alanine amidase [EC:3.5.1.28]
Candidate_43	3728.29	1423.54	2.61902	1.38903	8.9642e-219	2.6389e-218	up	ATCC25795GL003834	-20.2141	148 -- 170	238 -- 261	UGCGGAUGGUGCGUGUGUGGUGG	AUGCCUACGCGCGCAUACACGACC	-	-	-	-
Candidate_43	3728.29	1423.54	2.61902	1.38903	8.9642e-219	2.6389e-218	up	ATCC25795GL001294	-20.2044	148 -- 169	1309 -- 1330	GCGGAUGGUGCGUGUGUGGUGG	CGUCUACCGCCACCACACCGCC	-	-	-	-
Candidate_43	3728.29	1423.54	2.61902	1.38903	8.9642e-219	2.6389e-218	up	ATCC25795GL002580	-20.2036	138 -- 173	82 -- 118	ACGUGCGGAUGGUGCGUGUGUGGUGGGUAGUCGUGC	UGCGGGCCCGCUACGCACCAUGACCCAGCGCAGCGCG	-	GO:0008233//peptidase activity	-	K14743//membrane-anchored mycosin MYCP [EC:3.4.21.-]
Candidate_43	3728.29	1423.54	2.61902	1.38903	8.9642e-219	2.6389e-218	up	ATCC25795GL004708	-20.1799	228 -- 282	227 -- 286	CGCAACGCGACCAUAGACGGCGCCAGCCGUGGGUCCAUACGGCUCCUCGCCGCCC	GCGGUGCUGCUGGGCAUCUGGUGGAUCGGCGCCGAGGCUGUGUUGGGGGCCGAUGGCGGG	-	GO:0003824//catalytic activity	-	-
Candidate_43	3728.29	1423.54	2.61902	1.38903	8.9642e-219	2.6389e-218	up	ATCC25795GL002131	-20.1798	228 -- 240	709 -- 721	CUCCUCGCCGCCC	GAGGAGCGGCGGG	GO:0016020//membrane	-	-	K07507//putative Mg2+ transporter-C (MgtC) family protein
Candidate_43	3728.29	1423.54	2.61902	1.38903	8.9642e-219	2.6389e-218	up	ATCC25795GL002521	-20.1702	225 -- 243	378 -- 397	CGGCUCCUCGCCGCCCAGU	GGUGAGGAGCGGUGGUGUCA	-	GO:0050660//flavin adenine dinucleotide binding;GO:0003995//acyl-CoA dehydrogenase activity	GO:0055114//oxidation-reduction process	K00257//[EC:1.3.99.-]
Candidate_43	3728.29	1423.54	2.61902	1.38903	8.9642e-219	2.6389e-218	up	ATCC25795GL004118	-20.1682	367 -- 397	358 -- 390	GUAGGGCUGCUACAAGAGCCGCGACUACGAG	CAUCUCGGCGGUGGAGAUCGGCGCUGACGGCUC	GO:0016020//membrane	GO:0008236//serine-type peptidase activity	GO:0006508//proteolysis	K01278//dipeptidyl-peptidase 4 [EC:3.4.14.5]
Candidate_43	3728.29	1423.54	2.61902	1.38903	8.9642e-219	2.6389e-218	up	ATCC25795GL000009	-20.1648	148 -- 170	844 -- 866	UGCGGAUGGUGCGUGUGUGGUGG	ACGCCUACGCCGUGCACACCAUC	-	GO:0030170//pyridoxal phosphate binding;GO:0008483//transaminase activity	GO:0008152//metabolic process	-
Candidate_43	3728.29	1423.54	2.61902	1.38903	8.9642e-219	2.6389e-218	up	ATCC25795GL004197	-20.1318	271 -- 290	463 -- 483	UGGACACCCGCAACGCGACC	ACCUGUGGGCGUUGUCGGUGG	-	-	-	-
Candidate_43	3728.29	1423.54	2.61902	1.38903	8.9642e-219	2.6389e-218	up	ATCC25795GL002996	-20.1185	450 -- 472	389 -- 412	CGCGCAGCCUGCUCCUCUAGACG	GCGCGGUACGGCGAGGAGAUCUGC	-	GO:0008233//peptidase activity	-	K01362//[EC:3.4.21.-]
Candidate_43	3728.29	1423.54	2.61902	1.38903	8.9642e-219	2.6389e-218	up	ATCC25795GL003048	-20.1112	257 -- 284	861 -- 889	CCCGCAACGCGACCAUAGACGGCGCCAG	GGGCGUUGCGCGAGUUCGAUGCCGUGGUC	GO:0005886//plasma membrane	-	-	K06954//
Candidate_43	3728.29	1423.54	2.61902	1.38903	8.9642e-219	2.6389e-218	up	ATCC25795GL001749	-20.1105	486 -- 551	346 -- 423	CCGACCCAAGCCACUACGACCGGCUAGACGCGCUCCGCCCAUACCUGGCCCGGGAGCUGGACGGCU	GGCGCUCGGGUUCGGGGUGGCGCGGCUGACCGGGCGCGUGGUGUGGAUGCAGGAACCGGGCGCUGCGCUGCCUGCCGA	-	GO:0016407//acetyltransferase activity	-	K00622//arylamine N-acetyltransferase [EC:2.3.1.5]
Candidate_43	3728.29	1423.54	2.61902	1.38903	8.9642e-219	2.6389e-218	up	ATCC25795GL004884	-20.1062	499 -- 523	367 -- 391	CGCGCUCCGCCCAUACCUGGCCCGG	GCGCGGGAUGGGUCUGGACUGGGCC	-	GO:0003824//catalytic activity	GO:0008152//metabolic process	-
Candidate_43	3728.29	1423.54	2.61902	1.38903	8.9642e-219	2.6389e-218	up	ATCC25795GL004563	-20.0951	148 -- 172	1505 -- 1530	CGUGCGGAUGGUGCGUGUGUGGUGG	GCACGCCCGCCACCGAGCACACCGCC	GO:0016021//integral to membrane	GO:0000155//phosphorelay sensor kinase activity;GO:0005524//ATP binding	GO:0023014//signal transduction by phosphorylation;GO:0000160//two-component signal transduction system (phosphorelay);GO:0018106//peptidyl-histidine phosphorylation	K00936//[EC:2.7.3.-];K07636//two-component system, OmpR family, phosphate regulon sensor histidine kinase PhoR [EC:2.7.13.3];K07653//two-component system, OmpR family, sensor histidine kinase MprB [EC:2.7.13.3]
Candidate_43	3728.29	1423.54	2.61902	1.38903	8.9642e-219	2.6389e-218	up	ATCC25795GL003281	-20.0848	460 -- 514	388 -- 444	CCCAUACCUGGCCCGGGAGCUGGACGGCUGCUGCUGCCACCUCGCGCAGCCUGCU	GGGUAGCGCGACCGAGGAGACCACCGAGGAAGACGAGAUGGGGCGCGUCGUCGACGA	-	-	GO:0040007//growth	K07040//uncharacterized protein
Candidate_43	3728.29	1423.54	2.61902	1.38903	8.9642e-219	2.6389e-218	up	ATCC25795GL004202	-20.0591	429 -- 482	1171 -- 1225	GCUGCCACCUCGCGCAGCCUGCUCCUCUAGACGACAGGUCCCAGUCGUGCCUGC	CGACGGUGAGAUCGUCGGGUUCGACGUGGAUCUGCUGGAUGCCGUCGCGCGGACG	GO:0030288//outer membrane-bounded periplasmic space	GO:0005524//ATP binding;GO:0004674//protein serine/threonine kinase activity;GO:0005215//transporter activity	GO:0006810//transport;GO:0006468//protein phosphorylation	K08282//non-specific serine/threonine protein kinase [EC:2.7.11.1];K08884//serine/threonine protein kinase, bacterial [EC:2.7.11.1];K02030//polar amino acid transport system substrate-binding protein
Candidate_43	3728.29	1423.54	2.61902	1.38903	8.9642e-219	2.6389e-218	up	ATCC25795GL004301	-20.0513	479 -- 556	1061 -- 1138	GCGGGCCGACCCAAGCCACUACGACCGGCUAGACGCGCUCCGCCCAUACCUGGCCCGGGAGCUGGACGGCUGCUGCUG	CGUCUGGUGGUGUUCACGGGUCUGGCAUUGAUUUCGACGGGUUUCCUGCUGAUGGCCCGCGUGACUGCCGACGAUGGC	-	-	-	K07052//;K05557//MFS transporter, DHA2 family, integral membrane protein;K08167//MFS transporter, DHA2 family, methyl viologen resistance protein SmvA
Candidate_43	3728.29	1423.54	2.61902	1.38903	8.9642e-219	2.6389e-218	up	ATCC25795GL000808	-20.0331	288 -- 326	253 -- 291	CUGACCGGUAGCGGCCUCGGAAGAGCUAGGGCAAGAUGG	GACGGCCACCGCCGGUGCCUUCUCCCGCCCCGGACUGCC	-	GO:0016746//transferase activity, transferring acyl groups	-	K00680//[EC:2.3.1.-];K01066//esterase / lipase [EC:3.1.1.-]
Candidate_43	3728.29	1423.54	2.61902	1.38903	8.9642e-219	2.6389e-218	up	ATCC25795GL003572	-20.0322	229 -- 277	357 -- 405	CGCGACCAUAGACGGCGCCAGCCGUGGGUCCAUACGGCUCCUCGCCGCC	GUGCUGGUGCUGCCGGCGGCGGCGCGGGUGGUGCCGGUGGAGCUGGCGG	-	-	-	-
Candidate_43	3728.29	1423.54	2.61902	1.38903	8.9642e-219	2.6389e-218	up	ATCC25795GL003218	-20.0111	312 -- 334	809 -- 831	CCUAACCGCUGACCGGUAGCGGC	GGAGGAGGCGCUGGCCGUUGCCG	GO:0043190//ATP-binding cassette (ABC) transporter complex	GO:0015419//sulfate transmembrane-transporting ATPase activity;GO:0005524//ATP binding	GO:0006810//transport;GO:0006200//ATP catabolic process	K02052//putative spermidine/putrescine transport system ATP-binding protein
Candidate_46	2371.32	358.396	6.61647	2.72606	0	0	up	ATCC25795GL003209	-35.3234	423 -- 520	169 -- 272	CCGCCACCGGCAGAUCGGUCAGCUGCAACGCGGUGGUGUGCCCGAACACCGACACCUCACCGCCCAUCGGGAUGACGGCGAACGCCAUGAUCGCCGGG	GGCGGUGGUCGUGCUGGUCUCGUCGGUCGUGCUGGUCGCGUCGGUCGUGCUGGUCGUGGUCGUGGUGGUGGUCGCGGUGGUGGUCGUGGUGGUGCUGGUGGUCC	-	-	-	-
Candidate_46	2371.32	358.396	6.61647	2.72606	0	0	up	ATCC25795GL003409	-28.8089	495 -- 565	590 -- 661	CGAUGCCGUAGACACCGAUCGAGGUGACGGCCAGCACGUAGAGCACCGCCACCGGCAGAUCGGUCAGCUGC	GCGCGGCACUGGAGGGCAAGCCGCUGUCGGCGGCCUCGGUGGCGGUGGCGGAUCUGGCCAGCACCCUCGACG	-	-	GO:0006355//regulation of transcription, DNA-dependent	K03705//heat-inducible transcriptional repressor
Candidate_46	2371.32	358.396	6.61647	2.72606	0	0	up	ATCC25795GL003571	-27.8647	457 -- 553	637 -- 733	CACCGAUCGAGGUGACGGCCAGCACGUAGAGCACCGCCACCGGCAGAUCGGUCAGCUGCAACGCGGUGGUGUGCCCGAACACCGACACCUCACCGCC	GUGGUGGUGCUCCGGUCGGUGGUGGUGCUCCCGUGGGUGGUGGCGCUCCGGUCGGUGGUGGCGCUCCCGUGGGUGGUGGCGCUCCCGUGGGUGGCGG	-	-	-	-
Candidate_46	2371.32	358.396	6.61647	2.72606	0	0	up	ATCC25795GL000498	-27.2846	1 -- 58	1004 -- 1063	CCACACCACCCGGUCGGGCAUCUCGGUGAUCGCGACCGGCAGAUCCACGGUGCCCCGG	GGCGUGGUGGGCAAGUUCGUCGAGUUCUACGGCAAGGGCGUGGCCGAGGUGCCGCUGGCC	-	GO:0046872//metal ion binding;GO:0052633//isocitrate hydro-lyase (cis-aconitate-forming) activity;GO:0052632//citrate hydro-lyase (cis-aconitate-forming) activity;GO:0051539//4 iron, 4 sulfur cluster binding	GO:0006099//tricarboxylic acid cycle	K01681//aconitate hydratase 1 [EC:4.2.1.3]
Candidate_46	2371.32	358.396	6.61647	2.72606	0	0	up	ATCC25795GL002486	-26.2416	1 -- 58	143 -- 202	CCACACCACCCGGUCGGGCAUCUCGGUGAUCGCGACCGGCAGAUCCACGGUGCCCCGG	GGUGUCAUGCUGGCCGGUCCGUACGCCACCAUGUUGCUGGCGGAUCUGGGUGCCGAGGUC	-	GO:0033608	GO:0008152//metabolic process	K01797//[EC:5.1.99.-];K07749//formyl-CoA transferase [EC:2.8.3.16]
Candidate_46	2371.32	358.396	6.61647	2.72606	0	0	up	ATCC25795GL000109	-25.439	495 -- 538	387 -- 436	CGGCCAGCACGUAGAGCACCGCCACCGGCAGAUCGGUCAGCUGC	GCUCGGUCGUGUUCAUCGUGGCGAGCUGGCCGGUGGCCAGCCGGUCGGCG	GO:0005622//intracellular;GO:0016021//integral to membrane	GO:0016849//phosphorus-oxygen lyase activity;GO:0004871//signal transducer activity	GO:0035556//intracellular signal transduction;GO:0009190//cyclic nucleotide biosynthetic process	K01768//adenylate cyclase [EC:4.6.1.1]
Candidate_46	2371.32	358.396	6.61647	2.72606	0	0	up	ATCC25795GL001441	-24.7882	496 -- 538	1325 -- 1369	CGGCCAGCACGUAGAGCACCGCCACCGGCAGAUCGGUCAGCUG	GCCGGUCGUGCUGACGGUGGCGGUGAUGCCGCUGAGCUACUCGAU	-	-	GO:0006810//transport	K06901//putative MFS transporter, AGZA family, xanthine/uracil permease
Candidate_46	2371.32	358.396	6.61647	2.72606	0	0	up	ATCC25795GL002064	-24.3747	42 -- 92	692 -- 745	GGUAGACCGCCGCGCCCACCGCGUUCAACGGCACCCACACCACCCGGUCGG	CUGUCUUGGGGCUGGCGGGUGGCGUUCUGGUUGUCGGCGGUGGUGGUGCUGGUC	GO:0016021//integral to membrane	GO:0022857//transmembrane transporter activity	GO:0055085//transmembrane transport	K08172//MFS transporter, MHS family, shikimate and dehydroshikimate transport protein
Candidate_46	2371.32	358.396	6.61647	2.72606	0	0	up	ATCC25795GL004921	-24.3745	450 -- 522	93 -- 172	CACCGCCACCGGCAGAUCGGUCAGCUGCAACGCGGUGGUGUGCCCGAACACCGACACCUCACCGCCCAUCGGG	GUGGCGGUGUGAAGCUGAUCUGGGCCCAGUCGACCUCCGGUGUCAUCGGACGGGCCAACGGCAUCCCGUGGCGGCUGCCC	-	GO:0004146//dihydrofolate reductase activity;GO:0050661//NADP binding	GO:0009165//nucleotide biosynthetic process;GO:0006730//one-carbon metabolic process;GO:0006545//glycine biosynthetic process;GO:0055114//oxidation-reduction process	K00287//dihydrofolate reductase [EC:1.5.1.3]
Candidate_46	2371.32	358.396	6.61647	2.72606	0	0	up	ATCC25795GL002419	-24.0448	162 -- 214	62 -- 121	CGAAGAUCGCAAGGCAUUUCGCGAGCAUCAACCACCACGGGUCGUGGCCGAAG	GUUUCUGGCGUGACUGGGACUGAAGAUCGUGUUGACAUUGUGGUGGUCGGUGCCGGCUUC	-	GO:0018667;GO:0033776	GO:0055114//oxidation-reduction process	K03379//cyclohexanone monooxygenase [EC:1.14.13.22]
Candidate_46	2371.32	358.396	6.61647	2.72606	0	0	up	ATCC25795GL000789	-23.987	470 -- 499	566 -- 595	GCUGCAACGCGGUGGUGUGCCCGAACACCG	CGAUGUUGCCGCCGCCACGCGGGCUUUGGC	-	-	-	K01971//DNA ligase (ATP) [EC:6.5.1.1]
Candidate_46	2371.32	358.396	6.61647	2.72606	0	0	up	ATCC25795GL000001	-23.5767	61 -- 86	394 -- 420	CCGCCGCGCCCACCGCGUUCAACGGC	GGCGGCGCGGGCGGUGCGGGUGGGCCG	-	-	-	-
Candidate_46	2371.32	358.396	6.61647	2.72606	0	0	up	ATCC25795GL000567	-23.3055	40 -- 59	714 -- 733	CCCACACCACCCGGUCGGGC	GGGUGUGGGGUGCCGGUCCG	-	-	-	-
Candidate_46	2371.32	358.396	6.61647	2.72606	0	0	up	ATCC25795GL003464	-22.9703	510 -- 543	290 -- 323	GGUGACGGCCAGCACGUAGAGCACCGCCACCGGC	CCCUGCUCGUGGUCGUGCACUCCGGCGGUGGUCG	GO:0009360//DNA polymerase III complex	GO:0003887//DNA-directed DNA polymerase activity;GO:0003677//DNA binding	GO:0006260//DNA replication	K02340//DNA polymerase III subunit delta [EC:2.7.7.7]
Candidate_46	2371.32	358.396	6.61647	2.72606	0	0	up	ATCC25795GL004730	-22.5873	508 -- 546	186 -- 225	CGAGGUGACGGCCAGCACGUAGAGCACCGCCACCGGCAG	GCUGCGCGAGGCCGGUCGGCAUGCCGAGGCGUUGGCCGUC	-	-	-	K12600//superkiller protein 3
Candidate_46	2371.32	358.396	6.61647	2.72606	0	0	up	ATCC25795GL005105	-22.5498	342 -- 466	176 -- 311	CCUCACCGCCCAUCGGGAUGACGGCGAACGCCAUGAUCGCCGGGAUCACCGAGAUCACCGGUGCCAUCAGAUAGAUCGGCUUGUCCACACCGGCCGGGAUCAGCCCCUCCUUGAGGGCCAGCUUG	GGGGUGGCGGUCGGGUCGAUCUAUCACCACUUCGGUAACAAGGACGCCUUGUAUCUGGCUCUGGUGGAGCGCGCCCUGGAGAUCAACGAACAGGUGAUGGCGCAGGCAUACACCGAGGAUCGCACCCCGGUCGAAC	-	-	GO:0006351//transcription, DNA-dependent	K09017//TetR/AcrR family transcriptional regulator
Candidate_46	2371.32	358.396	6.61647	2.72606	0	0	up	ATCC25795GL003632	-22.2055	234 -- 264	29 -- 64	CACCUUUCGUUCGACCAGGAUGGCCACCAGG	GUGGGCAUGGCAGGUAAAGGUCCGGACCGGUGGUCC	-	-	-	K02066//putative ABC transport system permease protein
Candidate_46	2371.32	358.396	6.61647	2.72606	0	0	up	ATCC25795GL004094	-21.7167	489 -- 544	169 -- 230	AGGUGACGGCCAGCACGUAGAGCACCGCCACCGGCAGAUCGGUCAGCUGCAACGCG	UCGGCUGCCGGUGGUGCUCCUGGACGGUGUCGAACACAGCUACUGGGAGGUCGACGAAGCGC	GO:0005886//plasma membrane	-	-	-
Candidate_46	2371.32	358.396	6.61647	2.72606	0	0	up	ATCC25795GL000539	-21.692	61 -- 127	354 -- 420	CCCGACGAUGGCACCCAGUGGCGCUUCGAGGGUGCGGUAGACCGCCGCGCCCACCGCGUUCAACGGC	GGGCUGAUCUGCUGAGGUUGUUGGGUAUGGCUCCGGGGGCGGCGGCGCGGGCGGUGCGGGUGGGCCG	-	-	-	-
Candidate_46	2371.32	358.396	6.61647	2.72606	0	0	up	ATCC25795GL003662	-21.6585	237 -- 285	292 -- 341	CCGCAUCUGCAUGCGGCCGAGCACCUUUCGUUCGACCAGGAUGGCCACC	GGCCGUAGACGACGCGUACGCCAAGGUUCGAAGUGAGCUGGGACCGGUGG	-	GO:0004316//3-oxoacyl-[acyl-carrier-protein] reductase (NADPH) activity;GO:0050661//NADP binding	GO:0030497//fatty acid elongation;GO:0055114//oxidation-reduction process	K07535//2-hydroxycyclohexanecarboxyl-CoA dehydrogenase [EC:1.1.1.-]
Candidate_46	2371.32	358.396	6.61647	2.72606	0	0	up	ATCC25795GL004201	-21.6026	478 -- 538	563 -- 630	CGGCCAGCACGUAGAGCACCGCCACCGGCAGAUCGGUCAGCUGCAACGCGGUGGUGUGCCC	GCUGCUCGGUGAGCUCGCGGCGGUGGCGGUGUUCGGCGGACAGAUCGACGAGGUGCUGACCGCGCGGG	-	-	-	-
Candidate_46	2371.32	358.396	6.61647	2.72606	0	0	up	ATCC25795GL003446	-21.5206	293 -- 348	197 -- 262	CAGCUUGAUACCGUCGGCGAGGCUCUGCAACAGCCCGAACGGACCUACCCGGUUGG	GUCGGACCGAGUGGCGCCGGAAAGAGCACGUUGUCGCGCUGUGUGAGUUUCCUGGAACGGCCAACC	GO:0005886//plasma membrane	GO:0015424//amino acid-transporting ATPase activity;GO:0005524//ATP binding	GO:0006200//ATP catabolic process;GO:0015821//methionine transport	K02071//D-methionine transport system ATP-binding protein
Candidate_46	2371.32	358.396	6.61647	2.72606	0	0	up	ATCC25795GL004697	-21.4972	43 -- 86	700 -- 748	CCGCCGCGCCCACCGCGUUCAACGGCACCCACACCACCCGGUCG	GGCGGCGCUGGGCGGCUCCCAGGGCGGCGGUGCGGUGUGGGCGGUCGGC	-	-	-	K01046//triacylglycerol lipase [EC:3.1.1.3]
Candidate_46	2371.32	358.396	6.61647	2.72606	0	0	up	ATCC25795GL002757	-21.4367	237 -- 281	631 -- 676	AUCUGCAUGCGGCCGAGCACCUUUCGUUCGACCAGGAUGGCCACC	UGGGCGUCGGCGGCUCCGGGGACGGCACGCUGGUCCUGCGCGGUGG	-	GO:0008026//ATP-dependent helicase activity;GO:0003676//nucleic acid binding;GO:0005524//ATP binding	GO:0006310//DNA recombination	K03654//ATP-dependent DNA helicase RecQ [EC:3.6.4.12]
Candidate_46	2371.32	358.396	6.61647	2.72606	0	0	up	ATCC25795GL003019	-21.4234	456 -- 523	1209 -- 1284	GCACCGCCACCGGCAGAUCGGUCAGCUGCAACGCGGUGGUGUGCCCGAACACCGACACCUCACCGCCC	CGCUGGUGGUGCAUCGGCUGGUCGACGGCCGCGCGCAGCGCCGGGCACGGGUGGCCGAACUGUUGGAGAUGGUGGG	-	GO:0005524//ATP binding;GO:0016887//ATPase activity	GO:0006200//ATP catabolic process;GO:0015833//peptide transport	K13896//microcin C transport system ATP-binding protein;K02031//peptide/nickel transport system ATP-binding protein K02032 peptide/nickel transport system ATP-binding protein
Candidate_46	2371.32	358.396	6.61647	2.72606	0	0	up	ATCC25795GL004285	-21.3827	1 -- 61	170 -- 245	CACCCACACCACCCGGUCGGGCAUCUCGGUGAUCGCGACCGGCAGAUCCACGGUGCCCCGG	GUGGAUGUUCUGGGUGGGCCUGUUGAUCACCGCGAUCGACGUGUUGGCCGCUCUAGGCCUGGCGACGUACGGGGCC	-	-	-	-
Candidate_46	2371.32	358.396	6.61647	2.72606	0	0	up	ATCC25795GL002916	-21.375	190 -- 203	228 -- 241	AGGCAUUUCGCGAG	UCCGUGAAGCGCUC	-	-	GO:0006351//transcription, DNA-dependent	K11476//GntR family transcriptional regulator, gluconate operon transcriptional repressor;K01957//glutamyl-tRNA (Gln) amidotransferase [EC:6.3.5.-]
Candidate_46	2371.32	358.396	6.61647	2.72606	0	0	up	ATCC25795GL002996	-21.2227	516 -- 562	1472 -- 1522	UGCCGUAGACACCGAUCGAGGUGACGGCCAGCACGUAGAGCACCGCC	GCGGUGGCGGGCGGGCUCCUGGUGCUGUUCGGCGUGCUGAUCUGGUGGCGG	-	GO:0008233//peptidase activity	-	K01362//[EC:3.4.21.-]
Candidate_46	2371.32	358.396	6.61647	2.72606	0	0	up	ATCC25795GL002337	-21.2109	230 -- 268	592 -- 630	CGAGCACCUUUCGUUCGACCAGGAUGGCCACCAGGACGG	GUUCGCGGUGCUGGGCUGGUUCUACCUGUCGGUGCUGCC	GO:0016021//integral to membrane	GO:0008508//bile acid:sodium symporter activity;GO:0008794//arsenate reductase (glutaredoxin) activity	GO:0006814//sodium ion transport;GO:0055114//oxidation-reduction process	K03325//arsenite transporter, ACR3 family
Candidate_46	2371.32	358.396	6.61647	2.72606	0	0	up	ATCC25795GL001206	-21.1015	508 -- 542	818 -- 852	GUGACGGCCAGCACGUAGAGCACCGCCACCGGCAG	CGCUGCUGGUCGGCGGAUCGUGCGGCAUGGCCGUC	GO:0005737//cytoplasm	GO:0030170//pyridoxal phosphate binding;GO:0004124//cysteine synthase activity;GO:0004122//cystathionine beta-synthase activity;GO:0016740//transferase activity	GO:0019343//cysteine biosynthetic process via cystathionine;GO:0006535//cysteine biosynthetic process from serine	K01697//cystathionine beta-synthase [EC:4.2.1.22]
Candidate_46	2371.32	358.396	6.61647	2.72606	0	0	up	ATCC25795GL000680	-21.0388	49 -- 74	25 -- 51	CCGCGUUCAACGGCACCCACACCACC	GGCGGGAGUGAUCGGUGGGUGUGGAGG	-	-	-	-
Candidate_46	2371.32	358.396	6.61647	2.72606	0	0	up	ATCC25795GL000491	-21.017	441 -- 493	907 -- 959	ACGCGGUGGUGUGCCCGAACACCGACACCUCACCGCCCAUCGGGAUGACGGCG	UGCGCCGCCGCGACGGGAUGCGGCCCGGGGGAGUGCGCCCGCCCCGCUGCUGC	-	-	-	-
Candidate_46	2371.32	358.396	6.61647	2.72606	0	0	up	ATCC25795GL003187	-21.0101	1 -- 26	618 -- 646	CGACCGGCAGAUCCACGGUGCCCCGG	GCUGGUUGUUCUGGGUGCCGUUCCUGGCC	-	-	-	K03446//MFS transporter, DHA2 family, multidrug resistance protein B
Candidate_46	2371.32	358.396	6.61647	2.72606	0	0	up	ATCC25795GL004611	-20.9591	230 -- 250	1232 -- 1254	CCAGGAUGGCCACCAGGACGG	GGUCCGGUGCUGGUGGUCCUGCC	-	-	-	K00155//[EC:1.2.1.-];K00130//betaine-aldehyde dehydrogenase [EC:1.2.1.8];K00128//aldehyde dehydrogenase (NAD+) [EC:1.2.1.3]
Candidate_46	2371.32	358.396	6.61647	2.72606	0	0	up	ATCC25795GL001436	-20.8916	31 -- 64	259 -- 303	CGGCACCCACACCACCCGGUCGGGCAUCUCGGUG	GCCAAGGGUGGUAUCGCGAAACUGGUGGGCGGGCAGUGGAGUUAC	-	-	-	-
Candidate_46	2371.32	358.396	6.61647	2.72606	0	0	up	ATCC25795GL001853	-20.8797	496 -- 538	81 -- 124	CGGCCAGCACGUAGAGCACCGCCACCGGCAGAUCGGUCAGCUG	GCCGAUGUGCAGCUCAACCAGGUGGCCGCCGAGGCCGGAUUGAC	-	GO:0003677//DNA binding	-	K13770//TetR/AcrR family transcriptional regulator, fatty acid metabolism regulator protein
Candidate_46	2371.32	358.396	6.61647	2.72606	0	0	up	ATCC25795GL001362	-20.8642	456 -- 565	395 -- 510	CGAUGCCGUAGACACCGAUCGAGGUGACGGCCAGCACGUAGAGCACCGCCACCGGCAGAUCGGUCAGCUGCAACGCGGUGGUGUGCCCGAACACCGACACCUCACCGCCC	GCGACGGCGUUGUGGGGUCCGGGCCCGCUGGCCGGUGUGCUGGCCGUCGUGGUGGUGCUGUUGUGCACCCGUGGGCUGCAUAUCGACGGGCUUUCGGACACGGUGGACGGGCUGGG	-	-	-	K02233//adenosylcobinamide-GDP ribazoletransferase [EC:2.7.8.26]
Candidate_46	2371.32	358.396	6.61647	2.72606	0	0	up	ATCC25795GL001057	-20.857	495 -- 538	345 -- 395	CGGCCAGCACGUAGAGCACCGCCACCGGCAGAUCGGUCAGCUGC	GCCGGUUCGGCAUCACCGGUGUCGCGGCGGAGGCCGUGUUGCCGGUCGUCG	-	GO:0030170//pyridoxal phosphate binding;GO:0009016//succinyldiaminopimelate transaminase activity	GO:0009058//biosynthetic process	K00837//[EC:2.6.1.-];K00818//acetylornithine aminotransferase [EC:2.6.1.11];K14267//N-succinyldiaminopimelate aminotransferase [EC:2.6.1.17]
Candidate_46	2371.32	358.396	6.61647	2.72606	0	0	up	ATCC25795GL004269	-20.832	1 -- 26	919 -- 946	CGACCGGCAGAUCCACGGUGCCCCGG	GCUGGUCGGCGAGGAGGGCCGCGGGGUC	GO:0005618//cell wall	GO:0003995//acyl-CoA dehydrogenase activity	GO:0055114//oxidation-reduction process	K09456//putative acyl-CoA dehydrogenase
Candidate_46	2371.32	358.396	6.61647	2.72606	0	0	up	ATCC25795GL000147	-20.6938	50 -- 65	603 -- 619	ACGGCACCCACACCAC	UGUCCGUGGGUGUGGUG	GO:0016021//integral to membrane	-	GO:0055085//transmembrane transport	K08172//MFS transporter, MHS family, shikimate and dehydroshikimate transport protein
Candidate_46	2371.32	358.396	6.61647	2.72606	0	0	up	ATCC25795GL003226	-20.6844	1 -- 26	71 -- 101	CGACCGGCAGAUCCACGGUGCCCCGG	GUUGGCCGUCGAAGGUGGUGCCGCGGUGGCC	-	GO:0030145//manganese ion binding;GO:0008936//nicotinamidase activity;GO:0005506//iron ion binding	GO:0006769//nicotinamide metabolic process;GO:0016999//antibiotic metabolic process;GO:0034355	K08281//nicotinamidase/pyrazinamidase [EC:3.5.1.19 3.5.1.-]
Candidate_46	2371.32	358.396	6.61647	2.72606	0	0	up	ATCC25795GL001330	-20.6619	31 -- 74	829 -- 875	CCGCGUUCAACGGCACCCACACCACCCGGUCGGGCAUCUCGGUG	GGUGCAGGCCAAGCUGUGGGUCCAGCACGUGGUGGCCGGCGAGCCGC	-	-	-	-
Candidate_46	2371.32	358.396	6.61647	2.72606	0	0	up	ATCC25795GL004029	-20.6414	5 -- 46	488 -- 531	GUCGGGCAUCUCGGUGAUCGCGACCGGCAGAUCCACGGUGCC	CAGCCCGUUGAGCCUGUCGGGGUUGGUCGCCGUCGGUGCCGCGG	-	-	-	K08981//putative membrane protein
Candidate_46	2371.32	358.396	6.61647	2.72606	0	0	up	ATCC25795GL001546	-20.5921	160 -- 208	148 -- 198	UCGCAAGGCAUUUCGCGAGCAUCAACCACCACGGGUCGUGGCCGAAGGA	AGCGAUUCUCAUCGUGUUCGUCAUCGCGGCGGUGGCCCUCACCGGCUUCCU	-	-	-	K02067//putative ABC transport system substrate-binding protein
Candidate_46	2371.32	358.396	6.61647	2.72606	0	0	up	ATCC25795GL001666	-20.483	435 -- 461	892 -- 918	CCGCCCAUCGGGAUGACGGCGAACGCC	GGCGGGUGGCCCUCACUACUGUUUGGG	-	GO:0016491//oxidoreductase activity	-	K00517//[EC:1.14.-.-]
Candidate_46	2371.32	358.396	6.61647	2.72606	0	0	up	ATCC25795GL000383	-20.4787	1 -- 36	556 -- 595	UCGGUGAUCGCGACCGGCAGAUCCACGGUGCCCCGG	GGCCGCAUGCCUGGCCGUCGAGGACUCUGUCACCGGGGCU	-	-	-	K07442//tRNA (adenine57-N1/adenine58-N1)-methyltransferase [EC:2.1.1.219 2.1.1.220]
Candidate_46	2371.32	358.396	6.61647	2.72606	0	0	up	ATCC25795GL003117	-20.4088	222 -- 249	512 -- 542	CAGGAUGGCCACCAGGACGGUGAGCAGC	GUCCUCGGUAUCGGUGGCCUGCCGCUCGUCG	GO:0016021//integral to membrane;GO:0030312//external encapsulating structure	-	GO:0065008;GO:0006810//transport	-
Candidate_46	2371.32	358.396	6.61647	2.72606	0	0	up	ATCC25795GL003727	-20.3868	230 -- 268	592 -- 630	CGAGCACCUUUCGUUCGACCAGGAUGGCCACCAGGACGG	GUUCGCGGUCUUGGGCUGGUUCUACCUGUCGGUGCUGCC	GO:0016021//integral to membrane	GO:0008508//bile acid:sodium symporter activity;GO:0016787//hydrolase activity;GO:0008794//arsenate reductase (glutaredoxin) activity	GO:0006814//sodium ion transport;GO:0055114//oxidation-reduction process	K03325//arsenite transporter, ACR3 family K03741 arsenate reductase [EC:1.20.4.1]
Candidate_46	2371.32	358.396	6.61647	2.72606	0	0	up	ATCC25795GL003728	-20.3868	230 -- 268	182 -- 220	CGAGCACCUUUCGUUCGACCAGGAUGGCCACCAGGACGG	GUUCGCGGUCUUGGGCUGGUUCUACCUGUCGGUGCUGCC	-	GO:0004725//protein tyrosine phosphatase activity	GO:0035335//peptidyl-tyrosine dephosphorylation	K03741//arsenate reductase [EC:1.20.4.1]
Candidate_46	2371.32	358.396	6.61647	2.72606	0	0	up	ATCC25795GL001373	-20.3833	1 -- 19	404 -- 423	CAGAUCCACGGUGCCCCGG	GUCUGGGUGCCCGCGGGGCC	GO:0005737//cytoplasm	GO:0016874//ligase activity;GO:0016415//octanoyltransferase activity;GO:0033819//lipoyl(octanoyl) transferase activity	GO:0006464//cellular protein modification process;GO:0009107//lipoate biosynthetic process	K03801//lipoyl(octanoyl) transferase [EC:2.3.1.181]
Candidate_46	2371.32	358.396	6.61647	2.72606	0	0	up	ATCC25795GL004225	-20.3712	49 -- 74	926 -- 951	CCGCGUUCAACGGCACCCACACCACC	GGCGCUGGAGGCUCGUGGGUGGGUGG	-	-	-	-
Candidate_46	2371.32	358.396	6.61647	2.72606	0	0	up	ATCC25795GL000684	-20.3097	491 -- 534	215 -- 263	CAGCACGUAGAGCACCGCCACCGGCAGAUCGGUCAGCUGCAACG	GUGGUGCAUCCCCCGUGGCGCGAACCGUACACCAGUCGAGAGAUGUUGC	GO:0005829//cytosol;GO:0005618//cell wall;GO:0005576//extracellular region;GO:0005886//plasma membrane	GO:0003677//DNA binding	GO:0006355//regulation of transcription, DNA-dependent;GO:0050708//regulation of protein secretion;GO:0052572//response to host immune response	-
Candidate_46	2371.32	358.396	6.61647	2.72606	0	0	up	ATCC25795GL001790	-20.3042	226 -- 247	648 -- 669	GGAUGGCCACCAGGACGGUGAG	CCUACACGGUGUCCUGCCACUC	-	-	-	-
Candidate_46	2371.32	358.396	6.61647	2.72606	0	0	up	ATCC25795GL001359	-20.2761	1 -- 58	979 -- 1042	CCACACCACCCGGUCGGGCAUCUCGGUGAUCGCGACCGGCAGAUCCACGGUGCCCCGG	GGUGCUGGCAGGCCAGGUCACCCUGGAGCCGGAGACGCUGGCCGACGCGGGGAUCGCGGCGGCC	-	-	-	K00865//glycerate kinase [EC:2.7.1.31]
Candidate_46	2371.32	358.396	6.61647	2.72606	0	0	up	ATCC25795GL001483	-20.2455	222 -- 268	1417 -- 1463	CGAGCACCUUUCGUUCGACCAGGAUGGCCACCAGGACGGUGAGCAGC	GCUCGUGGAGAUGGCGAUCGUGCUACGGGAGGUCUUGCGACGCGUCG	-	GO:0020037//heme binding;GO:0016705//oxidoreductase activity, acting on paired donors, with incorporation or reduction of molecular oxygen;GO:0004497//monooxygenase activity;GO:0005506//iron ion binding;GO:0009055//electron carrier activity	GO:0055114//oxidation-reduction process	K00517//[EC:1.14.-.-]
Candidate_46	2371.32	358.396	6.61647	2.72606	0	0	up	ATCC25795GL002661	-20.1468	41 -- 55	203 -- 217	CACCACCCGGUCGGG	GUGGUGGGCCGGCCC	-	GO:0017111//nucleoside-triphosphatase activity;GO:0005525//GTP binding	GO:0042254//ribosome biogenesis	K03977//GTP-binding protein
Candidate_46	2371.32	358.396	6.61647	2.72606	0	0	up	ATCC25795GL004349	-20.135	247 -- 278	630 -- 662	UGCAUGCGGCCGAGCACCUUUCGUUCGACCAG	GCGUCGCUGGUGAUGUGGAUGGGCGAGCUGGUC	GO:0005886//plasma membrane;GO:0016021//integral to membrane;GO:0005576//extracellular region	GO:0015450//P-P-bond-hydrolysis-driven protein transmembrane transporter activity	GO:0040007//growth;GO:0052059;GO:0015031//protein transport	K03076//preprotein translocase subunit SecY
Candidate_46	2371.32	358.396	6.61647	2.72606	0	0	up	ATCC25795GL003481	-20.0819	41 -- 57	1004 -- 1020	CACACCACCCGGUCGGG	GUGCGGUGGGCCAGCCC	-	GO:0020037//heme binding;GO:0050056;GO:0005506//iron ion binding;GO:0009055//electron carrier activity	GO:0055114//oxidation-reduction process	K00517//[EC:1.14.-.-]
Candidate_46	2371.32	358.396	6.61647	2.72606	0	0	up	ATCC25795GL003359	-20.0612	246 -- 338	140 -- 240	CCGUCGGCGAGGCUCUGCAACAGCCCGAACGGACCUACCCGGUUGGGGCCGAACCGCAUCUGCAUGCGGCCGAGCACCUUUCGUUCGACCAGG	GGGGGCCCAGCUCAAGCAGGAUGUGUUGGCUGCCCAUCUGGGGGCCAGUCCCGGACCGGUGCGAGAAGCGUUGCGGCAGUUGGAGAGCGAAGGGCUGGUCC	-	-	-	K11476//GntR family transcriptional regulator, gluconate operon transcriptional repressor
Candidate_46	2371.32	358.396	6.61647	2.72606	0	0	up	ATCC25795GL002075	-20.0229	494 -- 538	53 -- 104	CGGCCAGCACGUAGAGCACCGCCACCGGCAGAUCGGUCAGCUGCA	GCCGGUCGUGCAGCGUGGUCAUGGUGACCGCAGACUAGCCUGGAUUCGAUGU	-	GO:0030170//pyridoxal phosphate binding;GO:0004069//L-aspartate:2-oxoglutarate aminotransferase activity;GO:0080130//L-phenylalanine:2-oxoglutarate aminotransferase activity	GO:0009058//biosynthetic process	K00812//aspartate aminotransferase [EC:2.6.1.1]
Candidate_235	4954.36	1036.79	4.77856	2.25658	0	0	up	ATCC25795GL003889	-87.3166	338 -- 476	964 -- 1102	CCUCCGUGCAGCUCGGCCGCUUCUGGCUCUCAGCCGGAUGAUGUGCUACAAGGCGCCGUGCCGCGUGUAGUAGCACCCAAGCCCUGAGUGGUAGCGGCCGCGCUGGGACACGAACGUAAAGCGUGCAGACAGCAUAAAG	GGAGGCCCGCGCCGAGGGUGAGGACCGGGAAGCGGCCUACUACACGAUGUUCCACGGCACGGCCCAUGUCGUCAUGGGAUCGGGUCUGACCAUCGCGGGUGCGACGUUCUGCCUGCACUUCACGAACAUGCCGUACUUC	GO:0016021//integral to membrane	-	-	K06994//putative drug exporter of the RND superfamily
Candidate_235	4954.36	1036.79	4.77856	2.25658	0	0	up	ATCC25795GL001445	-61.3059	304 -- 442	1065 -- 1203	CGGAUGAUGUGCUACAAGGCGCCGUGCCGCGUGUAGUAGCACCCAAGCCCUGAGUGGUAGCGGCCGCGCUGGGACACGAACGUAAAGCGUGCAGACAGCAUAAAGGUCCGUGACCCGCAUGGGAGCCGUUAGCCCGACC	GCCUACUACACGAUGUUCCACGGCACCGCGCAUGUGGUGCUCGGUUCGGGCAUGACGAUCGCCGGCGCCAUGCUGUGCCUGCAUUUCACCCGACUGCCCUACUUCCAGACGUUGGGUAUCCCGAUGGCGUUCGGCAUGG	GO:0016021//integral to membrane	GO:0005215//transporter activity	GO:0006810//transport	K06994//putative drug exporter of the RND superfamily
Candidate_235	4954.36	1036.79	4.77856	2.25658	0	0	up	ATCC25795GL000787	-54.5971	434 -- 517	878 -- 961	CGGCCUUGGCUAAUGCGCUAGAAGGACUAGCCGGCGAUGGUCCUCCGUGCAGCUCGGCCGCUUCUGGCUCUCAGCCGGAUGAUG	GCAGGCACCGACUACGCGAUCUUCGCCGUCGGGCGCUAUCAGGAGGCGCGCGGCGCGGGUGAGGAUCGAGAGUCGGCGUACUAC	GO:0016021//integral to membrane	-	-	K06994//putative drug exporter of the RND superfamily
Candidate_235	4954.36	1036.79	4.77856	2.25658	0	0	up	ATCC25795GL000736	-47.7043	326 -- 463	976 -- 1114	CGGCCGCUUCUGGCUCUCAGCCGGAUGAUGUGCUACAAGGCGCCGUGCCGCGUGUAGUAGCACCCAAGCCCUGAGUGGUAGCGGCCGCGCUGGGACACGAACGUAAAGCGUGCAGACAGCAUAAAGGUCCGUGACCCG	GUCGGGACUGGACCGCGAAGACGCCUACUACGACAUGUUCCACGGCACGGCACACGUGGUGCUGGCCUCGGGUAUGACGAUCGCCGGCGCCACCUUGUGCCUGCACUUCACCCGACUGCCCUACUUCCAGAGCAUGGGC	GO:0016021//integral to membrane	-	-	K06994//putative drug exporter of the RND superfamily
Candidate_235	4954.36	1036.79	4.77856	2.25658	0	0	up	ATCC25795GL003209	-40.01	229 -- 318	171 -- 272	GCCGUUAGCCCGACCAUCACCAUCAGCGGCCUCGUGACUGCCGGCGCGGCCGUCAGCACCACCAGCGCUCAGCGAAACCUGACAACCUGG	CGGUGGUCGUGCUGGUCUCGUCGGUCGUGCUGGUCGCGUCGGUCGUGCUGGUCGUGGUCGUGGUGGUGGUCGCGGUGGUGGUCGUGGUGGUGCUGGUGGUCC	-	-	-	-
Candidate_235	4954.36	1036.79	4.77856	2.25658	0	0	up	ATCC25795GL001538	-38.7785	335 -- 442	959 -- 1066	CGGAUGAUGUGCUACAAGGCGCCGUGCCGCGUGUAGUAGCACCCAAGCCCUGAGUGGUAGCGGCCGCGCUGGGACACGAACGUAAAGCGUGCAGACAGCAUAAAGGUC	GCCUACUACGUCUCCUACCACGGCGUCUCGCAUGUGAUCCUGGGUUCUGGGCUCACCAUCGCCGGUGCCUGCCUCUGCCUCACCAUGACCACCCUGCCGUACUUCCGG	GO:0016021//integral to membrane	-	-	K06994//putative drug exporter of the RND superfamily
Candidate_235	4954.36	1036.79	4.77856	2.25658	0	0	up	ATCC25795GL003691	-34.7656	383 -- 517	956 -- 1090	CGGCCUUGGCUAAUGCGCUAGAAGGACUAGCCGGCGAUGGUCCUCCGUGCAGCUCGGCCGCUUCUGGCUCUCAGCCGGAUGAUGUGCUACAAGGCGCCGUGCCGCGUGUAGUAGCACCCAAGCCCUGAGUGGUAG	GCCGGAACCGACUACACCGUGUUCCUGAUCAGCCGAUACCACGAGCAGCGCCGCGCCCAAGUACCCGCCGAUCAGGCCAUCAUCCACGCCACCGCCAGCAUCGGGCGCGUCAUCCUCGCCUCCGCCGCCACCGUC	GO:0016021//integral to membrane	-	-	K06994//putative drug exporter of the RND superfamily
Candidate_235	4954.36	1036.79	4.77856	2.25658	0	0	up	ATCC25795GL000225	-32.51	375 -- 505	956 -- 1086	AUGCGCUAGAAGGACUAGCCGGCGAUGGUCCUCCGUGCAGCUCGGCCGCUUCUGGCUCUCAGCCGGAUGAUGUGCUACAAGGCGCCGUGCCGCGUGUAGUAGCACCCAAGCCCUGAGUGGUAGCGGCCGCG	UACGGAAUCUUCCUGGUGGGGCGCUACCAGGAAGGCCGCCGCCGCGGACUGGACUCCGAGGCCGCCUUCUACGCGGCACUCAGCGGUGUCGCACACAUCAUCAUCGCAUCGGCACUCACGGUGGCCGGCGC	-	-	-	K06994//putative drug exporter of the RND superfamily
Candidate_235	4954.36	1036.79	4.77856	2.25658	0	0	up	ATCC25795GL001781	-31.1303	478 -- 544	803 -- 875	CGCUACGACAGGAGAGAACGCUAGCGCCGGCCUUGGCUAAUGCGCUAGAAGGACUAGCCGGCGAUGG	GCGAUGAUCCUGCUCAGCGCGAUCAUCUUCGGCGCAGGCACCGAUUACGCCGUCUUCCUGAUCAGUCGCUAUC	GO:0016020//membrane	-	-	K06994//putative drug exporter of the RND superfamily
Candidate_235	4954.36	1036.79	4.77856	2.25658	0	0	up	ATCC25795GL002665	-27.2663	538 -- 584	739 -- 785	CCCGCUAUACCCGCAGGAGCCGAAGAGCUGCAAGCACCAGCGCUACG	GGGUUGGGCGUCCUUCGGUGAUCUGGUCGACGGGUGUGACGUGAUGC	-	-	-	K05896//segregation and condensation protein A
Candidate_235	4954.36	1036.79	4.77856	2.25658	0	0	up	ATCC25795GL001114	-27.2492	400 -- 493	579 -- 686	GACUAGCCGGCGAUGGUCCUCCGUGCAGCUCGGCCGCUUCUGGCUCUCAGCCGGAUGAUGUGCUACAAGGCGCCGUGCCGCGUGUAGUAGCACC	CUGAUCGCCACCGGGCCGGUCGCGCGACCCGGUGAAGUCCCCCGGGAGAAGACACACGUCCUGGCCGAUCUGCGCGAGGGAUUCCGCUUCAUGGUGCGCACACCGUGG	-	-	-	K08225//MFS transporter, ENTS family, enterobactin (siderophore) exporter;K08217//MFS transporter, DHA3 family, macrolide efflux protein
Candidate_235	4954.36	1036.79	4.77856	2.25658	0	0	up	ATCC25795GL002733	-27.0955	150 -- 219	235 -- 306	UCGGCUUGCAGGCCGCAACCGCCGCGUAGCCGUGGCAGUGGCACGCCACCGGACCGCGGCACAAGCGUCG	GGUGGGGCGGUCGGCGCUGUUGGUGGUCGUGGUCACCGUCGCCUGUGUGGUGCUCGGCGUCGGGUUCGCGGU	-	-	-	K02011//iron(III) transport system permease protein
Candidate_235	4954.36	1036.79	4.77856	2.25658	0	0	up	ATCC25795GL001854	-26.5801	414 -- 517	776 -- 882	CGGCCUUGGCUAAUGCGCUAGAAGGACUAGCCGGCGAUGGUCCUCCGUGCAGCUCGGCCGCUUCUGGCUCUCAGCCGGAUGAUGUGCUACAAGGCGCCGUGCCG	GCCGAGGCCGAUUAUGUCGAUCGUCGCGCGCUCGACGACUCCUGGACGCGCGUCGACUCCAGCAUUCGAGAGACCGACGAGGCCUAUGAACUUCCGCCGAGCAUGGC	-	GO:0016757//transferase activity, transferring glycosyl groups	GO:0008152//metabolic process	K00754//[EC:2.4.1.-];K05841//sterol 3beta-glucosyltransferase [EC:2.4.1.173];K14375//dTDP-L-oleandrosyltransferase [EC:2.4.1.-]
Candidate_235	4954.36	1036.79	4.77856	2.25658	0	0	up	ATCC25795GL000414	-25.6717	444 -- 486	1607 -- 1650	CGGCGAUGGUCCUCCGUGCAGCUCGGCCGCUUCUGGCUCUCAG	GCCGCUGCCGAGACGCUGCGCGAGCCGCUGCAGACCGAGACGUC	-	GO:0016833//oxo-acid-lyase activity	GO:0009073//aromatic amino acid family biosynthetic process	K01657//anthranilate synthase component I [EC:4.1.3.27]
Candidate_235	4954.36	1036.79	4.77856	2.25658	0	0	up	ATCC25795GL005112	-25.3683	251 -- 299	167 -- 226	CCAUCAGCGGCCUCGUGACUGCCGGCGCGGCCGUCAGCACCACCAGCGC	GGUGGUCGUCGGAUCGCGCUCGGCGGUGGCGUCGGCGGCCUGUUGCUGGUGGUGGUGGCG	-	GO:0008233//peptidase activity	-	K07054//
Candidate_235	4954.36	1036.79	4.77856	2.25658	0	0	up	ATCC25795GL003361	-24.924	125 -- 183	666 -- 725	AGUGGCACGCCACCGGACCGCGGCACAAGCGUCGCUGGGAGCGCUAGCGCGAAGAGCCG	UCACCGUCGGUGGCCUGAUGUACUUCGCCGUCGCCCUGCUGAUCGCGAGUUCCUCUCGGC	-	-	-	K02029//polar amino acid transport system permease protein
Candidate_235	4954.36	1036.79	4.77856	2.25658	0	0	up	ATCC25795GL002112	-24.7768	412 -- 500	1034 -- 1128	CUAGAAGGACUAGCCGGCGAUGGUCCUCCGUGCAGCUCGGCCGCUUCUGGCUCUCAGCCGGAUGAUGUGCUACAAGGCGCCGUGCCGCG	GAUCCAGCCUGAUGUGAGCCCAUACGGGGGGCAAACAGUUACGGGGCCGGCGUGGCCGAAUGUCGACGAGAACGCGCUUGCCGCGGCCGCGGCGC	-	-	-	-
Candidate_235	4954.36	1036.79	4.77856	2.25658	0	0	up	ATCC25795GL004629	-24.7491	410 -- 497	233 -- 324	GAAGGACUAGCCGGCGAUGGUCCUCCGUGCAGCUCGGCCGCUUCUGGCUCUCAGCCGGAUGAUGUGCUACAAGGCGCCGUGCCGCGUG	CUUCUACCGGCAUUUCGAAUCCAUGGAAGCGCUCGGGCUGGUGCUCAUCGACGAGUCCUUCCGCUCACUGCGCGAUAUGCUGCGCGGCGCGC	-	GO:0003677//DNA binding	GO:0006355//regulation of transcription, DNA-dependent	-
Candidate_235	4954.36	1036.79	4.77856	2.25658	0	0	up	ATCC25795GL004347	-24.6009	65 -- 128	409 -- 478	GCCGUAUCGCAAGCACGGCUGUUACCUCCAGUUGAUGUUGCUGGCAAAGAUGUAUAGCUUUCUG	CGGCAUGGGUUCGGUCAAGGGCGGCACCUUGGAGGUCGGCUACCAGAUCGGCUGCGGUAUCGAGAUGGAC	GO:0005576//extracellular region	-	GO:0051715//cytolysis in other organism	-
Candidate_235	4954.36	1036.79	4.77856	2.25658	0	0	up	ATCC25795GL003699	-24.5951	48 -- 88	445 -- 488	CUGGCAAAGAUGUAUAGCUUUCUGGAGGGCAGGUUGCACCC	GGCCGUUUCUACAGAAUGAAUCUCACCCCGACCGGCGACGUGGG	-	GO:0016705//oxidoreductase activity, acting on paired donors, with incorporation or reduction of molecular oxygen;GO:0018537	GO:0055114//oxidation-reduction process	K00320//coenzyme F420-dependent N5,N10-methenyltetrahydromethanopterin reductase [EC:1.5.99.11];K00540//[EC:1.-.-.-]
Candidate_235	4954.36	1036.79	4.77856	2.25658	0	0	up	ATCC25795GL000413	-24.5625	444 -- 486	57 -- 100	CGGCGAUGGUCCUCCGUGCAGCUCGGCCGCUUCUGGCUCUCAG	GCCGCUGCCGAGACGCUGCGCGAGCCGCUGCAGACCGAGACGUC	-	-	-	-
Candidate_235	4954.36	1036.79	4.77856	2.25658	0	0	up	ATCC25795GL001255	-24.3367	198 -- 251	207 -- 263	CUCAGCGAAACCUGACAACCUGGGGUUCGCGCUCGGCUUGCAGGCCGCAACCGC	GAGUCGUCGUGGGCAGGGCCACCAAUACGCGAGCCUUCCGAGCUUCCGGCGUCAGCG	-	GO:0016491//oxidoreductase activity	GO:0055114//oxidation-reduction process	-
Candidate_235	4954.36	1036.79	4.77856	2.25658	0	0	up	ATCC25795GL003362	-24.3206	125 -- 185	1 -- 63	GCAGUGGCACGCCACCGGACCGCGGCACAAGCGUCGCUGGGAGCGCUAGCGCGAAGAGCCG	CGUUCACCGUCGGUGGCCUGAUGUACUUCGCCGUCGCCCUGCUGAUCGCGAGUUCCUCUCGGC	GO:0016020//membrane;GO:0071944//cell periphery	-	-	K02029//polar amino acid transport system permease protein
Candidate_235	4954.36	1036.79	4.77856	2.25658	0	0	up	ATCC25795GL005183	-24.1986	132 -- 158	556 -- 585	CAAGCGUCGCUGGGAGCGCUAGCGCGA	GUUCGUGGUGAUCCUCGCGAUCUAUGCGCU	-	GO:0003824//catalytic activity	GO:0008152//metabolic process	K15663//iturin family lipopeptide synthetase C
Candidate_235	4954.36	1036.79	4.77856	2.25658	0	0	up	ATCC25795GL001143	-24.0487	522 -- 584	830 -- 894	CCCGCUAUACCCGCAGGAGCCGAAGAGCUGCAAGCACCAGCGCUACGACAGGAGAGAACGCUA	GGUCGAGCGGUGCGUACCUCGCUGGUGAUCUCCGCGUUCGUCGUCGUGAUGAUUUCCCUUGCGGU	-	-	-	K02066//putative ABC transport system permease protein
Candidate_235	4954.36	1036.79	4.77856	2.25658	0	0	up	ATCC25795GL000302	-24.0416	482 -- 539	1108 -- 1166	CGACAGGAGAGAACGCUAGCGCCGGCCUUGGCUAAUGCGCUAGAAGGACUAGCCGGCG	GCGUCCCAUCUCUGCGGUCCUGGUCACCGUAUGCGCCUUCUUCCUGAUCCUGUGGUUGC	-	-	-	K03457//nucleobase:cation symporter-1, NCS1 family
Candidate_235	4954.36	1036.79	4.77856	2.25658	0	0	up	ATCC25795GL001420	-23.9392	461 -- 505	710 -- 756	AUGCGCUAGAAGGACUAGCCGGCGAUGGUCCUCCGUGCAGCUCGG	UACAGCGACUUCCUGAUGGGCGCAUGCCGGCGAGCGGGUUUCGAGCC	-	GO:0003700//sequence-specific DNA binding transcription factor activity;GO:0003677//DNA binding	GO:0006355//regulation of transcription, DNA-dependent	K05817//LysR family transcriptional regulator, hca operon transcriptional activator;K09681//LysR family transcriptional regulator, transcription activator of glutamate synthase operon
Candidate_235	4954.36	1036.79	4.77856	2.25658	0	0	up	ATCC25795GL002424	-23.7349	462 -- 587	856 -- 982	CGACCCGCUAUACCCGCAGGAGCCGAAGAGCUGCAAGCACCAGCGCUACGACAGGAGAGAACGCUAGCGCCGGCCUUGGCUAAUGCGCUAGAAGGACUAGCCGGCGAUGGUCCUCCGUGCAGCUCG	GCACCCCGACCAUGUGCAGUGCCGGCUCGUCGUCGACGACUUCCGCGACCUGUCCGCGGCGAUCGCGCGCUGUCGCCGAAUGCUCGACCUGGACGCCGAUCCGGCCGCUGUCGUGGACGCGUUGAGC	-	GO:0003677//DNA binding;GO:0043733;GO:0008168//methyltransferase activity	GO:0006281//DNA repair;GO:0006351//transcription, DNA-dependent	K13529//AraC family transcriptional regulator, regulatory protein of adaptative response / DNA-3-methyladenine glycosylase II [EC:3.2.2.21]
Candidate_235	4954.36	1036.79	4.77856	2.25658	0	0	up	ATCC25795GL002320	-23.3965	139 -- 201	530 -- 593	CCGCCGCGUAGCCGUGGCAGUGGCACGCCACCGGACCGCGGCACAAGCGUCGCUGGGAGCGCU	GGCUGGCGCAUCGGGGUCGUCACCGUUGCGGUGCUGUGUGCGCUGUCGGCAAUGGCUUUCGUGA	-	-	-	K08224//MFS transporter, YNFM family, putative membrane transport protein
Candidate_235	4954.36	1036.79	4.77856	2.25658	0	0	up	ATCC25795GL004139	-23.1469	456 -- 494	1066 -- 1104	GGACUAGCCGGCGAUGGUCCUCCGUGCAGCUCGGCCGCU	CCUGAUCGAACGCUUCAGCGGGCAUGAUGGGUCCGGUGA	-	GO:0016874//ligase activity	-	K01911//O-succinylbenzoic acid--CoA ligase [EC:6.2.1.26]
Candidate_235	4954.36	1036.79	4.77856	2.25658	0	0	up	ATCC25795GL002889	-23.1032	385 -- 426	2191 -- 2232	AGGCGCCGUGCCGCGUGUAGUAGCACCCAAGCCCUGAGUGGU	UCCGCGGCACGGCGUCAUCUUCAUCGUCGUCCGGGACCACCA	-	-	-	-
Candidate_235	4954.36	1036.79	4.77856	2.25658	0	0	up	ATCC25795GL004002	-23.0391	412 -- 451	481 -- 525	GCUCUCAGCCGGAUGAUGUGCUACAAGGCGCCGUGCCGCG	CGAGAUCUCGUCCUGCUACUCGAUGACCGAACCGCUGGCCGGCGC	GO:0005829//cytosol	GO:0050660//flavin adenine dinucleotide binding;GO:0003995//acyl-CoA dehydrogenase activity	GO:0055114//oxidation-reduction process	K00249//acyl-CoA dehydrogenase [EC:1.3.99.3]
Candidate_235	4954.36	1036.79	4.77856	2.25658	0	0	up	ATCC25795GL004696	-23.0379	463 -- 502	532 -- 579	CGCUAGAAGGACUAGCCGGCGAUGGUCCUCCGUGCAGCUC	GUGAUCUUCCUGAUCUGCAACUACCUGCUGCAGGUGGCCUACGUCGAG	-	-	-	K00680//[EC:2.3.1.-]
Candidate_235	4954.36	1036.79	4.77856	2.25658	0	0	up	ATCC25795GL000097	-23.0173	295 -- 312	945 -- 963	AGCCCGACCAUCACCAUC	UCGGGCUGGUGGUGCGUGG	-	-	-	-
Candidate_235	4954.36	1036.79	4.77856	2.25658	0	0	up	ATCC25795GL001655	-22.9412	280 -- 318	374 -- 415	GCCGUUAGCCCGACCAUCACCAUCAGCGGCCUCGUGACU	CGGCUAUCGGGUCGGUGCGGUGGGUGUGUGUUGGAGUGCUGA	-	-	-	-
Candidate_235	4954.36	1036.79	4.77856	2.25658	0	0	up	ATCC25795GL001620	-22.8966	386 -- 423	326 -- 364	CGCCGUGCCGCGUGUAGUAGCACCCAAGCCCUGAGUGG	GCGGCACGGAUGGGCGUCGUCACGGGCCAGGGACUCAUC	-	-	-	K03322//manganese transport protein
Candidate_235	4954.36	1036.79	4.77856	2.25658	0	0	up	ATCC25795GL002773	-22.831	1 -- 45	303 -- 347	UGCGGCGGCGGCUUGCAGUAAAGUCGCGCCGGUGCUACUUGGGCC	AUGCCGCCGCCGAUGCGUUACGCAAUCAGCGCAGCCGCCUCCCGG	-	-	-	K07642//two-component system, OmpR family, sensor histidine kinase BaeS [EC:2.7.13.3];K02484//two-component system, OmpR family, sensor kinase [EC:2.7.13.3];K07636//two-component system, OmpR family, phosphate regulon sensor histidine kinase PhoR [EC:2.7.13.3]
Candidate_235	4954.36	1036.79	4.77856	2.25658	0	0	up	ATCC25795GL001502	-22.7526	451 -- 483	896 -- 930	CGAUGGUCCUCCGUGCAGCUCGGCCGCUUCUGG	GCUUCCGGGACAAGUACGUCGCAGCCGGUGGGACC	-	GO:0016746//transferase activity, transferring acyl groups	-	K00680//[EC:2.3.1.-]
Candidate_235	4954.36	1036.79	4.77856	2.25658	0	0	up	ATCC25795GL004036	-22.678	236 -- 349	42 -- 157	GACAGCAUAAAGGUCCGUGACCCGCAUGGGAGCCGUUAGCCCGACCAUCACCAUCAGCGGCCUCGUGACUGCCGGCGCGGCCGUCAGCACCACCAGCGCUCAGCGAAACCUGAC	CUGCUCGUCUACGGGCUGCUGGGUCUGGUGACCGACGCGAUCGUGCGCUGGCUGGAGCGGUGGGCGCUGCGCUGGCAGCCGGGUGGGUCGCGAUGAGCGCCGUCGUACGUGGGCUG	GO:0005886//plasma membrane	GO:0005524//ATP binding;GO:0016887//ATPase activity;GO:0005215//transporter activity	GO:0006810//transport;GO:0006200//ATP catabolic process	K15555//sulfonate transport system ATP-binding protein [EC:3.6.3.-]
Candidate_235	4954.36	1036.79	4.77856	2.25658	0	0	up	ATCC25795GL003901	-22.6482	457 -- 508	2833 -- 2894	CUAAUGCGCUAGAAGGACUAGCCGGCGAUGGUCCUCCGUGCAGCUCGGCCGC	GAUUACGCGAGGGUGACGGUCGUGACUACCAGGGGGCCCGCAACACCAAGUUCGUGCUGGCG	-	GO:0003676//nucleic acid binding;GO:0005524//ATP binding;GO:0008026//ATP-dependent helicase activity	-	K03578//ATP-dependent helicase HrpA [EC:3.6.4.13]
Candidate_235	4954.36	1036.79	4.77856	2.25658	0	0	up	ATCC25795GL002996	-22.6293	302 -- 325	1170 -- 1195	CAUGGGAGCCGUUAGCCCGACCAU	GUGCCCUCGGCGGCUCGGUGCUGGUG	-	GO:0008233//peptidase activity	-	K01362//[EC:3.4.21.-]
Candidate_235	4954.36	1036.79	4.77856	2.25658	0	0	up	ATCC25795GL003572	-22.6269	296 -- 311	424 -- 440	GCCCGACCAUCACCAU	CGGAGCUGGUGGUGGUG	-	-	-	-
Candidate_235	4954.36	1036.79	4.77856	2.25658	0	0	up	ATCC25795GL003299	-22.4552	458 -- 504	948 -- 997	UGCGCUAGAAGGACUAGCCGGCGAUGGUCCUCCGUGCAGCUCGGCCG	GCGCGAUCUCCGAUGCCGCCCGCACCAUCAGCUACUACGUCGACGCCGGC	-	GO:0016597//amino acid binding;GO:0008773//[protein-PII] uridylyltransferase activity;GO:0046872//metal ion binding;GO:0008081//phosphoric diester hydrolase activity	GO:0009399//nitrogen fixation	K00990//[protein-PII] uridylyltransferase [EC:2.7.7.59]
Candidate_235	4954.36	1036.79	4.77856	2.25658	0	0	up	ATCC25795GL000079	-22.3167	295 -- 311	542 -- 560	GCCCGACCAUCACCAUC	UGGGACCUGGUGGUGGUGG	-	GO:0005524//ATP binding;GO:0016887//ATPase activity	GO:0006200//ATP catabolic process;GO:0071722//detoxification of arsenic-containing substance	K01529//[EC:3.6.1.-]
Candidate_235	4954.36	1036.79	4.77856	2.25658	0	0	up	ATCC25795GL003429	-22.3066	170 -- 233	446 -- 512	CCUGGGGUUCGCGCUCGGCUUGCAGGCCGCAACCGCCGCGUAGCCGUGGCAGUGGCACGCCACC	GGACCCCGGGUGGCUCAUCGGGCGGUUCGGCGGCGGCGGUCGCAGCAGGCAUCGUGCCGUGCGCGGG	-	GO:0016787//hydrolase activity	-	K01471//6-aminohexanoate-cyclic-dimer hydrolase [EC:3.5.2.12];K01426//amidase [EC:3.5.1.4];K01506//[EC:3.5.-.-]
Candidate_235	4954.36	1036.79	4.77856	2.25658	0	0	up	ATCC25795GL001491	-22.2797	133 -- 193	1289 -- 1358	UAGCCGUGGCAGUGGCACGCCACCGGACCGCGGCACAAGCGUCGCUGGGAGCGCUAGCGCG	GUCGGCACCGCCGCCGGGGUGGCACUCGGGGCCAUCAUCGUCGCGGUGUUGGGACCCUCGCCGAUCGCGU	-	-	-	-
Candidate_235	4954.36	1036.79	4.77856	2.25658	0	0	up	ATCC25795GL003861	-22.2748	469 -- 487	2207 -- 2225	CCGGCGAUGGUCCUCCGUG	GGCCGCUACCAGGAGGCGC	-	-	GO:0009987//cellular process	K06886//hemoglobin;K03556//LuxR family transcriptional regulator, maltose regulon positive regulatory protein
Candidate_235	4954.36	1036.79	4.77856	2.25658	0	0	up	ATCC25795GL003867	-22.272	120 -- 178	94 -- 159	CACGCCACCGGACCGCGGCACAAGCGUCGCUGGGAGCGCUAGCGCGAAGAGCCGUAUCG	GUGCGAUGGCCCUGGUCGGCCCGGAUACGCAGUGACCCCGCGCCGUGCGGGAUUCGCCGGCAUAGC	-	GO:0016887//ATPase activity;GO:0005524//ATP binding	GO:0006200//ATP catabolic process	K03924//MoxR-like ATPase [EC:3.6.3.-]
Candidate_235	4954.36	1036.79	4.77856	2.25658	0	0	up	ATCC25795GL004498	-22.1605	167 -- 247	1804 -- 1886	GCGAAACCUGACAACCUGGGGUUCGCGCUCGGCUUGCAGGCCGCAACCGCCGCGUAGCCGUGGCAGUGGCACGCCACCGGA	CGCUUCGGGAUUAGUGGACAAGUUCGUUGACGACUUCGGUGUUUGGGCCGGCGCAUCGGUAUUGCUACGACCGUGGGAGGCCU	-	-	-	-
Candidate_235	4954.36	1036.79	4.77856	2.25658	0	0	up	ATCC25795GL002392	-22.1576	456 -- 483	435 -- 463	CGAUGGUCCUCCGUGCAGCUCGGCCGCU	GCUGCCAUGGAGGCACGGUGGGCGGGCGA	-	-	-	-
Candidate_235	4954.36	1036.79	4.77856	2.25658	0	0	up	ATCC25795GL003709	-22.1521	414 -- 465	185 -- 236	CUCGGCCGCUUCUGGCUCUCAGCCGGAUGAUGUGCUACAAGGCGCCGUGCCG	GAGAAGGCGAACAUCGAGAACGCGGCGAACUACAUGGUGGCCAAGGCUCGGC	-	-	-	-
Candidate_235	4954.36	1036.79	4.77856	2.25658	0	0	up	ATCC25795GL001174	-22.1028	399 -- 416	988 -- 1005	CCGCGUGUAGUAGCACCC	GGCGCACAUCAUCGAGGG	GO:0005737//cytoplasm;GO:0009318//exodeoxyribonuclease VII complex	GO:0003676//nucleic acid binding;GO:0008855//exodeoxyribonuclease VII activity	GO:0090305//nucleic acid phosphodiester bond hydrolysis;GO:0006308//DNA catabolic process	K03601//exodeoxyribonuclease VII large subunit [EC:3.1.11.6]
Candidate_235	4954.36	1036.79	4.77856	2.25658	0	0	up	ATCC25795GL001872	-21.9739	449 -- 502	2695 -- 2756	CGCUAGAAGGACUAGCCGGCGAUGGUCCUCCGUGCAGCUCGGCCGCUUCUGGCU	GCGAUCUUCCUGAACGGCAACGGCAUACCUGAUCUGGAUGUGCGUGGCCAGCGAGUGACCGA	-	GO:0043169//cation binding;GO:0019156//isoamylase activity	GO:0005980//glycogen catabolic process	K02438//glycogen operon protein GlgX [EC:3.2.1.-]
Candidate_235	4954.36	1036.79	4.77856	2.25658	0	0	up	ATCC25795GL003489	-21.9064	444 -- 516	293 -- 372	GGCCUUGGCUAAUGCGCUAGAAGGACUAGCCGGCGAUGGUCCUCCGUGCAGCUCGGCCGCUUCUGGCUCUCAG	UCGUGGCCGAAGAUGCCCCCAACACAGACCUACCUGAAAACACCGCGCACAGCGAGGAACUGCCGGCGAAGCUGAGAGUC	-	GO:0004540//ribonuclease activity;GO:0003743//translation initiation factor activity	GO:0006413//translational initiation;GO:0006396//RNA processing	K08300//ribonuclease E [EC:3.1.26.12]
Candidate_235	4954.36	1036.79	4.77856	2.25658	0	0	up	ATCC25795GL004285	-21.7081	283 -- 318	445 -- 485	GCCGUUAGCCCGACCAUCACCAUCAGCGGCCUCGUG	CGGCACGUCGGUUGGUGGUGCUGGUCGAUCCCGCGACGCAC	-	-	-	-
Candidate_235	4954.36	1036.79	4.77856	2.25658	0	0	up	ATCC25795GL000064	-21.6655	296 -- 310	890 -- 904	CCCGACCAUCACCAU	GGGCUGGUGGUGGUG	-	-	-	-
Candidate_235	4954.36	1036.79	4.77856	2.25658	0	0	up	ATCC25795GL004630	-21.6608	409 -- 425	1060 -- 1076	GGCGCCGUGCCGCGUGU	CCGCGGCGCGGUGCGCA	-	GO:0051537//2 iron, 2 sulfur cluster binding;GO:0046872//metal ion binding;GO:0016491//oxidoreductase activity;GO:0009055//electron carrier activity	GO:0055114//oxidation-reduction process	K00540//[EC:1.-.-.-];K07006//;K07140//
Candidate_235	4954.36	1036.79	4.77856	2.25658	0	0	up	ATCC25795GL002334	-21.6484	245 -- 338	1053 -- 1152	GGUCCGUGACCCGCAUGGGAGCCGUUAGCCCGACCAUCACCAUCAGCGGCCUCGUGACUGCCGGCGCGGCCGUCAGCACCACCAGCGCUCAGCG	CCGGCUUUCUGGGCGUGGCACUGGCCGUGGGCUGGACCGUCAGCGAGAUCCUGAGCGCUUCGGCCGAUCGCCGUGGGGUCGUGGUCCGGAUCGUGGUCGC	-	-	-	K03446//MFS transporter, DHA2 family, multidrug resistance protein B;K08169//MFS transporter, DHA2 family, multidrug resistance protein
Candidate_235	4954.36	1036.79	4.77856	2.25658	0	0	up	ATCC25795GL004648	-21.5866	219 -- 273	145 -- 203	GCGGCCGUCAGCACCACCAGCGCUCAGCGAAACCUGACAACCUGGGGUUCGCGCU	CGGUGGCGGUCGGGGGUUGGGGCGUGAGUACGCGUUGCUGUUGGCAUCCCGGGGCGCGA	-	GO:0016491//oxidoreductase activity;GO:0000166//nucleotide binding	GO:0055114//oxidation-reduction process	K00100//[EC:1.1.1.-] K01726 [EC:4.2.1.-];K00540//[EC:1.-.-.-]
Candidate_235	4954.36	1036.79	4.77856	2.25658	0	0	up	ATCC25795GL004365	-21.5706	182 -- 242	273 -- 334	ACCUGACAACCUGGGGUUCGCGCUCGGCUUGCAGGCCGCAACCGCCGCGUAGCCGUGGCAG	UGGACUGGGUGGAUCCGAUCCUGGGCGCGACCGAAACGUUGCAGGUGGCCACCGGCAUCGUC	-	GO:0016705//oxidoreductase activity, acting on paired donors, with incorporation or reduction of molecular oxygen	GO:0055114//oxidation-reduction process	-
Candidate_235	4954.36	1036.79	4.77856	2.25658	0	0	up	ATCC25795GL002005	-21.52	425 -- 502	1426 -- 1503	CGCUAGAAGGACUAGCCGGCGAUGGUCCUCCGUGCAGCUCGGCCGCUUCUGGCUCUCAGCCGGAUGAUGUGCUACAAG	GCGAUCGACCUGAUCGACGAGGCCGGUGCCAGGAUGCGCAUCCGCCGGAUGACCGCGCCGCCGGACCUGCGCGAGUUC	-	GO:0017111//nucleoside-triphosphatase activity;GO:0005524//ATP binding;GO:0008233//peptidase activity	GO:0006508//proteolysis	K03696//ATP-dependent Clp protease ATP-binding subunit ClpC
Candidate_235	4954.36	1036.79	4.77856	2.25658	0	0	up	ATCC25795GL002183	-21.5197	147 -- 224	1570 -- 1655	CGCGCUCGGCUUGCAGGCCGCAACCGCCGCGUAGCCGUGGCAGUGGCACGCCACCGGACCGCGGCACAAGCGUCGCUG	GCGCGGGCGGCAGCGGCGGCGGUGACGGCGGCGCGGGUGGCAGCGUCGGAAUGCUGGCGGUGUUCGGCGCCGGUGGCCGCGGCGGC	-	-	-	-
Candidate_235	4954.36	1036.79	4.77856	2.25658	0	0	up	ATCC25795GL004357	-21.5127	289 -- 346	841 -- 899	AGCAUAAAGGUCCGUGACCCGCAUGGGAGCCGUUAGCCCGACCAUCACCAUCAGCGGC	UCGUGUGCAGGUCGUCGGGCAGGCCGUCGGCGCCGAACGGGCCCUCGUGGUGGUCGCCG	GO:0005622//intracellular	GO:0003700//sequence-specific DNA binding transcription factor activity;GO:0043565//sequence-specific DNA binding;GO:0000156//phosphorelay response regulator activity	GO:0035556//intracellular signal transduction;GO:0000160//two-component signal transduction system (phosphorelay);GO:0006355//regulation of transcription, DNA-dependent	K02479//two-component system, NarL family, response regulator;K07692//two-component system, NarL family, response regulator DegU
Candidate_235	4954.36	1036.79	4.77856	2.25658	0	0	up	ATCC25795GL004987	-21.5034	456 -- 473	33 -- 50	CCGUGCAGCUCGGCCGCU	GGUACGUUGAGCCGGUGA	-	-	GO:0008152//metabolic process	K00100//[EC:1.1.1.-];K00059//3-oxoacyl-[acyl-carrier protein] reductase [EC:1.1.1.100]
Candidate_235	4954.36	1036.79	4.77856	2.25658	0	0	up	ATCC25795GL004248	-21.4842	414 -- 479	315 -- 395	GGUCCUCCGUGCAGCUCGGCCGCUUCUGGCUCUCAGCCGGAUGAUGUGCUACAAGGCGCCGUGCCG	CCAGGAUGGCCCGGUCGCUGGCGGGGAUGAAGAGUCCGGCCGGAUACACCCUUGAGGACAUGGCCGAUGACGCGGCAGGGC	-	GO:0016746//transferase activity, transferring acyl groups;GO:0016787//hydrolase activity	-	K01175//[EC:3.1.-.-];K01259//proline iminopeptidase [EC:3.4.11.5];K00433//chloride peroxidase [EC:1.11.1.10]
Candidate_235	4954.36	1036.79	4.77856	2.25658	0	0	up	ATCC25795GL002794	-21.4185	1 -- 24	592 -- 615	AGUCGCGCCGGUGCUACUUGGGCC	UCAGUGCGGUCACCCUGAACCCGG	GO:0005576//extracellular region	-	-	K02067//putative ABC transport system substrate-binding protein
Candidate_235	4954.36	1036.79	4.77856	2.25658	0	0	up	ATCC25795GL002476	-21.4182	3 -- 50	543 -- 594	CCCAAUGCGGCGGCGGCUUGCAGUAAAGUCGCGCCGGUGCUACUUGGG	GGGUGCACGCCGCCGUCAUGUCCGGAGCCCUCGGCGCGGCCGGGACAAGCCC	-	-	GO:0006351//transcription, DNA-dependent	K03577//TetR/AcrR family transcriptional regulator, acrAB operon repressor;K09017//TetR/AcrR family transcriptional regulator
Candidate_235	4954.36	1036.79	4.77856	2.25658	0	0	up	ATCC25795GL005169	-21.3953	482 -- 539	175 -- 234	CGACAGGAGAGAACGCUAGCGCCGGCCUUGGCUAAUGCGCUAGAAGGACUAGCCGGCG	GCUGUGGGCUCUCGCGGUGGUGGCGGGCGCCGGUUACGGCAUCUUCCUGAUCACCGUCGC	-	-	-	-
Candidate_235	4954.36	1036.79	4.77856	2.25658	0	0	up	ATCC25795GL005088	-21.3691	452 -- 480	27 -- 55	UGGUCCUCCGUGCAGCUCGGCCGCUUCUG	GCGAGGAGGUGAACGUGGCCGGCGAAGAC	-	GO:0046872//metal ion binding;GO:0008728//GTP diphosphokinase activity;GO:0005524//ATP binding;GO:0008081//phosphoric diester hydrolase activity;GO:0016301//kinase activity;GO:0005525//GTP binding	GO:0015970;GO:0016310//phosphorylation	K00951//GTP pyrophosphokinase [EC:2.7.6.5]
Candidate_235	4954.36	1036.79	4.77856	2.25658	0	0	up	ATCC25795GL001729	-21.3306	387 -- 421	799 -- 834	CCGUGCCGCGUGUAGUAGCACCCAAGCCCUGAGUG	GGCACGGCGCCGCAUCCUCGUAUUACCGGUUCUCAC	-	-	-	K01710//dTDP-glucose 4,6-dehydratase [EC:4.2.1.46];K00329//NADH dehydrogenase [EC:1.6.5.3] K00356 NADH dehydrogenase [EC:1.6.99.3]
Candidate_235	4954.36	1036.79	4.77856	2.25658	0	0	up	ATCC25795GL002187	-21.3188	133 -- 189	253 -- 318	CGUGGCAGUGGCACGCCACCGGACCGCGGCACAAGCGUCGCUGGGAGCGCUAGCGCG	GCAUCGUCACCAAGUUCGGGCUCAUCCUCGCGGCAGUACUCGUCGUGACCCUCGCUGUUUUCGCGC	-	-	-	-
Candidate_235	4954.36	1036.79	4.77856	2.25658	0	0	up	ATCC25795GL001216	-21.3002	283 -- 316	775 -- 808	CGUUAGCCCGACCAUCACCAUCAGCGGCCUCGUG	GCAGUCACUGGUCAGUUGGGAGUCGCUGGGGCAU	-	-	-	-
Candidate_235	4954.36	1036.79	4.77856	2.25658	0	0	up	ATCC25795GL001743	-21.2924	410 -- 443	366 -- 402	CCGGAUGAUGUGCUACAAGGCGCCGUGCCGCGUG	GGCCUACCGACGCGAUGUCUUCCGCAGCUCGGUGCGC	-	GO:0016787//hydrolase activity	GO:0008152//metabolic process	K01066//esterase / lipase [EC:3.1.1.-]
Candidate_235	4954.36	1036.79	4.77856	2.25658	0	0	up	ATCC25795GL001720	-21.2788	119 -- 184	236 -- 311	CAGUGGCACGCCACCGGACCGCGGCACAAGCGUCGCUGGGAGCGCUAGCGCGAAGAGCCGUAUCGC	GUCGUCUCGGUGGCCUUGGCGACGAUGUUCGCAGCACUGCUGACCCCGUUGGUCGAUUUCAUGCAUCGGCGUCGCG	-	-	-	-
Candidate_235	4954.36	1036.79	4.77856	2.25658	0	0	up	ATCC25795GL000695	-21.243	52 -- 91	4115 -- 4154	UUGCUGGCAAAGAUGUAUAGCUUUCUGGAGGGCAGGUUGC	GACGACCCGAUCUACAUGGAGAAGGACUACGCCGUCGACG	-	GO:0016041//glutamate synthase (ferredoxin) activity	GO:0006807//nitrogen compound metabolic process;GO:0006537//glutamate biosynthetic process;GO:0055114//oxidation-reduction process	K00265//glutamate synthase (NADPH/NADH) large chain [EC:1.4.1.13 1.4.1.14]
Candidate_235	4954.36	1036.79	4.77856	2.25658	0	0	up	ATCC25795GL004797	-21.2278	134 -- 198	1405 -- 1471	CCGCGUAGCCGUGGCAGUGGCACGCCACCGGACCGCGGCACAAGCGUCGCUGGGAGCGCUAGCGC	GGCGCUGUCGGACACCACCACCGUCGAGUACGGCCCCGGCGCCGAGCCCGCAGCCGCCGCGGUCGCG	-	-	-	-
Candidate_235	4954.36	1036.79	4.77856	2.25658	0	0	up	ATCC25795GL004574	-21.1867	440 -- 480	32 -- 78	UGGUCCUCCGUGCAGCUCGGCCGCUUCUGGCUCUCAGCCGG	ACCAGGUGGCACGGCAUCGAGUCGGUGAGCUAGUCUUUGUUUCGGUC	-	GO:0030170//pyridoxal phosphate binding;GO:0004124//cysteine synthase activity;GO:0016787//hydrolase activity;GO:0003961//O-acetylhomoserine aminocarboxypropyltransferase activity	GO:0071266//'de novo' L-methionine biosynthetic process;GO:0019344//cysteine biosynthetic process	K01740//O-acetylhomoserine (thiol)-lyase [EC:2.5.1.49]
Candidate_235	4954.36	1036.79	4.77856	2.25658	0	0	up	ATCC25795GL003991	-21.1819	414 -- 443	244 -- 275	CCGGAUGAUGUGCUACAAGGCGCCGUGCCG	GGCCUACUGCAACGCGACGUCCACGGCACGGC	-	-	-	K03294//basic amino acid/polyamine antiporter, APA family
Candidate_235	4954.36	1036.79	4.77856	2.25658	0	0	up	ATCC25795GL003872	-21.1763	298 -- 335	310 -- 350	CCGUGACCCGCAUGGGAGCCGUUAGCCCGACCAUCACC	GGUCCUGGUGCGUGAGACCCUCGGCGACCGGGCGGUCGUGG	-	-	-	-
Candidate_235	4954.36	1036.79	4.77856	2.25658	0	0	up	ATCC25795GL000712	-21.1581	396 -- 426	253 -- 283	AGGCGCCGUGCCGCGUGUAGUAGCACCCAAG	UCCGCGGCGCGGAUUCAUGGUCGUGAGGUUC	-	-	GO:0006351//transcription, DNA-dependent	K11475//GntR family transcriptional regulator, vanillate catabolism transcriptional regulator
Candidate_235	4954.36	1036.79	4.77856	2.25658	0	0	up	ATCC25795GL002929	-21.1437	412 -- 450	569 -- 608	CUCUCAGCCGGAUGAUGUGCUACAAGGCGCCGUGCCGCG	GAGAUCGGCACCAUCAUCGGCCAGUUCCGCGGCGCGGCGC	-	GO:0010181//FMN binding;GO:0016629//12-oxophytodienoate reductase activity	GO:0055114//oxidation-reduction process	K10680//N-ethylmaleimide reductase [EC:1.-.-.-]
Candidate_235	4954.36	1036.79	4.77856	2.25658	0	0	up	ATCC25795GL004528	-21.1033	49 -- 88	247 -- 293	CUGGCAAAGAUGUAUAGCUUUCUGGAGGGCAGGUUGCACC	GACCACGGCUGCGAGUCGAAGCGCCGACCUCCCGCUGGCCGACGUGG	-	GO:0003824//catalytic activity	-	K01618//[EC:4.1.1.-];K01826//5-carboxymethyl-2-hydroxymuconate isomerase [EC:5.3.3.10];K01828//[EC:5.3.3.-]
Candidate_235	4954.36	1036.79	4.77856	2.25658	0	0	up	ATCC25795GL001836	-21.0983	296 -- 312	453 -- 470	AGCCCGACCAUCACCAU	UCGGGUCUGGUGGUGGUG	-	GO:0030170//pyridoxal phosphate binding;GO:0008483//transaminase activity	GO:0008152//metabolic process	K00837//[EC:2.6.1.-];K00818//acetylornithine aminotransferase [EC:2.6.1.11];K09251//putrescine aminotransferase [EC:2.6.1.82]
Candidate_235	4954.36	1036.79	4.77856	2.25658	0	0	up	ATCC25795GL000710	-21.0908	440 -- 502	1 -- 63	CGCUAGAAGGACUAGCCGGCGAUGGUCCUCCGUGCAGCUCGGCCGCUUCUGGCUCUCAGCCGG	GCGAUGUUCCCUGUUGUCCGCAUACCCGAGGCAGCGGGUCGAUUGUGAGGAUGAAGAGUGGCC	-	GO:0004300//enoyl-CoA hydratase activity;GO:0016853//isomerase activity	GO:0008152//metabolic process	K01692//enoyl-CoA hydratase [EC:4.2.1.17]
Candidate_235	4954.36	1036.79	4.77856	2.25658	0	0	up	ATCC25795GL000877	-21.0619	398 -- 426	194 -- 226	AGGCGCCGUGCCGCGUGUAGUAGCACCCA	UCCGCGGCACAGGCGGUACAGCACAAUCGGGGU	-	-	-	K00540//[EC:1.-.-.-]
Candidate_235	4954.36	1036.79	4.77856	2.25658	0	0	up	ATCC25795GL001662	-21.0349	458 -- 505	443 -- 492	AUGCGCUAGAAGGACUAGCCGGCGAUGGUCCUCCGUGCAGCUCGGCCG	UACGAGUUCACCCUGUUCCUGCUGCGCAACCCGGAGGCACGCGAGCGGGU	-	-	GO:0006351//transcription, DNA-dependent	K09017//TetR/AcrR family transcriptional regulator;K03577//TetR/AcrR family transcriptional regulator, acrAB operon repressor
Candidate_235	4954.36	1036.79	4.77856	2.25658	0	0	up	ATCC25795GL002585	-21.0252	414 -- 487	1489 -- 1567	CCGGCGAUGGUCCUCCGUGCAGCUCGGCCGCUUCUGGCUCUCAGCCGGAUGAUGUGCUACAAGGCGCCGUGCCG	GGCCGUCGCCGUGGAGCGCGCAUUGGUCGAAUCGGGGCGGGUGGCCUAUCUGCUCGACGGUGACAAUCUGCGGCACGGC	-	GO:0004020//adenylylsulfate kinase activity;GO:0004781//sulfate adenylyltransferase (ATP) activity;GO:0005524//ATP binding;GO:0003924//GTPase activity;GO:0005525//GTP binding	GO:0000103//sulfate assimilation;GO:0006184//GTP catabolic process;GO:0016310//phosphorylation	K00955//bifunctional enzyme CysN/CysC [EC:2.7.7.4 2.7.1.25]
Candidate_235	4954.36	1036.79	4.77856	2.25658	0	0	up	ATCC25795GL001480	-21.0212	150 -- 233	535 -- 628	CCUGGGGUUCGCGCUCGGCUUGCAGGCCGCAACCGCCGCGUAGCCGUGGCAGUGGCACGCCACCGGACCGCGGCACAAGCGUCG	GGAUCGCCGAGGUGCGGGCCCGGACUCCUGGCAAGCGGGUGGCGGCCAUCGGUUUCUGUAUGGGCGGCGGACUGGUGUGGCGCCUGUUGGCGGC	-	-	-	K01061//carboxymethylenebutenolidase [EC:3.1.1.45]
Candidate_235	4954.36	1036.79	4.77856	2.25658	0	0	up	ATCC25795GL001265	-21.0001	447 -- 483	1741 -- 1783	CGAUGGUCCUCCGUGCAGCUCGGCCGCUUCUGGCUCU	GCUGCCGAGGAGGACACCACGACGUCGGUGAAGGAAUCCGAGA	-	GO:0003824//catalytic activity	-	-
Candidate_235	4954.36	1036.79	4.77856	2.25658	0	0	up	ATCC25795GL002778	-20.9809	145 -- 171	271 -- 297	CCGGACCGCGGCACAAGCGUCGCUGGG	GGCCUGGGACCGUGUCGACAGCGAUCC	-	GO:0004300//enoyl-CoA hydratase activity;GO:0016853//isomerase activity	GO:0008152//metabolic process	K01692//enoyl-CoA hydratase [EC:4.2.1.17]
Candidate_235	4954.36	1036.79	4.77856	2.25658	0	0	up	ATCC25795GL002937	-20.9262	535 -- 573	3 -- 43	CGCAGGAGCCGAAGAGCUGCAAGCACCAGCGCUACGACA	GCGGAUCGGUGAGCUCGACGAUGUCGUGGACGCGGUGUUGU	-	-	-	-
Candidate_235	4954.36	1036.79	4.77856	2.25658	0	0	up	ATCC25795GL000331	-20.913	299 -- 331	141 -- 177	GACCCGCAUGGGAGCCGUUAGCCCGACCAUCAC	CUGGGCGGUGCCCGACGGGGAUCGGCUGCUGGUGGUG	-	GO:0004733//pyridoxamine-phosphate oxidase activity;GO:0010181//FMN binding	GO:0042823//pyridoxal phosphate biosynthetic process;GO:0055114//oxidation-reduction process	K07006//
Candidate_235	4954.36	1036.79	4.77856	2.25658	0	0	up	ATCC25795GL005013	-20.8734	458 -- 491	468 -- 501	CUAGCCGGCGAUGGUCCUCCGUGCAGCUCGGCCG	GAUCCGCUGCUGCCGGAGGUUGCGUGGAGCUGGU	-	-	-	-
Candidate_235	4954.36	1036.79	4.77856	2.25658	0	0	up	ATCC25795GL001396	-20.8684	296 -- 313	179 -- 197	UAGCCCGACCAUCACCAU	GUCGGGCUGGUGUGUGGUG	-	-	-	K11022//structural toxin protein (hemagglutinin/hemolysin) RtxA
Candidate_235	4954.36	1036.79	4.77856	2.25658	0	0	up	ATCC25795GL001636	-20.8322	204 -- 274	135 -- 207	CGCGGCCGUCAGCACCACCAGCGCUCAGCGAAACCUGACAACCUGGGGUUCGCGCUCGGCUUGCAGGCCGC	GCGUUGGCGGUAACACUGGGGGUGGGAGUCGCGGUGGGGUGGGCGCCGGCGGCGUCGGCCGAUACGUCAGGUG	-	-	-	-
Candidate_235	4954.36	1036.79	4.77856	2.25658	0	0	up	ATCC25795GL003179	-20.8063	199 -- 232	446 -- 485	CUGGGGUUCGCGCUCGGCUUGCAGGCCGCAACCG	GACCCCGAGACGCGAGCCGAGGACCUGGUCCGGCCCGGGC	-	GO:0003824//catalytic activity	-	K14652//3,4-dihydroxy 2-butanone 4-phosphate synthase / GTP cyclohydrolase II [EC:4.1.99.12 3.5.4.25]
Candidate_235	4954.36	1036.79	4.77856	2.25658	0	0	up	ATCC25795GL004866	-20.7839	279 -- 318	582 -- 626	GCCGUUAGCCCGACCAUCACCAUCAGCGGCCUCGUGACUG	CGGUAUCGGGUCGGUGAUGGGCCUCGUGGUCGGCGGAGCGCUGAC	GO:0005886//plasma membrane;GO:0016021//integral to membrane	-	GO:0055085//transmembrane transport;GO:0040007//growth	K03446//MFS transporter, DHA2 family, multidrug resistance protein B
Candidate_235	4954.36	1036.79	4.77856	2.25658	0	0	up	ATCC25795GL002675	-20.752	295 -- 311	277 -- 293	GCCCGACCAUCACCAUC	CGGGCGGGCGGUGGUGG	-	-	GO:0006259//DNA metabolic process	K03631//DNA repair protein RecN (Recombination protein N)
Candidate_235	4954.36	1036.79	4.77856	2.25658	0	0	up	ATCC25795GL002359	-20.7516	531 -- 575	890 -- 935	CCCGCAGGAGCCGAAGAGCUGCAAGCACCAGCGCUACGACAGGAG	GGGUGUCGCCGGCUUCUCGAUGGGCGGUACCUGCGCGGUGAACCUC	-	-	-	K07214//enterochelin esterase and related enzymes
Candidate_235	4954.36	1036.79	4.77856	2.25658	0	0	up	ATCC25795GL001646	-20.6849	280 -- 339	1177 -- 1239	AGGUCCGUGACCCGCAUGGGAGCCGUUAGCCCGACCAUCACCAUCAGCGGCCUCGUGACU	UCGGGGCGGGCAGCGCGCGCUCGGCGCGAGGGGAGGUUCGGUCGGUGGUGGCGGGGGUGCUGA	-	-	-	-
Candidate_235	4954.36	1036.79	4.77856	2.25658	0	0	up	ATCC25795GL001730	-20.6501	403 -- 425	351 -- 377	GGCGCCGUGCCGCGUGUAGUAGC	CCGCGGCCGAAGCGGCGUACAUCGUCG	-	GO:0008756//o-succinylbenzoate-CoA ligase activity	GO:0008152//metabolic process	K00666//fatty-acyl-CoA synthase [EC:6.2.1.-]
Candidate_235	4954.36	1036.79	4.77856	2.25658	0	0	up	ATCC25795GL002260	-20.6151	213 -- 236	868 -- 894	CAACCUGGGGUUCGCGCUCGGCUU	GUUCAACCCCAAGCGCAAUCAGCCGAA	-	GO:0005199//structural constituent of cell wall;GO:0003824//catalytic activity	GO:0008152//metabolic process	K01090//protein phosphatase [EC:3.1.3.16]
Candidate_235	4954.36	1036.79	4.77856	2.25658	0	0	up	ATCC25795GL003253	-20.596	297 -- 312	5 -- 20	AGCCCGACCAUCACCA	UCGGGCUGGCGGUGGU	-	GO:0050660//flavin adenine dinucleotide binding;GO:0004499//N,N-dimethylaniline monooxygenase activity;GO:0050661//NADP binding;GO:0033767	GO:0055114//oxidation-reduction process	K10215//monooxygenase [EC:1.14.13.-]
Candidate_235	4954.36	1036.79	4.77856	2.25658	0	0	up	ATCC25795GL002369	-20.518	283 -- 318	925 -- 960	GCCGUUAGCCCGACCAUCACCAUCAGCGGCCUCGUG	CGGCCCGGGCUGGGUCGAGUGGGGUGGCUGCGGCAU	GO:0005737//cytoplasm	GO:0004826//phenylalanine-tRNA ligase activity;GO:0005524//ATP binding;GO:0000287//magnesium ion binding;GO:0000049//tRNA binding	GO:0006432//phenylalanyl-tRNA aminoacylation	K01889//phenylalanyl-tRNA synthetase alpha chain [EC:6.1.1.20]
Candidate_235	4954.36	1036.79	4.77856	2.25658	0	0	up	ATCC25795GL003326	-20.4566	127 -- 175	685 -- 736	GCCACCGGACCGCGGCACAAGCGUCGCUGGGAGCGCUAGCGCGAAGAGC	CGGUGUUCACCUGCUCGCCGAGUACGGCGCCUUCGCGAUGCUGCGCUUCUCG	-	-	-	K02011//iron(III) transport system permease protein
Candidate_235	4954.36	1036.79	4.77856	2.25658	0	0	up	ATCC25795GL000701	-20.4462	458 -- 517	489 -- 556	CGGCCUUGGCUAAUGCGCUAGAAGGACUAGCCGGCGAUGGUCCUCCGUGCAGCUCGGCCG	GCCGGCAUCAUCGCGCUGCGCUUCCUGACCUCCGGCCGACUGCGGGACGGAUCGGCACACGAGUCGGC	-	-	-	K00387//sulfite oxidase [EC:1.8.3.1];K07147//
Candidate_235	4954.36	1036.79	4.77856	2.25658	0	0	up	ATCC25795GL002332	-20.4335	300 -- 312	38 -- 50	AGCCCGACCAUCA	UCGGGCUGGUAGU	-	-	-	-
Candidate_235	4954.36	1036.79	4.77856	2.25658	0	0	up	ATCC25795GL004899	-20.4323	469 -- 517	140 -- 191	CGGCCUUGGCUAAUGCGCUAGAAGGACUAGCCGGCGAUGGUCCUCCGUG	GCCGAGCUGUACGACGAUCCGCCGGAUCUGACGCCGCUGCCGGAGGAGGCGC	GO:0009366	GO:0008897//holo-[acyl-carrier-protein] synthase activity;GO:0000287//magnesium ion binding	GO:0009059//macromolecule biosynthetic process;GO:0009239//enterobactin biosynthetic process	K02362//enterobactin synthetase component D [EC:2.7.8.-]
Candidate_235	4954.36	1036.79	4.77856	2.25658	0	0	up	ATCC25795GL000482	-20.3969	501 -- 517	845 -- 861	CGGCCUUGGCUAAUGCG	GCCGGAGCCGAUUACGC	-	GO:0016853//isomerase activity	-	K01847//methylmalonyl-CoA mutase [EC:5.4.99.2]
Candidate_235	4954.36	1036.79	4.77856	2.25658	0	0	up	ATCC25795GL002558	-20.3917	285 -- 318	314 -- 347	GCCGUUAGCCCGACCAUCACCAUCAGCGGCCUCG	CGGCAAGGGCUGGUGGAUGGCCCCGUCGCCGGGC	-	-	-	-
Candidate_235	4954.36	1036.79	4.77856	2.25658	0	0	up	ATCC25795GL004039	-20.3914	552 -- 574	266 -- 291	CCGCAGGAGCCGAAGAGCUGCAA	GGCGUCCUCGGCUGCACCUCGGCGUU	-	-	-	-
Candidate_235	4954.36	1036.79	4.77856	2.25658	0	0	up	ATCC25795GL002960	-20.3897	551 -- 574	278 -- 301	CCGCAGGAGCCGAAGAGCUGCAAG	GGCGUCCUCGGCACCUCGAUCUUC	-	-	-	-
Candidate_235	4954.36	1036.79	4.77856	2.25658	0	0	up	ATCC25795GL003902	-20.355	288 -- 317	10 -- 44	CCGUUAGCCCGACCAUCACCAUCAGCGGCC	GGCGAUCAGGUGACGUUGGUGGUGGUGAGCGUCGG	-	-	-	-
Candidate_235	4954.36	1036.79	4.77856	2.25658	0	0	up	ATCC25795GL000599	-20.2879	298 -- 310	310 -- 323	CCCGACCAUCACC	GGGCUGGUUGGUGG	-	-	-	-
Candidate_235	4954.36	1036.79	4.77856	2.25658	0	0	up	ATCC25795GL002685	-20.2608	70 -- 157	985 -- 1078	AAGCGUCGCUGGGAGCGCUAGCGCGAAGAGCCGUAUCGCAAGCACGGCUGUUACCUCCAGUUGAUGUUGCUGGCAAAGAUGUAUAGCU	UUCGCGAUCGGCCUGGUGAUCGCGCUGGGUGUGGCGCUGGCGCGAUUGUCGUCGAAUGUGGUGUUGAGCAACAUCGCCCGUUUCUACAUCUCGA	GO:0016021//integral to membrane;GO:0005886//plasma membrane;GO:0030288//outer membrane-bounded periplasmic space	GO:0005215//transporter activity	GO:0006810//transport	K02029//polar amino acid transport system permease protein K02030 polar amino acid transport system substrate-binding protein
Candidate_235	4954.36	1036.79	4.77856	2.25658	0	0	up	ATCC25795GL002969	-20.2577	510 -- 550	700 -- 749	CACCAGCGCUACGACAGGAGAGAACGCUAGCGCCGGCCUUG	GUGGUCGCUGGGUGCCGGAUUUCCUUUCGUUGCCGAUCGCGGUCGAGAAC	GO:0005737//cytoplasm	GO:0030170//pyridoxal phosphate binding;GO:0004648//O-phospho-L-serine:2-oxoglutarate aminotransferase activity	GO:0006564//L-serine biosynthetic process;GO:0008615//pyridoxine biosynthetic process	K00831//phosphoserine aminotransferase [EC:2.6.1.52]
Candidate_235	4954.36	1036.79	4.77856	2.25658	0	0	up	ATCC25795GL003345	-20.2488	194 -- 257	153 -- 226	CCAGCGCUCAGCGAAACCUGACAACCUGGGGUUCGCGCUCGGCUUGCAGGCCGCAACCGCCGCG	GGUCGUCGAGGAGUUCUGCGAUGAGGGCAUCAGCGCCAAGAAUUUGAGCGGACGUCCCGGUGCGUUGGCGGCGC	-	-	-	K06400//site-specific DNA recombinase
Candidate_235	4954.36	1036.79	4.77856	2.25658	0	0	up	ATCC25795GL002039	-20.2323	408 -- 448	666 -- 709	CUCAGCCGGAUGAUGUGCUACAAGGCGCCGUGCCGCGUGUA	GAAUCGGUAUGCGUACACGGUGAUUCACCCGGCGCGGUGCACAU	-	-	-	K07160//UPF0271 protein
Candidate_235	4954.36	1036.79	4.77856	2.25658	0	0	up	ATCC25795GL000817	-20.1186	458 -- 501	132 -- 183	GCUAGAAGGACUAGCCGGCGAUGGUCCUCCGUGCAGCUCGGCCG	CGUCCUCCCUGACUGCCAAAGGCCGCCAAACCCGGGAGGCCAUCGAGCUGGC	-	GO:0003677//DNA binding	GO:0006355//regulation of transcription, DNA-dependent	K09017//TetR/AcrR family transcriptional regulator;K13770//TetR/AcrR family transcriptional regulator, fatty acid metabolism regulator protein;K02167//TetR/AcrR family transcriptional regulator, transcriptional repressor of bet genes
Candidate_235	4954.36	1036.79	4.77856	2.25658	0	0	up	ATCC25795GL000132	-20.1114	407 -- 425	498 -- 517	GGCGCCGUGCCGCGUGUAG	CCGACGGCACGGCGCGCAUC	-	GO:0005524//ATP binding;GO:0016887//ATPase activity;GO:0015197//peptide transporter activity	GO:0006200//ATP catabolic process;GO:0015833//peptide transport	K02031//peptide/nickel transport system ATP-binding protein
Candidate_235	4954.36	1036.79	4.77856	2.25658	0	0	up	ATCC25795GL001270	-20.063	394 -- 517	73 -- 205	CGGCCUUGGCUAAUGCGCUAGAAGGACUAGCCGGCGAUGGUCCUCCGUGCAGCUCGGCCGCUUCUGGCUCUCAGCCGGAUGAUGUGCUACAAGGCGCCGUGCCGCGUGUAGUAGCACCCAAGCC	GUUGGAGCUAUGCGCUGUACUUCCAGGUAUCCAAGUACCACGAACUGGACCGGCCGGGGUUGAGCUGGGUGCUGUUCGGCCUACUGACGGUGUGGACCAUCGCGUGCGGUGCGGCCUAUCUCGGCGGAUUCGG	-	-	-	-
Candidate_235	4954.36	1036.79	4.77856	2.25658	0	0	up	ATCC25795GL001716	-20.0459	168 -- 233	284 -- 358	CCUGGGGUUCGCGCUCGGCUUGCAGGCCGCAACCGCCGCGUAGCCGUGGCAGUGGCACGCCACCGG	GGAUUCCUGGUGGCGCUCUCGCAUCGAUGUUCGGCGAUUGGCGCAGGAUGCGGGUCGGUGUCGUCGGCGGUGGCC	-	-	-	-
Candidate_133	754.511	2736.84	0.275686	-1.8589	4.80171e-275	1.85007e-274	down	ATCC25795GL001294	-24.7179	149 -- 196	1347 -- 1394	CGGCGUCGGUGCGGAAACCGGUCGCGGUACCCGUGAUGACGAAGGUGG	GCCGCACCAAACGCCUGGCCACCAAAGCCCAACGCCUACUGCUCCACC	-	-	-	-
Candidate_133	754.511	2736.84	0.275686	-1.8589	4.80171e-275	1.85007e-274	down	ATCC25795GL003015	-23.0817	17 -- 49	1354 -- 1386	GCUCGUCGCCGCCGGAGACCAGGGCGCUCACCC	CGGCAGCGAGACGGCCAUGGCACCGCGGGUGGG	-	GO:0045549//9-cis-epoxycarotenoid dioxygenase activity	GO:0055114//oxidation-reduction process	K11159//carotenoid cleavage dioxygenase
Candidate_133	754.511	2736.84	0.275686	-1.8589	4.80171e-275	1.85007e-274	down	ATCC25795GL003974	-22.9288	14 -- 47	1605 -- 1642	UCGUCGCCGCCGGAGACCAGGGCGCUCACCCCGG	GGCGGUGGCGGCUGUCCUGGUUCCGUGGCGUGGCGGCC	GO:0005829//cytosol;GO:0005886//plasma membrane	GO:0005515//protein binding;GO:0004674//protein serine/threonine kinase activity;GO:0005524//ATP binding	GO:0001899;GO:0040007//growth;GO:0006538//glutamate catabolic process;GO:0052369;GO:0046777//protein autophosphorylation;GO:0052190;GO:0052027//modulation by symbiont of host signal transduction pathway;GO:0006543//glutamine catabolic process;GO:0044413;GO:0009405//pathogenesis	K14949//serine/threonine-protein kinase PknG [EC:2.7.11.1]
Candidate_133	754.511	2736.84	0.275686	-1.8589	4.80171e-275	1.85007e-274	down	ATCC25795GL003075	-21.5929	72 -- 123	681 -- 735	CGGUUCGCCGAGCCCGGAGUUGUAGUUGCCGGUGAAUCCGGCAAGGUUGCGG	GCCAAGCGGAUCUGGGUCGGCAAUCUCAACGGGCUCGGCGGGCCGUUCUUCCGCC	-	GO:0016491//oxidoreductase activity;GO:0046914//transition metal ion binding	GO:0055114//oxidation-reduction process	K00540//[EC:1.-.-.-]
Candidate_133	754.511	2736.84	0.275686	-1.8589	4.80171e-275	1.85007e-274	down	ATCC25795GL005184	-21.438	48 -- 78	340 -- 371	GUUGCGGAUCGCCACCGACUGAGCCGAUAGC	CAUCGCCCUGGUGGUGGCCGGCUUGGCUGUCG	-	-	-	-
Candidate_133	754.511	2736.84	0.275686	-1.8589	4.80171e-275	1.85007e-274	down	ATCC25795GL001870	-21.408	96 -- 118	876 -- 898	CGCCGAGCCCGGAGUUGUAGUUG	GCGGCUCGGGCUUCGAUGUCGAC	-	-	GO:0007165//signal transduction;GO:0008152//metabolic process	K07315//sigma-B regulation protein RsbU (phosphoserine phosphatase)
Candidate_133	754.511	2736.84	0.275686	-1.8589	4.80171e-275	1.85007e-274	down	ATCC25795GL003095	-21.3003	20 -- 79	159 -- 221	GGUUGCGGAUCGCCACCGACUGAGCCGAUAGCUCGUCGCCGCCGGAGACCAGGGCGCUCA	CCAACGUCAGCGGUGGCCUGGUCACCAGUGAUAUCGAGCAGCGCACCGACUGGAACUACGAGU	-	GO:0008726//alkanesulfonate monooxygenase activity	GO:0055114//oxidation-reduction process	K04091//alkanesulfonate monooxygenase [EC:1.14.14.5]
Candidate_133	754.511	2736.84	0.275686	-1.8589	4.80171e-275	1.85007e-274	down	ATCC25795GL000759	-21.295	12 -- 51	23 -- 62	UAGCUCGUCGCCGCCGGAGACCAGGGCGCUCACCCCGGCG	GUCGGCGGCUCCGGCCUGGGGAUCCGCUGAGUGGGGCUGU	-	-	-	-
Candidate_133	754.511	2736.84	0.275686	-1.8589	4.80171e-275	1.85007e-274	down	ATCC25795GL002332	-21.2251	2 -- 75	506 -- 585	GCGGAUCGCCACCGACUGAGCCGAUAGCUCGUCGCCGCCGGAGACCAGGGCGCUCACCCCGGCGUCGGGGUCAC	CGCCCUGCGACUCCUUGGACUGAUUCUGCUGGUGGCGGGCGUGGUCUGCGCGGUCCUGCUGGUGUGGCCGGGUCCCGGUG	-	-	-	-
Candidate_133	754.511	2736.84	0.275686	-1.8589	4.80171e-275	1.85007e-274	down	ATCC25795GL000015	-20.6697	144 -- 211	56 -- 124	CCGUGGUGAAGCUGGCGGCGUCGGUGCGGAAACCGGUCGCGGUACCCGUGAUGACGAAGGUGGGGCCG	GGCGCUGCCCCGACCGCCGUGGCCGCCCCCAACAGCAUCGCGGGCAAGAUCGUCUUCCUCGACCCCGGC	-	GO:0008745//N-acetylmuramoyl-L-alanine amidase activity	GO:0009253//peptidoglycan catabolic process	K01448//N-acetylmuramoyl-L-alanine amidase [EC:3.5.1.28]
Candidate_133	754.511	2736.84	0.275686	-1.8589	4.80171e-275	1.85007e-274	down	ATCC25795GL001387	-20.4356	99 -- 117	1266 -- 1284	GCCGAGCCCGGAGUUGUAG	CGGCUCGGGGCUCAACAUC	-	GO:0004144//diacylglycerol O-acyltransferase activity	GO:0045017//glycerolipid biosynthetic process	K00635//diacylglycerol O-acyltransferase [EC:2.3.1.20]
Candidate_133	754.511	2736.84	0.275686	-1.8589	4.80171e-275	1.85007e-274	down	ATCC25795GL000049	-20.1741	18 -- 137	1269 -- 1406	CUGACCUCGGCGUCCGGUUCGCCGAGCCCGGAGUUGUAGUUGCCGGUGAAUCCGGCAAGGUUGCGGAUCGCCACCGACUGAGCCGAUAGCUCGUCGCCGCCGGAGACCAGGGCGCUCACC	GGCUGGACCUGCAGGCCAGCAGCGACUACGGGCAGGUCUUCGACGAGAUGCUCGCCGGCCAGGCCGACGCACUCGAUGCCCGAACCGCGGUGUUGAUCGUCGGCGACGGCCGCAGCGGGGGACUGGCCCCGGGGGUGG	-	-	-	K07161//
Candidate_133	754.511	2736.84	0.275686	-1.8589	4.80171e-275	1.85007e-274	down	ATCC25795GL003366	-20.0005	147 -- 237	39 -- 139	CGCGACGCGGAGCGUGAACUUUCCGUCCGUGGUGAAGCUGGCGGCGUCGGUGCGGAAACCGGUCGCGGUACCCGUGAUGACGAAGGUGGGG	GCGCUGUGCCCCGAAGCACUGAACCGCUACGGGACCAACCCGACAUUCGCGGCGGCCGCGUGAUGUCAGCGCUGACCGGGCAUCCACUGCUCGAUCAUCCC	-	GO:0003824//catalytic activity	-	K01625//2-dehydro-3-deoxyphosphogluconate aldolase / 4-hydroxy-2-oxoglutarate aldolase [EC:4.1.2.14 4.1.3.16]
Candidate_134	884.564	2406.44	0.367582	-1.44386	1.05423e-171	2.44431e-171	down	ATCC25795GL002706	-189.708	1 -- 136	1 -- 136	GGCAGUGGCCCACCAGCCCCGGCCCACUGCCAGCCAGCCUAGCAGCUGCCAGCGGGCGGUAUACCACAGUGCCACGUUGACGAAGACCAGGCCGUGCGCGACGGCAAUGCGUCGCUCGGGCCACGCCCAAGGCUAG	CCGUCACCGGGUGGUCGGGGCCGGGUGACGGUCGGUCGGAUCGUCGACGGUCGCCCGCCAUAUGGUGUCACGGUGCAACUGCUUCUGGUCCGGCACGCGCUGCCGUUACGCAGCGAGCCCGGUGCGGGUUCCGAUC	-	-	-	K15634//probable phosphoglycerate mutase [EC:5.4.2.1]
Candidate_134	884.564	2406.44	0.367582	-1.44386	1.05423e-171	2.44431e-171	down	ATCC25795GL002707	-189.28	137 -- 276	1776 -- 1915	GGUUCCGGUCCGACGACCGGAAGCGGCGGCCGCUGGCGCUGAGCGGCCCCCACCUCAAGUGGCCGCUGCGGCCCCGCGACCCGUGGGACGAGCCCCACGAGCUGGCUGGCCUGGGCUUGAAGCUGUAGUAGUGGGGUAUC	CCAAGGCCAGGCUGCUGGCCUUCGCCGCCGGCGACCGCGACUCGCCGGGGGUGGAGUUCACCGGCGACGCCGGGGCGCUGGGCACCCUGCUCGGGGUGCUCGACCGACCGGACCCGAACUUCGACAUCAUCACCCCAUAG	-	GO:0032934//sterol binding;GO:0016787//hydrolase activity	-	K01138//uncharacterized sulfatase [EC:3.1.6.-]
Candidate_134	884.564	2406.44	0.367582	-1.44386	1.05423e-171	2.44431e-171	down	ATCC25795GL000792	-29.8093	306 -- 344	401 -- 439	GCCCCACGACCACAUGGCCGCGCAACGCCGGCUGGGCCG	CGGGGUGCUGGUGGGCCGGCGCUGGGCGGCCGAGGAGGC	-	-	-	-
Candidate_134	884.564	2406.44	0.367582	-1.44386	1.05423e-171	2.44431e-171	down	ATCC25795GL003080	-28.7156	182 -- 209	262 -- 293	GCGGCCCCGCGACCCGUGGGACGAGCCC	CGCUGGGGCUGCUGGGCACCAUGCUGUUCGGG	-	-	-	-
Candidate_134	884.564	2406.44	0.367582	-1.44386	1.05423e-171	2.44431e-171	down	ATCC25795GL000103	-26.9426	179 -- 208	194 -- 223	CGGCCCCGCGACCCGUGGGACGAGCCCCAC	GUCGGGGUGCUGGUGCUCGGCUCGGUGGUG	-	-	-	-
Candidate_134	884.564	2406.44	0.367582	-1.44386	1.05423e-171	2.44431e-171	down	ATCC25795GL000475	-26.2584	201 -- 230	4 -- 44	CCCCCACCUCAAGUGGCCGCUGCGGCCCCG	GGGGACAGUCUGUGGAGUUCACCAACGGCGACGCCGUGGGC	-	-	-	-
Candidate_134	884.564	2406.44	0.367582	-1.44386	1.05423e-171	2.44431e-171	down	ATCC25795GL005183	-25.7179	176 -- 209	2104 -- 2147	GCGGCCCCGCGACCCGUGGGACGAGCCCCACGAG	CGCCGGGAUGAACGUGCUGGUCGGCGCCCUGCUCUCGGGUGCUC	-	GO:0003824//catalytic activity	GO:0008152//metabolic process	K15663//iturin family lipopeptide synthetase C
Candidate_134	884.564	2406.44	0.367582	-1.44386	1.05423e-171	2.44431e-171	down	ATCC25795GL001055	-25.6232	199 -- 246	748 -- 801	CGCUGGCGCUGAGCGGCCCCCACCUCAAGUGGCCGCUGCGGCCCCGCG	GCGACCGCGACUGGCCAUCGGGAUCUUCGGCGUCACCGGCGACGCCCGGCGCGC	-	-	-	K09684//purine catabolism regulatory protein
Candidate_134	884.564	2406.44	0.367582	-1.44386	1.05423e-171	2.44431e-171	down	ATCC25795GL001338	-25.3757	307 -- 379	30 -- 109	CUGGACCCGCGGCUAAUGGCCGACUGUAACGCGUUGCCCCACGACCACAUGGCCGCGCAACGCCGGCUGGGCC	GACCCUGGGCGCCGGUCUGGACGAGGUGGUGGCGCAAUGGCGUGCCUGGAUGACCCGAUAGCGUGGGCCGAAUGACCCGG	-	GO:0033164//glycolipid 6-alpha-mannosyltransferase activity;GO:0043750	GO:0009247//glycolipid biosynthetic process;GO:0006644//phospholipid metabolic process	K13668//phosphatidylinositol alpha-1,6-mannosyltransferase [EC:2.4.1.-]
Candidate_134	884.564	2406.44	0.367582	-1.44386	1.05423e-171	2.44431e-171	down	ATCC25795GL003427	-25.2816	197 -- 234	176 -- 217	GCGGCCCCCACCUCAAGUGGCCGCUGCGGCCCCGCGAC	CGCGGGGGUGAGGGUGAUCCGGCCGGCGGCGCUGCGGCGCUG	-	-	-	-
Candidate_134	884.564	2406.44	0.367582	-1.44386	1.05423e-171	2.44431e-171	down	ATCC25795GL002959	-25.0417	177 -- 208	783 -- 817	CGGCCCCGCGACCCGUGGGACGAGCCCCACGA	GUCCGGGUCGCUAGGCACGCUGUUCGGGGUCUGCU	-	-	-	-
Candidate_134	884.564	2406.44	0.367582	-1.44386	1.05423e-171	2.44431e-171	down	ATCC25795GL003081	-24.8728	180 -- 207	871 -- 900	GGCCCCGCGACCCGUGGGACGAGCCCCA	CCUGGGCAGCUGGGCGCCCUGGCUCGGGGU	-	-	-	-
Candidate_134	884.564	2406.44	0.367582	-1.44386	1.05423e-171	2.44431e-171	down	ATCC25795GL003209	-24.3214	35 -- 155	145 -- 265	GCUGUAGUAGUGGGGUAUCGGCAGUGGCCCACCAGCCCCGGCCCACUGCCAGCCAGCCUAGCAGCUGCCAGCGGGCGGUAUACCACAGUGCCACGUUGACGAAGACCAGGCCGUGCGCGAC	CGGGUUCUCCUCCGAGGUCGUCUCGGCGGUGGUCGUGCUGGUCUCGUCGGUCGUGCUGGUCGCGUCGGUCGUGCUGGUCGUGGUCGUGGUGGUGGUCGCGGUGGUGGUCGUGGUGGUGCUG	-	-	-	-
Candidate_134	884.564	2406.44	0.367582	-1.44386	1.05423e-171	2.44431e-171	down	ATCC25795GL002264	-23.8832	248 -- 317	920 -- 994	CCGGCUGGGCCGCUGGCGUUGACGGUGGCAGUGGAAGCGCUGGUUCCGGUCCGACGACCGGAAGCGGCGG	GGCCGCCCCGGCGACCGUCGCCGCACCACCCGCGCCGCCGUGACCGAACAGGCCCGCAUCGCCGCCCUUGCCGCC	-	-	-	-
Candidate_134	884.564	2406.44	0.367582	-1.44386	1.05423e-171	2.44431e-171	down	ATCC25795GL001881	-23.6882	199 -- 234	829 -- 875	GCGGCCCCCACCUCAAGUGGCCGCUGCGGCCCCGCG	CGCCACGGUCCAGGUGGAGGCCACCGGCGAUGACGACUGCGGGGCGC	-	-	GO:0006810//transport	K03295//cation efflux system protein, CDF family
Candidate_134	884.564	2406.44	0.367582	-1.44386	1.05423e-171	2.44431e-171	down	ATCC25795GL002112	-23.6629	196 -- 233	2040 -- 2085	CGGCCCCCACCUCAAGUGGCCGCUGCGGCCCCGCGACC	GGCGGCGGUGGUACCAAGCUCGGUCUGGCGAUGCCGGAGGCGCUGG	-	-	-	-
Candidate_134	884.564	2406.44	0.367582	-1.44386	1.05423e-171	2.44431e-171	down	ATCC25795GL003496	-23.4891	197 -- 234	282 -- 322	GCGGCCCCCACCUCAAGUGGCCGCUGCGGCCCCGCGAC	CGUCGGGGGAGGAGUCGGCGCCGGCCGCGCUCUGGCGACUG	-	GO:0008236//serine-type peptidase activity	-	K01423//[EC:3.4.-.-];K01303//acylaminoacyl-peptidase [EC:3.4.19.1];K01362//[EC:3.4.21.-]
Candidate_134	884.564	2406.44	0.367582	-1.44386	1.05423e-171	2.44431e-171	down	ATCC25795GL004532	-23.472	152 -- 197	507 -- 558	CCCGUGGGACGAGCCCCACGAGCUGGCUGGCCUGGGCUUGAAGCUG	GGGACACCCUGUUCAUCGGUGAUGUCGGCCGACCGGACCUGCUGGCUUCGAU	-	GO:0016787//hydrolase activity	-	K01069//hydroxyacylglutathione hydrolase [EC:3.1.2.6]
Candidate_134	884.564	2406.44	0.367582	-1.44386	1.05423e-171	2.44431e-171	down	ATCC25795GL004234	-23.4557	196 -- 234	76 -- 117	GCGGCCCCCACCUCAAGUGGCCGCUGCGGCCCCGCGACC	CGCCGGGGGAGUGCACCGGCUUCCGGCGCCCCGGGGUGCUGG	-	GO:0046872//metal ion binding;GO:0008879//glucose-1-phosphate thymidylyltransferase activity	GO:0045226//extracellular polysaccharide biosynthetic process	K00973//glucose-1-phosphate thymidylyltransferase [EC:2.7.7.24]
Candidate_134	884.564	2406.44	0.367582	-1.44386	1.05423e-171	2.44431e-171	down	ATCC25795GL000027	-23.4393	197 -- 235	129 -- 169	AGCGGCCCCCACCUCAAGUGGCCGCUGCGGCCCCGCGAC	UCGGCGGCGGGUUGGAGGGCGCCGCGACGGCGUGGGCGCUG	-	GO:0016491//oxidoreductase activity	GO:0055114//oxidation-reduction process	K00303//sarcosine oxidase, subunit beta [EC:1.5.3.1]
Candidate_134	884.564	2406.44	0.367582	-1.44386	1.05423e-171	2.44431e-171	down	ATCC25795GL002709	-23.3226	183 -- 234	1491 -- 1546	GCGGCCCCCACCUCAAGUGGCCGCUGCGGCCCCGCGACCCGUGGGACGAGCC	CGCUGGGAGGAGGACACCGCGCCGACCCGGAUGGUGCCGGAGAUCACCCUGCUCGG	-	-	GO:0007165//signal transduction	K03320//ammonium transporter, Amt family;K13924//two-component system, chemotaxis family, CheB/CheR fusion protein [EC:2.1.1.80 3.1.1.61]
Candidate_134	884.564	2406.44	0.367582	-1.44386	1.05423e-171	2.44431e-171	down	ATCC25795GL004764	-23.0082	196 -- 232	276 -- 318	GGCCCCCACCUCAAGUGGCCGCUGCGGCCCCGCGACC	CCGGAGGGUGGGCGUUGGUGACCGGUCGACGCUGGGGUCGCGG	-	-	-	-
Candidate_134	884.564	2406.44	0.367582	-1.44386	1.05423e-171	2.44431e-171	down	ATCC25795GL001126	-22.8229	197 -- 234	197 -- 235	GCGGCCCCCACCUCAAGUGGCCGCUGCGGCCCCGCGAC	CGCCGGGGAGUGGAGCCGUACCGUGAUCGCUGGGCGUUG	-	-	-	K03574//7,8-dihydro-8-oxoguanine triphosphatase [EC:3.6.1.-]
Candidate_134	884.564	2406.44	0.367582	-1.44386	1.05423e-171	2.44431e-171	down	ATCC25795GL005160	-22.7489	196 -- 218	345 -- 368	GUGGCCGCUGCGGCCCCGCGACC	CACUGCGCGAUGCCGGGGUGCUGG	-	GO:0016831//carboxy-lyase activity	GO:0006221//pyrimidine nucleotide biosynthetic process	K01591//orotidine-5'-phosphate decarboxylase [EC:4.1.1.23]
Candidate_134	884.564	2406.44	0.367582	-1.44386	1.05423e-171	2.44431e-171	down	ATCC25795GL003957	-22.741	177 -- 253	304 -- 387	CGGCGGCCGCUGGCGCUGAGCGGCCCCCACCUCAAGUGGCCGCUGCGGCCCCGCGACCCGUGGGACGAGCCCCACGA	GCCGCAGGUGCACCAGGCGUUGUCGGGGGUGGAGGCCGUUGUCGACAACCUGCUCCUGCUCUCGGGCACCCGGCGCGGGGUGCU	-	GO:0003700//sequence-specific DNA binding transcription factor activity;GO:0003677//DNA binding	GO:0006355//regulation of transcription, DNA-dependent	K05817//LysR family transcriptional regulator, hca operon transcriptional activator;K04761//LysR family transcriptional regulator, hydrogen peroxide-inducible genes activator;K11921//LysR family transcriptional regulator
Candidate_134	884.564	2406.44	0.367582	-1.44386	1.05423e-171	2.44431e-171	down	ATCC25795GL004002	-22.7049	201 -- 234	694 -- 735	GCGGCCCCCACCUCAAGUGGCCGCUGCGGCCCCG	CGCCGAUACCCCCGGGGUGGAAAUCAUCCGUGACGCCGGGGU	GO:0005829//cytosol	GO:0050660//flavin adenine dinucleotide binding;GO:0003995//acyl-CoA dehydrogenase activity	GO:0055114//oxidation-reduction process	K00249//acyl-CoA dehydrogenase [EC:1.3.99.3]
Candidate_134	884.564	2406.44	0.367582	-1.44386	1.05423e-171	2.44431e-171	down	ATCC25795GL000420	-22.6969	197 -- 234	1373 -- 1412	GCGGCCCCCACCUCAAGUGGCCGCUGCGGCCCCGCGAC	CGCAGAGAUGGUGGGGCGUGCCUACGGCGGCGGGGUGCUG	-	GO:0003676//nucleic acid binding;GO:0008168//methyltransferase activity	GO:0032259//methylation	K00599//[EC:2.1.1.-]
Candidate_134	884.564	2406.44	0.367582	-1.44386	1.05423e-171	2.44431e-171	down	ATCC25795GL004949	-22.5975	182 -- 208	368 -- 394	CGGCCCCGCGACCCGUGGGACGAGCCC	GCCCUGGUGCUGGGCUGCCUGCUCGGG	GO:0016020//membrane	-	-	K10007//glutamate transport system permease protein
Candidate_134	884.564	2406.44	0.367582	-1.44386	1.05423e-171	2.44431e-171	down	ATCC25795GL002048	-22.522	197 -- 233	1039 -- 1078	CGGCCCCCACCUCAAGUGGCCGCUGCGGCCCCGCGAC	GCCGGGUAUGGAGAAGGGCCGCCGCGCCGGGGAACUGCUG	GO:0005622//intracellular	GO:0003700//sequence-specific DNA binding transcription factor activity;GO:0003677//DNA binding	GO:0006355//regulation of transcription, DNA-dependent	K01775//alanine racemase [EC:5.1.1.1];K02529//LacI family transcriptional regulator
Candidate_134	884.564	2406.44	0.367582	-1.44386	1.05423e-171	2.44431e-171	down	ATCC25795GL000846	-22.3311	199 -- 233	166 -- 200	CGGCCCCCACCUCAAGUGGCCGCUGCGGCCCCGCG	GGUGGGGGCGGGGUUUGCUGGUCUGUCGGCGGCGC	-	GO:0016491//oxidoreductase activity	GO:0055114//oxidation-reduction process	K00274//monoamine oxidase [EC:1.4.3.4]
Candidate_134	884.564	2406.44	0.367582	-1.44386	1.05423e-171	2.44431e-171	down	ATCC25795GL002113	-22.2433	196 -- 233	8 -- 53	CGGCCCCCACCUCAAGUGGCCGCUGCGGCCCCGCGACC	GGCGGCGGUGGUACCAAGCUCGGUCUGGCGAUGCCGGAGGCGCUGG	-	-	-	-
Candidate_134	884.564	2406.44	0.367582	-1.44386	1.05423e-171	2.44431e-171	down	ATCC25795GL004020	-22.2054	21 -- 86	618 -- 689	AGCGGGCGGUAUACCACAGUGCCACGUUGACGAAGACCAGGCCGUGCGCGACGGCAAUGCGUCGCU	UCGCCUACGUGAUGGUGUCGAUGGUGUCGUCGCUGAUCUUCCUGACCGGCAUCGCGUUGGUGUACGCAGCGA	GO:0016020//membrane	GO:0050136//NADH dehydrogenase (quinone) activity	GO:0055114//oxidation-reduction process	K05568//multicomponent Na+:H+ antiporter subunit D
Candidate_134	884.564	2406.44	0.367582	-1.44386	1.05423e-171	2.44431e-171	down	ATCC25795GL002450	-21.9963	176 -- 210	500 -- 535	UGCGGCCCCGCGACCCGUGGGACGAGCCCCACGAG	GCGCUGGUGUACGGAGGCAUCCUGUUCGGGGUGCUC	GO:0016021//integral to membrane	GO:0004252//serine-type endopeptidase activity	GO:0006508//proteolysis	-
Candidate_134	884.564	2406.44	0.367582	-1.44386	1.05423e-171	2.44431e-171	down	ATCC25795GL003048	-21.9828	178 -- 207	546 -- 575	GGCCCCGCGACCCGUGGGACGAGCCCCACG	CCGGCACGCUGGGCGCCUUCCUCGCGGUGC	GO:0005886//plasma membrane	-	-	K06954//
Candidate_134	884.564	2406.44	0.367582	-1.44386	1.05423e-171	2.44431e-171	down	ATCC25795GL001781	-21.9224	187 -- 208	479 -- 500	CGGCCCCGCGACCCGUGGGACG	GCCGGAGCGCUGGGCACCCCGC	GO:0016020//membrane	-	-	K06994//putative drug exporter of the RND superfamily
Candidate_134	884.564	2406.44	0.367582	-1.44386	1.05423e-171	2.44431e-171	down	ATCC25795GL003915	-21.9214	199 -- 235	1812 -- 1852	AGCGGCCCCCACCUCAAGUGGCCGCUGCGGCCCCGCG	UCGUCGGCGGCUGCCUGUUCACCGGCCGCGCCGCGGGCCGC	GO:0005886//plasma membrane	-	GO:0006629//lipid metabolic process	K07077//
Candidate_134	884.564	2406.44	0.367582	-1.44386	1.05423e-171	2.44431e-171	down	ATCC25795GL004729	-21.9073	180 -- 208	186 -- 220	CGGCCCCGCGACCCGUGGGACGAGCCCCA	GCCGGGGCGCUGUUCGUCGUGAUGUCUUUCGGGGU	-	GO:0052689	-	K01046//triacylglycerol lipase [EC:3.1.1.3]
Candidate_134	884.564	2406.44	0.367582	-1.44386	1.05423e-171	2.44431e-171	down	ATCC25795GL004447	-21.8953	178 -- 203	409 -- 437	CCGCGACCCGUGGGACGAGCCCCACG	GGCGUUGGGUAUCCCGGUGUUCGGGGUGU	-	GO:0004222//metalloendopeptidase activity;GO:0016407//acetyltransferase activity	GO:0006508//proteolysis	K01409//O-sialoglycoprotein endopeptidase [EC:3.4.24.57];K14742//hypothetical protease [EC:3.4.-.-]
Candidate_134	884.564	2406.44	0.367582	-1.44386	1.05423e-171	2.44431e-171	down	ATCC25795GL001015	-21.799	176 -- 209	50 -- 86	GCGGCCCCGCGACCCGUGGGACGAGCCCCACGAG	CGCCGGGAUAGCGCUGGGCAUCUUCAUCGGCGCGCUC	-	-	-	-
Candidate_134	884.564	2406.44	0.367582	-1.44386	1.05423e-171	2.44431e-171	down	ATCC25795GL002504	-21.7232	152 -- 209	364 -- 424	GCGGCCCCGCGACCCGUGGGACGAGCCCCACGAGCUGGCUGGCCUGGGCUUGAAGCUG	CGCCGGGGUGUCGGGCACCAUGCACCGGCGGUUCCUCGACGACGACCUCGCCGACUUCGAC	-	-	GO:0008152//metabolic process	K00059//3-oxoacyl-[acyl-carrier protein] reductase [EC:1.1.1.100]
Candidate_134	884.564	2406.44	0.367582	-1.44386	1.05423e-171	2.44431e-171	down	ATCC25795GL001097	-21.618	196 -- 208	510 -- 522	CGGCCCCGCGACC	GCCGGGGCGCUGG	-	-	-	-
Candidate_134	884.564	2406.44	0.367582	-1.44386	1.05423e-171	2.44431e-171	down	ATCC25795GL002171	-21.6144	205 -- 229	159 -- 184	CCCCACCUCAAGUGGCCGCUGCGGC	GGGGUGGAGUUGGCAGGCGAUCGCCG	-	GO:0003700//sequence-specific DNA binding transcription factor activity;GO:0003677//DNA binding;GO:0016987//sigma factor activity	GO:0006352//DNA-dependent transcription, initiation;GO:0006355//regulation of transcription, DNA-dependent	-
Candidate_134	884.564	2406.44	0.367582	-1.44386	1.05423e-171	2.44431e-171	down	ATCC25795GL000679	-21.5865	323 -- 373	105 -- 157	CCGCGGCUAAUGGCCGACUGUAACGCGUUGCCCCACGACCACAUGGCCGCG	GGCGCUGAUCGUUGUCAUGACGGUGCUCGAUGCGGGGCUGCGUGUGCUGGCGC	-	-	-	-
Candidate_134	884.564	2406.44	0.367582	-1.44386	1.05423e-171	2.44431e-171	down	ATCC25795GL002544	-21.5667	197 -- 233	916 -- 952	CGGCCCCCACCUCAAGUGGCCGCUGCGGCCCCGCGAC	GCUGGUCGUGGAGGGCGUGGCCGGCGCCGGGGUGCUG	-	GO:0016887//ATPase activity;GO:0000166//nucleotide binding	-	K10441//ribose transport system ATP-binding protein [EC:3.6.3.17];K02056//simple sugar transport system ATP-binding protein [EC:3.6.3.17]
Candidate_134	884.564	2406.44	0.367582	-1.44386	1.05423e-171	2.44431e-171	down	ATCC25795GL001339	-21.5252	334 -- 379	766 -- 814	CUGGACCCGCGGCUAAUGGCCGACUGUAACGCGUUGCCCCACGACC	GACCCUGGGCGCCGGUCUGGACGAGGUGGUGGCGCAAUGGCGUGCCUGG	-	-	-	-
Candidate_134	884.564	2406.44	0.367582	-1.44386	1.05423e-171	2.44431e-171	down	ATCC25795GL003344	-21.4907	179 -- 208	5 -- 36	CGGCCCCGCGACCCGUGGGACGAGCCCCAC	GUUCGGGGUGUGUUGUUGACCUUGCUGGGGUG	-	GO:0004803//transposase activity;GO:0003677//DNA binding	GO:0006313//transposition, DNA-mediated	K07493//putative transposase
Candidate_134	884.564	2406.44	0.367582	-1.44386	1.05423e-171	2.44431e-171	down	ATCC25795GL002793	-21.4105	284 -- 317	562 -- 595	CCGGCUGGGCCGCUGGCGUUGACGGUGGCAGUGG	GGUCGACCCGGUGAACCUGAAUGCCACCGUCACC	GO:0005886//plasma membrane	-	-	K02067//putative ABC transport system substrate-binding protein
Candidate_134	884.564	2406.44	0.367582	-1.44386	1.05423e-171	2.44431e-171	down	ATCC25795GL003585	-21.2037	325 -- 374	23 -- 73	CCCGCGGCUAAUGGCCGACUGUAACGCGUUGCCCCACGACCACAUGGCCG	GAGGCGCCGGUGACGACUGCGCGGGCAUCGGGAUGGGGAGCGGGUACUGGC	-	-	-	K06902//MFS transporter, UMF1 family
Candidate_134	884.564	2406.44	0.367582	-1.44386	1.05423e-171	2.44431e-171	down	ATCC25795GL000023	-21.1996	176 -- 209	52 -- 85	GCGGCCCCGCGACCCGUGGGACGAGCCCCACGAG	CGUCGGUGCGCUGGGGACUCAACUGGGGGCGCUC	GO:0005618//cell wall	-	-	-
Candidate_134	884.564	2406.44	0.367582	-1.44386	1.05423e-171	2.44431e-171	down	ATCC25795GL004713	-21.1544	199 -- 233	886 -- 930	CGGCCCCCACCUCAAGUGGCCGCUGCGGCCCCGCG	GCCGGGGGCGUUGCUCAUCGGUGGCACCGUCAUCGGCCGGGGCGC	-	GO:0004475//mannose-1-phosphate guanylyltransferase activity	GO:0009058//biosynthetic process	K00966//mannose-1-phosphate guanylyltransferase [EC:2.7.7.13]
Candidate_134	884.564	2406.44	0.367582	-1.44386	1.05423e-171	2.44431e-171	down	ATCC25795GL001123	-21.1289	178 -- 208	179 -- 212	CGGCCCCGCGACCCGUGGGACGAGCCCCACG	GUCGGGAAGCGCAACGGCGCCCUGUCCGGUGUGC	-	GO:0003985//acetyl-CoA C-acetyltransferase activity	GO:0008152//metabolic process	K00632//acetyl-CoA acyltransferase [EC:2.3.1.16]
Candidate_134	884.564	2406.44	0.367582	-1.44386	1.05423e-171	2.44431e-171	down	ATCC25795GL003560	-21.0446	199 -- 233	1646 -- 1683	CGGCCCCCACCUCAAGUGGCCGCUGCGGCCCCGCG	GCCGGUGAGGUGGCGGGCACCGAUCCGGCGCCGGGGGC	GO:0005618//cell wall	GO:0004674//protein serine/threonine kinase activity;GO:0030145//manganese ion binding;GO:0097159//organic cyclic compound binding;GO:0005515//protein binding;GO:1901363	GO:0046777//protein autophosphorylation;GO:0043388//positive regulation of DNA binding;GO:0008360//regulation of cell shape;GO:0040007//growth;GO:0032091//negative regulation of protein binding;GO:0043086//negative regulation of catalytic activity;GO:0045717//negative regulation of fatty acid biosynthetic process;GO:0052572//response to host immune response;GO:0051338;GO:0043085//positive regulat…	K08884//serine/threonine protein kinase, bacterial [EC:2.7.11.1]
Candidate_134	884.564	2406.44	0.367582	-1.44386	1.05423e-171	2.44431e-171	down	ATCC25795GL001734	-21.0405	178 -- 208	625 -- 656	CGGCCCCGCGACCCGUGGGACGAGCCCCACG	GGUGGGGCGUACGGCGGUGCCUGCCGGGGUGC	-	-	-	K07785//MFS transporter, NRE family, putaive nickel resistance protein
Candidate_134	884.564	2406.44	0.367582	-1.44386	1.05423e-171	2.44431e-171	down	ATCC25795GL003914	-21.0027	199 -- 235	40 -- 80	AGCGGCCCCCACCUCAAGUGGCCGCUGCGGCCCCGCG	UCGUCGGCGGCUGCCUGUUCACCGGCCGCGCCGCGGGCCGC	-	-	-	K04103//indolepyruvate decarboxylase [EC:4.1.1.74];K01568//pyruvate decarboxylase [EC:4.1.1.1]
Candidate_134	884.564	2406.44	0.367582	-1.44386	1.05423e-171	2.44431e-171	down	ATCC25795GL003015	-20.995	178 -- 208	610 -- 641	CGGCCCCGCGACCCGUGGGACGAGCCCCACG	GCAGGCCUGGGCACCCGCCGGGCUCGGGGUGU	-	GO:0045549//9-cis-epoxycarotenoid dioxygenase activity	GO:0055114//oxidation-reduction process	K11159//carotenoid cleavage dioxygenase
Candidate_134	884.564	2406.44	0.367582	-1.44386	1.05423e-171	2.44431e-171	down	ATCC25795GL004727	-20.9892	196 -- 233	1387 -- 1433	CGGCCCCCACCUCAAGUGGCCGCUGCGGCCCCGCGACC	GCAGGGGGUGGGCGCGUCGUUGAGCAAUGUGAUCGCCGGGGCGGUGG	-	-	-	-
Candidate_134	884.564	2406.44	0.367582	-1.44386	1.05423e-171	2.44431e-171	down	ATCC25795GL001221	-20.9728	199 -- 227	556 -- 584	CCACCUCAAGUGGCCGCUGCGGCCCCGCG	GGUGGUGUUCACCGCCGACUCCGGGGUGC	-	-	GO:0008152//metabolic process	K07001//NTE family protein
Candidate_134	884.564	2406.44	0.367582	-1.44386	1.05423e-171	2.44431e-171	down	ATCC25795GL000228	-20.9172	41 -- 94	725 -- 784	CAGCUGCCAGCGGGCGGUAUACCACAGUGCCACGUUGACGAAGACCAGGCCGUG	GUCGACGACGCCCUUGGCCGGUUGGGACACGCACGCCGCAUAUGCUUCACGGUCUCGCAC	-	-	-	K05798//LysR family transcriptional regulator, transcriptional activator for leuABCD operon
Candidate_134	884.564	2406.44	0.367582	-1.44386	1.05423e-171	2.44431e-171	down	ATCC25795GL004931	-20.8964	176 -- 214	1242 -- 1290	CCGCUGCGGCCCCGCGACCCGUGGGACGAGCCCCACGAG	GGUGACGCUGGUCUGCGUGGUGUUCCUCAACCUGCUCGAAGGGGUGCUC	-	-	-	K01673//carbonic anhydrase [EC:4.2.1.1]
Candidate_134	884.564	2406.44	0.367582	-1.44386	1.05423e-171	2.44431e-171	down	ATCC25795GL004866	-20.7878	196 -- 234	1569 -- 1609	GCGGCCCCCACCUCAAGUGGCCGCUGCGGCCCCGCGACC	CGCCCAGGAGGUCAAGGACGCCAUCGACGCCGGCGAGCUGG	GO:0005886//plasma membrane;GO:0016021//integral to membrane	-	GO:0055085//transmembrane transport;GO:0040007//growth	K03446//MFS transporter, DHA2 family, multidrug resistance protein B
Candidate_134	884.564	2406.44	0.367582	-1.44386	1.05423e-171	2.44431e-171	down	ATCC25795GL003680	-20.7825	182 -- 207	261 -- 288	GGCCCCGCGACCCGUGGGACGAGCCC	CCGGGGCCGGUGGUGCGUUCUGCUCGGG	-	GO:0004300//enoyl-CoA hydratase activity;GO:0016853//isomerase activity	GO:0008152//metabolic process	K15866//2-(1,2-epoxy-1,2-dihydrophenyl)acetyl-CoA isomerase [EC:5.3.3.18]
Candidate_134	884.564	2406.44	0.367582	-1.44386	1.05423e-171	2.44431e-171	down	ATCC25795GL004961	-20.7697	281 -- 315	659 -- 699	GGCUGGGCCGCUGGCGUUGACGGUGGCAGUGGAAG	CCGACACCUGCGACCACAUCUGCGCCACCGAUAUCGCCUUC	-	-	-	-
Candidate_134	884.564	2406.44	0.367582	-1.44386	1.05423e-171	2.44431e-171	down	ATCC25795GL001288	-20.6843	176 -- 189	594 -- 607	ACGAGCCCCACGAG	UGCUCGGGGUGCUC	GO:0016020//membrane	GO:0042626//ATPase activity, coupled to transmembrane movement of substances;GO:0005524//ATP binding	GO:0006810//transport	K09686//antibiotic transport system permease protein
Candidate_134	884.564	2406.44	0.367582	-1.44386	1.05423e-171	2.44431e-171	down	ATCC25795GL002656	-20.6742	199 -- 233	321 -- 355	CGGCCCCCACCUCAAGUGGCCGCUGCGGCCCCGCG	GCCGGGGGUGAUUCCGCCGGCGAAUCUGCGGGCGC	GO:0005737//cytoplasm	GO:0051287//NAD binding;GO:0008774//acetaldehyde dehydrogenase (acetylating) activity	GO:0006520//cellular amino acid metabolic process;GO:0019439//aromatic compound catabolic process;GO:0055114//oxidation-reduction process	K04073//acetaldehyde dehydrogenase [EC:1.2.1.10]
Candidate_134	884.564	2406.44	0.367582	-1.44386	1.05423e-171	2.44431e-171	down	ATCC25795GL005022	-20.6493	130 -- 248	103 -- 239	GCCGCUGGCGCUGAGCGGCCCCCACCUCAAGUGGCCGCUGCGGCCCCGCGACCCGUGGGACGAGCCCCACGAGCUGGCUGGCCUGGGCUUGAAGCUGUAGUAGUGGGGUAUCGGCAGUG	CGGCGCCGGGGUCGAUGGUUUGGUGGAUCGGCACCCCAAGGUGACGCCGGAACAGCUGGUCGCCCGGCUGGUGCCGCCGCCGACCUUCGCCGAUGUCAGCUUCGACACCUACCGUCCCGAUCCCGCCGAGCCGUCGC	-	GO:0005524//ATP binding	-	K06916//
Candidate_134	884.564	2406.44	0.367582	-1.44386	1.05423e-171	2.44431e-171	down	ATCC25795GL000515	-20.5851	196 -- 233	43 -- 80	CGGCCCCCACCUCAAGUGGCCGCUGCGGCCCCGCGACC	GUUGGGGCGUGUUGUCGGCGCUGGCGGCGCUGCGCUGG	-	-	-	-
Candidate_134	884.564	2406.44	0.367582	-1.44386	1.05423e-171	2.44431e-171	down	ATCC25795GL002502	-20.5791	334 -- 370	123 -- 160	CGGCUAAUGGCCGACUGUAACGCGUUGCCCCACGACC	GCCGGAUCGCCGAUGACGUGCGCAACUGGGGCCGCUGG	-	GO:0016787//hydrolase activity	-	-
Candidate_134	884.564	2406.44	0.367582	-1.44386	1.05423e-171	2.44431e-171	down	ATCC25795GL003967	-20.5769	196 -- 208	263 -- 275	CGGCCCCGCGACC	GCCGGGGUGCUGG	GO:0005622//intracellular	GO:0003700//sequence-specific DNA binding transcription factor activity;GO:0003677//DNA binding	GO:0006355//regulation of transcription, DNA-dependent	K03710//GntR family transcriptional regulator
Candidate_134	884.564	2406.44	0.367582	-1.44386	1.05423e-171	2.44431e-171	down	ATCC25795GL001282	-20.5115	199 -- 234	1153 -- 1190	GCGGCCCCCACCUCAAGUGGCCGCUGCGGCCCCGCG	UGCCGAGGGUGGAGAACGCCGGUUCGAGGUCGCGGUGC	-	GO:0050660//flavin adenine dinucleotide binding;GO:0016040//glutamate synthase (NADH) activity;GO:0051536//iron-sulfur cluster binding;GO:0004355//glutamate synthase (NADPH) activity;GO:0000166//nucleotide binding	GO:0006537//glutamate biosynthetic process;GO:0055114//oxidation-reduction process	K00266//glutamate synthase (NADPH/NADH) small chain [EC:1.4.1.13 1.4.1.14]
Candidate_134	884.564	2406.44	0.367582	-1.44386	1.05423e-171	2.44431e-171	down	ATCC25795GL003005	-20.4958	196 -- 233	868 -- 909	CGGCCCCCACCUCAAGUGGCCGCUGCGGCCCCGCGACC	GCCGGUGGGGUGAGCUCAUCGGUGAACGAUAUGGCGCGCUGG	-	-	-	K01467//beta-lactamase [EC:3.5.2.6]
Candidate_134	884.564	2406.44	0.367582	-1.44386	1.05423e-171	2.44431e-171	down	ATCC25795GL004937	-20.48	1 -- 62	210 -- 277	CGUUGACGAAGACCAGGCCGUGCGCGACGGCAAUGCGUCGCUCGGGCCACGCCCAAGGCUAG	GCAGUGGCUUCUGGAUUCUGGUGACCGCGCUGCUCGCGGUCUGGAGCACGCCGGUGUGGGCGUUGAUC	-	-	-	-
Candidate_134	884.564	2406.44	0.367582	-1.44386	1.05423e-171	2.44431e-171	down	ATCC25795GL001968	-20.4794	42 -- 73	2170 -- 2201	CCACAGUGCCACGUUGACGAAGACCAGGCCGU	GGUGUGGCGGUACGACUGGAGCCGGUCCGGCA	-	GO:0046872//metal ion binding;GO:0016491//oxidoreductase activity	-	K00122//formate dehydrogenase [EC:1.2.1.2]
Candidate_134	884.564	2406.44	0.367582	-1.44386	1.05423e-171	2.44431e-171	down	ATCC25795GL002236	-20.4746	58 -- 73	628 -- 643	CCACAGUGCCACGUUG	GGUGUCACGGUGCGGC	-	GO:0004518//nuclease activity	GO:0090304	K03536//ribonuclease P protein component [EC:3.1.26.5]
Candidate_134	884.564	2406.44	0.367582	-1.44386	1.05423e-171	2.44431e-171	down	ATCC25795GL002266	-20.4503	248 -- 295	173 -- 232	CGGUGGCAGUGGAAGCGCUGGUUCCGGUCCGACGACCGGAAGCGGCGG	GCCACCGUCGCCACCGUGACCGCCGCGGCUGGACCCAUUGCUGAUCUGACCUUCGCCGCC	-	-	-	-
Candidate_134	884.564	2406.44	0.367582	-1.44386	1.05423e-171	2.44431e-171	down	ATCC25795GL001120	-20.4479	287 -- 315	509 -- 537	GGCUGGGCCGCUGGCGUUGACGGUGGCAG	CCGACCCGGUCGCCGCGACCGCCACCGUC	-	-	-	-
Candidate_134	884.564	2406.44	0.367582	-1.44386	1.05423e-171	2.44431e-171	down	ATCC25795GL004690	-20.4267	190 -- 232	1491 -- 1535	GGCCCCCACCUCAAGUGGCCGCUGCGGCCCCGCGACCCGUGGG	CCGCGGCGGUGGGGUCGCUGGCGCAGCUGCUGGAACUGGGCACCC	-	-	-	K00786//[EC:2.4.-.-]
Candidate_134	884.564	2406.44	0.367582	-1.44386	1.05423e-171	2.44431e-171	down	ATCC25795GL003897	-20.4213	196 -- 213	555 -- 572	CGCUGCGGCCCCGCGACC	GCGAUGCCGGGGUGCUGG	-	GO:0008198//ferrous iron binding;GO:0016702//oxidoreductase activity, acting on single donors with incorporation of molecular oxygen, incorporation of two atoms of oxygen;GO:0008270//zinc ion binding	GO:0006725//cellular aromatic compound metabolic process;GO:0055114//oxidation-reduction process	K05915//[EC:1.13.-.-];K06990//
Candidate_134	884.564	2406.44	0.367582	-1.44386	1.05423e-171	2.44431e-171	down	ATCC25795GL000256	-20.4022	196 -- 233	458 -- 503	CGGCCCCCACCUCAAGUGGCCGCUGCGGCCCCGCGACC	GUCGGGGCCGCCGUGGGGAUCGCGGGUGUCGCCGGAGUGGCGCGGG	-	-	-	K02034//peptide/nickel transport system permease protein
Candidate_134	884.564	2406.44	0.367582	-1.44386	1.05423e-171	2.44431e-171	down	ATCC25795GL003478	-20.3931	324 -- 379	1415 -- 1481	CUGGACCCGCGGCUAAUGGCCGACUGUAACGCGUUGCCCCACGACCACAUGGCCGC	GGCCUGCGCACCGAUUAUCUUUUCCGGCUGGCCAAUCAGCGCGGCGGCAUCGUGCUGGGCACCGGCG	GO:0005618//cell wall;GO:0005886//plasma membrane	GO:0016810//hydrolase activity, acting on carbon-nitrogen (but not peptide) bonds;GO:0003952//NAD+ synthase (glutamine-hydrolyzing) activity;GO:0005524//ATP binding;GO:0008795//NAD+ synthase activity	GO:0009435//NAD biosynthetic process;GO:0040007//growth	K01950//NAD+ synthase (glutamine-hydrolysing) [EC:6.3.5.1]
Candidate_134	884.564	2406.44	0.367582	-1.44386	1.05423e-171	2.44431e-171	down	ATCC25795GL000742	-20.3868	201 -- 233	967 -- 999	CGGCCCCCACCUCAAGUGGCCGCUGCGGCCCCG	GAAGGUGGUGUGGAUCGGCGGCGAGGCCGGGGC	-	-	-	K00870//protein kinase [EC:2.7.1.37];K00924//[EC:2.7.1.-];K01768//adenylate cyclase [EC:4.6.1.1]
Candidate_134	884.564	2406.44	0.367582	-1.44386	1.05423e-171	2.44431e-171	down	ATCC25795GL003734	-20.3864	177 -- 209	53 -- 90	GCGGCCCCGCGACCCGUGGGACGAGCCCCACGA	CGCUGGGGCGGUGCGGCACUGCUGCGUCCGGGGGUGUU	GO:0005622//intracellular	GO:0003700//sequence-specific DNA binding transcription factor activity;GO:0043565//sequence-specific DNA binding	GO:0006355//regulation of transcription, DNA-dependent	K07506//AraC family transcriptional regulator;K02099//AraC family transcriptional regulator, arabinose operon regulatory protein
Candidate_134	884.564	2406.44	0.367582	-1.44386	1.05423e-171	2.44431e-171	down	ATCC25795GL000807	-20.3458	178 -- 208	1210 -- 1244	CGGCCCCGCGACCCGUGGGACGAGCCCCACG	GCCGGAGGUCGAGGGGCACCGCCGGCUCUGGGUGC	-	-	-	K00540//[EC:1.-.-.-]
Candidate_134	884.564	2406.44	0.367582	-1.44386	1.05423e-171	2.44431e-171	down	ATCC25795GL001486	-20.3253	176 -- 208	358 -- 390	CGGCCCCGCGACCCGUGGGACGAGCCCCACGAG	GCCGUGGCGUUCUUCCUGCUCGGCUCGGUGCUC	GO:0016021//integral to membrane;GO:0005886//plasma membrane	GO:0005215//transporter activity	GO:0055085//transmembrane transport	K03446//MFS transporter, DHA2 family, multidrug resistance protein B
Candidate_134	884.564	2406.44	0.367582	-1.44386	1.05423e-171	2.44431e-171	down	ATCC25795GL000290	-20.2849	183 -- 211	1388 -- 1418	CUGCGGCCCCGCGACCCGUGGGACGAGCC	GAUGCCGGGGCGCGUGGCUAUGCCCUGCCGG	-	-	-	-
Candidate_134	884.564	2406.44	0.367582	-1.44386	1.05423e-171	2.44431e-171	down	ATCC25795GL005058	-20.2137	184 -- 233	688 -- 748	CGGCCCCCACCUCAAGUGGCCGCUGCGGCCCCGCGACCCGUGGGACGAGC	GCUGUGGGGUGGGCACACCGAGCGCUAUCACGAUGACGCCGGGGUGCUGCGCGCCCGCUGG	-	GO:0030170//pyridoxal phosphate binding;GO:0004645//phosphorylase activity	GO:0005975//carbohydrate metabolic process	K00688//starch phosphorylase [EC:2.4.1.1]
Candidate_134	884.564	2406.44	0.367582	-1.44386	1.05423e-171	2.44431e-171	down	ATCC25795GL000409	-20.2041	199 -- 234	1822 -- 1860	GCGGCCCCCACCUCAAGUGGCCGCUGCGGCCCCGCG	UGCUGCGGGUGAGGGCGAGAUUGGUGAGGUCGAGGGUGC	GO:0016021//integral to membrane;GO:0005886//plasma membrane	GO:0008961//phosphatidylglycerol-prolipoprotein diacylglyceryl transferase activity	GO:0042158//lipoprotein biosynthetic process;GO:0009249//protein lipoylation	K13292//phosphatidylglycerol:prolipoprotein diacylglycerol transferase [EC:2.-.-.-]
Candidate_134	884.564	2406.44	0.367582	-1.44386	1.05423e-171	2.44431e-171	down	ATCC25795GL003567	-20.174	183 -- 208	1375 -- 1402	CGGCCCCGCGACCCGUGGGACGAGCC	GCCGGGGCGCUGGCGCUGAACCUGCCGG	-	GO:0004673//protein histidine kinase activity;GO:0008020//G-protein coupled photoreceptor activity	GO:0006355//regulation of transcription, DNA-dependent;GO:0018298//protein-chromophore linkage;GO:0009584//detection of visible light;GO:0016310//phosphorylation;GO:0007165//signal transduction	K00936//[EC:2.7.3.-];K11354//two-component system, chemotaxis family, sensor kinase Cph1 [EC:2.7.13.3]
Candidate_134	884.564	2406.44	0.367582	-1.44386	1.05423e-171	2.44431e-171	down	ATCC25795GL003396	-20.1668	115 -- 137	107 -- 130	CGGCAGUGGCCCACCAGCCCCGG	GCCGUCAUCCGGGUGGUCGCGGCC	-	-	-	K03574//7,8-dihydro-8-oxoguanine triphosphatase [EC:3.6.1.-]
Candidate_134	884.564	2406.44	0.367582	-1.44386	1.05423e-171	2.44431e-171	down	ATCC25795GL001458	-20.1651	199 -- 233	966 -- 1007	CGGCCCCCACCUCAAGUGGCCGCUGCGGCCCCGCG	GUCUGGGUGGUGCGGUGGAGCUGGCGAAGGCGCCGGGGACGC	-	-	-	K02067//putative ABC transport system substrate-binding protein
Candidate_134	884.564	2406.44	0.367582	-1.44386	1.05423e-171	2.44431e-171	down	ATCC25795GL004259	-20.1613	196 -- 233	99 -- 139	CGGCCCCCACCUCAAGUGGCCGCUGCGGCCCCGCGACC	GCUGGGGUCGGAUGCCGGGCUCAUCGGGGCGGGGGUGCUGG	GO:0030529//ribonucleoprotein complex	-	GO:0009987//cellular process	K02864//large subunit ribosomal protein L10
Candidate_134	884.564	2406.44	0.367582	-1.44386	1.05423e-171	2.44431e-171	down	ATCC25795GL001535	-20.1443	181 -- 208	634 -- 666	CGGCCCCGCGACCCGUGGGACGAGCCCC	GCCGCAUGCAGGCGCUGGGUACUGCGCUCGGGG	-	GO:0043565//sequence-specific DNA binding	-	-
Candidate_134	884.564	2406.44	0.367582	-1.44386	1.05423e-171	2.44431e-171	down	ATCC25795GL003018	-20.1249	196 -- 234	563 -- 603	GCGGCCCCCACCUCAAGUGGCCGCUGCGGCCCCGCGACC	CGCCGGCGGCGCGGAGAUCAAGGCGACCCUGCUGGCGCUGG	-	GO:0008168//methyltransferase activity	GO:0008152//metabolic process	K00567//methylated-DNA-[protein]-cysteine S-methyltransferase [EC:2.1.1.63]
Candidate_134	884.564	2406.44	0.367582	-1.44386	1.05423e-171	2.44431e-171	down	ATCC25795GL001266	-20.0817	196 -- 232	987 -- 1027	GGCCCCCACCUCAAGUGGCCGCUGCGGCCCCGCGACC	CCGGACGGAUCACCUGGAGUCGCUGGCGUGCCUGGCGCUGG	-	GO:0016849//phosphorus-oxygen lyase activity	GO:0009190//cyclic nucleotide biosynthetic process	K01768//adenylate cyclase [EC:4.6.1.1];K01769//guanylate cyclase, other [EC:4.6.1.2]
Candidate_134	884.564	2406.44	0.367582	-1.44386	1.05423e-171	2.44431e-171	down	ATCC25795GL002474	-20.0616	1 -- 23	505 -- 527	GCUCGGGCCACGCCCAAGGCUAG	CGAGCCCGAGGCGGGUUCCGAUC	-	GO:0050660//flavin adenine dinucleotide binding;GO:0003995//acyl-CoA dehydrogenase activity	GO:0055114//oxidation-reduction process	K00257//[EC:1.3.99.-]
Candidate_134	884.564	2406.44	0.367582	-1.44386	1.05423e-171	2.44431e-171	down	ATCC25795GL003218	-20.0354	200 -- 234	532 -- 569	GCGGCCCCCACCUCAAGUGGCCGCUGCGGCCCCGC	UGCGGGGGGUGGGUACCGGCGAACGACGUUCGCGGGCG	GO:0043190//ATP-binding cassette (ABC) transporter complex	GO:0015419//sulfate transmembrane-transporting ATPase activity;GO:0005524//ATP binding	GO:0006810//transport;GO:0006200//ATP catabolic process	K02052//putative spermidine/putrescine transport system ATP-binding protein
Candidate_134	884.564	2406.44	0.367582	-1.44386	1.05423e-171	2.44431e-171	down	ATCC25795GL004083	-20.0059	196 -- 230	871 -- 917	CCCCCACCUCAAGUGGCCGCUGCGGCCCCGCGACC	GGGGGUGAGUGCCGAGCGGGCGCCACAGAUCGUGGCGGGGGCGCUGG	-	GO:0004309//exopolyphosphatase activity	-	K01524//exopolyphosphatase / guanosine-5'-triphosphate,3'-diphosphate pyrophosphatase [EC:3.6.1.11 3.6.1.40]
Candidate_135	4679.37	1885.95	2.48118	1.31102	5.2031e-250	1.77041e-249	up	ATCC25795GL000552	-31.0768	123 -- 172	39 -- 91	CCCGAUCCCCGUCCACGCGCACCUCGCCGAUGGAGUUUCCUUCCAACGCA	GGGCAUGGGGCAGGUGCGCGUGGCCCGGCUCACCGAGACGGACUGGCGCGCGU	-	GO:0016746//transferase activity, transferring acyl groups	-	K00680//[EC:2.3.1.-];K03825//putative acetyltransferase [EC:2.3.1.-];K15520//mycothiol synthase [EC:2.3.1.189]
Candidate_135	4679.37	1885.95	2.48118	1.31102	5.2031e-250	1.77041e-249	up	ATCC25795GL002723	-27.2063	36 -- 118	947 -- 1029	CGUCGAUCAUGCCCUCGUCGAUGCCGUAGACCAGCAGAUCGGUCCCGUUCAUCGAGUCGAAGUCCGGCGGUGUCUCGACCCGC	GCGGCUCUGCGGGAGUGGCUGCGGCUGCGCAAACUGGGCAGGCACGAGAAGUUUUCGAGAUAUCAGGCUGAGGCGGAGAGGCG	-	GO:0016740//transferase activity	-	-
Candidate_135	4679.37	1885.95	2.48118	1.31102	5.2031e-250	1.77041e-249	up	ATCC25795GL002724	-26.7353	43 -- 118	12 -- 89	CGUCGAUCAUGCCCUCGUCGAUGCCGUAGACCAGCAGAUCGGUCCCGUUCAUCGAGUCGAAGUCCGGCGGUGUCUC	GCGGCUCUGCGGGAGUGGCUGCGGCUGCGCAAACUGGGCAGGCACGAGAAGUUUUCGAGAUAUCAGGCUGAGGCGGAG	GO:0016020//membrane	GO:0000166//nucleotide binding;GO:0008831//dTDP-4-dehydrorhamnose reductase activity	GO:0019305//dTDP-rhamnose biosynthetic process;GO:0045226//extracellular polysaccharide biosynthetic process;GO:0055114//oxidation-reduction process	K09690//lipopolysaccharide transport system permease protein
Candidate_135	4679.37	1885.95	2.48118	1.31102	5.2031e-250	1.77041e-249	up	ATCC25795GL000752	-26.6738	144 -- 213	902 -- 978	CGCACCGGCGGGCUCGCCGUCGACCAGCAUCGGCGCGUAGGCCCGAUCCCCGUCCACGCGCACCUCGCCG	GCGAUGGCCGCCACCGGGAUGGCCGACGGUCGGUACGAGCUGGGUCCGCUGGGGGUGCAGGUGCGCGAUGGGGUGGC	-	GO:0016810//hydrolase activity, acting on carbon-nitrogen (but not peptide) bonds	GO:0008152//metabolic process	K01443//N-acetylglucosamine-6-phosphate deacetylase [EC:3.5.1.25]
Candidate_135	4679.37	1885.95	2.48118	1.31102	5.2031e-250	1.77041e-249	up	ATCC25795GL000021	-26.1205	99 -- 165	319 -- 388	CCCGUCCACGCGCACCUCGCCGAUGGAGUUUCCUUCCAACGCAUCCGCGUCGAUCAUGCCCUCGUCG	GGGCGGUAGCGGCAGUGGUGGCGGUACCGGCAGCGGAGGUGGGACCGGGGGUGGCAGUGCGGCGGGUGGC	-	-	-	-
Candidate_135	4679.37	1885.95	2.48118	1.31102	5.2031e-250	1.77041e-249	up	ATCC25795GL004132	-24.9857	65 -- 132	198 -- 268	UUCCAACGCAUCCGCGUCGAUCAUGCCCUCGUCGAUGCCGUAGACCAGCAGAUCGGUCCCGUUCAUCG	GAGGUGAUGUGCGGCGCGGCGGCCGCGGGCAGCGGCGCGGUGUAACCCAGUCCGGCGAUCGGGGCGGUAGC	-	-	-	-
Candidate_135	4679.37	1885.95	2.48118	1.31102	5.2031e-250	1.77041e-249	up	ATCC25795GL002334	-24.4897	65 -- 130	1175 -- 1242	CCAACGCAUCCGCGUCGAUCAUGCCCUCGUCGAUGCCGUAGACCAGCAGAUCGGUCCCGUUCAUCG	GGUCUGGUGGGCUCGGCAAUGAUGGUCGAGCAGUCGAUGGCGGGUUGGUCGGUCGGGUUGUGGGUGGC	-	-	-	K03446//MFS transporter, DHA2 family, multidrug resistance protein B;K08169//MFS transporter, DHA2 family, multidrug resistance protein
Candidate_135	4679.37	1885.95	2.48118	1.31102	5.2031e-250	1.77041e-249	up	ATCC25795GL000570	-23.6895	115 -- 205	84 -- 185	CGGGCUCGCCGUCGACCAGCAUCGGCGCGUAGGCCCGAUCCCCGUCCACGCGCACCUCGCCGAUGGAGUUUCCUUCCAACGCAUCCGCGUC	GCACCGAAGCGGCAGCGAUGACGAUCGCCGCGUAUCUGCUGGCUUACGGGGCCGUGGUGAUCUGGUGUGCGCCGGCGCUGCUGGGAAGGUUGACCGGCGCGG	-	GO:0008233//peptidase activity	-	-
Candidate_135	4679.37	1885.95	2.48118	1.31102	5.2031e-250	1.77041e-249	up	ATCC25795GL002655	-23.417	102 -- 166	134 -- 205	CCCCGUCCACGCGCACCUCGCCGAUGGAGUUUCCUUCCAACGCAUCCGCGUCGAUCAUGCCCUCG	GGGGCAGGGUGCGCGGGUGAUCGGGCACAAGGUGGGUCUGUCCUCGGAGGCGAUGCAGAAGAUGAUGGGGGU	-	GO:0008684;GO:0047437	GO:0008152//metabolic process	K01617//4-oxalocrotonate decarboxylase [EC:4.1.1.77]
Candidate_135	4679.37	1885.95	2.48118	1.31102	5.2031e-250	1.77041e-249	up	ATCC25795GL003295	-23.3929	144 -- 174	492 -- 522	GGCCCGAUCCCCGUCCACGCGCACCUCGCCG	UCGGGCUGGCGCAGGUGGGUGUGGACGUGGU	-	GO:0016853//isomerase activity	GO:0008152//metabolic process	K01823//isopentenyl-diphosphate delta-isomerase [EC:5.3.3.2]
Candidate_135	4679.37	1885.95	2.48118	1.31102	5.2031e-250	1.77041e-249	up	ATCC25795GL001719	-23.3528	1 -- 24	966 -- 989	CAUCAGACGAUCCAUCAUUCCGGC	GUGGUCUGCUGGUGGUCGAGGCUG	-	-	-	K07027//
Candidate_135	4679.37	1885.95	2.48118	1.31102	5.2031e-250	1.77041e-249	up	ATCC25795GL002108	-23.2468	51 -- 120	225 -- 307	CGCGUCGAUCAUGCCCUCGUCGAUGCCGUAGACCAGCAGAUCGGUCCCGUUCAUCGAGUCGAAGUCCGGC	GCGCGGUGAUCAAGCGGAUGGGCUCGGACGGCAAGCUGGGUGUGGGCUGGCCCAAGGAGUACGGCGGGCUCGGCUUCGGGCCG	-	GO:0050660//flavin adenine dinucleotide binding;GO:0003995//acyl-CoA dehydrogenase activity	GO:0055114//oxidation-reduction process	K00257//[EC:1.3.99.-]
Candidate_135	4679.37	1885.95	2.48118	1.31102	5.2031e-250	1.77041e-249	up	ATCC25795GL001392	-22.8403	144 -- 173	1546 -- 1578	GCCCGAUCCCCGUCCACGCGCACCUCGCCG	CGAGGACUGGGAGCGGGUGCGCGUCGAGGCGGU	-	-	-	K00384//thioredoxin reductase (NADPH) [EC:1.8.1.9];K00575//chemotaxis protein methyltransferase CheR [EC:2.1.1.80]
Candidate_135	4679.37	1885.95	2.48118	1.31102	5.2031e-250	1.77041e-249	up	ATCC25795GL002913	-22.8075	159 -- 196	454 -- 491	CGUCGACCAGCAUCGGCGCGUAGGCCCGAUCCCCGUCC	GCGGCUGAUCUAUGCGCGCAUCACGGGUUGGGGGCAGG	GO:0005886//plasma membrane	GO:0016740//transferase activity;GO:0008111//alpha-methylacyl-CoA racemase activity	GO:0008152//metabolic process	K01796//alpha-methylacyl-CoA racemase [EC:5.1.99.4]
Candidate_135	4679.37	1885.95	2.48118	1.31102	5.2031e-250	1.77041e-249	up	ATCC25795GL002459	-22.7402	146 -- 174	303 -- 333	GGCCCGAUCCCCGUCCACGCGCACCUCGC	CCGGGCGGGGGUGCAGUCGGGUGGUGGAGCG	-	-	-	-
Candidate_135	4679.37	1885.95	2.48118	1.31102	5.2031e-250	1.77041e-249	up	ATCC25795GL004053	-22.4957	42 -- 85	1048 -- 1092	GCAGAUCGGUCCCGUUCAUCGAGUCGAAGUCCGGCGGUGUCUCG	CGUUCUGCCAGCCGCAGGUGGCCAGCUUCGGGCUCACCGAAGAGC	GO:0005737//cytoplasm	GO:0050660//flavin adenine dinucleotide binding;GO:0004148//dihydrolipoyl dehydrogenase activity	GO:0045454//cell redox homeostasis;GO:0055114//oxidation-reduction process	K00382//dihydrolipoamide dehydrogenase [EC:1.8.1.4]
Candidate_135	4679.37	1885.95	2.48118	1.31102	5.2031e-250	1.77041e-249	up	ATCC25795GL001169	-22.3661	144 -- 190	1399 -- 1445	CCAGCAUCGGCGCGUAGGCCCGAUCCCCGUCCACGCGCACCUCGCCG	GGUCGAUGGCCGCGGCCAAGGCGGCGGGCAAGGUGCGCAUGGAGGGC	-	GO:0005525//GTP binding	-	K06942//
Candidate_135	4679.37	1885.95	2.48118	1.31102	5.2031e-250	1.77041e-249	up	ATCC25795GL004745	-22.3414	105 -- 167	3 -- 67	UCCCCGUCCACGCGCACCUCGCCGAUGGAGUUUCCUUCCAACGCAUCCGCGUCGAUCAUGCCC	AGGGAUGGUCAUGGGGCGAGCGAAGCGACGGGGAGGGAUGGUCAUGGGGCGAGCGAAGCGACGGG	-	GO:0016765//transferase activity, transferring alkyl or aryl (other than methyl) groups	GO:0008652//cellular amino acid biosynthetic process	K00800//3-phosphoshikimate 1-carboxyvinyltransferase [EC:2.5.1.19]
Candidate_135	4679.37	1885.95	2.48118	1.31102	5.2031e-250	1.77041e-249	up	ATCC25795GL003572	-22.321	60 -- 121	1127 -- 1188	CCGCGUCGAUCAUGCCCUCGUCGAUGCCGUAGACCAGCAGAUCGGUCCCGUUCAUCGAGUCG	GGUGCAGCUGGUGGCGGAGCGGCCGGUGGUGGUGCUGGUGGAGCGGGCGCUGGUGGUGGAGC	-	-	-	-
Candidate_135	4679.37	1885.95	2.48118	1.31102	5.2031e-250	1.77041e-249	up	ATCC25795GL001908	-22.123	384 -- 430	788 -- 843	CGGUGCCCGUGAGGACGGACGAGCGCUACGCCGUAGGGGUCUCCCAU	GCCACGUUCGCCUGUCUGUUGCCCCGCGCGCUGCGCACCGUCACCCCAGAGGAGUA	-	-	-	-
Candidate_135	4679.37	1885.95	2.48118	1.31102	5.2031e-250	1.77041e-249	up	ATCC25795GL000194	-21.9828	240 -- 314	1337 -- 1415	UCGCCGUCGGCGGCAACCUGCGUGAGCGCCUCGUUGAUCAGCGGGAAACCGGCGGCCAGAUCGAAUGUCCAGCCG	GGCGGCAGGCGCCGGCCUUGGUCAUCGCGACCGCGGGCAUCACUCCGAUGCUGCCUGGUCUGGCUGUCUUCAGGUCGGU	-	-	-	-
Candidate_135	4679.37	1885.95	2.48118	1.31102	5.2031e-250	1.77041e-249	up	ATCC25795GL003045	-21.938	103 -- 132	286 -- 318	UUCCAACGCAUCCGCGUCGAUCAUGCCCUC	GAGGUGGGCCUAGGCGCCGGCUACGUGCGGGAG	-	GO:0016491//oxidoreductase activity	-	K00320//coenzyme F420-dependent N5,N10-methenyltetrahydromethanopterin reductase [EC:1.5.99.11];K00540//[EC:1.-.-.-];K04091//alkanesulfonate monooxygenase [EC:1.14.14.5]
Candidate_135	4679.37	1885.95	2.48118	1.31102	5.2031e-250	1.77041e-249	up	ATCC25795GL003979	-21.8984	27 -- 138	58 -- 179	GUUUCCUUCCAACGCAUCCGCGUCGAUCAUGCCCUCGUCGAUGCCGUAGACCAGCAGAUCGGUCCCGUUCAUCGAGUCGAAGUCCGGCGGUGUCUCGACCCGCAUGCGGGCG	CGAAGGGAGAGGAAGAAUGGGCAGUACGUCGAGGGUCCGCUCGUUGGGCAUCGUGGGCGGUGGCGUCAUCGGUCUUGCGGUCGCGCGCCGGGCCGCCGCGGACGGCUGGGACGUACGCGUGC	-	GO:0016491//oxidoreductase activity;GO:0005488//binding	-	K03153//glycine oxidase [EC:1.4.3.19]
Candidate_135	4679.37	1885.95	2.48118	1.31102	5.2031e-250	1.77041e-249	up	ATCC25795GL001843	-21.8537	99 -- 139	589 -- 631	AGUUUCCUUCCAACGCAUCCGCGUCGAUCAUGCCCUCGUCG	UCGUUGGGGGCGUUGGCAGGACGUGGCAGGUAUGGGAGAGAGC	-	GO:0004713//protein tyrosine kinase activity	GO:0006468//protein phosphorylation	-
Candidate_135	4679.37	1885.95	2.48118	1.31102	5.2031e-250	1.77041e-249	up	ATCC25795GL002355	-21.8143	413 -- 431	925 -- 943	GCGGUGCCCGUGAGGACGG	CGCCGCGGGCGCUCUUGCC	-	-	-	-
Candidate_135	4679.37	1885.95	2.48118	1.31102	5.2031e-250	1.77041e-249	up	ATCC25795GL003123	-21.5876	84 -- 149	917 -- 991	UCGCCGAUGGAGUUUCCUUCCAACGCAUCCGCGUCGAUCAUGCCCUCGUCGAUGCCGUAGACCAGC	GGCGGGUACCUCAAGGCUGCGGUUGACUUUGCGCUAGAACGCGACGACUACGGACCGGAGCUGCGGCGCUGGUUG	-	GO:0003983//UTP:glucose-1-phosphate uridylyltransferase activity	GO:0009058//biosynthetic process	K00963//UTP--glucose-1-phosphate uridylyltransferase [EC:2.7.7.9]
Candidate_135	4679.37	1885.95	2.48118	1.31102	5.2031e-250	1.77041e-249	up	ATCC25795GL000498	-21.5206	65 -- 111	1164 -- 1220	CAUGCCCUCGUCGAUGCCGUAGACCAGCAGAUCGGUCCCGUUCAUCG	GUACCGAGGAGCAGCUGGCGCUGGUCGAGGCGUACGCCAAGGAACAGGGCAUGUGGC	-	GO:0046872//metal ion binding;GO:0052633//isocitrate hydro-lyase (cis-aconitate-forming) activity;GO:0052632//citrate hydro-lyase (cis-aconitate-forming) activity;GO:0051539//4 iron, 4 sulfur cluster binding	GO:0006099//tricarboxylic acid cycle	K01681//aconitate hydratase 1 [EC:4.2.1.3]
Candidate_135	4679.37	1885.95	2.48118	1.31102	5.2031e-250	1.77041e-249	up	ATCC25795GL000700	-21.439	343 -- 363	162 -- 187	CCCGGUCACCAUCUCCACGAC	GGGUGAUGUGGUGGGAGAUGGUGCUG	-	-	-	K07090//
Candidate_135	4679.37	1885.95	2.48118	1.31102	5.2031e-250	1.77041e-249	up	ATCC25795GL000381	-21.434	343 -- 363	1216 -- 1236	CCCGGUCACCAUCUCCACGAC	GGGCCGGUGGUCUGGGUGUUG	GO:0016021//integral to membrane	GO:0022891//substrate-specific transmembrane transporter activity	GO:0055085//transmembrane transport;GO:0008643//carbohydrate transport	K08139//MFS transporter, SP family, sugar:H+ symporter
Candidate_135	4679.37	1885.95	2.48118	1.31102	5.2031e-250	1.77041e-249	up	ATCC25795GL001897	-21.4149	345 -- 362	464 -- 481	CCGGUCACCAUCUCCACG	GGCCAGUGGAAGUGGUGC	-	-	-	-
Candidate_135	4679.37	1885.95	2.48118	1.31102	5.2031e-250	1.77041e-249	up	ATCC25795GL004490	-21.2763	45 -- 109	405 -- 473	UGCCCUCGUCGAUGCCGUAGACCAGCAGAUCGGUCCCGUUCAUCGAGUCGAAGUCCGGCGGUGUC	ACGGGGACUGGCAGGGGGCAUCGGUCCGGUUGGAUGCCAGGGUGCACGGCUACGACAUGGCCGCCGCGG	-	-	-	-
Candidate_135	4679.37	1885.95	2.48118	1.31102	5.2031e-250	1.77041e-249	up	ATCC25795GL004083	-21.2299	82 -- 142	84 -- 148	UGGAGUUUCCUUCCAACGCAUCCGCGUCGAUCAUGCCCUCGUCGAUGCCGUAGACCAGCAG	ACCUUGGUCGCGUGCGAUUGGGCGUGCUGGAUGUGGGCAGCAAUACGGUUCAUCUGUUGGUCGUC	-	GO:0004309//exopolyphosphatase activity	-	K01524//exopolyphosphatase / guanosine-5'-triphosphate,3'-diphosphate pyrophosphatase [EC:3.6.1.11 3.6.1.40]
Candidate_135	4679.37	1885.95	2.48118	1.31102	5.2031e-250	1.77041e-249	up	ATCC25795GL003678	-21.1637	144 -- 210	963 -- 1036	ACCGGCGGGCUCGCCGUCGACCAGCAUCGGCGCGUAGGCCCGAUCCCCGUCCACGCGCACCUCGCCG	UGGCCGCCUGCUCGGCGGAGGUGGAGGCCGCGCAGGCCAUGCUGGACCGGGCGGUGGCACUGCACGUGGAUGGC	-	GO:0050660//flavin adenine dinucleotide binding;GO:0004466//long-chain-acyl-CoA dehydrogenase activity	GO:0055114//oxidation-reduction process	K00249//acyl-CoA dehydrogenase [EC:1.3.99.3]
Candidate_135	4679.37	1885.95	2.48118	1.31102	5.2031e-250	1.77041e-249	up	ATCC25795GL003974	-21.0843	76 -- 106	2197 -- 2228	CCUCGUCGAUGCCGUAGACCAGCAGAUCGGU	GGAGCACCGCUACGCGCUGGUCGAUCUGGCCA	GO:0005829//cytosol;GO:0005886//plasma membrane	GO:0005515//protein binding;GO:0004674//protein serine/threonine kinase activity;GO:0005524//ATP binding	GO:0001899;GO:0040007//growth;GO:0006538//glutamate catabolic process;GO:0052369;GO:0046777//protein autophosphorylation;GO:0052190;GO:0052027//modulation by symbiont of host signal transduction pathway;GO:0006543//glutamine catabolic process;GO:0044413;GO:0009405//pathogenesis	K14949//serine/threonine-protein kinase PknG [EC:2.7.11.1]
Candidate_135	4679.37	1885.95	2.48118	1.31102	5.2031e-250	1.77041e-249	up	ATCC25795GL000548	-21.0837	343 -- 364	854 -- 876	UCCCGGUCACCAUCUCCACGAC	GGGGUCAGCGGGGGUGGGUGCUG	GO:0005737//cytoplasm;GO:0009380//excinuclease repair complex	GO:0009381//excinuclease ABC activity;GO:0003677//DNA binding	GO:0009432//SOS response;GO:0090305//nucleic acid phosphodiester bond hydrolysis;GO:0006289//nucleotide-excision repair	K03703//excinuclease ABC subunit C
Candidate_135	4679.37	1885.95	2.48118	1.31102	5.2031e-250	1.77041e-249	up	ATCC25795GL000380	-21.0832	69 -- 109	154 -- 200	UGCCCUCGUCGAUGCCGUAGACCAGCAGAUCGGUCCCGUUC	GCGGGACGGUUGCGGCACUGGAUUCCGGCGUCCACGGCCUUGGCAAG	GO:0005737//cytoplasm	GO:0005524//ATP binding;GO:0004636//phosphoribosyl-ATP diphosphatase activity	GO:0000105//histidine biosynthetic process	K01523//phosphoribosyl-ATP pyrophosphohydrolase [EC:3.6.1.31]
Candidate_135	4679.37	1885.95	2.48118	1.31102	5.2031e-250	1.77041e-249	up	ATCC25795GL002543	-20.8896	33 -- 90	310 -- 382	GACCAGCAGAUCGGUCCCGUUCAUCGAGUCGAAGUCCGGCGGUGUCUCGACCCGCAUG	CUGGUCGUCCACCGGCGAUUACCAGGUGCAGUGGGGCAAGGCUUUUCAAGAGGCUGCCGCGCAGCUGGGCUAC	-	-	-	K02058//simple sugar transport system substrate-binding protein;K10439//ribose transport system substrate-binding protein
Candidate_135	4679.37	1885.95	2.48118	1.31102	5.2031e-250	1.77041e-249	up	ATCC25795GL001272	-20.8042	105 -- 126	928 -- 950	CGCAUCCGCGUCGAUCAUGCCC	GCCAAGGCGCAGAUGGGUACGGG	GO:0005886//plasma membrane;GO:0016021//integral to membrane	GO:0005215//transporter activity	GO:0006810//transport	K02029//polar amino acid transport system permease protein
Candidate_135	4679.37	1885.95	2.48118	1.31102	5.2031e-250	1.77041e-249	up	ATCC25795GL002745	-20.7412	145 -- 164	504 -- 523	CCGUCCACGCGCACCUCGCC	GGCGAGGUGCGCGUGGACGG	-	-	-	-
Candidate_135	4679.37	1885.95	2.48118	1.31102	5.2031e-250	1.77041e-249	up	ATCC25795GL004600	-20.639	36 -- 56	592 -- 612	UCCGGCGGUGUCUCGACCCGC	AGGCCGCCGCCGAGCUGGACG	-	-	-	-
Candidate_135	4679.37	1885.95	2.48118	1.31102	5.2031e-250	1.77041e-249	up	ATCC25795GL001606	-20.6034	117 -- 172	73 -- 139	CCCGAUCCCCGUCCACGCGCACCUCGCCGAUGGAGUUUCCUUCCAACGCAUCCGCG	GGGCAGGGGAGAGGUAGAGAAGUGGUGGCGAUGGACCGAGCUGCAGAGGUGACCUUCGCGUGGGCGC	-	-	-	-
Candidate_135	4679.37	1885.95	2.48118	1.31102	5.2031e-250	1.77041e-249	up	ATCC25795GL004760	-20.4164	143 -- 174	195 -- 228	GGCCCGAUCCCCGUCCACGCGCACCUCGCCGA	CCGACCUGGGUGCGCAGGUGAGCGUGGUGCGGCU	-	-	-	K07749//formyl-CoA transferase [EC:2.8.3.16]
Candidate_135	4679.37	1885.95	2.48118	1.31102	5.2031e-250	1.77041e-249	up	ATCC25795GL000633	-20.1457	50 -- 100	817 -- 868	CGAUGCCGUAGACCAGCAGAUCGGUCCCGUUCAUCGAGUCGAAGUCCGGCG	GCUGCGGGCAGGCGAUCUGGACGGGGUGGGGGAGUUCAUCGAGUCGGGCCGC	-	-	-	K00549//5-methyltetrahydropteroyltriglutamate--homocysteine methyltransferase [EC:2.1.1.14]
Candidate_135	4679.37	1885.95	2.48118	1.31102	5.2031e-250	1.77041e-249	up	ATCC25795GL003464	-20.1055	117 -- 167	197 -- 253	UCCCCGUCCACGCGCACCUCGCCGAUGGAGUUUCCUUCCAACGCAUCCGCG	AGGAACGCGUGGUGGUGUUGGAGGCGGCUGCCGAGGCGGGCAAGGAUGCCGUGGCGC	GO:0009360//DNA polymerase III complex	GO:0003887//DNA-directed DNA polymerase activity;GO:0003677//DNA binding	GO:0006260//DNA replication	K02340//DNA polymerase III subunit delta [EC:2.7.7.7]
Candidate_135	4679.37	1885.95	2.48118	1.31102	5.2031e-250	1.77041e-249	up	ATCC25795GL004676	-20.0485	392 -- 425	1463 -- 1496	CCCGUGAGGACGGACGAGCGCUACGCCGUAGGGG	GGGCAUCCUGCUUGCCGCGGGCGCGGGCAUCUCC	-	-	-	-
Candidate_135	4679.37	1885.95	2.48118	1.31102	5.2031e-250	1.77041e-249	up	ATCC25795GL001529	-20.0416	150 -- 266	340 -- 464	CCGGCGGCCAGAUCGAAUGUCCAGCCGGAAUCGGUGCGAACGAACUCCCAGUCCGCACCGGCGGGCUCGCCGUCGACCAGCAUCGGCGCGUAGGCCCGAUCCCCGUCCACGCGCACC	GGUCGCGGUCGCCCAGCAGUUGGCCGCCACGCUCUCGCAUGUGGUGAUCGGCCGGGUCGUCCCGUUGGUGGCGCUCGAGGGCCGGGCAUGGGAUGUCGGGCUGGAGAACCUGUGGGUGCACGUGG	-	-	-	-
Candidate_130	5399.75	0	error	20	0	0	up	ATCC25795GL001576	-22.0723	65 -- 103	470 -- 512	CUCGGGCUGUGGCGCAGCUUGGUAGCGCACUUGACUGGG	GAGCACCGAUCCACGGCACCGAUCCCGUCGCGCGAACUGGCCC	-	-	-	-
Candidate_131	0	463.951	0	-20	4.53104e-80	7.23862e-80	down	ATCC25795GL002680	-203.096	1 -- 139	199 -- 337	CCCUUGUCGCCAGUUGCGAGCUCGCGGCUGCCACGUGUCGCAAGGCCAUCGCCGCCCAUGCGGGCGGCGCCACCUGCGCUGGCCGGCUUCGGCGGCGCCAGCCUGCCAGGCGCUGCUCUGAAAGCCCCGCCAUCGCUCU	GGGAACAGCGGUCAACGCUCGAGCGCCGACGGUGCACAGCGUUCCGGUAGCGGCGGGUACGCCCGCCGCGGUGGACGCGACCGGCCGAAGCCGCCGCGGUCGGACGGUCCGCGACGAGACUUUCGGGGCGGUAGCGAGA	-	-	-	-
Candidate_131	0	463.951	0	-20	4.53104e-80	7.23862e-80	down	ATCC25795GL001289	-28.5804	65 -- 166	644 -- 747	CGGUGCCCACUGUUAGGCGCAAGGCCUCCCUUGUCGCCAGUUGCGAGCUCGCGGCUGCCACGUGUCGCAAGGCCAUCGCCGCCCAUGCGGGCGGCGCCACCU	GCCGACGGGACGACGAUCCUGAUGACGACGCACUACCUGGAGGAGGCGGCGGCGCUCGCCGACAGGGUUGCGGUGGUGGCGGCGGGGACCGUUGUGGCGGUGGA	-	GO:0005524//ATP binding;GO:0016887//ATPase activity	GO:0006200//ATP catabolic process	K09687//antibiotic transport system ATP-binding protein
Candidate_131	0	463.951	0	-20	4.53104e-80	7.23862e-80	down	ATCC25795GL002675	-27.3394	155 -- 218	925 -- 991	CUGACACCGGCUCCUGUCUGUUCCGUUGUCGCUGCUAGCCGCUGUAGCGGCCCGGUGCCCACUG	GGCGUUGGGCGAGCGGCUCGUCGAGGCGAUCGCGGUGAUCGGCGACGUCUCCGGUGAGUUGGGCGAC	-	-	GO:0006259//DNA metabolic process	K03631//DNA repair protein RecN (Recombination protein N)
Candidate_131	0	463.951	0	-20	4.53104e-80	7.23862e-80	down	ATCC25795GL003389	-27.2262	84 -- 189	1948 -- 2056	CGCUGCUAGCCGCUGUAGCGGCCCGGUGCCCACUGUUAGGCGCAAGGCCUCCCUUGUCGCCAGUUGCGAGCUCGCGGCUGCCACGUGUCGCAAGGCCAUCGCCGCC	GCGGCGGUAUCGGCGGCAGCGUCGGCGGCGGGAGUUGGCGGUCGACAUCGUUCGGUGGAUCCGGCGGCGGCUUCGGUGGUGGCGGUGGUGGUGGCUUCGGUGGUGGCGG	-	-	-	-
Candidate_131	0	463.951	0	-20	4.53104e-80	7.23862e-80	down	ATCC25795GL003209	-27.0344	5 -- 95	171 -- 263	GCCAUCGCCGCCCAUGCGGGCGGCGCCACCUGCGCUGGCCGGCUUCGGCGGCGCCAGCCUGCCAGGCGCUGCUCUGAAAGCCCCGCCAUCG	CGGUGGUCGUGCUGGUCUCGUCGGUCGUGCUGGUCGCGUCGGUCGUGCUGGUCGUGGUCGUGGUGGUGGUCGCGGUGGUGGUCGUGGUGGUGC	-	-	-	-
Candidate_131	0	463.951	0	-20	4.53104e-80	7.23862e-80	down	ATCC25795GL002930	-26.9715	98 -- 206	1195 -- 1312	CCUGUCUGUUCCGUUGUCGCUGCUAGCCGCUGUAGCGGCCCGGUGCCCACUGUUAGGCGCAAGGCCUCCCUUGUCGCCAGUUGCGAGCUCGCGGCUGCCACGUGUCGCA	GGACGAGAAGCUCAACGUCAACGGCGGCGCCAUCGCGAUGGGUCACCCGCUGGGUGCCACCGGCGCCAUGAUCACCGGAACCAUGGUCGACGAGCUCGAGCGUCGCGGUGCCAAGCGU	-	GO:0003985//acetyl-CoA C-acetyltransferase activity	GO:0008152//metabolic process	K00626//acetyl-CoA C-acetyltransferase [EC:2.3.1.9]
Candidate_131	0	463.951	0	-20	4.53104e-80	7.23862e-80	down	ATCC25795GL001604	-26.855	156 -- 206	574 -- 642	CCUGUCUGUUCCGUUGUCGCUGCUAGCCGCUGUAGCGGCCCGGUGCCCACU	GGACGGUCUCGAGGCGAUCUUCCGCGACCUGUUGACCCUGAUCGAAGGCCGCGCCGGUGCUGCGGGUGA	-	-	-	-
Candidate_131	0	463.951	0	-20	4.53104e-80	7.23862e-80	down	ATCC25795GL004967	-26.7801	174 -- 218	1360 -- 1409	CUGACACCGGCUCCUGUCUGUUCCGUUGUCGCUGCUAGCCGCUGU	GGCGCAGGCCGACGGACCGCAGGCGAACGGCGGCAGCGACAGCGGCGACA	-	-	-	-
Candidate_131	0	463.951	0	-20	4.53104e-80	7.23862e-80	down	ATCC25795GL000583	-26.6717	9 -- 120	697 -- 832	GCUCGCGGCUGCCACGUGUCGCAAGGCCAUCGCCGCCCAUGCGGGCGGCGCCACCUGCGCUGGCCGGCUUCGGCGGCGCCAGCCUGCCAGGCGCUGCUCUGAAAGCCCCGCC	CGGGCUGCUGGCGGAUCUGGGCCAUAUCGCCGGCGCAUCCGGUGUCGGCAUCGCAUUGUCGCGGGAGGCGCUGAGCGCCGAUCACGACCGGGUGGCGGCCGCCGCGGCGGCGGCCGGACGGGACGGUUGGGAGUGG	-	GO:0016740//transferase activity	-	K00946//thiamine-monophosphate kinase [EC:2.7.4.16]
Candidate_131	0	463.951	0	-20	4.53104e-80	7.23862e-80	down	ATCC25795GL003218	-25.9617	91 -- 218	921 -- 1055	CUGACACCGGCUCCUGUCUGUUCCGUUGUCGCUGCUAGCCGCUGUAGCGGCCCGGUGCCCACUGUUAGGCGCAAGGCCUCCCUUGUCGCCAGUUGCGAGCUCGCGGCUGCCACGUGUCGCAAGGCCAU	GAUUUCGUCGGGCUCAGCAACAAGGUGGCGGCCACGGUGUCCGGCGGCACGGCAGGCCUGCUCGGCGUGUCGGUCCCCGCGCUACCCGGCUCGGUGGACGGCGCCGGAGUGGCGAUGGUGCGCCCGGAGUCGGUG	GO:0043190//ATP-binding cassette (ABC) transporter complex	GO:0015419//sulfate transmembrane-transporting ATPase activity;GO:0005524//ATP binding	GO:0006810//transport;GO:0006200//ATP catabolic process	K02052//putative spermidine/putrescine transport system ATP-binding protein
Candidate_131	0	463.951	0	-20	4.53104e-80	7.23862e-80	down	ATCC25795GL001609	-25.7881	156 -- 209	31 -- 93	GCUCCUGUCUGUUCCGUUGUCGCUGCUAGCCGCUGUAGCGGCCCGGUGCCCACU	CGGGGUGAGAAGGGGCGACCAACGAUGACGCGGCGGAUGUUGACAGGGCCAUCCGAGGGGUGG	-	GO:0016740//transferase activity	-	K00635//diacylglycerol O-acyltransferase [EC:2.3.1.20]
Candidate_131	0	463.951	0	-20	4.53104e-80	7.23862e-80	down	ATCC25795GL001879	-25.7039	156 -- 205	353 -- 417	CUGUCUGUUCCGUUGUCGCUGCUAGCCGCUGUAGCGGCCCGGUGCCCACU	GAUCGGUGAGGCGGUGGUCGACGACACGGUGCUGUUCGACGGCGAGGUCGCCGGGGUGCGGGUGG	-	-	-	-
Candidate_131	0	463.951	0	-20	4.53104e-80	7.23862e-80	down	ATCC25795GL002168	-25.3624	144 -- 218	619 -- 715	CUGACACCGGCUCCUGUCUGUUCCGUUGUCGCUGCUAGCCGCUGUAGCGGCCCGGUGCCCACUGUUAGGCGCAAG	GAUCUGUGGGUGGGGACGGGUACCGAAAACCCUGGUGUGGGACCGUGAAGCAGCGAUCGGCGGCACGGGUCGGGUCAGCACGGCGGCGUCCGCGUUC	-	GO:0003677//DNA binding;GO:0005524//ATP binding;GO:0017111//nucleoside-triphosphatase activity	GO:0015074//DNA integration	-
Candidate_131	0	463.951	0	-20	4.53104e-80	7.23862e-80	down	ATCC25795GL000409	-25.168	13 -- 47	1439 -- 1476	CGGCGCCAGCCUGCCAGGCGCUGCUCUGAAAGCCC	GCUGCGGGUGAGGGCGAGGUUGGCGACGAGGCUGAGGG	GO:0016021//integral to membrane;GO:0005886//plasma membrane	GO:0008961//phosphatidylglycerol-prolipoprotein diacylglyceryl transferase activity	GO:0042158//lipoprotein biosynthetic process;GO:0009249//protein lipoylation	K13292//phosphatidylglycerol:prolipoprotein diacylglycerol transferase [EC:2.-.-.-]
Candidate_131	0	463.951	0	-20	4.53104e-80	7.23862e-80	down	ATCC25795GL004007	-25.0692	11 -- 61	2005 -- 2065	CUGGCCGGCUUCGGCGGCGCCAGCCUGCCAGGCGCUGCUCUGAAAGCCCCG	GACCGAGGCCGAAGAGGUGUUCGCCGCGGCGCGGACGGCCGCCGACGAGAUCGCCGCGGGC	GO:0009295//nucleoid	GO:0003677//DNA binding;GO:0005524//ATP binding	GO:0007059//chromosome segregation;GO:0030261//chromosome condensation	-
Candidate_131	0	463.951	0	-20	4.53104e-80	7.23862e-80	down	ATCC25795GL000911	-24.9031	163 -- 211	209 -- 261	CGGCUCCUGUCUGUUCCGUUGUCGCUGCUAGCCGCUGUAGCGGCCCGGU	GCCGAUUGUGACGAGGCCAACGCGGCGAUCGGUGUCGCGGUGUCGCUGGGCCA	-	GO:0008817//cob(I)yrinic acid a,c-diamide adenosyltransferase activity;GO:0005524//ATP binding	GO:0009236//cobalamin biosynthetic process	K00798//cob(I)alamin adenosyltransferase [EC:2.5.1.17]
Candidate_131	0	463.951	0	-20	4.53104e-80	7.23862e-80	down	ATCC25795GL004198	-24.8109	151 -- 211	923 -- 985	CGGCUCCUGUCUGUUCCGUUGUCGCUGCUAGCCGCUGUAGCGGCCCGGUGCCCACUGUUAG	GCCGAGGUGGGAUCGCUGCUGCGGGCGGCGAUCGGUGAGGUGGGGCCGCCCGGGGUGACGGUC	-	-	-	K02488//two-component system, cell cycle response regulator;K03320//ammonium transporter, Amt family
Candidate_131	0	463.951	0	-20	4.53104e-80	7.23862e-80	down	ATCC25795GL000203	-24.7454	151 -- 212	343 -- 412	CCGGCUCCUGUCUGUUCCGUUGUCGCUGCUAGCCGCUGUAGCGGCCCGGUGCCCACUGUUAG	GGCCAAGGUCAUGGCGGCAGCCGCGGCGCAGGCGGCCAUGGUGACAAGGGAGGGCAGACGGGUGACAUUC	-	-	-	-
Candidate_131	0	463.951	0	-20	4.53104e-80	7.23862e-80	down	ATCC25795GL001646	-24.729	2 -- 70	1162 -- 1231	CCACCUGCGCUGGCCGGCUUCGGCGGCGCCAGCCUGCCAGGCGCUGCUCUGAAAGCCCCGCCAUCGCUC	GGUGGGACGCCCCGGUCGGGGCGGGCAGCGCGCGCUCGGCGCGAGGGGAGGUUCGGUCGGUGGUGGCGGG	-	-	-	-
Candidate_131	0	463.951	0	-20	4.53104e-80	7.23862e-80	down	ATCC25795GL001110	-24.5904	171 -- 214	809 -- 854	CACCGGCUCCUGUCUGUUCCGUUGUCGCUGCUAGCCGCUGUAGC	GUGGCCGGGGUGCGUGGUCGCAAGGUGUUCGACGAUGGCGAUAUCG	-	GO:0018580//nitronate monooxygenase activity;GO:0016702//oxidoreductase activity, acting on single donors with incorporation of molecular oxygen, incorporation of two atoms of oxygen	GO:0055114//oxidation-reduction process	K00459//nitronate monooxygenase [EC:1.13.12.16]
Candidate_131	0	463.951	0	-20	4.53104e-80	7.23862e-80	down	ATCC25795GL003533	-24.5564	83 -- 212	8 -- 142	CCGGCUCCUGUCUGUUCCGUUGUCGCUGCUAGCCGCUGUAGCGGCCCGGUGCCCACUGUUAGGCGCAAGGCCUCCCUUGUCGCCAGUUGCGAGCUCGCGGCUGCCACGUGUCGCAAGGCCAUCGCCGCCC	GGCGACAAGCAUCUUGCUCAUGAUGGCGGCUGAUCAUCCACGGCGGCGAUACGGUUGUAUCCGCACUGCGGGGGGCGGGGCGGGGGAGGCAAUAUGGGGAGCGCAAAAACGGGCAAGGCAGCGGUUGCGGCGUGG	-	-	-	-
Candidate_131	0	463.951	0	-20	4.53104e-80	7.23862e-80	down	ATCC25795GL000466	-24.5435	161 -- 201	3312 -- 3358	CUGUUCCGUUGUCGCUGCUAGCCGCUGUAGCGGCCCGGUGC	GAUCCUGGCAACAGACUUCGAGUUCGGCGACGUCGCCGACGGCCACG	GO:0005737//cytoplasm	GO:0004822//isoleucine-tRNA ligase activity;GO:0002161//aminoacyl-tRNA editing activity;GO:0008270//zinc ion binding;GO:0005524//ATP binding	GO:0006428//isoleucyl-tRNA aminoacylation;GO:0006450//regulation of translational fidelity	K01870//isoleucyl-tRNA synthetase [EC:6.1.1.5]
Candidate_131	0	463.951	0	-20	4.53104e-80	7.23862e-80	down	ATCC25795GL003776	-24.511	147 -- 212	101 -- 177	CCGGCUCCUGUCUGUUCCGUUGUCGCUGCUAGCCGCUGUAGCGGCCCGGUGCCCACUGUUAGGCGC	GGUCGAAGACAAGGACAUGCCGACGAUCGAACAUCCCAACGAUGCGAUCGUCCGGGUCACGAUGGCGGCGAUCUGCG	-	GO:0050022;GO:0018467//formaldehyde dehydrogenase activity;GO:0000166//nucleotide binding;GO:0008270//zinc ion binding;GO:0051903//S-(hydroxymethyl)glutathione dehydrogenase activity	GO:0055114//oxidation-reduction process	K00121//S-(hydroxymethyl)glutathione dehydrogenase / alcohol dehydrogenase [EC:1.1.1.284 1.1.1.1];K00001//alcohol dehydrogenase [EC:1.1.1.1]
Candidate_131	0	463.951	0	-20	4.53104e-80	7.23862e-80	down	ATCC25795GL004324	-24.4959	161 -- 206	341 -- 391	CCUGUCUGUUCCGUUGUCGCUGCUAGCCGCUGUAGCGGCCCGGUGC	GGACGAUGCAGGGCGGAACGGGUGACAUCGGUGCGCGCAUGGCCGGGCCCG	-	-	-	-
Candidate_131	0	463.951	0	-20	4.53104e-80	7.23862e-80	down	ATCC25795GL000998	-24.2225	158 -- 206	785 -- 834	CCUGUCUGUUCCGUUGUCGCUGCUAGCCGCUGUAGCGGCCCGGUGCCCA	GUGCAGGUCAAGGACAGCGACGAUCUGCUGUUGGUCGCCGGGAUGCGGGU	-	GO:0097159//organic cyclic compound binding;GO:1901363	-	K06860//uncharacterized protein
Candidate_131	0	463.951	0	-20	4.53104e-80	7.23862e-80	down	ATCC25795GL004158	-24.2039	175 -- 208	124 -- 164	CUCCUGUCUGUUCCGUUGUCGCUGCUAGCCGCUG	GAGGACACGAUGAGGCGUACAGCGGCGGCAAUACUGGCGGC	-	-	-	-
Candidate_131	0	463.951	0	-20	4.53104e-80	7.23862e-80	down	ATCC25795GL002588	-24.1665	160 -- 219	756 -- 818	GCUGACACCGGCUCCUGUCUGUUCCGUUGUCGCUGCUAGCCGCUGUAGCGGCCCGGUGCC	CGACGCUGUACGAGGCAGGUACCGGCAUCGCGAUGAUCGUGCGGCCACCGACCGGGUCCACGG	-	GO:0008484//sulfuric ester hydrolase activity	GO:0008152//metabolic process	K01567//[EC:3.-.-.-]
Candidate_131	0	463.951	0	-20	4.53104e-80	7.23862e-80	down	ATCC25795GL004019	-24.0831	131 -- 212	17 -- 98	CCGGCUCCUGUCUGUUCCGUUGUCGCUGCUAGCCGCUGUAGCGGCCCGGUGCCCACUGUUAGGCGCAAGGCCUCCCUUGUCG	GGCCGAGACCCUGCAGCGACUCAUGGUGGCGGCAUUCGAACGGGACACGGACUGGCAACCUUCCGCGUCGAAGGAGGACGGC	GO:0016021//integral to membrane	GO:0015075//ion transmembrane transporter activity	GO:0034220//ion transmembrane transport	K05570//multicomponent Na+:H+ antiporter subunit F
Candidate_131	0	463.951	0	-20	4.53104e-80	7.23862e-80	down	ATCC25795GL001737	-24.0391	155 -- 189	223 -- 257	CGCUGCUAGCCGCUGUAGCGGCCCGGUGCCCACUG	GCGGGAUUGGCGCCGUUGCCGGGUGAGCGGGUGAU	-	GO:0016787//hydrolase activity	-	K07047//
Candidate_131	0	463.951	0	-20	4.53104e-80	7.23862e-80	down	ATCC25795GL000257	-23.9964	106 -- 218	967 -- 1097	CUGACACCGGCUCCUGUCUGUUCCGUUGUCGCUGCUAGCCGCUGUAGCGGCCCGGUGCCCACUGUUAGGCGCAAGGCCUCCCUUGUCGCCAGUUGCGAGCUCGCGGCUGCCAC	GACGGUGCGUCGAGGUGAAACCGUCGCGGUCGUCGGUGAGUCGGGCUCCGGGAAGUCCACUCUGGCCCGUGUUCUGGUGGGUCUGACCACUCAUGACGACGGCAGGCUGACGCUGGCGGGCGCCGAUGGCG	-	-	-	K02031//peptide/nickel transport system ATP-binding protein K02032 peptide/nickel transport system ATP-binding protein
Candidate_131	0	463.951	0	-20	4.53104e-80	7.23862e-80	down	ATCC25795GL003129	-23.9898	158 -- 206	722 -- 778	CCUGUCUGUUCCGUUGUCGCUGCUAGCCGCUGUAGCGGCCCGGUGCCCA	GGGCAGCGAAUCGAGGACAUCAACAGCGGCGUCGAGGCGAUCAACGGCGGCCUGGGU	-	GO:0051537//2 iron, 2 sulfur cluster binding;GO:0046872//metal ion binding;GO:0016491//oxidoreductase activity	GO:0055114//oxidation-reduction process	K15982//3-ketosteroid 9alpha-monooxygenase subunit A [EC:1.14.13.142]
Candidate_131	0	463.951	0	-20	4.53104e-80	7.23862e-80	down	ATCC25795GL004018	-23.984	131 -- 192	562 -- 631	UGUCGCUGCUAGCCGCUGUAGCGGCCCGGUGCCCACUGUUAGGCGCAAGGCCUCCCUUGUCG	GCAGCGACUCAUGGUGGCGGCAUUCGAACGGGACACGGACUGGCAACCUUCCGCGUCGAAGGAGGACGGC	GO:0016021//integral to membrane	GO:0016491//oxidoreductase activity;GO:0008324//cation transmembrane transporter activity	GO:0006812//cation transport	K05569//multicomponent Na+:H+ antiporter subunit E
Candidate_131	0	463.951	0	-20	4.53104e-80	7.23862e-80	down	ATCC25795GL000036	-23.8329	92 -- 133	2642 -- 2688	UCGCCAGUUGCGAGCUCGCGGCUGCCACGUGUCGCAAGGCCA	AGCGGUAAGACGCUCGCGCACGUCGACGAUCUGCACAGCUUCCCGGU	-	GO:0016853//isomerase activity;GO:0043169//cation binding	GO:0005975//carbohydrate metabolic process	K05343//maltose alpha-D-glucosyltransferase [EC:5.4.99.16]
Candidate_131	0	463.951	0	-20	4.53104e-80	7.23862e-80	down	ATCC25795GL003150	-23.7619	11 -- 57	760 -- 806	CCGGCUUCGGCGGCGCCAGCCUGCCAGGCGCUGCUCUGAAAGCCCCG	GGCCGGUGUGCUGCUGGGGUUGGCGUGCGCGACGAAAUGGUCGGGGC	GO:0016020//membrane	GO:0000030//mannosyltransferase activity	GO:0006493//protein O-linked glycosylation	-
Candidate_131	0	463.951	0	-20	4.53104e-80	7.23862e-80	down	ATCC25795GL002105	-23.7028	162 -- 212	1035 -- 1086	CCGGCUCCUGUCUGUUCCGUUGUCGCUGCUAGCCGCUGUAGCGGCCCGGUG	GGCCGAUAUGGACAAGGUCAACGUCAACGGUGGCGCCAUCGCGCUGGGCCAC	-	GO:0003985//acetyl-CoA C-acetyltransferase activity	GO:0006707//cholesterol catabolic process	K00626//acetyl-CoA C-acetyltransferase [EC:2.3.1.9]
Candidate_131	0	463.951	0	-20	4.53104e-80	7.23862e-80	down	ATCC25795GL004720	-23.4697	191 -- 219	1429 -- 1461	GCUGACACCGGCUCCUGUCUGUUCCGUUG	CGACGAGGUGGCCGAGGUGGUGGAUGAGGUGGC	-	GO:0004614//phosphoglucomutase activity;GO:0004615//phosphomannomutase activity	GO:0005975//carbohydrate metabolic process	K01840//phosphomannomutase [EC:5.4.2.8]
Candidate_131	0	463.951	0	-20	4.53104e-80	7.23862e-80	down	ATCC25795GL001078	-23.4611	170 -- 218	79 -- 133	CUGACACCGGCUCCUGUCUGUUCCGUUGUCGCUGCUAGCCGCUGUAGCG	GGCAGGGCGGAGGGGGCAUCCGAUGGCACAGCGAUCUGAAAUCGGACGACAUCGC	-	-	-	-
Candidate_131	0	463.951	0	-20	4.53104e-80	7.23862e-80	down	ATCC25795GL004283	-23.373	33 -- 65	602 -- 635	UGCGCUGGCCGGCUUCGGCGGCGCCAGCCUGCC	ACGCGCCCGGGCGAAGUAUGCUGCGGUCGGACGG	GO:0005622//intracellular	GO:0003700//sequence-specific DNA binding transcription factor activity;GO:0043565//sequence-specific DNA binding;GO:0000156//phosphorelay response regulator activity	GO:0035556//intracellular signal transduction;GO:0000160//two-component signal transduction system (phosphorelay);GO:0006355//regulation of transcription, DNA-dependent	K11618//two-component system, NarL family, response regulator LiaR;K02479//two-component system, NarL family, response regulator
Candidate_131	0	463.951	0	-20	4.53104e-80	7.23862e-80	down	ATCC25795GL004357	-23.3446	82 -- 206	478 -- 617	CCUGUCUGUUCCGUUGUCGCUGCUAGCCGCUGUAGCGGCCCGGUGCCCACUGUUAGGCGCAAGGCCUCCCUUGUCGCCAGUUGCGAGCUCGCGGCUGCCACGUGUCGCAAGGCCAUCGCCGCCCA	GCACGGGAAGGCCGAGGGCGGCGAAGGCGGCGUUGAACACCGCGCGGUAGCCAUCGAAACGCAGGUCGGCCAGGGCAUCGAGAUCGAGCACCAGCGCGCGCAACGGGUCGGUACGGCGGAACAGGUAGGUGGCGGCGGGU	GO:0005622//intracellular	GO:0003700//sequence-specific DNA binding transcription factor activity;GO:0043565//sequence-specific DNA binding;GO:0000156//phosphorelay response regulator activity	GO:0035556//intracellular signal transduction;GO:0000160//two-component signal transduction system (phosphorelay);GO:0006355//regulation of transcription, DNA-dependent	K02479//two-component system, NarL family, response regulator;K07692//two-component system, NarL family, response regulator DegU
Candidate_131	0	463.951	0	-20	4.53104e-80	7.23862e-80	down	ATCC25795GL002163	-23.3087	151 -- 216	666 -- 748	GACACCGGCUCCUGUCUGUUCCGUUGUCGCUGCUAGCCGCUGUAGCGGCCCGGUGCCCACUGUUAG	CUGUGAUCGAGGACCGGCCGCUGCCUGACCCAGCUGACGACGAUGUUGUGGAGAUGUUGCCCGCGCCAGGAACCGUGACGAUC	-	-	-	-
Candidate_131	0	463.951	0	-20	4.53104e-80	7.23862e-80	down	ATCC25795GL003545	-23.3078	155 -- 196	1210 -- 1254	CCGUUGUCGCUGCUAGCCGCUGUAGCGGCCCGGUGCCCACUG	GGCGACGGCGACGGUCUUCUUCGGCAUCGCGGGCUUUCUGGUGGC	-	-	-	K03457//nucleobase:cation symporter-1, NCS1 family
Candidate_131	0	463.951	0	-20	4.53104e-80	7.23862e-80	down	ATCC25795GL003157	-23.2668	155 -- 212	1351 -- 1419	CCGGCUCCUGUCUGUUCCGUUGUCGCUGCUAGCCGCUGUAGCGGCCCGGUGCCCACUG	GGCCGACGAAUACGGACAGCCCGGCAACUACGCGGCGGGCGCCAAUAUCGCCGGAUUCAUCAGGGUGGC	-	GO:0005524//ATP binding;GO:0004478//methionine adenosyltransferase activity;GO:0016639//oxidoreductase activity, acting on the CH-NH2 group of donors, NAD or NADP as acceptor	GO:0006520//cellular amino acid metabolic process;GO:0006730//one-carbon metabolic process;GO:0055114//oxidation-reduction process	K00262//glutamate dehydrogenase (NADP+) [EC:1.4.1.4]
Candidate_131	0	463.951	0	-20	4.53104e-80	7.23862e-80	down	ATCC25795GL005003	-23.258	175 -- 214	707 -- 755	CACCGGCUCCUGUCUGUUCCGUUGUCGCUGCUAGCCGCUG	GUGGUGGAGGGCGACUACGAGGCCGUGCAGGAGAUCGGCGGUCGGCGAU	-	GO:0008168//methyltransferase activity	GO:0043412//macromolecule modification;GO:0032259//methylation;GO:0016070//RNA metabolic process	K00599//[EC:2.1.1.-]
Candidate_131	0	463.951	0	-20	4.53104e-80	7.23862e-80	down	ATCC25795GL004132	-23.2397	3 -- 22	251 -- 270	CUGAAAGCCCCGCCAUCGCU	GGCGAUCGGGGCGGUAGCGA	-	-	-	-
Candidate_131	0	463.951	0	-20	4.53104e-80	7.23862e-80	down	ATCC25795GL004558	-23.227	131 -- 207	917 -- 999	UCCUGUCUGUUCCGUUGUCGCUGCUAGCCGCUGUAGCGGCCCGGUGCCCACUGUUAGGCGCAAGGCCUCCCUUGUCG	AGGGCUCGCAACUCGAUGGACGACGCGGCCGGGUGGCUGGCGCCACUGGGUGGGGCGCAUCUGCGUUCGGGGGAGGAGAUGGC	GO:0005737//cytoplasm	GO:0003887//DNA-directed DNA polymerase activity;GO:0003677//DNA binding;GO:0008408//3'-5' exonuclease activity	GO:0006260//DNA replication;GO:0006281//DNA repair	K14162//error-prone DNA polymerase [EC:2.7.7.7]
Candidate_131	0	463.951	0	-20	4.53104e-80	7.23862e-80	down	ATCC25795GL000051	-23.2031	155 -- 212	838 -- 898	CCGGCUCCUGUCUGUUCCGUUGUCGCUGCUAGCCGCUGUAGCGGCCCGGUGCCCACUG	GGCCGGUAUGCAGAUCGAGGUCUGCCGCAGCGAGAUCGGGGCGCGCGGGGGUGACGGUGAU	GO:0016021//integral to membrane	GO:0000155//phosphorelay sensor kinase activity;GO:0046983//protein dimerization activity;GO:0005524//ATP binding	GO:0023014//signal transduction by phosphorylation;GO:0000160//two-component signal transduction system (phosphorelay)	K07681//two-component system, NarL family, vancomycin resistance sensor histidine kinase VraS [EC:2.7.13.3];K02480//two-component system, NarL family, sensor kinase [EC:2.7.13.3];K11617//two-component system, NarL family, sensor histidine kinase LiaS [EC:2.7.13.3]
Candidate_131	0	463.951	0	-20	4.53104e-80	7.23862e-80	down	ATCC25795GL002387	-23.1067	151 -- 185	520 -- 554	GCUAGCCGCUGUAGCGGCCCGGUGCCCACUGUUAG	CGGUCGGCGUGGUCGACGGGCCACGGGUGGGGGUC	-	GO:0016798//hydrolase activity, acting on glycosyl bonds	GO:0008152//metabolic process;GO:0006974//response to DNA damage stimulus	K03652//DNA-3-methyladenine glycosylase [EC:3.2.2.21]
Candidate_131	0	463.951	0	-20	4.53104e-80	7.23862e-80	down	ATCC25795GL001276	-23.0953	159 -- 201	339 -- 388	CUGUUCCGUUGUCGCUGCUAGCCGCUGUAGCGGCCCGGUGCCC	GGCGGGGCAAGGUCGACGAUCCGCACUGGCGACGCUGGGCCGAUAUCGGG	-	-	GO:0040007//growth	K00426//cytochrome d ubiquinol oxidase subunit II [EC:1.10.3.-]
Candidate_131	0	463.951	0	-20	4.53104e-80	7.23862e-80	down	ATCC25795GL001623	-23.0576	162 -- 217	379 -- 449	UGACACCGGCUCCUGUCUGUUCCGUUGUCGCUGCUAGCCGCUGUAGCGGCCCGGUG	GCUGUGGCCGGGUUACACCAUCUCGUGGGCGUACGGUGCGACGGCGGAGAUCGCGGCAUAUGUGGGGGCAC	-	-	-	-
Candidate_131	0	463.951	0	-20	4.53104e-80	7.23862e-80	down	ATCC25795GL002898	-23.0258	160 -- 211	71 -- 124	CGGCUCCUGUCUGUUCCGUUGUCGCUGCUAGCCGCUGUAGCGGCCCGGUGCC	GCCGAGGACGGCUACGCCAAGAUGACGAUCGCCGAUAUCGUCCGGCGGGCCAGG	GO:0005886//plasma membrane	GO:0003677//DNA binding	GO:0006351//transcription, DNA-dependent	-
Candidate_131	0	463.951	0	-20	4.53104e-80	7.23862e-80	down	ATCC25795GL003072	-22.9876	1 -- 117	891 -- 1028	CGCGGCUGCCACGUGUCGCAAGGCCAUCGCCGCCCAUGCGGGCGGCGCCACCUGCGCUGGCCGGCUUCGGCGGCGCCAGCCUGCCAGGCGCUGCUCUGAAAGCCCCGCCAUCGCUCU	GCGCCGGAUGGUGCGCGAGAGUGGUCGCGCGGUGGGUACGGGGAUAGCCCCCGCGGUGAACCUGCUCAACCCGGCGGCCGUGGUGAUCGCCGGUGAUAUGGCCGAAGUGUACGAGAUGUUCGUGGCGGGCCUGCGAGA	-	GO:0016740//transferase activity	-	K00845//glucokinase [EC:2.7.1.2];K02565//N-acetylglucosamine repressor
Candidate_131	0	463.951	0	-20	4.53104e-80	7.23862e-80	down	ATCC25795GL004550	-22.9698	162 -- 205	196 -- 240	CUGUCUGUUCCGUUGUCGCUGCUAGCCGCUGUAGCGGCCCGGUG	GACCGACAACGCGGCGGCGUCGAUGAGCGAUAUCGCCAAGGCCGC	-	-	-	-
Candidate_131	0	463.951	0	-20	4.53104e-80	7.23862e-80	down	ATCC25795GL004031	-22.9138	153 -- 211	1398 -- 1462	CGGCUCCUGUCUGUUCCGUUGUCGCUGCUAGCCGCUGUAGCGGCCCGGUGCCCACUGUU	GCCGAGCUCGACCAGGUGAUCUUCGACGGUUCCACGUUCGGUACCGCCGCGGCCGCGGGUAGCGA	-	GO:0005524//ATP binding;GO:0004386//helicase activity;GO:0003677//DNA binding	-	-
Candidate_131	0	463.951	0	-20	4.53104e-80	7.23862e-80	down	ATCC25795GL003249	-22.8889	155 -- 196	526 -- 567	CCGUUGUCGCUGCUAGCCGCUGUAGCGGCCCGGUGCCCACUG	GGCAUCGGCGACGAUCACCGGCAUCGCCGCGCUGGGGCUGGC	-	-	-	K07245//putative copper resistance protein D
Candidate_131	0	463.951	0	-20	4.53104e-80	7.23862e-80	down	ATCC25795GL003837	-22.8093	158 -- 205	353 -- 410	CUGUCUGUUCCGUUGUCGCUGCUAGCCGCUGUAGCGGCCCGGUGCCCA	GAUCGAACGGGCAAUGGCGGGGCUCGGCUCGAUACCGGACAUCGCCGUGGCGGCGGGU	GO:0016021//integral to membrane	-	-	K06994//putative drug exporter of the RND superfamily
Candidate_131	0	463.951	0	-20	4.53104e-80	7.23862e-80	down	ATCC25795GL003658	-22.7598	99 -- 210	336 -- 466	GGCUCCUGUCUGUUCCGUUGUCGCUGCUAGCCGCUGUAGCGGCCCGGUGCCCACUGUUAGGCGCAAGGCCUCCCUUGUCGCCAGUUGCGAGCUCGCGGCUGCCACGUGUCGC	CCGAGGACGGCGGCAAGGCCAUCAUCGGGUCGGCGACCGAUGCGUUCGGCCGGGUGGACGUGCUGAUCAACAAUGCCGGGAUCCUGCGGGAUGCGGCGUUCAAGAACAUGACCGCCGAACAGGUGGACGCG	-	GO:0016491//oxidoreductase activity	-	K00540//[EC:1.-.-.-];K00100//[EC:1.1.1.-] K01726 [EC:4.2.1.-]
Candidate_131	0	463.951	0	-20	4.53104e-80	7.23862e-80	down	ATCC25795GL000243	-22.7438	1 -- 69	388 -- 460	CACCUGCGCUGGCCGGCUUCGGCGGCGCCAGCCUGCCAGGCGCUGCUCUGAAAGCCCCGCCAUCGCUCU	GUGGAUCGCGGUCUUCGGUCUGGCUGUCGCGGUCGGUGUGGUCGGCUGGCGUAGUGCACGAUGGUGGCGACGA	-	-	-	-
Candidate_131	0	463.951	0	-20	4.53104e-80	7.23862e-80	down	ATCC25795GL002927	-22.702	147 -- 213	585 -- 661	ACCGGCUCCUGUCUGUUCCGUUGUCGCUGCUAGCCGCUGUAGCGGCCCGGUGCCCACUGUUAGGCGC	UGGCACCCGAGGCGCAGGCUUGGGCGAUCGACGGUGACGGGCAAGCGCAUCUGCUGAUCCACGGUGACAGCUUCGCG	-	GO:0003677//DNA binding	GO:0006351//transcription, DNA-dependent;GO:0007165//signal transduction	K07782//LuxR family transcriptional regulator
Candidate_131	0	463.951	0	-20	4.53104e-80	7.23862e-80	down	ATCC25795GL002178	-22.6995	78 -- 211	401 -- 539	CGGCUCCUGUCUGUUCCGUUGUCGCUGCUAGCCGCUGUAGCGGCCCGGUGCCCACUGUUAGGCGCAAGGCCUCCCUUGUCGCCAGUUGCGAGCUCGCGGCUGCCACGUGUCGCAAGGCCAUCGCCGCCCAUGCG	GCCGCCGACGAGGUCGACGUGCUGCGGUUGGCCGACAAGACCGGCACCCCGGUGCGGGCGCUUCCGGAAUCCAUCGGUGGGACUGCGGUGCAGCUGACCGAUCCGAGCGGGAUGGCGGUCAAGGUCGUGGCGGGUACGC	-	GO:0016702//oxidoreductase activity, acting on single donors with incorporation of molecular oxygen, incorporation of two atoms of oxygen	-	K00446//catechol 2,3-dioxygenase [EC:1.13.11.2]
Candidate_131	0	463.951	0	-20	4.53104e-80	7.23862e-80	down	ATCC25795GL003160	-22.6832	191 -- 206	469 -- 484	CCUGUCUGUUCCGUUG	GGACGGACAGGGCAGC	GO:0005576//extracellular region	-	-	K01447//N-acetylmuramoyl-L-alanine amidase [EC:3.5.1.28]
Candidate_131	0	463.951	0	-20	4.53104e-80	7.23862e-80	down	ATCC25795GL004419	-22.5645	185 -- 213	327 -- 355	ACCGGCUCCUGUCUGUUCCGUUGUCGCUG	UGGCCGAGGACCCGGGCUGGUACGGCGAC	-	-	-	-
Candidate_131	0	463.951	0	-20	4.53104e-80	7.23862e-80	down	ATCC25795GL004347	-22.3018	177 -- 219	457 -- 506	GCUGACACCGGCUCCUGUCUGUUCCGUUGUCGCUGCUAGCCGC	CGGCUGCGGUAUCGAGAUGGACAAGGUCAAACUCAACGGCUCGAUCGGCG	GO:0005576//extracellular region	-	GO:0051715//cytolysis in other organism	-
Candidate_131	0	463.951	0	-20	4.53104e-80	7.23862e-80	down	ATCC25795GL004604	-22.1054	155 -- 201	206 -- 258	CUGUUCCGUUGUCGCUGCUAGCCGCUGUAGCGGCCCGGUGCCCACUG	GACGAGGCGACCGCGGGAUCGGGAGCGUCGUGGGGUAACGCCGGAUGGGUGGC	-	-	-	K00285//D-amino-acid dehydrogenase [EC:1.4.99.1]
Candidate_131	0	463.951	0	-20	4.53104e-80	7.23862e-80	down	ATCC25795GL003796	-22.0899	152 -- 212	72 -- 133	CCGGCUCCUGUCUGUUCCGUUGUCGCUGCUAGCCGCUGUAGCGGCCCGGUGCCCACUGUUA	GGCAUGAGGUAGAUGGCUGGCAAGCACCGGAGAACGGCACAGCGCGCCAAGCGGGUGGCAAU	-	-	-	-
Candidate_131	0	463.951	0	-20	4.53104e-80	7.23862e-80	down	ATCC25795GL001411	-22.0354	32 -- 159	381 -- 518	CACUGUUAGGCGCAAGGCCUCCCUUGUCGCCAGUUGCGAGCUCGCGGCUGCCACGUGUCGCAAGGCCAUCGCCGCCCAUGCGGGCGGCGCCACCUGCGCUGGCCGGCUUCGGCGGCGCCAGCCUGCCA	GUCGAAUGAUCCGGCGAUCCGGUGGGCGAGGCGGUAGGUUCGAGGGCGAUGCUGAUGAGUUGGCGGGGUGGCCUGGCGACAAUCUGCGCGCUGGGUGCCGCGGUCGGGGUGGUCGGCUGCAGUAGCACGGUCGGCGGU	-	-	-	-
Candidate_131	0	463.951	0	-20	4.53104e-80	7.23862e-80	down	ATCC25795GL004863	-22.0297	155 -- 210	83 -- 139	GGCUCCUGUCUGUUCCGUUGUCGCUGCUAGCCGCUGUAGCGGCCCGGUGCCCACUG	CCGAGGAGACCCGAUGCCACAGGGACAACCGCUGACCGUGCCGGACGACGGGCUGAC	-	GO:0051287//NAD binding;GO:0008817//cob(I)yrinic acid a,c-diamide adenosyltransferase activity;GO:0043115//precorrin-2 dehydrogenase activity;GO:0005524//ATP binding;GO:0051266//sirohydrochlorin ferrochelatase activity;GO:0004851//uroporphyrin-III C-methyltransferase activity	GO:0019354//siroheme biosynthetic process;GO:0055114//oxidation-reduction process;GO:0032259//methylation;GO:0009236//cobalamin biosynthetic process	K00798//cob(I)alamin adenosyltransferase [EC:2.5.1.17]
Candidate_131	0	463.951	0	-20	4.53104e-80	7.23862e-80	down	ATCC25795GL005192	-21.9452	113 -- 218	227 -- 332	CUGACACCGGCUCCUGUCUGUUCCGUUGUCGCUGCUAGCCGCUGUAGCGGCCCGGUGCCCACUGUUAGGCGCAAGGCCUCCCUUGUCGCCAGUUGCGAGCUCGCGG	GAUGUGAUGGCCGAGACACUUAACAGGUCGAGCUUGGCAGCAGUGGGUGUCGGCAGCCGGGUCAAUCUGGAGCGAGCGGCAGCGGUCAACAGCAGGCUCGGGGGCC	GO:0009349//riboflavin synthase complex	GO:0016874//ligase activity;GO:0004746//riboflavin synthase activity;GO:0016491//oxidoreductase activity;GO:0000906//6,7-dimethyl-8-ribityllumazine synthase activity	GO:0009231//riboflavin biosynthetic process;GO:0055114//oxidation-reduction process	K00793//riboflavin synthase [EC:2.5.1.9]
Candidate_131	0	463.951	0	-20	4.53104e-80	7.23862e-80	down	ATCC25795GL001743	-21.9111	154 -- 206	777 -- 830	CCUGUCUGUUCCGUUGUCGCUGCUAGCCGCUGUAGCGGCCCGGUGCCCACUGU	GGACGACGAGGCCGACACCUCGGUCGACGCCGUCGUCGGAAUCUACGGGCGAUA	-	GO:0016787//hydrolase activity	GO:0008152//metabolic process	K01066//esterase / lipase [EC:3.1.1.-]
Candidate_131	0	463.951	0	-20	4.53104e-80	7.23862e-80	down	ATCC25795GL000317	-21.8551	103 -- 214	126 -- 241	CACCGGCUCCUGUCUGUUCCGUUGUCGCUGCUAGCCGCUGUAGCGGCCCGGUGCCCACUGUUAGGCGCAAGGCCUCCCUUGUCGCCAGUUGCGAGCUCGCGGCUGCCACGUG	GUGUCGGGGAGGGUUGGCGAUUCGCCUCGAUCGAACUGCUCGAACCCGAUAAGGCCGAGUUGCGGGAUUUCGAGGCCGGGGGAGCACGACCCGCGCGUCGGGCGCAGGCGGUGUGC	-	GO:0005507//copper ion binding;GO:0048038//quinone binding;GO:0008131//primary amine oxidase activity	GO:0055114//oxidation-reduction process;GO:0009308//amine metabolic process	K00276//primary-amine oxidase [EC:1.4.3.21]
Candidate_131	0	463.951	0	-20	4.53104e-80	7.23862e-80	down	ATCC25795GL003880	-21.8494	64 -- 132	589 -- 657	CGCCAGUUGCGAGCUCGCGGCUGCCACGUGUCGCAAGGCCAUCGCCGCCCAUGCGGGCGGCGCCACCUG	GUCGUCGAGCUCGAGCAGCACGGUGGCACGCUGGUUCAGGGCGCGCGGGUGCGAUCGGUGUCGGUGGGC	-	GO:0051536//iron-sulfur cluster binding	GO:0008152//metabolic process	K00540//[EC:1.-.-.-];K00100//[EC:1.1.1.-]
Candidate_131	0	463.951	0	-20	4.53104e-80	7.23862e-80	down	ATCC25795GL003979	-21.8413	4 -- 37	88 -- 122	CUGCCAGGCGCUGCUCUGAAAGCCCCGCCAUCGC	GAGGGUCCGCUCGUUGGGCAUCGUGGGCGGUGGCG	-	GO:0016491//oxidoreductase activity;GO:0005488//binding	-	K03153//glycine oxidase [EC:1.4.3.19]
Candidate_131	0	463.951	0	-20	4.53104e-80	7.23862e-80	down	ATCC25795GL000593	-21.8017	184 -- 210	1364 -- 1391	GGCUCCUGUCUGUUCCGUUGUCGCUGC	UCGAGGGCAGGCAAGGCAAGGGUGGUCG	-	GO:0003861//3-isopropylmalate dehydratase activity;GO:0046872//metal ion binding;GO:0051539//4 iron, 4 sulfur cluster binding;GO:0016853//isomerase activity	GO:0009098//leucine biosynthetic process	K01703//3-isopropylmalate/(R)-2-methylmalate dehydratase large subunit [EC:4.2.1.33 4.2.1.35]
Candidate_131	0	463.951	0	-20	4.53104e-80	7.23862e-80	down	ATCC25795GL001171	-21.7777	158 -- 205	74 -- 123	CUGUCUGUUCCGUUGUCGCUGCUAGCCGCUGUAGCGGCCCGGUGCCCA	GGCAGGCUGUGGCGACAGCGAAGACCGGCUGAACAACGCCACCGACGGGU	-	GO:0008658//penicillin binding	GO:0009273//peptidoglycan-based cell wall biogenesis;GO:0046677//response to antibiotic;GO:0051301//cell division	K01286//D-alanyl-D-alanine carboxypeptidase [EC:3.4.16.4];K05364//peptidoglycan glycosyltransferase [EC:2.4.1.129]
Candidate_131	0	463.951	0	-20	4.53104e-80	7.23862e-80	down	ATCC25795GL001621	-21.7683	183 -- 219	884 -- 922	GCUGACACCGGCUCCUGUCUGUUCCGUUGUCGCUGCU	CGGGUGUGGCCGCAGGGACGGGCACGGCGGCAUCGAUGA	-	-	-	-
Candidate_131	0	463.951	0	-20	4.53104e-80	7.23862e-80	down	ATCC25795GL003416	-21.761	159 -- 212	2548 -- 2602	CCGGCUCCUGUCUGUUCCGUUGUCGCUGCUAGCCGCUGUAGCGGCCCGGUGCCC	GGCCGAGGGUAGGCACGCCACCGCGGUGCGGUGGGGUCUAUGGCCGGGCCGCGGG	-	-	-	K04791//mycobactin polyketide synthetase MbtD
Candidate_131	0	463.951	0	-20	4.53104e-80	7.23862e-80	down	ATCC25795GL002830	-21.7446	119 -- 218	209 -- 312	CUGACACCGGCUCCUGUCUGUUCCGUUGUCGCUGCUAGCCGCUGUAGCGGCCCGGUGCCCACUGUUAGGCGCAAGGCCUCCCUUGUCGCCAGUUGCGAGC	GAAGGUGGCCGACGGCAUCAAGGGCGAGGGCGGCAACGCGCUGGCGGUGCGGGUCGACGUGUCCGAUCCCGAAUCGGCAAGGGAUAUGGCGGCGCAGACGCUCG	-	GO:0004316//3-oxoacyl-[acyl-carrier-protein] reductase (NADPH) activity;GO:0000166//nucleotide binding	GO:0055114//oxidation-reduction process	K00059//3-oxoacyl-[acyl-carrier protein] reductase [EC:1.1.1.100]
Candidate_131	0	463.951	0	-20	4.53104e-80	7.23862e-80	down	ATCC25795GL001350	-21.7371	165 -- 216	626 -- 680	GACACCGGCUCCUGUCUGUUCCGUUGUCGCUGCUAGCCGCUGUAGCGGCCCG	CUGCUGGCCGGUGACAACGAGACAGGGGCGAUCGCGCUCUUCAUCAUCGCCGGGC	-	-	-	-
Candidate_131	0	463.951	0	-20	4.53104e-80	7.23862e-80	down	ATCC25795GL003901	-21.7062	1 -- 37	1095 -- 1131	CUGCCAGGCGCUGCUCUGAAAGCCCCGCCAUCGCUCU	GACAGCCGCGACGAACUGGCGAAGGCGAUCAGCGAGA	-	GO:0003676//nucleic acid binding;GO:0005524//ATP binding;GO:0008026//ATP-dependent helicase activity	-	K03578//ATP-dependent helicase HrpA [EC:3.6.4.13]
Candidate_131	0	463.951	0	-20	4.53104e-80	7.23862e-80	down	ATCC25795GL001418	-21.7015	148 -- 219	353 -- 434	GCUGACACCGGCUCCUGUCUGUUCCGUUGUCGCUGCUAGCCGCUGUAGCGGCCCGGUGCCCACUGUUAGGCG	CGGCUGGCCGAGGGCGUCAAGGCGCUGCACGCGGUCGGUCUGGUCUUCGAGGCGAUGAUCCGGGCUUCGGGAUACAUCCCGC	-	GO:0004658//propionyl-CoA carboxylase activity;GO:0016740//transferase activity	-	K01966//propionyl-CoA carboxylase beta chain [EC:6.4.1.3]
Candidate_131	0	463.951	0	-20	4.53104e-80	7.23862e-80	down	ATCC25795GL002143	-21.6948	155 -- 191	561 -- 600	GUCGCUGCUAGCCGCUGUAGCGGCCCGGUGCCCACUG	CGGCGGCGAUCGGGGCUUGGUCGGGCCUGGGCGGGUUGGC	GO:0016020//membrane	-	-	K08166//MFS transporter, DHA2 family, methylenomycin A resistance protein
Candidate_131	0	463.951	0	-20	4.53104e-80	7.23862e-80	down	ATCC25795GL000481	-21.6872	147 -- 212	1888 -- 1965	CCGGCUCCUGUCUGUUCCGUUGUCGCUGCUAGCCGCUGUAGCGGCCCGGUGCCCACUGUUAGGCGC	GGUCGGGAAGGCUGGCAACGUGAGUACCGCGACGGAUCUGGUGGAACGUUUCGCCGAGGCCGACGGACGGCGUCCGCG	-	GO:0031419//cobalamin binding;GO:0046872//metal ion binding;GO:0004494//methylmalonyl-CoA mutase activity	GO:0008152//metabolic process	K01847//methylmalonyl-CoA mutase [EC:5.4.99.2]
Candidate_131	0	463.951	0	-20	4.53104e-80	7.23862e-80	down	ATCC25795GL002573	-21.686	178 -- 218	1487 -- 1531	CUGACACCGGCUCCUGUCUGUUCCGUUGUCGCUGCUAGCCG	GACGAGGCCGAGGGCGGAAUGGGACCGCACGGGCUGAUGAUCGGC	GO:0016021//integral to membrane	GO:0017111//nucleoside-triphosphatase activity;GO:0005524//ATP binding;GO:0003677//DNA binding	GO:0007049//cell cycle;GO:0051301//cell division;GO:0007059//chromosome segregation	K03466//DNA segregation ATPase FtsK/SpoIIIE, S-DNA-T family
Candidate_131	0	463.951	0	-20	4.53104e-80	7.23862e-80	down	ATCC25795GL003844	-21.6745	38 -- 60	1625 -- 1647	UGGCCGGCUUCGGCGGCGCCAGC	ACCGGCCGGAGCCGCCGCGGUCG	-	GO:0003824//catalytic activity	-	K01754//threonine dehydratase [EC:4.3.1.19]
Candidate_131	0	463.951	0	-20	4.53104e-80	7.23862e-80	down	ATCC25795GL002123	-21.6422	160 -- 206	12 -- 71	CCUGUCUGUUCCGUUGUCGCUGCUAGCCGCUGUAGCGGCCCGGUGCC	GGGUGGACAUCGGCAACGGCAGUUCGUAGCCUGUCGGAGGACGUGCAAGCUGGGCCAGGG	-	-	-	-
Candidate_131	0	463.951	0	-20	4.53104e-80	7.23862e-80	down	ATCC25795GL002768	-21.6307	105 -- 206	492 -- 596	CCUGUCUGUUCCGUUGUCGCUGCUAGCCGCUGUAGCGGCCCGGUGCCCACUGUUAGGCGCAAGGCCUCCCUUGUCGCCAGUUGCGAGCUCGCGGCUGCCACG	GGAUCGACGAGCCCGUCGGCGCGAUCACCGAUAUCGCCUACUUCGUCCCUGGUGAGGAUUCCGAGCCGGAGGGGCAGCCCGAUGACCGGGAGCCCGUGACCGUGC	-	-	-	K07068//
Candidate_131	0	463.951	0	-20	4.53104e-80	7.23862e-80	down	ATCC25795GL003404	-21.6116	106 -- 219	634 -- 757	GCUGACACCGGCUCCUGUCUGUUCCGUUGUCGCUGCUAGCCGCUGUAGCGGCCCGGUGCCCACUGUUAGGCGCAAGGCCUCCCUUGUCGCCAGUUGCGAGCUCGCGGCUGCCAC	CGGCGUGGUGGCCGAUGACGAGCGCCGGAUGAUCCAGUCGGUGUUCGAACUCGGCGACACUCCGGCACGCGAGGUGAUGGUGCCGCGCACCGAGAUGGUGUGGAUCGAGAGCGACAAGACGGUG	-	GO:0050660//flavin adenine dinucleotide binding	-	K03699//putative hemolysin
Candidate_131	0	463.951	0	-20	4.53104e-80	7.23862e-80	down	ATCC25795GL004443	-21.607	156 -- 205	414 -- 465	CUGUCUGUUCCGUUGUCGCUGCUAGCCGCUGUAGCGGCCCGGUGCCCACU	GAUGAAAUGGCGGUGGCGCGCCAAGAUCGGGGGCGCGAAGGGCGACGGGUGG	-	GO:0030170//pyridoxal phosphate binding;GO:0004351//glutamate decarboxylase activity	GO:0006536//glutamate metabolic process	K01580//glutamate decarboxylase [EC:4.1.1.15]
Candidate_131	0	463.951	0	-20	4.53104e-80	7.23862e-80	down	ATCC25795GL003725	-21.5502	155 -- 212	760 -- 823	CCGGCUCCUGUCUGUUCCGUUGUCGCUGCUAGCCGCUGUAGCGGCCCGGUGCCCACUG	GGUUGAGGUGUCAGUUAAGGCUUACGGUGUCGACUUCGGCGACGGGCUCUUCGGCCAGGAUGAC	-	GO:0016740//transferase activity	-	-
Candidate_131	0	463.951	0	-20	4.53104e-80	7.23862e-80	down	ATCC25795GL001901	-21.5326	179 -- 218	75 -- 116	CUGACACCGGCUCCUGUCUGUUCCGUUGUCGCUGCUAGCC	GAUAGUGGCGGGACGGAGAUGCGGCGAUGGUCGACGAAUCGG	-	-	-	K01999//branched-chain amino acid transport system substrate-binding protein
Candidate_131	0	463.951	0	-20	4.53104e-80	7.23862e-80	down	ATCC25795GL000689	-21.503	188 -- 212	329 -- 356	CCGGCUCCUGUCUGUUCCGUUGUCG	GGCCGGGACGGCGGACGAGAGCGGCAGC	-	-	-	K00540//[EC:1.-.-.-];K00358//[EC:1.6.99.-];K00100//[EC:1.1.1.-]
Candidate_131	0	463.951	0	-20	4.53104e-80	7.23862e-80	down	ATCC25795GL001525	-21.4454	162 -- 212	604 -- 658	CCGGCUCCUGUCUGUUCCGUUGUCGCUGCUAGCCGCUGUAGCGGCCCGGUG	GGCCGAGGGCAGCAAGGCCACCACCGUGACGCCGGGAGCGUGGCAUCUGGGCCGC	GO:0005737//cytoplasm	GO:0009039//urease activity;GO:0016151//nickel cation binding	GO:0043419//urea catabolic process	K01428//urease subunit alpha [EC:3.5.1.5]
Candidate_131	0	463.951	0	-20	4.53104e-80	7.23862e-80	down	ATCC25795GL005159	-21.4425	99 -- 211	3215 -- 3353	CGGCUCCUGUCUGUUCCGUUGUCGCUGCUAGCCGCUGUAGCGGCCCGGUGCCCACUGUUAGGCGCAAGGCCUCCCUUGUCGCCAGUUGCGAGCUCGCGGCUGCCACGUGUCGC	GUCGAGGUGAUCCGCGCCGGCGAGGUCGACAUGGUGAUCAACACCCCGUACGGCAACUCCGGGCCACGCAUCGACGGGUACGAGAUCCGCUCGGCGGCGGUGUCGGUGAACAUCCCGUGCGUGACGACGGUGCAGGGCG	-	GO:0004088//carbamoyl-phosphate synthase (glutamine-hydrolyzing) activity;GO:0046872//metal ion binding;GO:0005524//ATP binding	GO:0006526//arginine biosynthetic process;GO:0044205//'de novo' UMP biosynthetic process	K01955//carbamoyl-phosphate synthase large subunit [EC:6.3.5.5]
Candidate_131	0	463.951	0	-20	4.53104e-80	7.23862e-80	down	ATCC25795GL000984	-21.4273	155 -- 206	573 -- 629	CCUGUCUGUUCCGUUGUCGCUGCUAGCCGCUGUAGCGGCCCGGUGCCCACUG	GGUCAGACAAUCGGUCCGGGUGGUGGUGGCGCUCGGCGGAUUCGCCUGGCAGGUGGC	-	GO:0004844//uracil DNA N-glycosylase activity;GO:0033958;GO:0051536//iron-sulfur cluster binding	GO:0006284//base-excision repair	K01249//DNA glycosylase [EC:3.2.2.-];K02334//DNA polymerase bacteriophage-type [EC:2.7.7.7]
Candidate_131	0	463.951	0	-20	4.53104e-80	7.23862e-80	down	ATCC25795GL003339	-21.4259	195 -- 214	1835 -- 1854	CACCGGCUCCUGUCUGUUCC	GUGGCCGAGGACAAUCAAGG	-	-	-	-
Candidate_131	0	463.951	0	-20	4.53104e-80	7.23862e-80	down	ATCC25795GL002241	-21.4065	182 -- 218	265 -- 307	CUGACACCGGCUCCUGUCUGUUCCGUUGUCGCUGCUA	GACAGGUGGCCGAGGGUGCGGUGCUGGGCCAAUGGACGACGGU	-	-	-	-
Candidate_131	0	463.951	0	-20	4.53104e-80	7.23862e-80	down	ATCC25795GL003126	-21.3819	167 -- 219	730 -- 783	GCUGACACCGGCUCCUGUCUGUUCCGUUGUCGCUGCUAGCCGCUGUAGCGGCC	CGAGUAUGUCGAGGACACUGCGGGGCUUGAGGUCGAGGACGACGAUGUCGCCGG	-	-	-	-
Candidate_131	0	463.951	0	-20	4.53104e-80	7.23862e-80	down	ATCC25795GL003435	-21.3661	93 -- 126	651 -- 688	UUGCGAGCUCGCGGCUGCCACGUGUCGCAAGGCC	AGCGCUUUGGGGCGCCGAUGGAUGUGUGGUGGUUCCGG	-	GO:0016491//oxidoreductase activity	GO:0008152//metabolic process	K00540//[EC:1.-.-.-];K03391//pentachlorophenol monooxygenase [EC:1.14.13.50]
Candidate_131	0	463.951	0	-20	4.53104e-80	7.23862e-80	down	ATCC25795GL003264	-21.3441	184 -- 212	4768 -- 4800	CCGGCUCCUGUCUGUUCCGUUGUCGCUGC	GGCCAGGACGUGGGCGAGGCGAUCAUGGCGGCG	-	-	-	-
Candidate_131	0	463.951	0	-20	4.53104e-80	7.23862e-80	down	ATCC25795GL002656	-21.3052	155 -- 202	278 -- 332	UCUGUUCCGUUGUCGCUGCUAGCCGCUGUAGCGGCCCGGUGCCCACUG	AGGCGGGGAUCACGGCGAUCGAUCUGACUCCGGCGGCGGUGGGGCCGGGGGUGAU	GO:0005737//cytoplasm	GO:0051287//NAD binding;GO:0008774//acetaldehyde dehydrogenase (acetylating) activity	GO:0006520//cellular amino acid metabolic process;GO:0019439//aromatic compound catabolic process;GO:0055114//oxidation-reduction process	K04073//acetaldehyde dehydrogenase [EC:1.2.1.10]
Candidate_131	0	463.951	0	-20	4.53104e-80	7.23862e-80	down	ATCC25795GL003450	-21.2842	153 -- 206	426 -- 485	CCUGUCUGUUCCGUUGUCGCUGCUAGCCGCUGUAGCGGCCCGGUGCCCACUGUU	GGACGGAUACCGAGGGCACGGCGGUGGUGGACCGAGCGUUGGCGGCGACCGGGCUGACAG	-	-	-	K02013//iron complex transport system ATP-binding protein [EC:3.6.3.34]
Candidate_131	0	463.951	0	-20	4.53104e-80	7.23862e-80	down	ATCC25795GL003297	-21.2682	100 -- 161	2035 -- 2109	CCCACUGUUAGGCGCAAGGCCUCCCUUGUCGCCAGUUGCGAGCUCGCGGCUGCCACGUGUCG	GGGUGGCGGUCUGCUCUCCGGUAGCGAUCAGGGCCUGGCGGCCAAGCUGUUCGGUGUCGACGAGGAAGGCGCGGC	GO:0016020//membrane	GO:0008519//ammonium transmembrane transporter activity	GO:0072488//ammonium transmembrane transport	K03320//ammonium transporter, Amt family
Candidate_131	0	463.951	0	-20	4.53104e-80	7.23862e-80	down	ATCC25795GL000266	-21.1417	89 -- 219	739 -- 876	GCUGACACCGGCUCCUGUCUGUUCCGUUGUCGCUGCUAGCCGCUGUAGCGGCCCGGUGCCCACUGUUAGGCGCAAGGCCUCCCUUGUCGCCAGUUGCGAGCUCGCGGCUGCCACGUGUCGCAAGGCCAUCG	CGAUCAGGUCGAGGCGAUGGUCGCGGUGGCGAGUGCCCUCGAGGCGACGAACGGACUCCCCGCGGGCCGCAUCCGCUUCGAAGUACAGGUCGAAACCCCGCAGGCGAUCCUCGGCGCCGACGGUCGCGCGCCGGUGGC	-	GO:0046872//metal ion binding;GO:0016830//carbon-carbon lyase activity	GO:0006725//cellular aromatic compound metabolic process	-
Candidate_131	0	463.951	0	-20	4.53104e-80	7.23862e-80	down	ATCC25795GL001491	-21.1218	155 -- 201	33 -- 82	CUGUUCCGUUGUCGCUGCUAGCCGCUGUAGCGGCCCGGUGCCCACUG	GACGAUGACAACGGCGCGCGGGAAGUGACGAUCGCCGGUGUUACGGGUGC	-	-	-	-
Candidate_131	0	463.951	0	-20	4.53104e-80	7.23862e-80	down	ATCC25795GL002290	-21.0946	1 -- 70	1684 -- 1769	CCACCUGCGCUGGCCGGCUUCGGCGGCGCCAGCCUGCCAGGCGCUGCUCUGAAAGCCCCGCCAUCGCUCU	GGUGGAGGCGGGUGAGCAGAGCCGGGAUAUGCGGUUGGCACGGUCGCUGGACUUCGAGAACCUCGGUGUGGAAGAGCUCAGUGAGA	GO:0005737//cytoplasm;GO:0005886//plasma membrane	GO:0005524//ATP binding;GO:0016887//ATPase activity;GO:0005515//protein binding	GO:0044117//growth of symbiont in host;GO:0051260//protein homooligomerization;GO:0006200//ATP catabolic process	K06413//stage V sporulation protein K
Candidate_131	0	463.951	0	-20	4.53104e-80	7.23862e-80	down	ATCC25795GL005108	-21.0489	147 -- 214	879 -- 963	CACCGGCUCCUGUCUGUUCCGUUGUCGCUGCUAGCCGCUGUAGCGGCCCGGUGCCCACUGUUAGGCGC	GUGGCACGGGCGCGGAGAAUGCCAGCGAGAUGCCGCCAAACCAUGUCGCCAUCGCCACGGCCACGGGUCAGGCCGACGAUCCGCG	-	GO:0050660//flavin adenine dinucleotide binding;GO:0003995//acyl-CoA dehydrogenase activity	GO:0055114//oxidation-reduction process	K00249//acyl-CoA dehydrogenase [EC:1.3.99.3];K00257//[EC:1.3.99.-]
Candidate_131	0	463.951	0	-20	4.53104e-80	7.23862e-80	down	ATCC25795GL004083	-21.0267	64 -- 108	116 -- 167	CACGUGUCGCAAGGCCAUCGCCGCCCAUGCGGGCGGCGCCACCUG	GUGGGCAGCAAUACGGUUCAUCUGUUGGUCGUCGACGCCCGCCGCGGUGGAC	-	GO:0004309//exopolyphosphatase activity	-	K01524//exopolyphosphatase / guanosine-5'-triphosphate,3'-diphosphate pyrophosphatase [EC:3.6.1.11 3.6.1.40]
Candidate_131	0	463.951	0	-20	4.53104e-80	7.23862e-80	down	ATCC25795GL003948	-20.9508	39 -- 157	1184 -- 1303	CUGUUAGGCGCAAGGCCUCCCUUGUCGCCAGUUGCGAGCUCGCGGCUGCCACGUGUCGCAAGGCCAUCGCCGCCCAUGCGGGCGGCGCCACCUGCGCUGGCCGGCUUCGGCGGCGCCAG	GAACAAUUCCGCGUCCAGGCCGAGUCAGUGGCGGGGUUCGAGACGCUGUCGCAGCACUUCCCGAGUGGCCUGACCGACCCGACCUUGGUGAUCGCCCCGAGUUCGGAUGCCGCCGCGGUC	-	-	-	K06994//putative drug exporter of the RND superfamily
Candidate_131	0	463.951	0	-20	4.53104e-80	7.23862e-80	down	ATCC25795GL001567	-20.9466	171 -- 218	395 -- 448	CUGACACCGGCUCCUGUCUGUUCCGUUGUCGCUGCUAGCCGCUGUAGC	GACAUCCGGCUGGUGAUGGAUCCGGCAACGAUGAGCGACCCGUCGGCGGCAUUG	-	-	-	-
Candidate_131	0	463.951	0	-20	4.53104e-80	7.23862e-80	down	ATCC25795GL000480	-20.9368	9 -- 37	446 -- 476	CUGCCAGGCGCUGCUCUGAAAGCCCCGCC	GACGUGAUCCUCGUCGAGACCGUCGGGGUGG	-	GO:0016301//kinase activity;GO:0017111//nucleoside-triphosphatase activity;GO:0000166//nucleotide binding	GO:0016310//phosphorylation	K07588//LAO/AO transport system kinase [EC:2.7.-.-]
Candidate_131	0	463.951	0	-20	4.53104e-80	7.23862e-80	down	ATCC25795GL001466	-20.9181	91 -- 214	25 -- 153	CACCGGCUCCUGUCUGUUCCGUUGUCGCUGCUAGCCGCUGUAGCGGCCCGGUGCCCACUGUUAGGCGCAAGGCCUCCCUUGUCGCCAGUUGCGAGCUCGCGGCUGCCACGUGUCGCAAGGCCAU	GUGGCUGGCUAACAUUUGUCGGACUCGGUGCGACAAGCAGAUGAGCGGUCAGGUCGGGUCCGGGGUGUCCGGGGUUCAGGGGAGGUCGGCACGUUGCGAAAAGCUAUUCGGUACAUGGUCGUCAUGGUG	-	GO:0016740//transferase activity	-	-
Candidate_131	0	463.951	0	-20	4.53104e-80	7.23862e-80	down	ATCC25795GL003372	-20.8748	156 -- 206	841 -- 891	CCUGUCUGUUCCGUUGUCGCUGCUAGCCGCUGUAGCGGCCCGGUGCCCACU	GGACGGGCGCGGUGCGCAGGAGGGCCGGUCGGCGUUGUCGGCGCCGGGUGG	-	-	-	K03592//PmbA protein
Candidate_131	0	463.951	0	-20	4.53104e-80	7.23862e-80	down	ATCC25795GL001278	-20.85	35 -- 70	463 -- 500	CCACCUGCGCUGGCCGGCUUCGGCGGCGCCAGCCUG	GGUGGACGAACUGGCCGAUGUGCUGGUGCGGUCGGUAC	-	-	-	K16012//ATP-binding cassette, subfamily C, bacterial CydC
Candidate_131	0	463.951	0	-20	4.53104e-80	7.23862e-80	down	ATCC25795GL004937	-20.8381	171 -- 212	789 -- 833	CCGGCUCCUGUCUGUUCCGUUGUCGCUGCUAGCCGCUGUAGC	GGCUGCAGGGGUGGGCGCAGGCCUACAGCGAUCUCCGCGACAUCG	-	-	-	-
Candidate_131	0	463.951	0	-20	4.53104e-80	7.23862e-80	down	ATCC25795GL005171	-20.8312	186 -- 218	1799 -- 1834	CUGACACCGGCUCCUGUCUGUUCCGUUGUCGCU	GGCGGUGGCGGAGGAGGAGGGGGAGGUUCAUGGUGA	-	-	-	-
Candidate_131	0	463.951	0	-20	4.53104e-80	7.23862e-80	down	ATCC25795GL000291	-20.808	52 -- 88	493 -- 531	CCGCCCAUGCGGGCGGCGCCACCUGCGCUGGCCGGCU	GGCGGGACGCCCGCUCGCGGUGCGCGUGACCCCGGCCGA	-	-	-	-
Candidate_131	0	463.951	0	-20	4.53104e-80	7.23862e-80	down	ATCC25795GL001008	-20.7953	103 -- 212	17 -- 127	CCGGCUCCUGUCUGUUCCGUUGUCGCUGCUAGCCGCUGUAGCGGCCCGGUGCCCACUGUUAGGCGCAAGGCCUCCCUUGUCGCCAGUUGCGAGCUCGCGGCUGCCACGUG	GGCCGAGCUCGCGGUGGACACCGCCAAGCUGCUGAUCUUCGAUGCCGACUCCGGGGUGAAUCUGUCGAUCCCGCCGGUGGGCUAGUGACCGACGUUCUGGCCGAGGUGCGC	-	-	-	-
Candidate_131	0	463.951	0	-20	4.53104e-80	7.23862e-80	down	ATCC25795GL000195	-20.7778	176 -- 218	232 -- 279	CUGACACCGGCUCCUGUCUGUUCCGUUGUCGCUGCUAGCCGCU	GACGGGGCCGAGGCAUGACCGGAGAGGACGAACAGCGGUGAUCACCGA	-	-	-	-
Candidate_131	0	463.951	0	-20	4.53104e-80	7.23862e-80	down	ATCC25795GL001378	-20.7276	108 -- 165	619 -- 678	GGUGCCCACUGUUAGGCGCAAGGCCUCCCUUGUCGCCAGUUGCGAGCUCGCGGCUGCC	CUACGAGGUCGAUUCCGAGUCCGGCUGGUGGAACAGCGGCGAGCCCUACGAGGCCGACGG	GO:0005737//cytoplasm	GO:0004356//glutamate-ammonia ligase activity;GO:0005524//ATP binding	GO:0009399//nitrogen fixation;GO:0006542//glutamine biosynthetic process	K01915//glutamine synthetase [EC:6.3.1.2]
Candidate_131	0	463.951	0	-20	4.53104e-80	7.23862e-80	down	ATCC25795GL001610	-20.7186	14 -- 66	16 -- 77	CUGCGCUGGCCGGCUUCGGCGGCGCCAGCCUGCCAGGCGCUGCUCUGAAAGCC	GAGGCGGCCGGCCUGGACCCGCAGAAUCUCCCGCAGUCGGACCCGUCGGCGAUGGACUUCGG	-	GO:0018580//nitronate monooxygenase activity;GO:0016702//oxidoreductase activity, acting on single donors with incorporation of molecular oxygen, incorporation of two atoms of oxygen	GO:0055114//oxidation-reduction process	K00459//nitronate monooxygenase [EC:1.13.12.16]
Candidate_131	0	463.951	0	-20	4.53104e-80	7.23862e-80	down	ATCC25795GL000781	-20.7146	93 -- 211	308 -- 444	CGGCUCCUGUCUGUUCCGUUGUCGCUGCUAGCCGCUGUAGCGGCCCGGUGCCCACUGUUAGGCGCAAGGCCUCCCUUGUCGCCAGUUGCGAGCUCGCGGCUGCCACGUGUCGCAAGGCC	GUCGGGACGGACCAGGCAGUACUCGCUGUGCGGCGAUCCUGACCGGGUGGACGAAUACCGGAUCGCGGUGCGGCACAACGCCGACGGUCUCGGGGGAUCGGCGGAGAUACAUCGGCUGGCGGUGGGUCAGGAGCUGG	-	GO:0016491//oxidoreductase activity;GO:0005488//binding	-	K00540//[EC:1.-.-.-];K07519//phthalate 4,5-dioxygenase [EC:1.14.12.7]
Candidate_131	0	463.951	0	-20	4.53104e-80	7.23862e-80	down	ATCC25795GL004649	-20.7046	116 -- 166	544 -- 595	CGGUGCCCACUGUUAGGCGCAAGGCCUCCCUUGUCGCCAGUUGCGAGCUCG	GCAGCGUGGUGCUCGAUCUGCGUUCCGAGGAGGGUGUGGCGGCGCUGCGAGC	-	GO:0033608	GO:0008152//metabolic process	K07749//formyl-CoA transferase [EC:2.8.3.16];K01041//[EC:2.8.3.-];K01797//[EC:5.1.99.-]
Candidate_131	0	463.951	0	-20	4.53104e-80	7.23862e-80	down	ATCC25795GL002342	-20.6871	150 -- 211	401 -- 467	CGGCUCCUGUCUGUUCCGUUGUCGCUGCUAGCCGCUGUAGCGGCCCGGUGCCCACUGUUAGG	GUCGAGGUCGGCGAGCGCCAGGCGGCCGUCGAUAUCGGCAUCGUCGCCGAGUACGGGGUGGCCAUCC	-	-	-	-
Candidate_131	0	463.951	0	-20	4.53104e-80	7.23862e-80	down	ATCC25795GL001392	-20.667	11 -- 42	160 -- 195	CCAGCCUGCCAGGCGCUGCUCUGAAAGCCCCG	GGUCGUCGGCGGGGGAGCGGCGGGGCUGAGUGGGGC	-	-	-	K00384//thioredoxin reductase (NADPH) [EC:1.8.1.9];K00575//chemotaxis protein methyltransferase CheR [EC:2.1.1.80]
Candidate_131	0	463.951	0	-20	4.53104e-80	7.23862e-80	down	ATCC25795GL005077	-20.6665	105 -- 180	497 -- 575	CCGCUGUAGCGGCCCGGUGCCCACUGUUAGGCGCAAGGCCUCCCUUGUCGCCAGUUGCGAGCUCGCGGCUGCCACG	GGUGACACCGCGGUGGGCCUGGUGCGCAAUCCGGCUCACGUGCCGGAUCUGCAGGCGGUCGGCGCGAGCGCCGAGGUGC	-	-	-	-
Candidate_131	0	463.951	0	-20	4.53104e-80	7.23862e-80	down	ATCC25795GL000556	-20.6321	5 -- 67	556 -- 621	CCUGCGCUGGCCGGCUUCGGCGGCGCCAGCCUGCCAGGCGCUGCUCUGAAAGCCCCGCCAUCG	GGGCGCGGCGAGGCUCGGGCUGCCGUUCGAGGAUGGUGUCGUGGUGGGUUGCAUCGAGGGCGCAGC	-	-	-	-
Candidate_131	0	463.951	0	-20	4.53104e-80	7.23862e-80	down	ATCC25795GL004166	-20.6264	172 -- 214	1 -- 48	CACCGGCUCCUGUCUGUUCCGUUGUCGCUGCUAGCCGCUGUAG	GUGGCCGGAGUGCAGGAAAUGGCGCAGCUGCGAGUCGCUCAUGACAUC	-	-	-	-
Candidate_131	0	463.951	0	-20	4.53104e-80	7.23862e-80	down	ATCC25795GL003087	-20.6119	168 -- 219	1280 -- 1331	GCUGACACCGGCUCCUGUCUGUUCCGUUGUCGCUGCUAGCCGCUGUAGCGGC	CGACUGUGGACCGACUCCGGGGAGGGCGAGCUGAUCGUCGGCUAUGUCGCCG	GO:0005618//cell wall;GO:0005737//cytoplasm;GO:0033202;GO:0005886//plasma membrane	GO:0005515//protein binding;GO:0043140//ATP-dependent 3'-5' DNA helicase activity;GO:0032564//dATP binding;GO:0003677//DNA binding;GO:0000287//magnesium ion binding;GO:0005524//ATP binding	GO:0009650//UV protection;GO:0060543//negative regulation of strand invasion;GO:0040007//growth;GO:0006268//DNA unwinding involved in replication;GO:0006302//double-strand break repair;GO:0006200//ATP catabolic process	K03657//DNA helicase II / ATP-dependent DNA helicase PcrA [EC:3.6.4.12]
Candidate_131	0	463.951	0	-20	4.53104e-80	7.23862e-80	down	ATCC25795GL000220	-20.5985	159 -- 209	1475 -- 1540	GCUCCUGUCUGUUCCGUUGUCGCUGCUAGCCGCUGUAGCGGCCCGGUGCCC	CGAGGGCGCCAACGAGUUGCAACAGUGGAUCAUUGCGCGGCGGUUGAUCGGCCGGGAUAUCACGGG	-	GO:0050660//flavin adenine dinucleotide binding;GO:0003995//acyl-CoA dehydrogenase activity;GO:0004085//butyryl-CoA dehydrogenase activity	GO:0055114//oxidation-reduction process	K00248//butyryl-CoA dehydrogenase [EC:1.3.8.1];K00249//acyl-CoA dehydrogenase [EC:1.3.99.3]
Candidate_131	0	463.951	0	-20	4.53104e-80	7.23862e-80	down	ATCC25795GL000308	-20.5335	3 -- 33	424 -- 461	CAGGCGCUGCUCUGAAAGCCCCGCCAUCGCU	GUGCGCGACGAAGAACGGGGGAUAGGGAUCGGUAGCGA	-	-	-	-
Candidate_131	0	463.951	0	-20	4.53104e-80	7.23862e-80	down	ATCC25795GL003543	-20.4897	150 -- 211	170 -- 234	CGGCUCCUGUCUGUUCCGUUGUCGCUGCUAGCCGCUGUAGCGGCCCGGUGCCCACUGUUAGG	GCCGAGGUGGACGAGGGCCUGCAGCGGGCGGGUUUCAUCAUCGUCACCGGCCACGGUGUCGAUCC	-	GO:0016706//oxidoreductase activity, acting on paired donors, with incorporation or reduction of molecular oxygen, 2-oxoglutarate as one donor, and incorporation of one atom each of oxygen into both donors	GO:0055114//oxidation-reduction process	K06892//
Candidate_131	0	463.951	0	-20	4.53104e-80	7.23862e-80	down	ATCC25795GL000952	-20.4858	19 -- 61	659 -- 705	CUGGCCGGCUUCGGCGGCGCCAGCCUGCCAGGCGCUGCUCUGA	GACUGGCCAGGGCUGCUGUUGGUCGGCACCGGUAUCGCCGCGGGACU	GO:0016020//membrane	-	-	K03446//MFS transporter, DHA2 family, multidrug resistance protein B
Candidate_131	0	463.951	0	-20	4.53104e-80	7.23862e-80	down	ATCC25795GL005158	-20.4755	174 -- 206	67 -- 116	CCUGUCUGUUCCGUUGUCGCUGCUAGCCGCUGU	GGACAGAAACAAAGAACUGGGUCAAGGAGGACGAGUGACGGUCAGCGACA	-	GO:0004088//carbamoyl-phosphate synthase (glutamine-hydrolyzing) activity;GO:0005524//ATP binding	GO:0006526//arginine biosynthetic process;GO:0044205//'de novo' UMP biosynthetic process;GO:0006543//glutamine catabolic process;GO:0070409//carbamoyl phosphate biosynthetic process	K01956//carbamoyl-phosphate synthase small subunit [EC:6.3.5.5]
Candidate_131	0	463.951	0	-20	4.53104e-80	7.23862e-80	down	ATCC25795GL000447	-20.4594	147 -- 213	1705 -- 1777	ACCGGCUCCUGUCUGUUCCGUUGUCGCUGCUAGCCGCUGUAGCGGCCCGGUGCCCACUGUUAGGCGC	UGGCCGGUGGAUGGCGAGGUGACCGACGAGCUGCGCACCCGGCUGCAUGCCUAUGCCGAGAAAGCGAUCCGCG	-	GO:0016853//isomerase activity	-	K06044//(1-&gt;4)-alpha-D-glucan 1-alpha-D-glucosylmutase [EC:5.4.99.15]
Candidate_131	0	463.951	0	-20	4.53104e-80	7.23862e-80	down	ATCC25795GL002213	-20.4114	2 -- 67	2344 -- 2409	CCUGCGCUGGCCGGCUUCGGCGGCGCCAGCCUGCCAGGCGCUGCUCUGAAAGCCCCGCCAUCGCUC	GGGCGCACCGGUUCCUGCAGCGGGUGUGGCGGGCCGUCAUCGACGAGACCACCGGUGCGGUGCGGG	GO:0005737//cytoplasm	GO:0002161//aminoacyl-tRNA editing activity;GO:0004823//leucine-tRNA ligase activity;GO:0005524//ATP binding	GO:0006450//regulation of translational fidelity;GO:0006429//leucyl-tRNA aminoacylation	K01869//leucyl-tRNA synthetase [EC:6.1.1.4]
Candidate_131	0	463.951	0	-20	4.53104e-80	7.23862e-80	down	ATCC25795GL000900	-20.3852	33 -- 96	227 -- 291	GGCCAUCGCCGCCCAUGCGGGCGGCGCCACCUGCGCUGGCCGGCUUCGGCGGCGCCAGCCUGCC	CCGGUUGGCGUGGUGGGGAUAUGCCUGUACGCGCAGAUGGCCGGCCGGGUCGCCGCGGUCAGCGG	GO:0016020//membrane	GO:0005215//transporter activity	GO:0006810//transport	K03322//manganese transport protein
Candidate_131	0	463.951	0	-20	4.53104e-80	7.23862e-80	down	ATCC25795GL004791	-20.3702	99 -- 211	774 -- 906	CGGCUCCUGUCUGUUCCGUUGUCGCUGCUAGCCGCUGUAGCGGCCCGGUGCCCACUGUUAGGCGCAAGGCCUCCCUUGUCGCCAGUUGCGAGCUCGCGGCUGCCACGUGUCGC	GCCGAGUGGAUGGACGGUAUCCCGAUGUCGGUGAUCAUCCGGGAAGGCACCCCCGAGCAACGCGAUCUGAUGGGAACGCGACUCACCGAGUUGACCUUCGGCGCCCCCAAGCGGCUUGAGAUGAUGCACGGCG	-	GO:0016301//kinase activity;GO:0005524//ATP binding	GO:0016310//phosphorylation	K03688//ubiquinone biosynthesis protein
Candidate_131	0	463.951	0	-20	4.53104e-80	7.23862e-80	down	ATCC25795GL004097	-20.3631	153 -- 214	39 -- 100	CACCGGCUCCUGUCUGUUCCGUUGUCGCUGCUAGCCGCUGUAGCGGCCCGGUGCCCACUGUU	GUGGCCGCGGAGUUGUUCGAACUGGGUGCACGCGACGUGUUGGCAGACGCUGGGAGUGACAG	-	GO:0004851//uroporphyrin-III C-methyltransferase activity;GO:0004852//uroporphyrinogen-III synthase activity	GO:0033014//tetrapyrrole biosynthetic process;GO:0032259//methylation	K13542//uroporphyrinogen III methyltransferase / synthase [EC:2.1.1.107 4.2.1.75]
Candidate_131	0	463.951	0	-20	4.53104e-80	7.23862e-80	down	ATCC25795GL001317	-20.2967	184 -- 205	1046 -- 1069	CUGUCUGUUCCGUUGUCGCUGC	GGCAGGCAGGGCAGCAGGCAGAUG	-	GO:0008658//penicillin binding;GO:0008955//peptidoglycan glycosyltransferase activity	GO:0009273//peptidoglycan-based cell wall biogenesis;GO:0051301//cell division	K03587//cell division protein FtsI (penicillin-binding protein 3) [EC:2.4.1.129]
Candidate_131	0	463.951	0	-20	4.53104e-80	7.23862e-80	down	ATCC25795GL002833	-20.2939	91 -- 128	705 -- 743	AGUUGCGAGCUCGCGGCUGCCACGUGUCGCAAGGCCAU	UCGACCCCGACGACGACGGUGCGAGCGACUAUUCCGGUG	-	-	-	-
Candidate_131	0	463.951	0	-20	4.53104e-80	7.23862e-80	down	ATCC25795GL004477	-20.2871	153 -- 205	735 -- 789	CUGUCUGUUCCGUUGUCGCUGCUAGCCGCUGUAGCGGCCCGGUGCCCACUGUU	GACUGGCCAGGUUCGGUGACAACAUGCGCGAUGUCGCCGUGACCGAGGGUGACAA	GO:0005737//cytoplasm	GO:0046872//metal ion binding;GO:0008736;GO:0008733	GO:0019569//L-arabinose catabolic process to xylulose 5-phosphate;GO:0006004//fucose metabolic process	K01804//L-arabinose isomerase [EC:5.3.1.4]
Candidate_131	0	463.951	0	-20	4.53104e-80	7.23862e-80	down	ATCC25795GL003271	-20.2831	151 -- 212	1338 -- 1402	CCGGCUCCUGUCUGUUCCGUUGUCGCUGCUAGCCGCUGUAGCGGCCCGGUGCCCACUGUUAG	GGCCGACCGGCACGAAGCACGCAGCGGAUCGGCGGCGACAUCGCCGAUCGCGCGGGUGGCCGAUC	-	-	-	-
Candidate_131	0	463.951	0	-20	4.53104e-80	7.23862e-80	down	ATCC25795GL002580	-20.2637	153 -- 205	311 -- 381	CUGUCUGUUCCGUUGUCGCUGCUAGCCGCUGUAGCGGCCCGGUGCCCACUGUU	GACGGACUGACCGACUGCGACGGACACGGCACCAUGGUCGCCGGGCUGAUAGCAGGCCAACCGGGUGAUGA	-	GO:0008233//peptidase activity	-	K14743//membrane-anchored mycosin MYCP [EC:3.4.21.-]
Candidate_131	0	463.951	0	-20	4.53104e-80	7.23862e-80	down	ATCC25795GL001662	-20.2263	183 -- 218	103 -- 140	CUGACACCGGCUCCUGUCUGUUCCGUUGUCGCUGCU	GGCGAUGGCUGAGCGAUGGACCAAGCAGCGGCGGAUGG	-	-	GO:0006351//transcription, DNA-dependent	K09017//TetR/AcrR family transcriptional regulator;K03577//TetR/AcrR family transcriptional regulator, acrAB operon repressor
Candidate_131	0	463.951	0	-20	4.53104e-80	7.23862e-80	down	ATCC25795GL004105	-20.2095	1 -- 31	244 -- 281	GGCGCUGCUCUGAAAGCCCCGCCAUCGCUCU	CCGCGACGAGCUCGUCGGGGCGGUCAUCGAGCGCGAGA	-	GO:0003677//DNA binding	GO:0006355//regulation of transcription, DNA-dependent	-
Candidate_131	0	463.951	0	-20	4.53104e-80	7.23862e-80	down	ATCC25795GL003843	-20.1741	155 -- 206	1887 -- 1941	CCUGUCUGUUCCGUUGUCGCUGCUAGCCGCUGUAGCGGCCCGGUGCCCACUG	GGGCAGGUUGUCCAAGGUCGUGGUGAAGAUCGCGACGCUGGGUCAAAGCGGUGAU	-	-	-	K01179//endoglucanase [EC:3.2.1.4] K01183 chitinase [EC:3.2.1.14]
Candidate_131	0	463.951	0	-20	4.53104e-80	7.23862e-80	down	ATCC25795GL001076	-20.1721	185 -- 212	1361 -- 1393	CCGGCUCCUGUCUGUUCCGUUGUCGCUG	GGCCGAGGGGUUGCGCGACGGGGUGGCGGCGAU	-	-	-	K00863//dihydroxyacetone kinase [EC:2.7.1.29]
Candidate_131	0	463.951	0	-20	4.53104e-80	7.23862e-80	down	ATCC25795GL000482	-20.1695	3 -- 38	128 -- 163	CCUGCCAGGCGCUGCUCUGAAAGCCCCGCCAUCGCU	GGGCGACUGCGACGAGAAUCACAAUGGUGGUGGCGA	-	GO:0016853//isomerase activity	-	K01847//methylmalonyl-CoA mutase [EC:5.4.99.2]
Candidate_131	0	463.951	0	-20	4.53104e-80	7.23862e-80	down	ATCC25795GL000416	-20.1062	169 -- 212	925 -- 979	CCGGCUCCUGUCUGUUCCGUUGUCGCUGCUAGCCGCUGUAGCGG	GGUCGAGGGCUGCGUUUUCGGCAACGGCGAACGGACCGGCAAUGUCGACAUCGCC	-	GO:0003852//2-isopropylmalate synthase activity	GO:0009098//leucine biosynthetic process	K01649//2-isopropylmalate synthase [EC:2.3.3.13]
Candidate_131	0	463.951	0	-20	4.53104e-80	7.23862e-80	down	ATCC25795GL001505	-20.0971	150 -- 210	417 -- 480	GGCUCCUGUCUGUUCCGUUGUCGCUGCUAGCCGCUGUAGCGGCCCGGUGCCCACUGUUAGG	CCGAGGACGGCGGUGGGCAUUUCACCGAGGUGGUGCUGCGACCGGAGGUGCGGGUCGACGAUCC	-	-	-	-
Candidate_131	0	463.951	0	-20	4.53104e-80	7.23862e-80	down	ATCC25795GL002082	-20.0682	172 -- 217	286 -- 334	UGACACCGGCUCCUGUCUGUUCCGUUGUCGCUGCUAGCCGCUGUAG	GCUGGCGGCGCUGGGACUGGGCAAGGUCGACGCGGUGGUUUGCGAUGUC	-	GO:0004316//3-oxoacyl-[acyl-carrier-protein] reductase (NADPH) activity;GO:0000166//nucleotide binding	GO:0055114//oxidation-reduction process	K00059//3-oxoacyl-[acyl-carrier protein] reductase [EC:1.1.1.100]
Candidate_131	0	463.951	0	-20	4.53104e-80	7.23862e-80	down	ATCC25795GL004862	-20.0657	20 -- 67	1788 -- 1836	CCUGCGCUGGCCGGCUUCGGCGGCGCCAGCCUGCCAGGCGCUGCUCUG	GGAUGCUGCUGGCCGAAGGGGCCGCCGCGGUCGUGGUGGACUGCGAGAC	-	GO:0016851//magnesium chelatase activity;GO:0005524//ATP binding;GO:0016887//ATPase activity	GO:0006200//ATP catabolic process	K03404//magnesium chelatase subunit D [EC:6.6.1.1]
Candidate_131	0	463.951	0	-20	4.53104e-80	7.23862e-80	down	ATCC25795GL002334	-20.0438	155 -- 206	1183 -- 1242	CCUGUCUGUUCCGUUGUCGCUGCUAGCCGCUGUAGCGGCCCGGUGCCCACUG	GGGCUCGGCAAUGAUGGUCGAGCAGUCGAUGGCGGGUUGGUCGGUCGGGUUGUGGGUGGC	-	-	-	K03446//MFS transporter, DHA2 family, multidrug resistance protein B;K08169//MFS transporter, DHA2 family, multidrug resistance protein
Candidate_131	0	463.951	0	-20	4.53104e-80	7.23862e-80	down	ATCC25795GL003755	-20.0043	155 -- 201	1039 -- 1092	CUGUUCCGUUGUCGCUGCUAGCCGCUGUAGCGGCCCGGUGCCCACUG	GACCCAGGCAUCGGUGGCCAAACUGAUCGCGACAGACGCCGCCAUGAAGGUGAC	-	GO:0050660//flavin adenine dinucleotide binding;GO:0003995//acyl-CoA dehydrogenase activity;GO:0004085//butyryl-CoA dehydrogenase activity	GO:0055114//oxidation-reduction process	K00257//[EC:1.3.99.-]
Candidate_136	668.924	303.3	2.20549	1.1411	5.51685e-30	7.15552e-30	up	ATCC25795GL004156	-25.225	45 -- 102	1594 -- 1667	CGCCCGGCGGCCGAGCGCCCGCACCUGUCCCGCGACAUCCUCCAGGCGUUCCACGGUG	GUGGGCCGUCGGACUGAUCCGGGUCGAGGAUGUCGUGGUCGGGGCGCUCGUGGGUGUCGCCGUAUCGGUGCUGC	-	-	-	-
Candidate_136	668.924	303.3	2.20549	1.1411	5.51685e-30	7.15552e-30	up	ATCC25795GL000460	-24.1025	287 -- 335	289 -- 339	CCCUUGGACUCGGUCAGUGCGGGGGUGAAACCCUGGAUGAGUCGCAGCG	GGCGGAUCUGCGCGCCAUCACCGCCCGCACCUGGGGCCUGCUGGCGAUCGC	-	-	-	K05786//chloramphenicol-sensitive protein RarD
Candidate_136	668.924	303.3	2.20549	1.1411	5.51685e-30	7.15552e-30	up	ATCC25795GL004746	-23.5529	231 -- 334	349 -- 474	CCUUGGACUCGGUCAGUGCGGGGGUGAAACCCUGGAUGAGUCGCAGCGCGCCGAGCACGGUGAGCUCGACGGUCUCCCGGAUGUGCUCGAAGCUGGUCUUGGCG	GGGGCCGCUGCUGAUCAACGCCCGCGCCGAGACGGUGACCACCUCCCCGGCGUUCCGCGGCUCGGCCAAGACCAAACGCUGCCUGAUCCCGAUGGAUGGCUGGUACGAGUGGAAGCCCGGAAUCGU	-	-	-	-
Candidate_136	668.924	303.3	2.20549	1.1411	5.51685e-30	7.15552e-30	up	ATCC25795GL004321	-21.8518	287 -- 315	1428 -- 1458	GGGGGUGAAACCCUGGAUGAGUCGCAGCG	CCCCCACCGUGUACGACCUGCUCGGCAUCGC	-	GO:0004065//arylsulfatase activity	GO:0008152//metabolic process	K01130//arylsulfatase [EC:3.1.6.1]
Candidate_136	668.924	303.3	2.20549	1.1411	5.51685e-30	7.15552e-30	up	ATCC25795GL003209	-21.8492	2 -- 31	244 -- 273	UCACAUCGGCACCCUCCUCGGCACAUCGGC	GGUGGUGGUCGUGGUGGUGCUGGUGGUCCG	-	-	-	-
Candidate_136	668.924	303.3	2.20549	1.1411	5.51685e-30	7.15552e-30	up	ATCC25795GL003125	-21.4133	49 -- 73	220 -- 245	CCGCGACAUCCUCCAGGCGUUCCAC	GGCGGUGUGCUCGGGUCUGCGGGGUG	GO:0005840//ribosome	GO:0008080//N-acetyltransferase activity	-	K03790//ribosomal-protein-alanine N-acetyltransferase [EC:2.3.1.128]
Candidate_136	668.924	303.3	2.20549	1.1411	5.51685e-30	7.15552e-30	up	ATCC25795GL003387	-21.2393	51 -- 73	1346 -- 1368	CCGCGACAUCCUCCAGGCGUUCC	GGUGCUGGGCCGGGUCCGCGAGG	-	GO:0003899//DNA-directed RNA polymerase activity;GO:0046872//metal ion binding	GO:0006260//DNA replication	K02316//DNA primase [EC:2.7.7.-]
Candidate_136	668.924	303.3	2.20549	1.1411	5.51685e-30	7.15552e-30	up	ATCC25795GL003263	-21.127	89 -- 113	625 -- 653	CCGACGGCCAACGCCCGGCGGCCGA	GGCUGACCGGAUCGGCGGGCUGCUGCGCU	-	-	-	-
Candidate_136	668.924	303.3	2.20549	1.1411	5.51685e-30	7.15552e-30	up	ATCC25795GL003291	-20.9463	2 -- 31	575 -- 609	UCACAUCGGCACCCUCCUCGGCACAUCGGC	AGUGCAGCUGGUGAGCAACGAGGAGCCGUUGGCCG	-	-	-	-
Candidate_136	668.924	303.3	2.20549	1.1411	5.51685e-30	7.15552e-30	up	ATCC25795GL004979	-20.8316	279 -- 305	654 -- 681	CCCUGGAUGAGUCGCAGCGCGCCGAGC	GGGGCCAGCUCAGUGCCGCAGCGGCUCG	GO:0005618//cell wall	-	-	-
Candidate_136	668.924	303.3	2.20549	1.1411	5.51685e-30	7.15552e-30	up	ATCC25795GL004276	-20.8267	289 -- 322	354 -- 391	UCAGUGCGGGGGUGAAACCCUGGAUGAGUCGCAG	AGUUACGCCCACCACCAUCCGGGUCGCUACUCGGCGUU	-	GO:0003677//DNA binding	-	-
Candidate_136	668.924	303.3	2.20549	1.1411	5.51685e-30	7.15552e-30	up	ATCC25795GL003607	-20.8184	1 -- 25	8 -- 39	CGGCACCCUCCUCGGCACAUCGGCG	GCCGGUGGGAGGGGAGUCCGUGUGAGCACUGC	-	-	-	-
Candidate_136	668.924	303.3	2.20549	1.1411	5.51685e-30	7.15552e-30	up	ATCC25795GL000522	-20.8111	204 -- 277	1075 -- 1149	CGGUGAGCUCGACGGUCUCCCGGAUGUGCUCGAAGCUGGUCUUGGCGAACGGUUUCAUCGACGGGACCCGGAAG	GCCGCCCGGGCGUUGGAGGCCUAUAUCGAGACCUACCGGACCGCCGCACCGGCCAACAGCCUGUCCUGGGGCUUC	-	GO:0005215//transporter activity	GO:0006810//transport	K02027//multiple sugar transport system substrate-binding protein;K10227//sorbitol/mannitol transport system substrate-binding protein;K10188//lactose/L-arabinose transport system substrate-binding protein
Candidate_136	668.924	303.3	2.20549	1.1411	5.51685e-30	7.15552e-30	up	ATCC25795GL000322	-20.7658	268 -- 333	304 -- 378	CUUGGACUCGGUCAGUGCGGGGGUGAAACCCUGGAUGAGUCGCAGCGCGCCGAGCACGGUGAGCUC	GAGCCCAAGAAGGUCAAGCCGCCCCGUACGCACUGGGACAUGCUGCUCGAGCGUCGGUCGGUCGAAGAACUCGAG	-	-	-	-
Candidate_136	668.924	303.3	2.20549	1.1411	5.51685e-30	7.15552e-30	up	ATCC25795GL002512	-20.6569	51 -- 73	559 -- 583	CCGCGACAUCCUCCAGGCGUUCC	GGUGCAUGUCGGAGGUCAGGUGGGG	-	GO:0016740//transferase activity	GO:0008152//metabolic process	K07749//formyl-CoA transferase [EC:2.8.3.16]
Candidate_136	668.924	303.3	2.20549	1.1411	5.51685e-30	7.15552e-30	up	ATCC25795GL002696	-20.6258	53 -- 75	433 -- 459	UCCCGCGACAUCCUCCAGGCGUU	GGGGUCGCUGUGGGAUGUGGUGCGCGA	-	GO:0016787//hydrolase activity;GO:0008270//zinc ion binding	GO:0008152//metabolic process	K01500//[EC:3.5.4.-]
Candidate_136	668.924	303.3	2.20549	1.1411	5.51685e-30	7.15552e-30	up	ATCC25795GL002838	-20.4292	3 -- 34	530 -- 563	GGAUCACAUCGGCACCCUCCUCGGCACAUCGG	CCUGGUGUGCGCGGUGGACGGAGCUGUGGUUGCC	-	-	GO:0006351//transcription, DNA-dependent	-
Candidate_136	668.924	303.3	2.20549	1.1411	5.51685e-30	7.15552e-30	up	ATCC25795GL003572	-20.4123	60 -- 115	1125 -- 1185	UGCCGACGGCCAACGCCCGGCGGCCGAGCGCCCGCACCUGUCCCGCGACAUCCUCC	GCGGUGCAGCUGGUGGCGGAGCGGCCGGUGGUGGUGCUGGUGGAGCGGGCGCUGGUGGUGG	-	-	-	-
Candidate_136	668.924	303.3	2.20549	1.1411	5.51685e-30	7.15552e-30	up	ATCC25795GL001784	-20.3146	1 -- 28	1119 -- 1146	CAUCGGCACCCUCCUCGGCACAUCGGCG	GUAGCCGUGGGCGGGCGCCGGAGGCCGU	GO:0005886//plasma membrane	GO:0004467//long-chain fatty acid-CoA ligase activity;GO:0016746//transferase activity, transferring acyl groups	GO:0001676//long-chain fatty acid metabolic process	K12423//fatty acid CoA ligase FadD21
Candidate_136	668.924	303.3	2.20549	1.1411	5.51685e-30	7.15552e-30	up	ATCC25795GL001729	-20.1248	245 -- 277	1216 -- 1251	CGGUGAGCUCGACGGUCUCCCGGAUGUGCUCGA	GCUGCUCGAGCUGCACGGACCGGGCCGAGCACGGCU	-	-	-	K01710//dTDP-glucose 4,6-dehydratase [EC:4.2.1.46];K00329//NADH dehydrogenase [EC:1.6.5.3] K00356 NADH dehydrogenase [EC:1.6.99.3]
Candidate_136	668.924	303.3	2.20549	1.1411	5.51685e-30	7.15552e-30	up	ATCC25795GL000950	-20.0725	90 -- 112	1470 -- 1493	CGACGGCCAACGCCCGGCGGCCG	GCUGUUGGCUGCGGGCCGUCCGGC	GO:0005829//cytosol;GO:0009336//sulfate adenylyltransferase complex (ATP);GO:0005886//plasma membrane	GO:0004020//adenylylsulfate kinase activity;GO:0004781//sulfate adenylyltransferase (ATP) activity;GO:0005524//ATP binding;GO:0008531//riboflavin kinase activity;GO:0003924//GTPase activity;GO:0005525//GTP binding	GO:0040007//growth;GO:0010438//cellular response to sulfur starvation;GO:0034599//cellular response to oxidative stress;GO:0010134;GO:0006184//GTP catabolic process;GO:0016310//phosphorylation;GO:0070814//hydrogen sulfide biosynthetic process	K00955//bifunctional enzyme CysN/CysC [EC:2.7.7.4 2.7.1.25]
Candidate_136	668.924	303.3	2.20549	1.1411	5.51685e-30	7.15552e-30	up	ATCC25795GL000858	-20.0233	1 -- 52	640 -- 708	CCACGGUGCGGGCGGCCAGGAUCACAUCGGCACCCUCCUCGGCACAUCGGCG	GGUGCCCGCCUGCCGGUCCUAUGACUGUGUGACGGUGUUCGCCAGGGAUCUCGACACCGCCGAUGCCGC	-	GO:0003824//catalytic activity	-	K01426//amidase [EC:3.5.1.4];K01457//allophanate hydrolase [EC:3.5.1.54]
Candidate_231	5171.3	2084.21	2.48118	1.31102	4.22189e-276	1.67596e-275	up	ATCC25795GL001466	-37.193	219 -- 302	15 -- 114	CGCGCCCGCCAUCGACAGCCUGAGUCACCGCGGAACUGCUCGCAUGUGCUACGAGAGCCCCGCUACCUCGCCUGACCUUUGCCG	GCGCAGGUCGGUGGCUGGCUAACAUUUGUCGGACUCGGUGCGACAAGCAGAUGAGCGGUCAGGUCGGGUCCGGGGUGUCCGGGGUUCAGGGGAGGUCGGC	-	GO:0016740//transferase activity	-	-
Candidate_231	5171.3	2084.21	2.48118	1.31102	4.22189e-276	1.67596e-275	up	ATCC25795GL001233	-34.1615	2 -- 128	389 -- 515	CCCGGACGCCCCUGCCGCUGGCACGCCGAGAACCGUCCUGUCGACCUUGCUGGUGGGUACGCCUACCCCGCGCCGACGCGAGAUAACCCGACGUACACGGCUACUUUUGACCCGGCCCUGCCGCCGC	GGGCUGCGGCCGUGGAUGGUGAUUGUUCCGCUGGCGUUGGUGUUGCUGUUCUUCGGCGGGGCGGCCGCCGCGUUCUGGCUGUUCAGUGCCGACGAUUCGACUCCGGAUGUGGCCGGUGGCGGUGGUG	-	-	-	-
Candidate_231	5171.3	2084.21	2.48118	1.31102	4.22189e-276	1.67596e-275	up	ATCC25795GL002183	-32.4668	208 -- 305	1465 -- 1573	CGCCGCGCCCGCCAUCGACAGCCUGAGUCACCGCGGAACUGCUCGCAUGUGCUACGAGAGCCCCGCUACCUCGCCUGACCUUUGCCGCUACUCCCGUG	GCGGUGUGGGCGGUGCGUCCCCGCGGACUGGCGUGAGCGAUCACGGCGGCGACGGCGGCAACGGAGGUCGCGGCGGCCUAUGGAUGGGCAACGGCGGCGAUGGCGGCGC	-	-	-	-
Candidate_231	5171.3	2084.21	2.48118	1.31102	4.22189e-276	1.67596e-275	up	ATCC25795GL004967	-31.9887	212 -- 341	1380 -- 1517	UCCGGUUGCUGAGGCGGUCUACGAUGCAGUUCGCCACGCCGCGCCCGCCAUCGACAGCCUGAGUCACCGCGGAACUGCUCGCAUGUGCUACGAGAGCCCCGCUACCUCGCCUGACCUUUGCCGCUACUCC	AGGCGAACGGCGGCAGCGACAGCGGCGACAAGUGGUACACCUGGCGUUGGUGGUGGUUGCUCGGGCUGAUCCCGCUGGUGGGUCUGAUCGCGGUGAUCGCCAUGGCGGUGCUGCGCAACCGUCGAUCCGGUGAUGAGG	-	-	-	-
Candidate_231	5171.3	2084.21	2.48118	1.31102	4.22189e-276	1.67596e-275	up	ATCC25795GL004745	-31.6818	200 -- 254	6 -- 64	CUACGAGAGCCCCGCUACCUCGCCUGACCUUUGCCGCUACUCCCGUGGGUCGCUG	GAUGGUCAUGGGGCGAGCGAAGCGACGGGGAGGGAUGGUCAUGGGGCGAGCGAAGCGAC	-	GO:0016765//transferase activity, transferring alkyl or aryl (other than methyl) groups	GO:0008652//cellular amino acid biosynthetic process	K00800//3-phosphoshikimate 1-carboxyvinyltransferase [EC:2.5.1.19]
Candidate_231	5171.3	2084.21	2.48118	1.31102	4.22189e-276	1.67596e-275	up	ATCC25795GL001922	-31.5228	209 -- 267	731 -- 794	CUGCUCGCAUGUGCUACGAGAGCCCCGCUACCUCGCCUGACCUUUGCCGCUACUCCCGU	GACGAGACAGUGCUGACGCGGCGGGCCGGGGCGAUCGGGCGUGAGCUGGACGAGAUGCGGGGCA	-	GO:0008726//alkanesulfonate monooxygenase activity	GO:0055114//oxidation-reduction process	K04091//alkanesulfonate monooxygenase [EC:1.14.14.5];K00540//[EC:1.-.-.-]
Candidate_231	5171.3	2084.21	2.48118	1.31102	4.22189e-276	1.67596e-275	up	ATCC25795GL003972	-31.518	200 -- 288	825 -- 915	ACAGCCUGAGUCACCGCGGAACUGCUCGCAUGUGCUACGAGAGCCCCGCUACCUCGCCUGACCUUUGCCGCUACUCCCGUGGGUCGCUG	UGUUGGAACGGUUGCGCGACGGGAUGGCGGUGAUCACCCCCGGCGAUCGCUCGGAUGUGGUGAUGGCGGUGAUGGGGGCACAUGCGGCGGC	GO:0005737//cytoplasm	GO:0008959//phosphate acetyltransferase activity	GO:0008152//metabolic process	K13788//phosphate acetyltransferase [EC:2.3.1.8]
Candidate_231	5171.3	2084.21	2.48118	1.31102	4.22189e-276	1.67596e-275	up	ATCC25795GL002434	-31.4709	6 -- 116	258 -- 392	UGCCGCUGGCACGCCGAGAACCGUCCUGUCGACCUUGCUGGUGGGUACGCCUACCCCGCGCCGACGCGAGAUAACCCGACGUACACGGCUACUUUUGACCCGGCCCUGCCG	GCGGCGGCUGUGCUGGUCGGGAUCAACCGCAAGUGGAACGUCAUCACCUGGGCGCUGGCGUUGCUGGGCUCGAUCGUGCCGCUGGGUAGUGUGAUCUUCGUCAUCUGGGCCGACAAGCUGGGCCGUCUCGACGGC	-	-	-	K06994//putative drug exporter of the RND superfamily
Candidate_231	5171.3	2084.21	2.48118	1.31102	4.22189e-276	1.67596e-275	up	ATCC25795GL000097	-31.0752	210 -- 305	638 -- 744	CGCCGCGCCCGCCAUCGACAGCCUGAGUCACCGCGGAACUGCUCGCAUGUGCUACGAGAGCCCCGCUACCUCGCCUGACCUUUGCCGCUACUCCCG	GCGGUGCGGGCGGGCAGGCUGAGUUUCGACGCGUUGCGGGGUGCGCUGCCGACGUCGCGGGCUGUGACGGUGCUGUCGGGUGGGCGCAGCGGUGGGGAGAUCGGGGC	-	-	-	-
Candidate_231	5171.3	2084.21	2.48118	1.31102	4.22189e-276	1.67596e-275	up	ATCC25795GL004213	-30.7168	196 -- 287	2993 -- 3091	CAGCCUGAGUCACCGCGGAACUGCUCGCAUGUGCUACGAGAGCCCCGCUACCUCGCCUGACCUUUGCCGCUACUCCCGUGGGUCGCUGACGG	GUCGACGGGCGCUAUCUGGUGGUGGAUUACAAGACGAACUGGCUCGGCGCGGGCGAUGGAGCACUGACCGCGGCCGAUUACGGCCCCGAGCGGCUUGCC	-	GO:0004527//exonuclease activity;GO:0004386//helicase activity;GO:0000166//nucleotide binding	GO:0090304;GO:0006974//response to DNA damage stimulus	K03582//exodeoxyribonuclease V beta subunit [EC:3.1.11.5]
Candidate_231	5171.3	2084.21	2.48118	1.31102	4.22189e-276	1.67596e-275	up	ATCC25795GL004582	-30.7038	178 -- 305	526 -- 664	CGCCGCGCCCGCCAUCGACAGCCUGAGUCACCGCGGAACUGCUCGCAUGUGCUACGAGAGCCCCGCUACCUCGCCUGACCUUUGCCGCUACUCCCGUGGGUCGCUGACGGACUUCGGGGGACGAUAGC	GCCGCGGGUGGGUUGGGCAUGCUCGGUCUGGGAAGCGCCGGGACACCGGAGGUGUUGCGCCGUGAGAUCGGUUUGGCGCACGGACGAUUCGGGAUCGGGUUGGUGCACUGGGUGAUGGCCGAAAGCCCUGAGCUGCUCG	-	-	-	K00459//nitronate monooxygenase [EC:1.13.12.16]
Candidate_231	5171.3	2084.21	2.48118	1.31102	4.22189e-276	1.67596e-275	up	ATCC25795GL003533	-30.606	6 -- 125	20 -- 159	GGACGCCCCUGCCGCUGGCACGCCGAGAACCGUCCUGUCGACCUUGCUGGUGGGUACGCCUACCCCGCGCCGACGCGAGAUAACCCGACGUACACGGCUACUUUUGACCCGGCCCUGCCG	CUUGCUCAUGAUGGCGGCUGAUCAUCCACGGCGGCGAUACGGUUGUAUCCGCACUGCGGGGGGCGGGGCGGGGGAGGCAAUAUGGGGAGCGCAAAAACGGGCAAGGCAGCGGUUGCGGCGUGGGGGCUGGCCGGGGCGGU	-	-	-	-
Candidate_231	5171.3	2084.21	2.48118	1.31102	4.22189e-276	1.67596e-275	up	ATCC25795GL004357	-30.5371	200 -- 311	497 -- 635	UCGCCACGCCGCGCCCGCCAUCGACAGCCUGAGUCACCGCGGAACUGCUCGCAUGUGCUACGAGAGCCCCGCUACCUCGCCUGACCUUUGCCGCUACUCCCGUGGGUCGCUG	GGCGAAGGCGGCGUUGAACACCGCGCGGUAGCCAUCGAAACGCAGGUCGGCCAGGGCAUCGAGAUCGAGCACCAGCGCGCGCAACGGGUCGGUACGGCGGAACAGGUAGGUGGCGGCGGGUCCGGCACUAUCCAGUGGC	GO:0005622//intracellular	GO:0003700//sequence-specific DNA binding transcription factor activity;GO:0043565//sequence-specific DNA binding;GO:0000156//phosphorelay response regulator activity	GO:0035556//intracellular signal transduction;GO:0000160//two-component signal transduction system (phosphorelay);GO:0006355//regulation of transcription, DNA-dependent	K02479//two-component system, NarL family, response regulator;K07692//two-component system, NarL family, response regulator DegU
Candidate_231	5171.3	2084.21	2.48118	1.31102	4.22189e-276	1.67596e-275	up	ATCC25795GL002062	-29.8365	208 -- 320	103 -- 234	CGAUGCAGUUCGCCACGCCGCGCCCGCCAUCGACAGCCUGAGUCACCGCGGAACUGCUCGCAUGUGCUACGAGAGCCCCGCUACCUCGCCUGACCUUUGCCGCUACUCCCGUG	GCUGGUCAAACUCCUGGCUGCGGCUGCGCUGGUCGCUGUCCUGCUGGGUGGCUUCGCGGCCUGCCUGUACACCGUGCGGGACAGCGGUGGCGAGCAGGCAGCGAGCAAGACCGGUCCGGCGCUGGAGGGCAC	-	-	-	-
Candidate_231	5171.3	2084.21	2.48118	1.31102	4.22189e-276	1.67596e-275	up	ATCC25795GL000287	-29.6168	210 -- 267	15 -- 82	CUGCUCGCAUGUGCUACGAGAGCCCCGCUACCUCGCCUGACCUUUGCCGCUACUCCCG	GAUGACACUCACCCGGCCACAAUGCUGCGGGACGCGAUGCGUGCGGACCUGAUGACCGCGAUGAAGGC	-	-	-	-
Candidate_231	5171.3	2084.21	2.48118	1.31102	4.22189e-276	1.67596e-275	up	ATCC25795GL003649	-29.5784	210 -- 339	251 -- 382	CGGUUGCUGAGGCGGUCUACGAUGCAGUUCGCCACGCCGCGCCCGCCAUCGACAGCCUGAGUCACCGCGGAACUGCUCGCAUGUGCUACGAGAGCCCCGCUACCUCGCCUGACCUUUGCCGCUACUCCCG	GCCGACAUCGAUGCCGCGGGUGUUCUCGGGCGGGGUGGCGCGGCCUUUCCGAUGGCCGUCAAACUCACCACCGUGCGCCGGGCAGCGUUGCGCGGGCAGGACACCGUACUGGUCGCCAACGGCGAGGAGGGC	-	GO:0051539//4 iron, 4 sulfur cluster binding;GO:0016651//oxidoreductase activity, acting on NAD(P)H	GO:0055114//oxidation-reduction process	K00335//NADH-quinone oxidoreductase subunit F [EC:1.6.5.3]
Candidate_231	5171.3	2084.21	2.48118	1.31102	4.22189e-276	1.67596e-275	up	ATCC25795GL002723	-29.3745	1 -- 113	907 -- 1030	CGCUGGCACGCCGAGAACCGUCCUGUCGACCUUGCUGGUGGGUACGCCUACCCCGCGCCGACGCGAGAUAACCCGACGUACACGGCUACUUUUGACCCGGCCCUGCCGCCGCC	GCGUUUCGGGUGGUUCUUCCUGGUGACCCGGCGCGAUCCGGCGGCUCUGCGGGAGUGGCUGCGGCUGCGCAAACUGGGCAGGCACGAGAAGUUUUCGAGAUAUCAGGCUGAGGCGGAGAGGCGG	-	GO:0016740//transferase activity	-	-
Candidate_231	5171.3	2084.21	2.48118	1.31102	4.22189e-276	1.67596e-275	up	ATCC25795GL005067	-29.3298	217 -- 287	295 -- 372	CAGCCUGAGUCACCGCGGAACUGCUCGCAUGUGCUACGAGAGCCCCGCUACCUCGCCUGACCUUUGCCGCU	GUGGGGCUCGGUGGCGGUGUUCUUCUUCGUGCUGGCCGACAUGCUCGACGGGGCGAUGGCCCGAGAACGCGGCGGCGG	GO:0016021//integral to membrane;GO:0005886//plasma membrane	GO:0003881//CDP-diacylglycerol-inositol 3-phosphatidyltransferase activity	GO:0046488//phosphatidylinositol metabolic process;GO:0008654//phospholipid biosynthetic process	K00995//CDP-diacylglycerol--glycerol-3-phosphate 3-phosphatidyltransferase [EC:2.7.8.5];K00999//CDP-diacylglycerol--inositol 3-phosphatidyltransferase [EC:2.7.8.11]
Candidate_231	5171.3	2084.21	2.48118	1.31102	4.22189e-276	1.67596e-275	up	ATCC25795GL002724	-29.1042	1 -- 80	10 -- 95	GCUGGUGGGUACGCCUACCCCGCGCCGACGCGAGAUAACCCGACGUACACGGCUACUUUUGACCCGGCCCUGCCGCCGCC	CGGCGGCUCUGCGGGAGUGGCUGCGGCUGCGCAAACUGGGCAGGCACGAGAAGUUUUCGAGAUAUCAGGCUGAGGCGGAGAGGCGG	GO:0016020//membrane	GO:0000166//nucleotide binding;GO:0008831//dTDP-4-dehydrorhamnose reductase activity	GO:0019305//dTDP-rhamnose biosynthetic process;GO:0045226//extracellular polysaccharide biosynthetic process;GO:0055114//oxidation-reduction process	K09690//lipopolysaccharide transport system permease protein
Candidate_231	5171.3	2084.21	2.48118	1.31102	4.22189e-276	1.67596e-275	up	ATCC25795GL002052	-29.0496	214 -- 275	1973 -- 2042	CCGCGGAACUGCUCGCAUGUGCUACGAGAGCCCCGCUACCUCGCCUGACCUUUGCCGCUACU	GGUGCUCCGUCGAGCGUGCGCAAGCUGAUCGGGGUGCGCUACCGGCAGGGGUUGGCGGAGGCGGCGAUGG	-	GO:0016627//oxidoreductase activity, acting on the CH-CH group of donors	GO:0008152//metabolic process	K00257//[EC:1.3.99.-]
Candidate_231	5171.3	2084.21	2.48118	1.31102	4.22189e-276	1.67596e-275	up	ATCC25795GL000842	-28.8769	1 -- 122	155 -- 292	CGCCCCUGCCGCUGGCACGCCGAGAACCGUCCUGUCGACCUUGCUGGUGGGUACGCCUACCCCGCGCCGACGCGAGAUAACCCGACGUACACGGCUACUUUUGACCCGGCCCUGCCGCCGCC	GCGGGUUCGGCCUCGCGAUGGCCGGCGUGCUCGGCUACGCGCUGUGCGCCUCCGAUGCCGUCCGGGCGGGCAUAUUGUUGACGGUGGGUGUGGCACUGGCCGGAAUGGCUGUGGGCCGGAUCAUCUCGGCGGCGGUGG	-	-	-	-
Candidate_231	5171.3	2084.21	2.48118	1.31102	4.22189e-276	1.67596e-275	up	ATCC25795GL004158	-28.5004	217 -- 310	67 -- 175	CGCCACGCCGCGCCCGCCAUCGACAGCCUGAGUCACCGCGGAACUGCUCGCAUGUGCUACGAGAGCCCCGCUACCUCGCCUGACCUUUGCCGCU	GCGGGGUACAAAGCGCGGCGACGAAGAGAAUGGGGCGUGAGUCGGCGCCAUGACAAGGAGGACACGAUGAGGCGUACAGCGGCGGCAAUACUGGCGGCUGGUGCGGCGA	-	-	-	-
Candidate_231	5171.3	2084.21	2.48118	1.31102	4.22189e-276	1.67596e-275	up	ATCC25795GL003489	-28.4643	239 -- 333	97 -- 199	CUGAGGCGGUCUACGAUGCAGUUCGCCACGCCGCGCCCGCCAUCGACAGCCUGAGUCACCGCGGAACUGCUCGCAUGUGCUACGAGAGCCCCGCU	GACUUCGACGAGUGCGACCAUCGCGCAAGCGGUGCGGCGCCAGAGCGUCCAGCCAUCAUUCAGCCAGGCGCCGAACGGGUUCGUCAUGGAUCCCUCGGGGCGA	-	GO:0004540//ribonuclease activity;GO:0003743//translation initiation factor activity	GO:0006413//translational initiation;GO:0006396//RNA processing	K08300//ribonuclease E [EC:3.1.26.12]
Candidate_231	5171.3	2084.21	2.48118	1.31102	4.22189e-276	1.67596e-275	up	ATCC25795GL002358	-28.4582	216 -- 308	1108 -- 1201	CCACGCCGCGCCCGCCAUCGACAGCCUGAGUCACCGCGGAACUGCUCGCAUGUGCUACGAGAGCCCCGCUACCUCGCCUGACCUUUGCCGCUA	GGUUGGCGUUGGGCCACUGGCUGCGUCGGUGGUGGCCGGCGAGCAUGCGCGAUUCGAUCGUCGAACUCGAUGCCGCGGUGCUGGAUGUGGAGAU	-	-	-	-
Candidate_231	5171.3	2084.21	2.48118	1.31102	4.22189e-276	1.67596e-275	up	ATCC25795GL001861	-28.2203	196 -- 304	329 -- 437	GCCGCGCCCGCCAUCGACAGCCUGAGUCACCGCGGAACUGCUCGCAUGUGCUACGAGAGCCCCGCUACCUCGCCUGACCUUUGCCGCUACUCCCGUGGGUCGCUGACGG	CGGCGCGGUGGUGGUCGGUGUCUGCUCGGAUUGGCCAGGUGACGAUGUGGCCGGUGUACUGCGGGAUAUCGCGGUCGACCUGUCGGUGGUUGCGGGCAUUCUGAUUGUC	-	-	-	-
Candidate_231	5171.3	2084.21	2.48118	1.31102	4.22189e-276	1.67596e-275	up	ATCC25795GL001005	-28.1581	203 -- 339	344 -- 481	CGGUUGCUGAGGCGGUCUACGAUGCAGUUCGCCACGCCGCGCCCGCCAUCGACAGCCUGAGUCACCGCGGAACUGCUCGCAUGUGCUACGAGAGCCCCGCUACCUCGCCUGACCUUUGCCGCUACUCCCGUGGGUCG	GCCGGCGAUUACACCGAAAGUGCUUCGGACAAGCCGACCGUGGCCGUGACCGGGCGGACCGCCGCGGACUGGGGCGCCACCGAUGUGCUGGCCCUCGUCGGGCGGUGCGCGGAACUGAAACCCGGCGCGGUACGCGGC	GO:0005829//cytosol;GO:0005618//cell wall	-	-	K02002//glycine betaine/proline transport system substrate-binding protein;K05845//osmoprotectant transport system substrate-binding protein
Candidate_231	5171.3	2084.21	2.48118	1.31102	4.22189e-276	1.67596e-275	up	ATCC25795GL001016	-28.1263	212 -- 266	916 -- 971	UGCUCGCAUGUGCUACGAGAGCCCCGCUACCUCGCCUGACCUUUGCCGCUACUCC	GCGAGCCGGCGGUGCGCGCGGGGCGGUGAUGCUGGACGACGAGAUGAUCGACGAGG	GO:0009346//citrate lyase complex	GO:0046872//metal ion binding;GO:0008815//citrate (pro-3S)-lyase activity;GO:0008816//citryl-CoA lyase activity	GO:0006725//cellular aromatic compound metabolic process	K01644//citrate lyase subunit beta / citryl-CoA lyase [EC:4.1.3.6 4.1.3.34]
Candidate_231	5171.3	2084.21	2.48118	1.31102	4.22189e-276	1.67596e-275	up	ATCC25795GL001764	-28.0982	257 -- 305	4163 -- 4213	CGCCGCGCCCGCCAUCGACAGCCUGAGUCACCGCGGAACUGCUCGCAUG	GCGGCGGGGGCGGUGCUGUCGCGCAAUCCGUGGCGCUCGGUCGACGGGUAC	-	-	-	-
Candidate_231	5171.3	2084.21	2.48118	1.31102	4.22189e-276	1.67596e-275	up	ATCC25795GL000285	-28.0114	1 -- 136	46 -- 184	CGCCAGAACCCGGACGCCCCUGCCGCUGGCACGCCGAGAACCGUCCUGUCGACCUUGCUGGUGGGUACGCCUACCCCGCGCCGACGCGAGAUAACCCGACGUACACGGCUACUUUUGACCCGGCCCUGCCGCCGCC	GUGGUGGGUGUCGGCGGAAAUGACGGCACACGAGCCGGGGGUCUGUCACAGUCUGGAUACGAGCGUCUCUGGGGGUAGGAAUUGGCUGCAGGUUCACAGGGUCUACGGGGUCUACGAGUUCUGGCCCGGAUGGUGGGGG	-	GO:0016787//hydrolase activity	-	K01066//esterase / lipase [EC:3.1.1.-];K08095//cutinase [EC:3.1.1.74]
Candidate_231	5171.3	2084.21	2.48118	1.31102	4.22189e-276	1.67596e-275	up	ATCC25795GL005173	-27.9832	211 -- 320	674 -- 783	CGAUGCAGUUCGCCACGCCGCGCCCGCCAUCGACAGCCUGAGUCACCGCGGAACUGCUCGCAUGUGCUACGAGAGCCCCGCUACCUCGCCUGACCUUUGCCGCUACUCCC	GCGCGUGGACCAUGAUCGGUGACGUGCGGGUGAAGGUGGGUCCGGUGCGUGUCGACGAGGACAAGGAGCUCGCCGUGGGCGAGAUCGAGGUGGGCAAGCGCGAUGUGUGG	-	GO:0004479//methionyl-tRNA formyltransferase activity;GO:0008168//methyltransferase activity	GO:0071951//conversion of methionyl-tRNA to N-formyl-methionyl-tRNA;GO:0006413//translational initiation;GO:0032259//methylation;GO:0040007//growth	K00604//methionyl-tRNA formyltransferase [EC:2.1.2.9]
Candidate_231	5171.3	2084.21	2.48118	1.31102	4.22189e-276	1.67596e-275	up	ATCC25795GL000587	-27.9377	240 -- 275	301 -- 337	CCGCGGAACUGCUCGCAUGUGCUACGAGAGCCCCGC	GGCCCUCGACGGAGCGUGCACGGUGUUGCUCGGGGUG	GO:0009331//glycerol-3-phosphate dehydrogenase complex	GO:0051287//NAD binding;GO:0047952//glycerol-3-phosphate dehydrogenase [NAD(P)+] activity;GO:0004367//glycerol-3-phosphate dehydrogenase [NAD+] activity	GO:0046167//glycerol-3-phosphate biosynthetic process;GO:0005975//carbohydrate metabolic process;GO:0008654//phospholipid biosynthetic process;GO:0046168//glycerol-3-phosphate catabolic process;GO:0055114//oxidation-reduction process	K00057//glycerol-3-phosphate dehydrogenase (NAD(P)+) [EC:1.1.1.94]
Candidate_231	5171.3	2084.21	2.48118	1.31102	4.22189e-276	1.67596e-275	up	ATCC25795GL001623	-27.9168	208 -- 265	387 -- 449	GCUCGCAUGUGCUACGAGAGCCCCGCUACCUCGCCUGACCUUUGCCGCUACUCCCGUG	CGGGUUACACCAUCUCGUGGGCGUACGGUGCGACGGCGGAGAUCGCGGCAUAUGUGGGGGCAC	-	-	-	-
Candidate_231	5171.3	2084.21	2.48118	1.31102	4.22189e-276	1.67596e-275	up	ATCC25795GL001289	-27.8993	202 -- 333	138 -- 276	CUGAGGCGGUCUACGAUGCAGUUCGCCACGCCGCGCCCGCCAUCGACAGCCUGAGUCACCGCGGAACUGCUCGCAUGUGCUACGAGAGCCCCGCUACCUCGCCUGACCUUUGCCGCUACUCCCGUGGGUCGC	GGCUGUCCAAGAGCUACGGCGAUCGUUGUGCGGUACGGGAUCUGCAGCUCGACGUGGAGUAUGGCGAGGUGUUCGCGAUCCUCGGCCCGAACGGUGCGGGCAAAUCGACGACGAUCGAGAUCCUGGAGGGUAACCGGCG	-	GO:0005524//ATP binding;GO:0016887//ATPase activity	GO:0006200//ATP catabolic process	K09687//antibiotic transport system ATP-binding protein
Candidate_231	5171.3	2084.21	2.48118	1.31102	4.22189e-276	1.67596e-275	up	ATCC25795GL003209	-27.7711	218 -- 328	207 -- 325	GCGGUCUACGAUGCAGUUCGCCACGCCGCGCCCGCCAUCGACAGCCUGAGUCACCGCGGAACUGCUCGCAUGUGCUACGAGAGCCCCGCUACCUCGCCUGACCUUUGCCGC	CGUCGGUCGUGCUGGUCGUGGUCGUGGUGGUGGUCGCGGUGGUGGUCGUGGUGGUGCUGGUGGUCCGAGAGGUCGUCGUCCGCGAUGUCGUAGUCGGCGACGUGGUCGAGGAGGUGGUG	-	-	-	-
Candidate_231	5171.3	2084.21	2.48118	1.31102	4.22189e-276	1.67596e-275	up	ATCC25795GL001992	-27.7561	54 -- 186	516 -- 650	GACGAUAGCCACCCCGAGUGCAGACCACCGAUUGGGCGCUUGUCAAUGAUCGCCAGAACCCGGACGCCCCUGCCGCUGGCACGCCGAGAACCGUCCUGUCGACCUUGCUGGUGGGUACGCCUACCCCGCGCCG	CUGCUGCUGGUCGGGCUGUUCGUCAUGUUCUCCCGGAUGCAGUCCGGCGGCCGGAUGGGCUUCGGCUUCGGCAAGUCCAAGGCCAAGCAGCUCUCCAAGGACAUGCCCAAGACCACCUUCGCCGAUGUGGCCGGC	GO:0005829//cytosol;GO:0016021//integral to membrane;GO:0005886//plasma membrane	GO:0008270//zinc ion binding;GO:0004222//metalloendopeptidase activity;GO:0005524//ATP binding;GO:0016887//ATPase activity	GO:0006979//response to oxidative stress;GO:0010468//regulation of gene expression;GO:0040007//growth;GO:0006200//ATP catabolic process;GO:0051301//cell division;GO:0006508//proteolysis;GO:0030163//protein catabolic process	K03798//cell division protease FtsH [EC:3.4.24.-]
Candidate_231	5171.3	2084.21	2.48118	1.31102	4.22189e-276	1.67596e-275	up	ATCC25795GL003940	-27.2883	207 -- 266	16 -- 95	UGCUCGCAUGUGCUACGAGAGCCCCGCUACCUCGCCUGACCUUUGCCGCUACUCCCGUGG	ACGAAGUGGCACAGGGGAUUUCGGGGCUGUGGACCGGGGAUAUGGAUUUCCGCGACGGGUAUCGGACGAUGUGGGGCGCC	-	GO:0016787//hydrolase activity	-	K10441//ribose transport system ATP-binding protein [EC:3.6.3.17]
Candidate_231	5171.3	2084.21	2.48118	1.31102	4.22189e-276	1.67596e-275	up	ATCC25795GL001636	-27.1639	200 -- 322	52 -- 187	UACGAUGCAGUUCGCCACGCCGCGCCCGCCAUCGACAGCCUGAGUCACCGCGGAACUGCUCGCAUGUGCUACGAGAGCCCCGCUACCUCGCCUGACCUUUGCCGCUACUCCCGUGGGUCGCUG	GUGCUGGGAGUUCGGUGCGGUGCAUCGGUAUCGCUUCGGAAAGGACUCUCAUGGGAUAUGCCGCGCACAUCGGACGAGUGGGAGCGUUGGCGGUAACACUGGGGGUGGGAGUCGCGGUGGGGUGGGCGCCGGCGGC	-	-	-	-
Candidate_231	5171.3	2084.21	2.48118	1.31102	4.22189e-276	1.67596e-275	up	ATCC25795GL001646	-27.1303	272 -- 308	403 -- 444	CCACGCCGCGCCCGCCAUCGACAGCCUGAGUCACCGC	GGACGGCGGCGCUGGUGGUGGCCCGGUUGAUCCUCGGUGGCG	-	-	-	-
Candidate_231	5171.3	2084.21	2.48118	1.31102	4.22189e-276	1.67596e-275	up	ATCC25795GL000409	-27.0887	190 -- 255	1435 -- 1500	GCUACGAGAGCCCCGCUACCUCGCCUGACCUUUGCCGCUACUCCCGUGGGUCGCUGACGGACUUCG	CGAUGCUGCGGGUGAGGGCGAGGUUGGCGACGAGGCUGAGGGAGCCGAGGACGGUGAGUCUGAGGC	GO:0016021//integral to membrane;GO:0005886//plasma membrane	GO:0008961//phosphatidylglycerol-prolipoprotein diacylglyceryl transferase activity	GO:0042158//lipoprotein biosynthetic process;GO:0009249//protein lipoylation	K13292//phosphatidylglycerol:prolipoprotein diacylglycerol transferase [EC:2.-.-.-]
Candidate_231	5171.3	2084.21	2.48118	1.31102	4.22189e-276	1.67596e-275	up	ATCC25795GL004908	-26.977	200 -- 255	168 -- 234	GCUACGAGAGCCCCGCUACCUCGCCUGACCUUUGCCGCUACUCCCGUGGGUCGCUG	CGGUGCACUCGGCGUCGGUGGGUGUCUGGGUAGGUGUCGGUUCGCGCGAUGAGGGCGCCACGGUGGC	-	GO:0004222//metalloendopeptidase activity;GO:0008270//zinc ion binding	GO:0006508//proteolysis	K01417//[EC:3.4.24.-];K01422//[EC:3.4.99.-]
Candidate_231	5171.3	2084.21	2.48118	1.31102	4.22189e-276	1.67596e-275	up	ATCC25795GL002696	-26.9496	212 -- 303	425 -- 530	CCGCGCCCGCCAUCGACAGCCUGAGUCACCGCGGAACUGCUCGCAUGUGCUACGAGAGCCCCGCUACCUCGCCUGACCUUUGCCGCUACUCC	GGCGCGGUGGGGUCGCUGUGGGAUGUGGUGCGCGACCGGCGGCUGACGCACCGUCCGCAGGUGCGCGGCGGGGUGUUGGAACGUGAAUGCGCGGCGCCGUUGGAGG	-	GO:0016787//hydrolase activity;GO:0008270//zinc ion binding	GO:0008152//metabolic process	K01500//[EC:3.5.4.-]
Candidate_231	5171.3	2084.21	2.48118	1.31102	4.22189e-276	1.67596e-275	up	ATCC25795GL000082	-26.7764	270 -- 305	356 -- 393	CGCCGCGCCCGCCAUCGACAGCCUGAGUCACCGCGG	GCGGUGCGAGUGGUCAAGGUGGUCGGAUUCGUGGCGUC	-	-	-	-
Candidate_231	5171.3	2084.21	2.48118	1.31102	4.22189e-276	1.67596e-275	up	ATCC25795GL002077	-26.6241	292 -- 319	778 -- 807	GAUGCAGUUCGCCACGCCGCGCCCGCCA	CUACGUCACGGUGCAAUCGGCGCGGGCGGU	-	GO:0016627//oxidoreductase activity, acting on the CH-CH group of donors	GO:0008152//metabolic process;GO:0040007//growth	K00257//[EC:1.3.99.-]
Candidate_231	5171.3	2084.21	2.48118	1.31102	4.22189e-276	1.67596e-275	up	ATCC25795GL001679	-26.624	219 -- 267	317 -- 370	CUGCUCGCAUGUGCUACGAGAGCCCCGCUACCUCGCCUGACCUUUGCCG	GGCGUGGCGAUAUCGAUGUUCUGCCCGGCGGCGGUGGCCGGUAUCGGAGACGGC	-	-	-	-
Candidate_231	5171.3	2084.21	2.48118	1.31102	4.22189e-276	1.67596e-275	up	ATCC25795GL003939	-26.6049	208 -- 266	1033 -- 1111	UGCUCGCAUGUGCUACGAGAGCCCCGCUACCUCGCCUGACCUUUGCCGCUACUCCCGUG	ACGAAGUGGCACAGGGGAUUUCGGGGCUGUGGACCGGGGAUAUGGAUUUCCGCGACGGGUAUCGGACGAUGUGGGGCGC	-	-	-	K10439//ribose transport system substrate-binding protein
Candidate_231	5171.3	2084.21	2.48118	1.31102	4.22189e-276	1.67596e-275	up	ATCC25795GL000461	-26.5657	232 -- 283	535 -- 594	CUGAGUCACCGCGGAACUGCUCGCAUGUGCUACGAGAGCCCCGCUACCUCGC	GAUGGUGGUGGCGAUCUCCGAGCGGGCCUACACGGUGCUCAAGCGGGCGUUCAAGGAGCG	-	GO:0003723//RNA binding;GO:0009982//pseudouridine synthase activity	GO:0001522//pseudouridine synthesis	K06180//23S rRNA pseudouridine1911/1915/1917 synthase [EC:5.4.99.23]
Candidate_231	5171.3	2084.21	2.48118	1.31102	4.22189e-276	1.67596e-275	up	ATCC25795GL004447	-26.5214	83 -- 127	368 -- 416	CCGGACGCCCCUGCCGCUGGCACGCCGAGAACCGUCCUGUCGACC	GGCCUGCGGGUCGGGAUGGCGACCGCGGCGGCCUAUGGGCAGGCGUUGG	-	GO:0004222//metalloendopeptidase activity;GO:0016407//acetyltransferase activity	GO:0006508//proteolysis	K01409//O-sialoglycoprotein endopeptidase [EC:3.4.24.57];K14742//hypothetical protease [EC:3.4.-.-]
Candidate_231	5171.3	2084.21	2.48118	1.31102	4.22189e-276	1.67596e-275	up	ATCC25795GL001116	-26.4143	200 -- 227	208 -- 235	CCUUUGCCGCUACUCCCGUGGGUCGCUG	GGACUCGGCGACAAAGGCAUUCAGCGAC	-	-	-	K01710//dTDP-glucose 4,6-dehydratase [EC:4.2.1.46];K00329//NADH dehydrogenase [EC:1.6.5.3] K00356 NADH dehydrogenase [EC:1.6.99.3]
Candidate_231	5171.3	2084.21	2.48118	1.31102	4.22189e-276	1.67596e-275	up	ATCC25795GL002888	-26.3567	222 -- 267	568 -- 619	CUGCUCGCAUGUGCUACGAGAGCCCCGCUACCUCGCCUGACCUUUG	GACGAUCUGCACCGGCACCUGUUCUCGGUGCUGAUGGACAAGGACUGGAAGC	GO:0005737//cytoplasm	-	GO:0022611//dormancy process;GO:0006817//phosphate ion transport	K02039//phosphate transport system protein
Candidate_231	5171.3	2084.21	2.48118	1.31102	4.22189e-276	1.67596e-275	up	ATCC25795GL004625	-26.3257	217 -- 337	26 -- 159	GUUGCUGAGGCGGUCUACGAUGCAGUUCGCCACGCCGCGCCCGCCAUCGACAGCCUGAGUCACCGCGGAACUGCUCGCAUGUGCUACGAGAGCCCCGCUACCUCGCCUGACCUUUGCCGCU	CGACGAGUCCGCCGAUGCCCUGCGAGCGGCGGCCCCCGAGGCGCGCGCGGAGAUCCUGGAACCGGUGCCGCUUACUUGAGCACAUCCGACCGGUACGCCGGGAUCGGCCCGGCGCGGGUGCGGCUGCACGGCGG	-	GO:0003723//RNA binding;GO:0009982//pseudouridine synthase activity	GO:0001522//pseudouridine synthesis	K06177//tRNA pseudouridine32 synthase / 23S rRNA pseudouridine746 synthase [EC:5.4.99.28 5.4.99.29]
Candidate_231	5171.3	2084.21	2.48118	1.31102	4.22189e-276	1.67596e-275	up	ATCC25795GL001909	-26.3206	203 -- 257	594 -- 658	GUGCUACGAGAGCCCCGCUACCUCGCCUGACCUUUGCCGCUACUCCCGUGGGUCG	CACGGUGUAUCUCGGGGUGAAUGUGGAAGGUGCGCUGUUCUCGGUGGGCGACGGGCACUACCGGC	-	GO:0016811//hydrolase activity, acting on carbon-nitrogen (but not peptide) bonds, in linear amides	GO:0008152//metabolic process	K01463//[EC:3.5.1.-];K01455//formamidase [EC:3.5.1.49];K01426//amidase [EC:3.5.1.4]
Candidate_231	5171.3	2084.21	2.48118	1.31102	4.22189e-276	1.67596e-275	up	ATCC25795GL001269	-26.0818	159 -- 246	246 -- 337	GCCCCGCUACCUCGCCUGACCUUUGCCGCUACUCCCGUGGGUCGCUGACGGACUUCGGGGGACGAUAGCCACCCCGAGUGCAGACCAC	UGGUGGUGAUGGACAUGCGGUUGGCCGACGGGACCGGUGCCCAGGCCUGCGCGGAGGUGCUCGCGGUGUCGCCGGCCUCGCGGAUCCUGGUG	GO:0005622//intracellular	GO:0003700//sequence-specific DNA binding transcription factor activity;GO:0043565//sequence-specific DNA binding;GO:0000156//phosphorelay response regulator activity	GO:0035556//intracellular signal transduction;GO:0000160//two-component signal transduction system (phosphorelay);GO:0006355//regulation of transcription, DNA-dependent	K02479//two-component system, NarL family, response regulator
Candidate_231	5171.3	2084.21	2.48118	1.31102	4.22189e-276	1.67596e-275	up	ATCC25795GL001181	-26.0647	3 -- 127	8 -- 133	CCGGACGCCCCUGCCGCUGGCACGCCGAGAACCGUCCUGUCGACCUUGCUGGUGGGUACGCCUACCCCGCGCCGACGCGAGAUAACCCGACGUACACGGCUACUUUUGACCCGGCCCUGCCGCCG	GGUUGCGGUCCGGCGCUUCCCGGCGCGUAGGCGUCAUAGCUGCAGAUUGUCCCAUUAGCGGGGUCGGCUGAGGGAACUGGGAUACUGGCUGUCAUGAGCACCCCGGAACCUGGCCAGGACGGCGGC	-	-	-	-
Candidate_231	5171.3	2084.21	2.48118	1.31102	4.22189e-276	1.67596e-275	up	ATCC25795GL002472	-26.042	82 -- 128	965 -- 1012	CCCGGACGCCCCUGCCGCUGGCACGCCGAGAACCGUCCUGUCGACCU	GGACUGCGGGGGCUGUGCCGUGACCUGGUCGAGGGCAGGACGAGCGGA	-	GO:0008470//isovaleryl-CoA dehydrogenase activity;GO:0050660//flavin adenine dinucleotide binding	GO:0055114//oxidation-reduction process	K00253//isovaleryl-CoA dehydrogenase [EC:1.3.8.4];K00257//[EC:1.3.99.-]
Candidate_231	5171.3	2084.21	2.48118	1.31102	4.22189e-276	1.67596e-275	up	ATCC25795GL000178	-26.0273	209 -- 266	257 -- 319	UGCUCGCAUGUGCUACGAGAGCCCCGCUACCUCGCCUGACCUUUGCCGCUACUCCCGU	ACGAGCGUGGGACCGCUGCUCGCGGACAUGCGCGGUGAGCUGGGAACAUCGGCGUUGUGGGCA	-	-	-	K03449//MFS transporter, CP family, cyanate transporter
Candidate_231	5171.3	2084.21	2.48118	1.31102	4.22189e-276	1.67596e-275	up	ATCC25795GL002490	-25.98	209 -- 335	417 -- 555	UGCUGAGGCGGUCUACGAUGCAGUUCGCCACGCCGCGCCCGCCAUCGACAGCCUGAGUCACCGCGGAACUGCUCGCAUGUGCUACGAGAGCCCCGCUACCUCGCCUGACCUUUGCCGCUACUCCCGU	ACGAUCCGGAUGUCCUCAUCAGGUCGGUGGCCACGCGCGGGCAUCUCGGCGGGCUGGCGGCGGCGGUACCCGCGGCGAUCACGUUGCUGGGGGCGUUGGGCUACGACCUCGUGGUGCUGGAGACCGUCGGCGUCGGGCA	-	GO:0003824//catalytic activity	-	K07588//LAO/AO transport system kinase [EC:2.7.-.-]
Candidate_231	5171.3	2084.21	2.48118	1.31102	4.22189e-276	1.67596e-275	up	ATCC25795GL004151	-25.9683	108 -- 227	593 -- 724	CCUUUGCCGCUACUCCCGUGGGUCGCUGACGGACUUCGGGGGACGAUAGCCACCCCGAGUGCAGACCACCGAUUGGGCGCUUGUCAAUGAUCGCCAGAACCCGGACGCCCCUGCCGCUGG	GGCUCGGUGGUGCUGGGUACCUGGCUGCUGCUGUUCCAUCGGCAGAACUCGCUGUCGGUGCUGUUCACCGGUGGUGGCCCCGAGGUGGACAUCUGGACCUGGCUCAGUGGGCCGUUCCUGCUGGCGGUGGCC	GO:0016021//integral to membrane	GO:0015171//amino acid transmembrane transporter activity	GO:0003333//amino acid transmembrane transport	K14052//putrescine importer;K03294//basic amino acid/polyamine antiporter, APA family
Candidate_231	5171.3	2084.21	2.48118	1.31102	4.22189e-276	1.67596e-275	up	ATCC25795GL004083	-25.9068	1 -- 116	848 -- 982	UGCCGCUGGCACGCCGAGAACCGUCCUGUCGACCUUGCUGGUGGGUACGCCUACCCCGCGCCGACGCGAGAUAACCCGACGUACACGGCUACUUUUGACCCGGCCCUGCCGCCGCC	ACGGCCGACCGAGCCGAGUUGGAGGGGGUGAGUGCCGAGCGGGCGCCACAGAUCGUGGCGGGGGCGCUGGUUGCCGAGGCGAGUAUGAAGGCCUUGGGUGUCGAAACGGUGGAGAUCUGUCCCUGGGCGUUGCGG	-	GO:0004309//exopolyphosphatase activity	-	K01524//exopolyphosphatase / guanosine-5'-triphosphate,3'-diphosphate pyrophosphatase [EC:3.6.1.11 3.6.1.40]
Candidate_231	5171.3	2084.21	2.48118	1.31102	4.22189e-276	1.67596e-275	up	ATCC25795GL000583	-25.8343	212 -- 246	815 -- 851	GCCCCGCUACCUCGCCUGACCUUUGCCGCUACUCC	CGGGACGGUUGGGAGUGGGUGCUCGGCGGCGGUGAGG	-	GO:0016740//transferase activity	-	K00946//thiamine-monophosphate kinase [EC:2.7.4.16]
Candidate_231	5171.3	2084.21	2.48118	1.31102	4.22189e-276	1.67596e-275	up	ATCC25795GL000567	-25.8319	214 -- 327	677 -- 791	CGGUCUACGAUGCAGUUCGCCACGCCGCGCCCGCCAUCGACAGCCUGAGUCACCGCGGAACUGCUCGCAUGUGCUACGAGAGCCCCGCUACCUCGCCUGACCUUUGCCGCUACU	GCCGAGAUGCAACGUGUCGAGGGUUCUCAGCGGUGGGGGGUGUGGGGUGCCGGUCCGGCGAUGGCGCCAGGAGCGAAGAAUGGUUGGUCCCAGGAGCAGGGCGGCUGGGUGGUGA	-	-	-	-
Candidate_231	5171.3	2084.21	2.48118	1.31102	4.22189e-276	1.67596e-275	up	ATCC25795GL001062	-25.7887	231 -- 303	656 -- 729	CCGCGCCCGCCAUCGACAGCCUGAGUCACCGCGGAACUGCUCGCAUGUGCUACGAGAGCCCCGCUACCUCGCC	GGCGCCCGGGUGGUGGCGCAGGGCUGCAGUGCGACGACGGGACGGGUGUUCAACCUUGCGGUGGCGUUGGACGG	-	-	-	-
Candidate_231	5171.3	2084.21	2.48118	1.31102	4.22189e-276	1.67596e-275	up	ATCC25795GL001164	-25.7335	77 -- 121	470 -- 517	GCCCCUGCCGCUGGCACGCCGAGAACCGUCCUGUCGACCUUGCUG	CGGGGAAGGCAUCGCCGAGCAGUUCUCGCGCGGGAAAGCUGGGGCGGC	-	-	-	-
Candidate_231	5171.3	2084.21	2.48118	1.31102	4.22189e-276	1.67596e-275	up	ATCC25795GL001771	-25.6759	227 -- 340	406 -- 523	CCGGUUGCUGAGGCGGUCUACGAUGCAGUUCGCCACGCCGCGCCCGCCAUCGACAGCCUGAGUCACCGCGGAACUGCUCGCAUGUGCUACGAGAGCCCCGCUACCUCGCCUGAC	GGUCUCGAUUCCGUAUCUGAUGUUCACCCAGCUCAACGUCGGUCCGGACGCCGCAUUCGGGGGGUGGCUGAUGCCGGUGGUCCCGCCGAUGGUCUCGGCGGCGGGCGGAGCGAUGCUG	GO:0016021//integral to membrane	-	GO:0055085//transmembrane transport	-
Candidate_231	5171.3	2084.21	2.48118	1.31102	4.22189e-276	1.67596e-275	up	ATCC25795GL000984	-25.6712	36 -- 163	596 -- 729	ACCACCGAUUGGGCGCUUGUCAAUGAUCGCCAGAACCCGGACGCCCCUGCCGCUGGCACGCCGAGAACCGUCCUGUCGACCUUGCUGGUGGGUACGCCUACCCCGCGCCGACGCGAGAUAACCCGACG	UGGUGGCGCUCGGCGGAUUCGCCUGGCAGGUGGCGGCCGGACUGGUGGCCGACGAACUUGUCGCGGGACCGAAGCCGGUGUUCGGCCACGGUGUGCAGGUGCGAUUGACCUCCGGCGCGACGCUGUUGGGCUGU	-	GO:0004844//uracil DNA N-glycosylase activity;GO:0033958;GO:0051536//iron-sulfur cluster binding	GO:0006284//base-excision repair	K01249//DNA glycosylase [EC:3.2.2.-];K02334//DNA polymerase bacteriophage-type [EC:2.7.7.7]
Candidate_231	5171.3	2084.21	2.48118	1.31102	4.22189e-276	1.67596e-275	up	ATCC25795GL002053	-25.5699	187 -- 308	426 -- 560	CCACGCCGCGCCCGCCAUCGACAGCCUGAGUCACCGCGGAACUGCUCGCAUGUGCUACGAGAGCCCCGCUACCUCGCCUGACCUUUGCCGCUACUCCCGUGGGUCGCUGACGGACUUCGGGG	GGUCGGCGUCGGUGGCAAGUAUGGUUUCGACAUGUACGCGCUGCAUGGGCGAUGAUUCUCCGGCGGCGCCGCAUGGGUUGACUACUCGCAUUUUCCGCGGAGAUGACAUGGCGCCGACCGAUCGCUUCAAGCCCC	-	-	-	K09017//TetR/AcrR family transcriptional regulator
Candidate_231	5171.3	2084.21	2.48118	1.31102	4.22189e-276	1.67596e-275	up	ATCC25795GL000257	-25.548	54 -- 184	127 -- 264	CGAUAGCCACCCCGAGUGCAGACCACCGAUUGGGCGCUUGUCAAUGAUCGCCAGAACCCGGACGCCCCUGCCGCUGGCACGCCGAGAACCGUCCUGUCGACCUUGCUGGUGGGUACGCCUACCCCGCGCCG	GCGGAUCGAGGGGCUGCGGGUCACGAUCGCCGGUACUGAGGUCUUGCAUGGGGUGUCGCUGAUCGUGCGGGCGGGUGAGACCGUCGCCGUGGUGGGAAGUUCGGGCAGCGGGAAGACCACCCUCGCGCGGGCGCUGGU	-	-	-	K02031//peptide/nickel transport system ATP-binding protein K02032 peptide/nickel transport system ATP-binding protein
Candidate_231	5171.3	2084.21	2.48118	1.31102	4.22189e-276	1.67596e-275	up	ATCC25795GL003625	-25.5456	218 -- 336	572 -- 710	UUGCUGAGGCGGUCUACGAUGCAGUUCGCCACGCCGCGCCCGCCAUCGACAGCCUGAGUCACCGCGGAACUGCUCGCAUGUGCUACGAGAGCCCCGCUACCUCGCCUGACCUUUGCCGC	AACGAUCUGUUGGGUGAGACGUAUCAGGCCUUUGACGGUGCGGGUUACGACUUUCAGUCGCUGGUCGACUCGGCGGGGAAACUGACCCGGGAUGCCGACAGCGUCUCCGGGGAGAUGGGCUCACUGAUCGACAACGGUG	-	-	-	K02067//putative ABC transport system substrate-binding protein
Candidate_231	5171.3	2084.21	2.48118	1.31102	4.22189e-276	1.67596e-275	up	ATCC25795GL005178	-25.5336	183 -- 312	656 -- 794	UUCGCCACGCCGCGCCCGCCAUCGACAGCCUGAGUCACCGCGGAACUGCUCGCAUGUGCUACGAGAGCCCCGCUACCUCGCCUGACCUUUGCCGCUACUCCCGUGGGUCGCUGACGGACUUCGGGGGACG	GAGCGUCCUGCGACGAUGGCGGAGCUCAUCCAUCAGGGUCGCUGUGCACGGCUGCUACCGGGUGCUGGGGGCAUCGAUCUGGUGUCGAUGAUGCGGGCGCUGCCCGACGAUGUACCGGUGAGUGUGGAGGCUCCGUUGC	-	GO:0003824//catalytic activity	-	K00457//4-hydroxyphenylpyruvate dioxygenase [EC:1.13.11.27]
Candidate_231	5171.3	2084.21	2.48118	1.31102	4.22189e-276	1.67596e-275	up	ATCC25795GL000110	-25.5303	219 -- 264	933 -- 980	CUCGCAUGUGCUACGAGAGCCCCGCUACCUCGCCUGACCUUUGCCG	GGGCGAUACGUGGUGCAGCAGGGGCGAUGAAGCUGCUGGAGCAGCGGC	-	GO:0003887//DNA-directed DNA polymerase activity;GO:0008830//dTDP-4-dehydrorhamnose 3,5-epimerase activity;GO:0008408//3'-5' exonuclease activity;GO:0017111//nucleoside-triphosphatase activity;GO:0000166//nucleotide binding	GO:0006260//DNA replication;GO:0009103//lipopolysaccharide biosynthetic process	K02341//DNA polymerase III subunit delta' [EC:2.7.7.7]
Candidate_231	5171.3	2084.21	2.48118	1.31102	4.22189e-276	1.67596e-275	up	ATCC25795GL004459	-25.5261	263 -- 339	467 -- 552	CGGUUGCUGAGGCGGUCUACGAUGCAGUUCGCCACGCCGCGCCCGCCAUCGACAGCCUGAGUCACCGCGGAACUGCU	GUCAACGAGUACGCCUGGUCGAUGACGAUGCGUGGCGGAGAGAUCGCCCGGGUGGUGGCCUAUCUGGAUCUGGUGGCGCUCGACGA	-	-	-	K06893//
Candidate_231	5171.3	2084.21	2.48118	1.31102	4.22189e-276	1.67596e-275	up	ATCC25795GL000679	-25.5224	28 -- 105	53 -- 153	CGCCGAGAACCGUCCUGUCGACCUUGCUGGUGGGUACGCCUACCCCGCGCCGACGCGAGAUAACCCGACGUACACGGC	GUGGAUUCAGCGUGGCGGGCAAGUUGUGGAGGGACCUGCAUCCGGCGGGCAAGGCGCUGAUCGUUGUCAUGACGGUGCUCGAUGCGGGGCUGCGUGUGCUG	-	-	-	-
Candidate_231	5171.3	2084.21	2.48118	1.31102	4.22189e-276	1.67596e-275	up	ATCC25795GL000246	-25.5071	209 -- 268	552 -- 615	ACUGCUCGCAUGUGCUACGAGAGCCCCGCUACCUCGCCUGACCUUUGCCGCUACUCCCGU	UGACGGGUGUUCAUGGUGCGGUGGGAGUGGAGAUGGGCGGCCUUCUGCAGACCGACAAGUGGCA	-	-	-	K03577//TetR/AcrR family transcriptional regulator, acrAB operon repressor
Candidate_231	5171.3	2084.21	2.48118	1.31102	4.22189e-276	1.67596e-275	up	ATCC25795GL003387	-25.408	196 -- 319	1586 -- 1721	GAUGCAGUUCGCCACGCCGCGCCCGCCAUCGACAGCCUGAGUCACCGCGGAACUGCUCGCAUGUGCUACGAGAGCCCCGCUACCUCGCCUGACCUUUGCCGCUACUCCCGUGGGUCGCUGACGG	CUAUGCGGCGGUGCGGACAGCGAUCGCGGCGGCCGGUGGCGUGUCCGCCGGACUGUCCGGGGCGCAGUGGAUCGAGACGGUGCGCGAUCUGGCGGGUGACGCCGCGGUGCUGGUGAACGAACUCAGCGUGGAUGCC	-	GO:0003899//DNA-directed RNA polymerase activity;GO:0046872//metal ion binding	GO:0006260//DNA replication	K02316//DNA primase [EC:2.7.7.-]
Candidate_231	5171.3	2084.21	2.48118	1.31102	4.22189e-276	1.67596e-275	up	ATCC25795GL001969	-25.375	177 -- 308	344 -- 481	CCACGCCGCGCCCGCCAUCGACAGCCUGAGUCACCGCGGAACUGCUCGCAUGUGCUACGAGAGCCCCGCUACCUCGCCUGACCUUUGCCGCUACUCCCGUGGGUCGCUGACGGACUUCGGGGGACGAUAGCC	GGUUUGGCCUUCCGGUCGCAGUCGGACGGGCAGCCAUGGGAUGUGCUGAUGGUGUCAUCGGUGGCCAGGGUGGUGCUGACGCCGGCGACAUCGUGGUCGACGGCGGCCUUCUCGACGCUGAUGCCCUUUGGAUAUCGG	-	-	-	-
Candidate_231	5171.3	2084.21	2.48118	1.31102	4.22189e-276	1.67596e-275	up	ATCC25795GL004433	-25.3728	1 -- 58	1163 -- 1220	CGCCGACGCGAGAUAACCCGACGUACACGGCUACUUUUGACCCGGCCCUGCCGCCGCC	GCGAGCUUCGCGCUCUUCGGGCUGUGUGCCUGGGCGCUCGGCCGGCGCACGGUGGCGG	-	-	-	-
Candidate_231	5171.3	2084.21	2.48118	1.31102	4.22189e-276	1.67596e-275	up	ATCC25795GL004154	-25.3429	295 -- 356	77 -- 139	GUUUCGUGCUCAGGAUCCGGUUGCUGAGGCGGUCUACGAUGCAGUUCGCCACGCCGCGCCCG	CAGAGCAUGAGGGAGAGGGAGACGGUGGACGGCCAGGACAGCUACGUGCGGUCGGCGUCGGGC	-	GO:0046872//metal ion binding;GO:0008783//agmatinase activity	-	K01480//agmatinase [EC:3.5.3.11]
Candidate_231	5171.3	2084.21	2.48118	1.31102	4.22189e-276	1.67596e-275	up	ATCC25795GL005017	-25.3132	1 -- 115	460 -- 594	GCCGCUGGCACGCCGAGAACCGUCCUGUCGACCUUGCUGGUGGGUACGCCUACCCCGCGCCGACGCGAGAUAACCCGACGUACACGGCUACUUUUGACCCGGCCCUGCCGCCGCC	UGGCGGUCGCGUUCUUCCAGAUCGGCUGGUGGACGGUGGUGGACACCAUCCUGCAGUCCGAUGGGGCAGGUCGUCUCUUACUGGGCAUUGCGCUGGCGUACCCGAUGCUGGACCUCGGGGUGCUCACGGUGGCGG	-	GO:0016740//transferase activity	GO:0007165//signal transduction;GO:0044237//cellular metabolic process	K03320//ammonium transporter, Amt family;K13924//two-component system, chemotaxis family, CheB/CheR fusion protein [EC:2.1.1.80 3.1.1.61]
Candidate_231	5171.3	2084.21	2.48118	1.31102	4.22189e-276	1.67596e-275	up	ATCC25795GL000615	-25.3122	121 -- 258	1088 -- 1225	UGUGCUACGAGAGCCCCGCUACCUCGCCUGACCUUUGCCGCUACUCCCGUGGGUCGCUGACGGACUUCGGGGGACGAUAGCCACCCCGAGUGCAGACCACCGAUUGGGCGCUUGUCAAUGAUCGCCAGAACCCGGACG	ACCUGGUGAACAACGGCGCGAUCGAUCUGGUGGCGGCCACGGUGGCGAAGGGUGCAUCCAGUGAGGCUGCCCGCGCCUGGUGGGGCAACUUCCUGGUGCAGAAGGCCAACGAGAAGUCAGUAGCGGUGUCCGAUCUGC	-	GO:0005524//ATP binding;GO:0016884//carbon-nitrogen ligase activity, with glutamine as amido-N-donor;GO:0016740//transferase activity	GO:0006412//translation	K02434//aspartyl-tRNA(Asn)/glutamyl-tRNA (Gln) amidotransferase subunit B [EC:6.3.5.6 6.3.5.7]
Candidate_231	5171.3	2084.21	2.48118	1.31102	4.22189e-276	1.67596e-275	up	ATCC25795GL003106	-25.282	212 -- 246	280 -- 326	GCCCCGCUACCUCGCCUGACCUUUGCCGCUACUCC	CGGCGGCGGUGGGGCCGGCAUGUACGAGCUGUCGAUGGUGAUGGAGG	GO:0005886//plasma membrane	GO:0050660//flavin adenine dinucleotide binding;GO:0008470//isovaleryl-CoA dehydrogenase activity	GO:0055114//oxidation-reduction process	K00257//[EC:1.3.99.-]
Candidate_231	5171.3	2084.21	2.48118	1.31102	4.22189e-276	1.67596e-275	up	ATCC25795GL004874	-25.2444	210 -- 266	613 -- 670	UGCUCGCAUGUGCUACGAGAGCCCCGCUACCUCGCCUGACCUUUGCCGCUACUCCCG	GCGGUGCGCGCGGUGCGGGCUUGGGGCCGGGAGUCGGACCCGGACGGGGGCCGGGGGU	-	-	-	-
Candidate_231	5171.3	2084.21	2.48118	1.31102	4.22189e-276	1.67596e-275	up	ATCC25795GL003476	-25.1772	200 -- 266	213 -- 286	UGCUCGCAUGUGCUACGAGAGCCCCGCUACCUCGCCUGACCUUUGCCGCUACUCCCGUGGGUCGCUG	AUGAGCGUUAAGGCUUCGGAGGGCAGGAGCGCAGCGACCCGGGAAACGGAUUCGGAGGGCAGGAGCGCAGCGAC	GO:0005886//plasma membrane;GO:0005829//cytosol	GO:0050661//NADP binding;GO:0004350//glutamate-5-semialdehyde dehydrogenase activity	GO:0006561//proline biosynthetic process;GO:0055114//oxidation-reduction process	K00147//glutamate-5-semialdehyde dehydrogenase [EC:1.2.1.41]
Candidate_231	5171.3	2084.21	2.48118	1.31102	4.22189e-276	1.67596e-275	up	ATCC25795GL001290	-25.1114	208 -- 337	5165 -- 5303	GUUGCUGAGGCGGUCUACGAUGCAGUUCGCCACGCCGCGCCCGCCAUCGACAGCCUGAGUCACCGCGGAACUGCUCGCAUGUGCUACGAGAGCCCCGCUACCUCGCCUGACCUUUGCCGCUACUCCCGUG	CAACGGCGCAGCCUGAUCGCCGAACAGGUGCAGCGCGUGGUGGCUGACGUAUUCGACUGUGGGAUAGCCGAUAUCCGUCCCGAUGACAUGCUCGACGAUAUCGGGCUCGACUCGAUGAUGGCGAUGGACUUCCGGGUGC	-	GO:0036094//small molecule binding;GO:0016747//transferase activity, transferring acyl groups other than amino-acyl groups	GO:0008152//metabolic process	K15395//hybrid polyketide synthase / nonribosomal peptide synthetase FtdB;K15642//myxalamid-type polyketide synthase MxaE and MxaD, KS-AT-DH-KR-ACP domains
Candidate_231	5171.3	2084.21	2.48118	1.31102	4.22189e-276	1.67596e-275	up	ATCC25795GL004201	-25.0919	78 -- 187	560 -- 686	GGACGAUAGCCACCCCGAGUGCAGACCACCGAUUGGGCGCUUGUCAAUGAUCGCCAGAACCCGGACGCCCCUGCCGCUGGCACGCCGAGAACCGUCCUGUCGACCUUGCU	CCUGCUGCUCGGUGAGCUCGCGGCGGUGGCGGUGUUCGGCGGACAGAUCGACGAGGUGCUGACCGCGCGGGAUUCCCCCGCCGAGGCGACGGCGACGGCGGCACUGGAUCAGGCGCGGGCGGAGCGG	-	-	-	-
Candidate_231	5171.3	2084.21	2.48118	1.31102	4.22189e-276	1.67596e-275	up	ATCC25795GL004697	-25.0801	289 -- 308	728 -- 748	CCACGCCGCGCCCGCCAUCG	GGUGCGGUGUGGGCGGUCGGC	-	-	-	K01046//triacylglycerol lipase [EC:3.1.1.3]
Candidate_231	5171.3	2084.21	2.48118	1.31102	4.22189e-276	1.67596e-275	up	ATCC25795GL004555	-25.0407	229 -- 310	1470 -- 1565	CGCCACGCCGCGCCCGCCAUCGACAGCCUGAGUCACCGCGGAACUGCUCGCAUGUGCUACGAGAGCCCCGCUACCUCGCCUG	GCGGUGCGGAGAUCGGUGGUAUCGGGCUGGUGUUCUUCAUCGGAUUCGGCAUCCUGGCGCUCGGGGCGGUGCUGAUGCUCGUGAUGCGGGCGCGAC	GO:0016021//integral to membrane	GO:0015171//amino acid transmembrane transporter activity	GO:0003333//amino acid transmembrane transport	K03294//basic amino acid/polyamine antiporter, APA family;K14052//putrescine importer
Candidate_231	5171.3	2084.21	2.48118	1.31102	4.22189e-276	1.67596e-275	up	ATCC25795GL002415	-24.9927	270 -- 320	255 -- 310	CGAUGCAGUUCGCCACGCCGCGCCCGCCAUCGACAGCCUGAGUCACCGCGG	GCUCGUGGGGUGGUGCGGCAUCCAUGGCGGGCGGAUUCAUCUAUCUCGGUGGCGGC	-	GO:0016491//oxidoreductase activity	-	K16051//3-ketosteroid delta4-dehydrogenase
Candidate_231	5171.3	2084.21	2.48118	1.31102	4.22189e-276	1.67596e-275	up	ATCC25795GL003006	-24.968	114 -- 245	2143 -- 2278	CCCCGCUACCUCGCCUGACCUUUGCCGCUACUCCCGUGGGUCGCUGACGGACUUCGGGGGACGAUAGCCACCCCGAGUGCAGACCACCGAUUGGGCGCUUGUCAAUGAUCGCCAGAACCCGGACGCCCCUGC	GGGGCGAGGUGCUACGGCAGAGCAGCAGACCCAGGCGUCGACGACCGCCCUGAUCACUCUGCUGGUGGCCUCGGUAUGGGUGCUGGCGGUGGUGGCGCGCCCCUACGAGUGGUGGCGGGUGGCGCUGGUGGCGAUG	GO:0016021//integral to membrane	GO:0008553//hydrogen-exporting ATPase activity, phosphorylative mechanism;GO:0046872//metal ion binding;GO:0005524//ATP binding	GO:0006754//ATP biosynthetic process;GO:0006812//cation transport	K01552//[EC:3.6.3.-]
Candidate_231	5171.3	2084.21	2.48118	1.31102	4.22189e-276	1.67596e-275	up	ATCC25795GL004271	-24.9248	188 -- 307	264 -- 401	CACGCCGCGCCCGCCAUCGACAGCCUGAGUCACCGCGGAACUGCUCGCAUGUGCUACGAGAGCCCCGCUACCUCGCCUGACCUUUGCCGCUACUCCCGUGGGUCGCUGACGGACUUCGGG	GUUCGGCCGACGGGUAUCGGCUCUCGGAUCGGCUGAUGGCCCGCCAGCGCCGACAGGAUGCGGCGAUCGAACCGCGGGAACGUGACUGGGACGGGGUGUGGACGACGGUGGUGAUCACCCGGGUGGGUGCCGAUGCCC	-	-	-	K02616//phenylacetic acid degradation operon negative regulatory protein
Candidate_231	5171.3	2084.21	2.48118	1.31102	4.22189e-276	1.67596e-275	up	ATCC25795GL002168	-24.9127	197 -- 246	83 -- 140	GCCCCGCUACCUCGCCUGACCUUUGCCGCUACUCCCGUGGGUCGCUGACG	CGGUGGUGUCUUGGAGGGAUGAUUGCGGUGGAGGAUUGGGCAGAGAUUCGGCGGUUGC	-	GO:0003677//DNA binding;GO:0005524//ATP binding;GO:0017111//nucleoside-triphosphatase activity	GO:0015074//DNA integration	-
Candidate_231	5171.3	2084.21	2.48118	1.31102	4.22189e-276	1.67596e-275	up	ATCC25795GL004548	-24.8554	283 -- 307	451 -- 475	CACGCCGCGCCCGCCAUCGACAGCC	GUGCGUGCGCGGGCGGAGCUGUCGG	-	-	-	K07675//two-component system, NarL family, sensor histidine kinase UhpB [EC:2.7.13.3];K11617//two-component system, NarL family, sensor histidine kinase LiaS [EC:2.7.13.3]
Candidate_231	5171.3	2084.21	2.48118	1.31102	4.22189e-276	1.67596e-275	up	ATCC25795GL003657	-24.8055	122 -- 246	1316 -- 1450	GCCCCGCUACCUCGCCUGACCUUUGCCGCUACUCCCGUGGGUCGCUGACGGACUUCGGGGGACGAUAGCCACCCCGAGUGCAGACCACCGAUUGGGCGCUUGUCAAUGAUCGCCAGAACCCGGAC	CGGGGGCUGGGCAUUGCGGCACGGAUCGAGACCGGUACGUUCGGGGUCAACCAGGGCUACACGAUGGACCCCUUUGCGCCGUUCGGUGGGGUGAAGGACAGCGGGUACGGCCGCGAACUCGGUCGCGAGGGCCUG	-	GO:0016620//oxidoreductase activity, acting on the aldehyde or oxo group of donors, NAD or NADP as acceptor	GO:0008152//metabolic process	K00130//betaine-aldehyde dehydrogenase [EC:1.2.1.8];K00128//aldehyde dehydrogenase (NAD+) [EC:1.2.1.3]
Candidate_231	5171.3	2084.21	2.48118	1.31102	4.22189e-276	1.67596e-275	up	ATCC25795GL004499	-24.786	3 -- 128	605 -- 736	CCCGGACGCCCCUGCCGCUGGCACGCCGAGAACCGUCCUGUCGACCUUGCUGGUGGGUACGCCUACCCCGCGCCGACGCGAGAUAACCCGACGUACACGGCUACUUUUGACCCGGCCCUGCCGCCG	GGAAGCUGAAGUGGACGGCCCUCCGCUCUUGAUAGUGCAGUGCAAGCGCCAGCGGGCGAAGAUCGAGAAGGCCGUGGUCAAAGCACUAUGGGCUGAUGUGCAGGCGGAGGGCGCAACUCGGGGAAUGGUGGC	-	GO:0003676//nucleic acid binding;GO:0003824//catalytic activity	GO:0090304	K07448//restriction system protein
Candidate_231	5171.3	2084.21	2.48118	1.31102	4.22189e-276	1.67596e-275	up	ATCC25795GL001971	-24.6073	210 -- 341	665 -- 803	UCCGGUUGCUGAGGCGGUCUACGAUGCAGUUCGCCACGCCGCGCCCGCCAUCGACAGCCUGAGUCACCGCGGAACUGCUCGCAUGUGCUACGAGAGCCCCGCUACCUCGCCUGACCUUUGCCGCUACUCCCG	GGGCAGAACAGCAUCGCCGAUACGGCGGCGGCCGGGCGUCCGGCGAUCGUGAUCCCCCAACGGCGCCCCUUUGAUGAACAGCACACGACCGCAACGGUAUUGGAUAGACACGGACUGGCGACCAUAGCGUACGAGUGGC	-	-	-	-
Candidate_231	5171.3	2084.21	2.48118	1.31102	4.22189e-276	1.67596e-275	up	ATCC25795GL002705	-24.6045	225 -- 320	673 -- 811	CGAUGCAGUUCGCCACGCCGCGCCCGCCAUCGACAGCCUGAGUCACCGCGGAACUGCUCGCAUGUGCUACGAGAGCCCCGCUACCUCGCCUGACCU	GCUUCGGAUCCCACAGUGGUGCGGGCUGUGCUGGACUGGGAGUUGUCCACACUCGGUGAUCCGCUCUCGGAUGCAGCCUUGAUGUGUGUGUACCGCAACCCCAAUUUCGACGAUGUCCUCGGGAUGCGCGCGGCAUGGA	-	GO:0016491//oxidoreductase activity;GO:0016772//transferase activity, transferring phosphorus-containing groups	GO:0055114//oxidation-reduction process	K06979//
Candidate_231	5171.3	2084.21	2.48118	1.31102	4.22189e-276	1.67596e-275	up	ATCC25795GL003413	-24.5995	200 -- 302	985 -- 1095	CGCGCCCGCCAUCGACAGCCUGAGUCACCGCGGAACUGCUCGCAUGUGCUACGAGAGCCCCGCUACCUCGCCUGACCUUUGCCGCUACUCCCGUGGGUCGCUG	GCGCGGGCGGGUGGCCCAUGCGGUGGCCCGCGACGAGCGGAUCCGCCUCACGCUGCAGACCGAGCGCGGCGGCGAGCGGCUGGAGACGGUGCACGGUUUCGACCUGGUGAU	-	GO:0047091	GO:0055114//oxidation-reduction process	K04793//mycobactin lysine-N-oxygenase
Candidate_231	5171.3	2084.21	2.48118	1.31102	4.22189e-276	1.67596e-275	up	ATCC25795GL000710	-24.5729	223 -- 246	606 -- 630	GCCCCGCUACCUCGCCUGACCUUU	CGGGGCGUUGGAGCUGGCGGGGAAG	-	GO:0004300//enoyl-CoA hydratase activity;GO:0016853//isomerase activity	GO:0008152//metabolic process	K01692//enoyl-CoA hydratase [EC:4.2.1.17]
Candidate_231	5171.3	2084.21	2.48118	1.31102	4.22189e-276	1.67596e-275	up	ATCC25795GL000049	-24.5662	225 -- 305	629 -- 723	CGCCGCGCCCGCCAUCGACAGCCUGAGUCACCGCGGAACUGCUCGCAUGUGCUACGAGAGCCCCGCUACCUCGCCUGACCU	GCGGCGAUGGCGGGUGAUCUGGCGGACUCGGUGGCGCCGAUCGUCGCGGGCACCCUGAGUUUCGACGAUCCCGAUGCGAUCCUGGCGUGGCUGGA	-	-	-	K07161//
Candidate_231	5171.3	2084.21	2.48118	1.31102	4.22189e-276	1.67596e-275	up	ATCC25795GL000939	-24.5203	201 -- 246	482 -- 527	GCCCCGCUACCUCGCCUGACCUUUGCCGCUACUCCCGUGGGUCGCU	CGGGGGAUGAACGAGCGGAUCGCGGUGAUGCAGCGGGUCUGGGCGG	-	GO:0016491//oxidoreductase activity	-	-
Candidate_231	5171.3	2084.21	2.48118	1.31102	4.22189e-276	1.67596e-275	up	ATCC25795GL003573	-24.5018	271 -- 308	65 -- 102	CCACGCCGCGCCCGCCAUCGACAGCCUGAGUCACCGCG	GGUGCGGCUGGCGGUGGCGCGGGCGGUGCUGGUGGUGU	-	-	-	-
Candidate_231	5171.3	2084.21	2.48118	1.31102	4.22189e-276	1.67596e-275	up	ATCC25795GL004003	-24.4523	173 -- 254	577 -- 660	CUACGAGAGCCCCGCUACCUCGCCUGACCUUUGCCGCUACUCCCGUGGGUCGCUGACGGACUUCGGGGGACGAUAGCCACCC	GGUGCGCUCGGGUGACACGGUGGCGGUGUUCGGACUCGGCGGACUCGGCAUCCACGCGGUCAUGAUCCUCAAGCAGGUGGUGGG	-	-	-	K13953//alcohol dehydrogenase, propanol-preferring [EC:1.1.1.1]
Candidate_231	5171.3	2084.21	2.48118	1.31102	4.22189e-276	1.67596e-275	up	ATCC25795GL000478	-24.4247	27 -- 164	4073 -- 4211	GACCACCGAUUGGGCGCUUGUCAAUGAUCGCCAGAACCCGGACGCCCCUGCCGCUGGCACGCCGAGAACCGUCCUGUCGACCUUGCUGGUGGGUACGCCUACCCCGCGCCGACGCGAGAUAACCCGACGUACACGGCU	CUGGUGGUGACCCCGCCGCGGCACGGGGUGGCCGACGAGCAGUCCGGUGUGCGGGGCGGCGACAACGUCCGGCACCUGGUCAAGAUCGUCCGCGAGCUCCCGGAGACGCCGGGCGAGGCGCCUCGGCUGCACGUGCUGA	-	GO:0036094//small molecule binding;GO:0016747//transferase activity, transferring acyl groups other than amino-acyl groups	GO:0008152//metabolic process	K12433//polyketide synthase 5
Candidate_231	5171.3	2084.21	2.48118	1.31102	4.22189e-276	1.67596e-275	up	ATCC25795GL000400	-24.324	204 -- 305	713 -- 818	CGCCGCGCCCGCCAUCGACAGCCUGAGUCACCGCGGAACUGCUCGCAUGUGCUACGAGAGCCCCGCUACCUCGCCUGACCUUUGCCGCUACUCCCGUGGGUC	GCGGCCAGCGGGCAUUUCGAGUCGCAGUGGCGCCGGCGCAGCGUGCAGCGGUUCACCUCGCGGGAGCGGCGUUUCUUUCGCGCCGGGAUCGGGGAGAUGCGCCUGG	-	GO:0003677//DNA binding	-	-
Candidate_231	5171.3	2084.21	2.48118	1.31102	4.22189e-276	1.67596e-275	up	ATCC25795GL003511	-24.2603	115 -- 166	679 -- 731	CAGACCACCGAUUGGGCGCUUGUCAAUGAUCGCCAGAACCCGGACGCCCCUG	GUUUCGUGGUGAAGGCGAACGGGAGGUGGGGUUUCGGGCCGGCUUGCGGGGAU	GO:0005622//intracellular	GO:0003700//sequence-specific DNA binding transcription factor activity;GO:0003677//DNA binding	GO:0008643//carbohydrate transport;GO:0006355//regulation of transcription, DNA-dependent	K02529//LacI family transcriptional regulator
Candidate_231	5171.3	2084.21	2.48118	1.31102	4.22189e-276	1.67596e-275	up	ATCC25795GL004599	-24.2374	236 -- 279	66 -- 109	GUCACCGCGGAACUGCUCGCAUGUGCUACGAGAGCCCCGCUACC	CGGUGGCGUGAUGGGUGAUAUCGACGCGAUGUCGGUGGCGAUGG	-	GO:0004000//adenosine deaminase activity;GO:0008270//zinc ion binding	GO:0009168//purine ribonucleoside monophosphate biosynthetic process;GO:0009117//nucleotide metabolic process	K01488//adenosine deaminase [EC:3.5.4.4]
Candidate_231	5171.3	2084.21	2.48118	1.31102	4.22189e-276	1.67596e-275	up	ATCC25795GL001133	-24.2365	209 -- 253	492 -- 545	UACGAGAGCCCCGCUACCUCGCCUGACCUUUGCCGCUACUCCCGU	AUGCUCUCGGCGGUGGCGGGCGGACCUGUGUACCGGCCGCGGUGAUGUUCGGCA	-	-	-	-
Candidate_231	5171.3	2084.21	2.48118	1.31102	4.22189e-276	1.67596e-275	up	ATCC25795GL003435	-24.2217	199 -- 246	724 -- 773	GCCCCGCUACCUCGCCUGACCUUUGCCGCUACUCCCGUGGGUCGCUGA	CGGGGCGAUGGGCCGAGGCCAUAUGAUGGCGAUGAUCGACCGCGGGGACU	-	GO:0016491//oxidoreductase activity	GO:0008152//metabolic process	K00540//[EC:1.-.-.-];K03391//pentachlorophenol monooxygenase [EC:1.14.13.50]
Candidate_231	5171.3	2084.21	2.48118	1.31102	4.22189e-276	1.67596e-275	up	ATCC25795GL001695	-24.1681	218 -- 245	149 -- 178	CCCCGCUACCUCGCCUGACCUUUGCCGC	GGGGCGCGGGUGCUGGUGCUGGAGAAGGCG	-	-	-	K16051//3-ketosteroid delta4-dehydrogenase
Candidate_231	5171.3	2084.21	2.48118	1.31102	4.22189e-276	1.67596e-275	up	ATCC25795GL002095	-24.1038	209 -- 245	397 -- 435	CCCCGCUACCUCGCCUGACCUUUGCCGCUACUCCCGU	GGGGCGCGGAUGCGGUGAUCGUGCAGGGCGGUGAGGGCG	-	GO:0018580//nitronate monooxygenase activity;GO:0016702//oxidoreductase activity, acting on single donors with incorporation of molecular oxygen, incorporation of two atoms of oxygen;GO:0004318//enoyl-[acyl-carrier-protein] reductase (NADH) activity	GO:0055114//oxidation-reduction process	K00540//[EC:1.-.-.-];K00459//nitronate monooxygenase [EC:1.13.12.16]
Candidate_231	5171.3	2084.21	2.48118	1.31102	4.22189e-276	1.67596e-275	up	ATCC25795GL000945	-24.0946	219 -- 243	2605 -- 2631	CCGCUACCUCGCCUGACCUUUGCCG	GGUGAUGGGGUGGGCAGACGAUGCGGC	-	GO:0050660//flavin adenine dinucleotide binding;GO:0008762//UDP-N-acetylmuramate dehydrogenase activity;GO:0051536//iron-sulfur cluster binding	GO:0055114//oxidation-reduction process	K06911//
Candidate_231	5171.3	2084.21	2.48118	1.31102	4.22189e-276	1.67596e-275	up	ATCC25795GL000060	-24.0778	35 -- 140	486 -- 622	UGAUCGCCAGAACCCGGACGCCCCUGCCGCUGGCACGCCGAGAACCGUCCUGUCGACCUUGCUGGUGGGUACGCCUACCCCGCGCCGACGCGAGAUAACCCGACGU	ACAGCUUGGUCGCCAGCGGGCUGAAUCCGAUCCUGAACUUCAUCACCGGCGUCACCGUGCCGCUGCAGGCGGCAUUGGAACGGCCCUUUGCGGUCGGGCAGGAACUGGUCGCGGCGGCGUUCGAGUCCGGGCUCGCA	-	-	-	-
Candidate_231	5171.3	2084.21	2.48118	1.31102	4.22189e-276	1.67596e-275	up	ATCC25795GL000501	-24.0666	210 -- 239	727 -- 760	UACCUCGCCUGACCUUUGCCGCUACUCCCG	GUGGAGUGGACUGGACGCCGGUAGCUUGGAGGGC	-	GO:0004300//enoyl-CoA hydratase activity;GO:0016853//isomerase activity	GO:0008152//metabolic process	K01692//enoyl-CoA hydratase [EC:4.2.1.17]
Candidate_231	5171.3	2084.21	2.48118	1.31102	4.22189e-276	1.67596e-275	up	ATCC25795GL003772	-23.937	189 -- 246	594 -- 663	GCCCCGCUACCUCGCCUGACCUUUGCCGCUACUCCCGUGGGUCGCUGACGGACUUCGG	CGGGGUGGGUACCGGAGCUCAACUGUGUGGGGCGCUGCUGAUGAAGGGCGCCGGCGUGCUGUCCGAGGCC	-	-	-	K09788//hypothetical protein;K07795//putative tricarboxylic transport membrane protein
Candidate_231	5171.3	2084.21	2.48118	1.31102	4.22189e-276	1.67596e-275	up	ATCC25795GL005003	-23.9007	208 -- 266	723 -- 790	UGCUCGCAUGUGCUACGAGAGCCCCGCUACCUCGCCUGACCUUUGCCGCUACUCCCGUG	ACGAGGCCGUGCAGGAGAUCGGCGGUCGGCGAUGGCGCGUUCCGGUGACGGCUUUCUGGCAGGCGCAC	-	GO:0008168//methyltransferase activity	GO:0043412//macromolecule modification;GO:0032259//methylation;GO:0016070//RNA metabolic process	K00599//[EC:2.1.1.-]
Candidate_231	5171.3	2084.21	2.48118	1.31102	4.22189e-276	1.67596e-275	up	ATCC25795GL005182	-23.878	209 -- 267	463 -- 527	CUGCUCGCAUGUGCUACGAGAGCCCCGCUACCUCGCCUGACCUUUGCCGCUACUCCCGU	GGCGGCGCACACCGAGCUGCUGCCGGGUGUCUUGGAGCGGGCCAACAGCGAACUGGCGGCGGGCA	-	-	-	-
Candidate_231	5171.3	2084.21	2.48118	1.31102	4.22189e-276	1.67596e-275	up	ATCC25795GL000309	-23.8748	208 -- 310	486 -- 599	CGCCACGCCGCGCCCGCCAUCGACAGCCUGAGUCACCGCGGAACUGCUCGCAUGUGCUACGAGAGCCCCGCUACCUCGCCUGACCUUUGCCGCUACUCCCGUG	GCGGCGCGGGCGCAGGGCCUGGGUGCCUGUCUGACCAGCUGGGCGUCCUACGGUGGCGAGAAGAUCCUGCGGGAUGCCGUCGGCGUUCCCGACGACUGGAUGUUGGGUGGGCAC	-	GO:0016491//oxidoreductase activity	GO:0055114//oxidation-reduction process	K04719//5,6-dimethylbenzimidazole synthase [EC:1.14.99.40]
Candidate_231	5171.3	2084.21	2.48118	1.31102	4.22189e-276	1.67596e-275	up	ATCC25795GL003892	-23.872	54 -- 140	222 -- 308	UGAUCGCCAGAACCCGGACGCCCCUGCCGCUGGCACGCCGAGAACCGUCCUGUCGACCUUGCUGGUGGGUACGCCUACCCCGCGCCG	GCUGGCGUUCGCGGCCGCGGGUGGUGCGGCGCUCGCCGUGGCCUGUGUGCUGGGACUGCGCAGACCGUCGGUGCGCUGGGGCGGGGC	-	-	-	-
Candidate_231	5171.3	2084.21	2.48118	1.31102	4.22189e-276	1.67596e-275	up	ATCC25795GL004913	-23.8413	219 -- 267	813 -- 864	CUGCUCGCAUGUGCUACGAGAGCCCCGCUACCUCGCCUGACCUUUGCCG	GACGAAGAUGCACGAGAUCGCGGGCGGUACAUCGGUGGAUUGGCGCGACGGC	-	GO:0000166//nucleotide binding;GO:0050662//coenzyme binding;GO:0003824//catalytic activity	GO:0044237//cellular metabolic process	K08679//UDP-glucuronate 4-epimerase [EC:5.1.3.6];K01784//UDP-glucose 4-epimerase [EC:5.1.3.2];K01710//dTDP-glucose 4,6-dehydratase [EC:4.2.1.46]
Candidate_231	5171.3	2084.21	2.48118	1.31102	4.22189e-276	1.67596e-275	up	ATCC25795GL002459	-23.8388	209 -- 324	311 -- 428	UCUACGAUGCAGUUCGCCACGCCGCGCCCGCCAUCGACAGCCUGAGUCACCGCGGAACUGCUCGCAUGUGCUACGAGAGCCCCGCUACCUCGCCUGACCUUUGCCGCUACUCCCGU	GGGUGCAGUCGGGUGGUGGAGCGAGCGAACCGCGCGAGCUCAGGAACGAAUCGGGCGACGUCGACGGGACGCGGCGGGGUGAUGUAGUUGCCGUUCGGAAUGCUCGGUCUUAGGUGCA	-	-	-	-
Candidate_231	5171.3	2084.21	2.48118	1.31102	4.22189e-276	1.67596e-275	up	ATCC25795GL005185	-23.8001	254 -- 380	1150 -- 1283	GCAGUCCAUACCGGGCCGUGGGUGGUUUCGUGCUCAGGAUCCGGUUGCUGAGGCGGUCUACGAUGCAGUUCGCCACGCCGCGCCCGCCAUCGACAGCCUGAGUCACCGCGGAACUGCUCGCAUGUGC	CGUCGUGUUCGCCGCCGCGGUGCCCACCCACCAGCUGACCCCGUUCUGGGCUGUCGCCGUCGUGUGUCUGCUCUGCGUGAUGCGGCGCGCGCGACCGUGGUGGAUCUCGGUGGUGAUGGUCGCGAUCGUGGGCG	-	-	-	-
Candidate_231	5171.3	2084.21	2.48118	1.31102	4.22189e-276	1.67596e-275	up	ATCC25795GL003896	-23.787	210 -- 237	862 -- 891	CCUCGCCUGACCUUUGCCGCUACUCCCG	GGGCAGGACAUGGAUACCGGCGCUGGGGGC	-	-	GO:0007165//signal transduction	K07646//two-component system, OmpR family, sensor histidine kinase KdpD [EC:2.7.13.3];K05880//transcriptional activator for dhaKLM operon
Candidate_231	5171.3	2084.21	2.48118	1.31102	4.22189e-276	1.67596e-275	up	ATCC25795GL000414	-23.7554	299 -- 323	683 -- 709	CUACGAUGCAGUUCGCCACGCCGCG	GAUGCCUAUGACGAUGCGGUGCGGCGC	-	GO:0016833//oxo-acid-lyase activity	GO:0009073//aromatic amino acid family biosynthetic process	K01657//anthranilate synthase component I [EC:4.1.3.27]
Candidate_231	5171.3	2084.21	2.48118	1.31102	4.22189e-276	1.67596e-275	up	ATCC25795GL004817	-23.7507	196 -- 287	93 -- 189	CAGCCUGAGUCACCGCGGAACUGCUCGCAUGUGCUACGAGAGCCCCGCUACCUCGCCUGACCUUUGCCGCUACUCCCGUGGGUCGCUGACGG	GUCGGCUGAUGGCGUUGGGGCGGGCGUUCGCGGUGGCCAUCCGCGGGUUGGAUGGCAUCACGGUGGAGAUCGAGGCCGAUAUCACCAGCGGUCUGCC	GO:0005886//plasma membrane	GO:0003824//catalytic activity	GO:0044237//cellular metabolic process;GO:0040007//growth	K07391//magnesium chelatase family protein
Candidate_231	5171.3	2084.21	2.48118	1.31102	4.22189e-276	1.67596e-275	up	ATCC25795GL002460	-23.7356	214 -- 242	98 -- 129	CGCUACCUCGCCUGACCUUUGCCGCUACU	GUGAUGGAGGAGUUUGGAUUGAUCGGCGAUGA	-	-	-	-
Candidate_231	5171.3	2084.21	2.48118	1.31102	4.22189e-276	1.67596e-275	up	ATCC25795GL000841	-23.7299	210 -- 243	971 -- 1009	CCGCUACCUCGCCUGACCUUUGCCGCUACUCCCG	GGCGGUGAUCCGGACUGGAUCCACGGCGUGUGGAAGGGC	-	-	-	-
Candidate_231	5171.3	2084.21	2.48118	1.31102	4.22189e-276	1.67596e-275	up	ATCC25795GL003084	-23.6939	230 -- 340	854 -- 969	CCGGUUGCUGAGGCGGUCUACGAUGCAGUUCGCCACGCCGCGCCCGCCAUCGACAGCCUGAGUCACCGCGGAACUGCUCGCAUGUGCUACGAGAGCCCCGCUACCUCGCCU	GGUAUCGACACCGCCAACAUGUUCGGCUUCUGGGAUUGGGUGGGCGGCCGCUACUCGGUGGACUCGGCGAUCGGGCUGAGCGUGAUGGCGGUGAUCGGUCGGGAGCGCUUCGCGGA	GO:0005737//cytoplasm	GO:0004347//glucose-6-phosphate isomerase activity	GO:0006096//glycolysis;GO:0006094//gluconeogenesis	K01810//glucose-6-phosphate isomerase [EC:5.3.1.9]
Candidate_231	5171.3	2084.21	2.48118	1.31102	4.22189e-276	1.67596e-275	up	ATCC25795GL001434	-23.6727	207 -- 259	1409 -- 1465	AUGUGCUACGAGAGCCCCGCUACCUCGCCUGACCUUUGCCGCUACUCCCGUGG	UACGCGAUCCUGCAGAUGGAGCUGGCCAGGGUGGGGGCAGGCCAGGGUGAGGGCACC	-	GO:0043169//cation binding;GO:0003824//catalytic activity	GO:0008152//metabolic process	K01652//acetolactate synthase I/II/III large subunit [EC:2.2.1.6]
Candidate_231	5171.3	2084.21	2.48118	1.31102	4.22189e-276	1.67596e-275	up	ATCC25795GL003336	-23.6265	3 -- 114	32 -- 152	CCGCUGGCACGCCGAGAACCGUCCUGUCGACCUUGCUGGUGGGUACGCCUACCCCGCGCCGACGCGAGAUAACCCGACGUACACGGCUACUUUUGACCCGGCCCUGCCGCCG	GGCCACCAGCGGAUACUUCAACUUGGCCAUUGACAGCACGGCCAGCAACAGUGGGCAAGGGGAGUCGGCAUGUCGUUCUAUGAACCAGAUUGGGCCACCGGUGAGCCGUCGAGGAGGCGGC	-	-	-	-
Candidate_231	5171.3	2084.21	2.48118	1.31102	4.22189e-276	1.67596e-275	up	ATCC25795GL000705	-23.5965	33 -- 159	109 -- 240	CCGAUUGGGCGCUUGUCAAUGAUCGCCAGAACCCGGACGCCCCUGCCGCUGGCACGCCGAGAACCGUCCUGUCGACCUUGCUGGUGGGUACGCCUACCCCGCGCCGACGCGAGAUAACCCGACGUAC	GGCUGGCGAAGGUGGAGCGGGUCGCGAAGGUACUGGGCCUGGCGGACCGGGACGAGAUCGCCGUCGUGGUGGCCUGGUUGUCCGGCGAGCUGCCACAGCGCCAGAUCGGCGUCGGCUGGGCGGGGCUGCGUG	-	GO:0003909//DNA ligase activity;GO:0000166//nucleotide binding	GO:0006281//DNA repair	K01971//DNA ligase (ATP) [EC:6.5.1.1]
Candidate_231	5171.3	2084.21	2.48118	1.31102	4.22189e-276	1.67596e-275	up	ATCC25795GL002882	-23.5755	204 -- 244	740 -- 785	CCCGCUACCUCGCCUGACCUUUGCCGCUACUCCCGUGGGUC	GGGUGACGGCAGCGAGUUCCAGGGCGGCGCCGGUGAGGGCGCCCAG	GO:0043190//ATP-binding cassette (ABC) transporter complex	GO:0042301//phosphate ion binding	GO:0035435//phosphate ion transmembrane transport	K02040//phosphate transport system substrate-binding protein
Candidate_231	5171.3	2084.21	2.48118	1.31102	4.22189e-276	1.67596e-275	up	ATCC25795GL003249	-23.5586	215 -- 282	604 -- 673	UGAGUCACCGCGGAACUGCUCGCAUGUGCUACGAGAGCCCCGCUACCUCGCCUGACCUUUGCCGCUAC	GCUCGGUGGGCUGGCGGUGACCCUGCACGUCCUGGCGGCGGCGCUGUGGUGUGGGCUGCUGGCGGCGAUG	-	-	-	K07245//putative copper resistance protein D
Candidate_231	5171.3	2084.21	2.48118	1.31102	4.22189e-276	1.67596e-275	up	ATCC25795GL001246	-23.54	230 -- 340	1480 -- 1608	CCGGUUGCUGAGGCGGUCUACGAUGCAGUUCGCCACGCCGCGCCCGCCAUCGACAGCCUGAGUCACCGCGGAACUGCUCGCAUGUGCUACGAGAGCCCCGCUACCUCGCCU	GGCCAACGACACCCCCUUCGGGCUCGGGUCCUACGUCUUCACCACCGAUGCCGAGCAGGCCAAGCGGGUGGCGGACAAGAUCGACGCGGGCAUGGUGUUCGUCAACGCCGUCGGGGCCGAGGGGGCGGA	-	GO:0009013//succinate-semialdehyde dehydrogenase [NAD(P)+] activity;GO:0004777//succinate-semialdehyde dehydrogenase (NAD+) activity	GO:0055114//oxidation-reduction process	K00135//succinate-semialdehyde dehydrogenase (NADP+) [EC:1.2.1.16]
Candidate_231	5171.3	2084.21	2.48118	1.31102	4.22189e-276	1.67596e-275	up	ATCC25795GL001049	-23.5144	212 -- 267	8 -- 66	CUGCUCGCAUGUGCUACGAGAGCCCCGCUACCUCGCCUGACCUUUGCCGCUACUCC	GACGGGCGAAUGUGUGGGAGACGGGCGUGAGUGAGGAUCGCAGCGAGGGGCGAGUGAGG	-	GO:0016829//lyase activity	-	K03795//sirohydrochlorin cobaltochelatase [EC:4.99.1.3]
Candidate_231	5171.3	2084.21	2.48118	1.31102	4.22189e-276	1.67596e-275	up	ATCC25795GL003150	-23.5063	241 -- 303	737 -- 806	CCGCGCCCGCCAUCGACAGCCUGAGUCACCGCGGAACUGCUCGCAUGUGCUACGAGAGCCCCG	GGUGUGCGGUGGUGGCGGUUCGGGGCCGGUGUGCUGCUGGGGUUGGCGUGCGCGACGAAAUGGUCGGGGC	GO:0016020//membrane	GO:0000030//mannosyltransferase activity	GO:0006493//protein O-linked glycosylation	-
Candidate_231	5171.3	2084.21	2.48118	1.31102	4.22189e-276	1.67596e-275	up	ATCC25795GL000901	-23.5053	208 -- 267	419 -- 486	CUGCUCGCAUGUGCUACGAGAGCCCCGCUACCUCGCCUGACCUUUGCCGCUACUCCCGUG	GGCCGGGCGUGGAUGCUUCUGCGGGCCAGUGGGUGGAGCGGUGGUUACGCGAUCACAUCAUCGGGCGC	-	-	-	-
Candidate_231	5171.3	2084.21	2.48118	1.31102	4.22189e-276	1.67596e-275	up	ATCC25795GL000319	-23.5018	2 -- 81	514 -- 599	UGCUGGUGGGUACGCCUACCCCGCGCCGACGCGAGAUAACCCGACGUACACGGCUACUUUUGACCCGGCCCUGCCGCCGC	ACGACCACCCGACGCGAUCACGGUGUGGCGCGGCGAUUGGGUCGACUUCGACGGCUCGGCGGUGGAGAUCGGGUCGGUUCGCGGCG	-	-	-	-
Candidate_231	5171.3	2084.21	2.48118	1.31102	4.22189e-276	1.67596e-275	up	ATCC25795GL002295	-23.4409	196 -- 245	1272 -- 1326	CCCCGCUACCUCGCCUGACCUUUGCCGCUACUCCCGUGGGUCGCUGACGG	GGGGCAUGGGGCAGGGAGCGAAACGCGGUACGAAUCGGCAGAGCCUGGCGGCGCC	-	GO:0005515//protein binding	-	-
Candidate_231	5171.3	2084.21	2.48118	1.31102	4.22189e-276	1.67596e-275	up	ATCC25795GL002689	-23.4277	212 -- 325	386 -- 500	GUCUACGAUGCAGUUCGCCACGCCGCGCCCGCCAUCGACAGCCUGAGUCACCGCGGAACUGCUCGCAUGUGCUACGAGAGCCCCGCUACCUCGCCUGACCUUUGCCGCUACUCC	CAGGUGCUGUCGCUUGGCGUGGGGUUCAAGAAGGUGCUGUCGAUGGACGCCACUCGGGUGCAGGCCGACGACAUCAUCGCCGAGGGGAAGGAGCGGUUGGCGCACGUCGACGAGG	-	GO:0008479//queuine tRNA-ribosyltransferase activity;GO:0046872//metal ion binding	GO:0008616//queuosine biosynthetic process	K00773//queuine tRNA-ribosyltransferase [EC:2.4.2.29]
Candidate_231	5171.3	2084.21	2.48118	1.31102	4.22189e-276	1.67596e-275	up	ATCC25795GL002894	-23.4076	229 -- 277	767 -- 816	CACCGCGGAACUGCUCGCAUGUGCUACGAGAGCCCCGCUACCUCGCCUG	GUGGCGCUCUAUGACGAGCCGGUGCGCGAGCUGAUGGGGUACACCUGGAC	-	-	-	-
Candidate_231	5171.3	2084.21	2.48118	1.31102	4.22189e-276	1.67596e-275	up	ATCC25795GL003756	-23.4033	208 -- 266	175 -- 234	UGCUCGCAUGUGCUACGAGAGCCCCGCUACCUCGCCUGACCUUUGCCGCUACUCCCGUG	GCGGGUCAGUGCGAUCAGUUCGGCGGCGUCCUCGGACGGAAGCAGGCGUUCGACGGGCAC	-	GO:0003677//DNA binding	-	-
Candidate_231	5171.3	2084.21	2.48118	1.31102	4.22189e-276	1.67596e-275	up	ATCC25795GL000147	-23.3993	100 -- 166	655 -- 723	CAGACCACCGAUUGGGCGCUUGUCAAUGAUCGCCAGAACCCGGACGCCCCUGCCGCUGGCACGCCGA	GUCGUGGGGCUGGCGCGUGCCGUUCCUGGUGAGUCUUCUAUUGCUGGGUCUGGGCGUAUACGUGCGGUU	GO:0016021//integral to membrane	-	GO:0055085//transmembrane transport	K08172//MFS transporter, MHS family, shikimate and dehydroshikimate transport protein
Candidate_231	5171.3	2084.21	2.48118	1.31102	4.22189e-276	1.67596e-275	up	ATCC25795GL000158	-23.3584	217 -- 266	91 -- 143	UGCUCGCAUGUGCUACGAGAGCCCCGCUACCUCGCCUGACCUUUGCCGCU	GCGGUCGUAUGCGAUUUGCACCGGGAGCACCGCGAUGAGGGACUGGCUGGCGA	-	-	-	K01913//[EC:6.2.1.-]
Candidate_231	5171.3	2084.21	2.48118	1.31102	4.22189e-276	1.67596e-275	up	ATCC25795GL004863	-23.3479	210 -- 311	170 -- 305	UCGCCACGCCGCGCCCGCCAUCGACAGCCUGAGUCACCGCGGAACUGCUCGCAUGUGCUACGAGAGCCCCGCUACCUCGCCUGACCUUUGCCGCUACUCCCG	GGCGGUGCACACCGGGCCGGGCAAGGGGAAGUCGACCGCGGCGUUCGGGAUGGCCUUGCGGGCGUGGAAUCAGGGUUUCGAUAUCGGUGUUUUUCAGUUCGUCAAGAGCGCGAAGUGGAAAGUGGGCGAGGAGAGC	-	GO:0051287//NAD binding;GO:0008817//cob(I)yrinic acid a,c-diamide adenosyltransferase activity;GO:0043115//precorrin-2 dehydrogenase activity;GO:0005524//ATP binding;GO:0051266//sirohydrochlorin ferrochelatase activity;GO:0004851//uroporphyrin-III C-methyltransferase activity	GO:0019354//siroheme biosynthetic process;GO:0055114//oxidation-reduction process;GO:0032259//methylation;GO:0009236//cobalamin biosynthetic process	K00798//cob(I)alamin adenosyltransferase [EC:2.5.1.17]
Candidate_231	5171.3	2084.21	2.48118	1.31102	4.22189e-276	1.67596e-275	up	ATCC25795GL000191	-23.2563	209 -- 242	236 -- 275	CGCUACCUCGCCUGACCUUUGCCGCUACUCCCGU	GCGAUGGACGGUCUCUUGGAAGCGAGCGGUUGGUGGGGCA	-	-	-	-
Candidate_231	5171.3	2084.21	2.48118	1.31102	4.22189e-276	1.67596e-275	up	ATCC25795GL004317	-23.2435	269 -- 308	1026 -- 1065	CCACGCCGCGCCCGCCAUCGACAGCCUGAGUCACCGCGGA	GGUGGGCGUCCCGGUGGUGGUCGUGACUGCGGUGGCGCUU	-	-	-	-
Candidate_231	5171.3	2084.21	2.48118	1.31102	4.22189e-276	1.67596e-275	up	ATCC25795GL002811	-23.1685	5 -- 141	74 -- 212	AUGAUCGCCAGAACCCGGACGCCCCUGCCGCUGGCACGCCGAGAACCGUCCUGUCGACCUUGCUGGUGGGUACGCCUACCCCGCGCCGACGCGAGAUAACCCGACGUACACGGCUACUUUUGACCCGGCCCUGCCGC	UAUUAGAGGUACUUGUUGGGCCGGGGGCGGACAGCACGGAGGCACCAUCAUGGGCUCAUCGACGUUCUUCUGGCGGGGCGGGGGGCUGGCGGUGGGUCGCGUCGGGGGCCUGGCCGUGGCGCUGGGCGUCGGAACGGCG	-	-	-	-
Candidate_231	5171.3	2084.21	2.48118	1.31102	4.22189e-276	1.67596e-275	up	ATCC25795GL005001	-23.1575	218 -- 342	68 -- 203	AUCCGGUUGCUGAGGCGGUCUACGAUGCAGUUCGCCACGCCGCGCCCGCCAUCGACAGCCUGAGUCACCGCGGAACUGCUCGCAUGUGCUACGAGAGCCCCGCUACCUCGCCUGACCUUUGCCGC	UAGGCGCAGCGACGAUUGGCUGUAGCGUUCCGGGUGCGCCGGGACACCGGUGUGUUGGAUAUGGCGGUAUUCCUGGACGACGGCCAGAGAGGACCGAGUGUGCGGGUAGUGGUGAUGGGGUGCGGCCGGGUCGGCG	-	GO:0008324//cation transmembrane transporter activity;GO:0000166//nucleotide binding	GO:0006813//potassium ion transport	K03499//trk system potassium uptake protein TrkA
Candidate_231	5171.3	2084.21	2.48118	1.31102	4.22189e-276	1.67596e-275	up	ATCC25795GL004332	-23.1517	1 -- 61	61 -- 137	CCGCGCCGACGCGAGAUAACCCGACGUACACGGCUACUUUUGACCCGGCCCUGCCGCCGCC	GGCGGGCUGAAAUUCUGAUGACUGACAACGAGAGGACUGCAUGAUGGCCGACCAGGCUGGCGCCGGUUCGGCGCAGG	GO:0005886//plasma membrane;GO:0015935//small ribosomal subunit;GO:0005829//cytosol	GO:0003735//structural constituent of ribosome;GO:0019843//rRNA binding	GO:0040007//growth;GO:0006412//translation	K02988//small subunit ribosomal protein S5
Candidate_231	5171.3	2084.21	2.48118	1.31102	4.22189e-276	1.67596e-275	up	ATCC25795GL004335	-23.1321	203 -- 315	1580 -- 1703	CAGUUCGCCACGCCGCGCCCGCCAUCGACAGCCUGAGUCACCGCGGAACUGCUCGCAUGUGCUACGAGAGCCCCGCUACCUCGCCUGACCUUUGCCGCUACUCCCGUGGGUCG	GUGGACCGGUGCGGAUGCCAAGGAGCGAGGCCUGGUGGACACCCUCGGCGGGCUGCACACCGCGAUCGAUCGGGCGAAGGUGCGUGCCGGGCACGACGCCGAUACGCAGGUGCGGGUGCUCAGC	-	GO:0016787//hydrolase activity	GO:0019538//protein metabolic process	K04773//protease IV [EC:3.4.21.-]
Candidate_231	5171.3	2084.21	2.48118	1.31102	4.22189e-276	1.67596e-275	up	ATCC25795GL002963	-23.1319	210 -- 267	752 -- 819	CUGCUCGCAUGUGCUACGAGAGCCCCGCUACCUCGCCUGACCUUUGCCGCUACUCCCG	GGCGACGCGAAGAUCGCGAUGAUGGUCGGUGCCGAGGGGCCGGGGCUGAAGGAACACACGAUGCGGGC	-	GO:0003723//RNA binding;GO:0008173//RNA methyltransferase activity	GO:0006396//RNA processing;GO:0001510//RNA methylation	K00599//[EC:2.1.1.-]
Candidate_231	5171.3	2084.21	2.48118	1.31102	4.22189e-276	1.67596e-275	up	ATCC25795GL001362	-23.1265	203 -- 323	835 -- 958	CUACGAUGCAGUUCGCCACGCCGCGCCCGCCAUCGACAGCCUGAGUCACCGCGGAACUGCUCGCAUGUGCUACGAGAGCCCCGCUACCUCGCCUGACCUUUGCCGCUACUCCCGUGGGUCG	GGUGCUGGUGGCGCUGGCGCUCUGCGCGCUGCUGGUGGGACAUUGUGUGCGCCGCUUCGGCGGUGUGACCGGCGAUGUGCUCGGGGCAUCGGUGGAGGUCACGACGACGCUGACGGCACUCGGU	-	-	-	K02233//adenosylcobinamide-GDP ribazoletransferase [EC:2.7.8.26]
Candidate_231	5171.3	2084.21	2.48118	1.31102	4.22189e-276	1.67596e-275	up	ATCC25795GL000243	-23.1125	37 -- 114	244 -- 322	CCGCUGGCACGCCGAGAACCGUCCUGUCGACCUUGCUGGUGGGUACGCCUACCCCGCGCCGACGCGAGAUAACCCGAC	GGCGAUCGGGUGGCGGACCAGGCGGUGGCGGUUGGUGUGGCUUCCCAUGUGUGCCGCGGUGGGCGUGCUGGUGGCGCUG	-	-	-	-
Candidate_231	5171.3	2084.21	2.48118	1.31102	4.22189e-276	1.67596e-275	up	ATCC25795GL000333	-23.071	196 -- 287	689 -- 796	CAGCCUGAGUCACCGCGGAACUGCUCGCAUGUGCUACGAGAGCCCCGCUACCUCGCCUGACCUUUGCCGCUACUCCCGUGGGUCGCUGACGG	GUCGGGCUCGGUGCGACGGAGUCGGCCACCCUGUUCAAUCUGCUGCAGGCGCGGAUCACCAAGUUGGAGAACACCGUCCGGUGGAACUGGGCUCCCGGCGACCUGGCC	-	GO:0000908;GO:0016702//oxidoreductase activity, acting on single donors with incorporation of molecular oxygen, incorporation of two atoms of oxygen	GO:0055114//oxidation-reduction process	K03119//taurine dioxygenase [EC:1.14.11.17]
Candidate_231	5171.3	2084.21	2.48118	1.31102	4.22189e-276	1.67596e-275	up	ATCC25795GL000549	-23.0593	200 -- 320	1016 -- 1153	CGAUGCAGUUCGCCACGCCGCGCCCGCCAUCGACAGCCUGAGUCACCGCGGAACUGCUCGCAUGUGCUACGAGAGCCCCGCUACCUCGCCUGACCUUUGCCGCUACUCCCGUGGGUCGCUG	GCUACGACGGGGGAGAGCGUGGUGGCCGCGUUGUCGGCGAUGCGCGCCGACGACCGUAUCGCGCUGAUCGUGGGUGGGAUGGACAGGUCGCUGGAUUACCGACAGCUCGAUGGGUUCCUCUGUUCGGGCACCCGUGAU	-	-	GO:0009987//cellular process	K01925//UDP-N-acetylmuramoylalanine--D-glutamate ligase [EC:6.3.2.9]
Candidate_231	5171.3	2084.21	2.48118	1.31102	4.22189e-276	1.67596e-275	up	ATCC25795GL003931	-23.0429	209 -- 251	530 -- 572	CGAGAGCCCCGCUACCUCGCCUGACCUUUGCCGCUACUCCCGU	GGUCUCGGGUGCGCGGAUCGGGUGGACGUGGUGGUGUACGGCA	-	-	-	-
Candidate_231	5171.3	2084.21	2.48118	1.31102	4.22189e-276	1.67596e-275	up	ATCC25795GL000902	-23.0288	216 -- 267	17 -- 69	CUGCUCGCAUGUGCUACGAGAGCCCCGCUACCUCGCCUGACCUUUGCCGCUA	GGCCGGGCGUGGAUGCUUCUGCGGGCCAGUGGGUGGAGCGGUGGUUACGCGAU	-	-	-	-
Candidate_231	5171.3	2084.21	2.48118	1.31102	4.22189e-276	1.67596e-275	up	ATCC25795GL001110	-23.0088	212 -- 316	752 -- 889	GCAGUUCGCCACGCCGCGCCCGCCAUCGACAGCCUGAGUCACCGCGGAACUGCUCGCAUGUGCUACGAGAGCCCCGCUACCUCGCCUGACCUUUGCCGCUACUCC	CGUGAGGUGGUGCAGAUCCUGGCCGACGGCGGUCAGUUCGAGGACGUCAAGGAUCUGGUGGCCGGGGUGCGUGGUCGCAAGGUGUUCGACGAUGGCGAUAUCGAUGCCGGCAUCUGGACCGUCGGAACGGUGAUGGGG	-	GO:0018580//nitronate monooxygenase activity;GO:0016702//oxidoreductase activity, acting on single donors with incorporation of molecular oxygen, incorporation of two atoms of oxygen	GO:0055114//oxidation-reduction process	K00459//nitronate monooxygenase [EC:1.13.12.16]
Candidate_231	5171.3	2084.21	2.48118	1.31102	4.22189e-276	1.67596e-275	up	ATCC25795GL004022	-22.9734	200 -- 333	2744 -- 2882	CUGAGGCGGUCUACGAUGCAGUUCGCCACGCCGCGCCCGCCAUCGACAGCCUGAGUCACCGCGGAACUGCUCGCAUGUGCUACGAGAGCCCCGCUACCUCGCCUGACCUUUGCCGCUACUCCCGUGGGUCGCUG	GACCCUGCCGCUGGAUGCCGGCAAGAUCCUCGGCGCCGGGCUGCUGAUGUCGGCGGGCACGGCGAUCACUUCACUGGCGCUCGGCGCCCCGGUGCUCUCCUCGGCGGUGUUGUAUCUGGAGAUUCCGGUGCUCGGUGAC	GO:0016020//membrane	GO:0050136//NADH dehydrogenase (quinone) activity	GO:0055114//oxidation-reduction process	K05565//multicomponent Na+:H+ antiporter subunit A
Candidate_231	5171.3	2084.21	2.48118	1.31102	4.22189e-276	1.67596e-275	up	ATCC25795GL002652	-22.9671	54 -- 184	33 -- 171	CGAUAGCCACCCCGAGUGCAGACCACCGAUUGGGCGCUUGUCAAUGAUCGCCAGAACCCGGACGCCCCUGCCGCUGGCACGCCGAGAACCGUCCUGUCGACCUUGCUGGUGGGUACGCCUACCCCGCGCCG	GCGCAGGCUCAGGGGCUCGUUUUCCGGGGUCGCGGUCACGCGGGCAGCUUACGGGCAACAAUGGGGAGGUGACCGAUCUGCUCCUGCAGUGGCAGGCCCUGCUCGGGCGCCACACGACCGCACCGGAGAUCGGCGCGGC	-	-	-	-
Candidate_231	5171.3	2084.21	2.48118	1.31102	4.22189e-276	1.67596e-275	up	ATCC25795GL000473	-22.9621	112 -- 234	1114 -- 1238	CGCCUGACCUUUGCCGCUACUCCCGUGGGUCGCUGACGGACUUCGGGGGACGAUAGCCACCCCGAGUGCAGACCACCGAUUGGGCGCUUGUCAAUGAUCGCCAGAACCCGGACGCCCCUGCCG	GCGGAUUUCGUGUUGAUGCGUGGUGUGGAGCCCAACGUGACCAGCAGGGAGCUCAACCGGAUCGGUGGACAGCUCGUGUUGGGCGGAAUCCGCGCCAGGGGACGGUUCGGCGUCUCGGUAUCGGC	-	GO:0003824//catalytic activity	-	-
Candidate_231	5171.3	2084.21	2.48118	1.31102	4.22189e-276	1.67596e-275	up	ATCC25795GL001194	-22.941	215 -- 328	461 -- 596	GCGGUCUACGAUGCAGUUCGCCACGCCGCGCCCGCCAUCGACAGCCUGAGUCACCGCGGAACUGCUCGCAUGUGCUACGAGAGCCCCGCUACCUCGCCUGACCUUUGCCGCUAC	CGCCGGUGUGCUGCUGAAGAUGUUCUGGCCGUCGGCGCCGCGGUGGCUCGGGGUGCCGCUCUACAUCCUGCUGGGCUGGGUGGCCGCGUGGUUCAUCGGGCCGAUCAUGGACGGGGCCGGGGUGGCCGCGGUGGUG	GO:0016021//integral to membrane	-	GO:0019835//cytolysis	K11068//hemolysin III
Candidate_231	5171.3	2084.21	2.48118	1.31102	4.22189e-276	1.67596e-275	up	ATCC25795GL003977	-22.9338	84 -- 162	247 -- 333	CCACCGAUUGGGCGCUUGUCAAUGAUCGCCAGAACCCGGACGCCCCUGCCGCUGGCACGCCGAGAACCGUCCUGUCGAC	GGCGGCGCGCGCGACAGCCACGAGACGGUCGAGGAGGCCGCGGUGCGCGAAGCGGCCGAGGAGGCCGGUCUGCAGGCGGGGCAGUUG	-	-	GO:0009987//cellular process	K03574//7,8-dihydro-8-oxoguanine triphosphatase [EC:3.6.1.-]
Candidate_231	5171.3	2084.21	2.48118	1.31102	4.22189e-276	1.67596e-275	up	ATCC25795GL004236	-22.9259	214 -- 328	892 -- 1008	GCGGUCUACGAUGCAGUUCGCCACGCCGCGCCCGCCAUCGACAGCCUGAGUCACCGCGGAACUGCUCGCAUGUGCUACGAGAGCCCCGCUACCUCGCCUGACCUUUGCCGCUACU	CGUCACCGGUGUACGUCAGCUUGCAGCAGUAGCGGCCGAGCAUCGGAUCACGCUGGUGCACAUAUCGAGUGAUUACGUGUUCGAUGGGGAAUGUGAGCGGGCCUACCGCGAAGAUGA	-	GO:0016491//oxidoreductase activity;GO:0016853//isomerase activity	GO:0033692//cellular polysaccharide biosynthetic process	K00067//dTDP-4-dehydrorhamnose reductase [EC:1.1.1.133] K01790 dTDP-4-dehydrorhamnose 3,5-epimerase [EC:5.1.3.13]
Candidate_231	5171.3	2084.21	2.48118	1.31102	4.22189e-276	1.67596e-275	up	ATCC25795GL002352	-22.916	218 -- 268	207 -- 261	ACUGCUCGCAUGUGCUACGAGAGCCCCGCUACCUCGCCUGACCUUUGCCGC	UGACGAUCGGCGACUGGUGCGGCAGGUGGCGAUGCGGCGGACGCUGUGGAUGGUG	-	-	-	-
Candidate_231	5171.3	2084.21	2.48118	1.31102	4.22189e-276	1.67596e-275	up	ATCC25795GL002788	-22.8937	83 -- 150	516 -- 590	CGCUUGUCAAUGAUCGCCAGAACCCGGACGCCCCUGCCGCUGGCACGCCGAGAACCGUCCUGUCGACC	GCGGCCAGCGAUGGCGAGAUGGGCCGCGGGAACGUAUACCGCGAAACCGUCGAGCAGAUGGGCAAGGACGGCUGG	-	GO:0050660//flavin adenine dinucleotide binding;GO:0003995//acyl-CoA dehydrogenase activity	GO:0055114//oxidation-reduction process	K00257//[EC:1.3.99.-]
Candidate_231	5171.3	2084.21	2.48118	1.31102	4.22189e-276	1.67596e-275	up	ATCC25795GL005071	-22.8803	204 -- 236	482 -- 525	CUCGCCUGACCUUUGCCGCUACUCCCGUGGGUC	GAGUGGAGGAGAUUGCGAUGGAAUUCGGCGAGCAGGGCAGCCAG	-	GO:0016829//lyase activity	GO:0042823//pyridoxal phosphate biosynthetic process	K06215//pyridoxine biosynthesis protein [EC:4.-.-.-]
Candidate_231	5171.3	2084.21	2.48118	1.31102	4.22189e-276	1.67596e-275	up	ATCC25795GL001106	-22.8356	271 -- 309	171 -- 217	GCCACGCCGCGCCCGCCAUCGACAGCCUGAGUCACCGCG	CGGUGCGGCGGCUGCGCGUGGAGAAUCUGGCCGGUCUCAGUGGUCGU	-	GO:0016740//transferase activity	-	K03183//ubiquinone/menaquinone biosynthesis methyltransferase [EC:2.1.1.163 2.1.1.201]
Candidate_231	5171.3	2084.21	2.48118	1.31102	4.22189e-276	1.67596e-275	up	ATCC25795GL000312	-22.835	200 -- 245	361 -- 406	CCCCGCUACCUCGCCUGACCUUUGCCGCUACUCCCGUGGGUCGCUG	GGAGGCGAUCGGGGACUGGCUGGAAGAGCGGUGCGGCACCGGUGGC	-	GO:0005524//ATP binding;GO:0046316//gluconokinase activity;GO:0004765//shikimate kinase activity	GO:0005975//carbohydrate metabolic process;GO:0016310//phosphorylation	K00851//gluconokinase [EC:2.7.1.12]
Candidate_231	5171.3	2084.21	2.48118	1.31102	4.22189e-276	1.67596e-275	up	ATCC25795GL001083	-22.8015	281 -- 320	707 -- 746	CGAUGCAGUUCGCCACGCCGCGCCCGCCAUCGACAGCCUG	GCUGUGGGCGGUGCAGAGCAGCCGGUGGUGGUUGUCGGGC	GO:0016020//membrane	GO:0004377//GDP-Man:Man3GlcNAc2-PP-Dol alpha-1,2-mannosyltransferase activity;GO:0043750	GO:0009247//glycolipid biosynthetic process;GO:0006644//phospholipid metabolic process	K13669//alpha-1,2-mannosyltransferase [EC:2.4.1.-]
Candidate_231	5171.3	2084.21	2.48118	1.31102	4.22189e-276	1.67596e-275	up	ATCC25795GL001982	-22.7869	86 -- 162	1179 -- 1259	CCACCGAUUGGGCGCUUGUCAAUGAUCGCCAGAACCCGGACGCCCCUGCCGCUGGCACGCCGAGAACCGUCCUGUCG	GGUGGUCGAGGACGUUCCGGUGGUCGAGGAGCCGACGCCGGCGGAUCCGGUGGCCGAGGCGGUGGCGAAUUGGCAGGCGGC	-	GO:0003824//catalytic activity	-	K12454//CDP-paratose 2-epimerase [EC:5.1.3.10];K01198//xylan 1,4-beta-xylosidase [EC:3.2.1.37]
Candidate_231	5171.3	2084.21	2.48118	1.31102	4.22189e-276	1.67596e-275	up	ATCC25795GL000286	-22.7607	49 -- 168	739 -- 875	UGCAGACCACCGAUUGGGCGCUUGUCAAUGAUCGCCAGAACCCGGACGCCCCUGCCGCUGGCACGCCGAGAACCGUCCUGUCGACCUUGCUGGUGGGUACGCCUACCCCGCGCCGACGCG	ACGAUCUGGUGGCCGAGGUGAGCGCGACGGUGAACAUCCCGGUGAUCGCGGCCGGCGGGCUCGCGAGCGCCGAGGCGGUAUCGGAGGUUUUGGGCUUUGGGGCGGUCGCGGCAGCGGUGGGUACCGUGCUGCUGCGC	-	GO:0016491//oxidoreductase activity	-	K00459//nitronate monooxygenase [EC:1.13.12.16]
Candidate_231	5171.3	2084.21	2.48118	1.31102	4.22189e-276	1.67596e-275	up	ATCC25795GL004693	-22.7492	194 -- 287	1149 -- 1244	CAGCCUGAGUCACCGCGGAACUGCUCGCAUGUGCUACGAGAGCCCCGCUACCUCGCCUGACCUUUGCCGCUACUCCCGUGGGUCGCUGACGGAC	GUCGGUAAGGGGCACGCCGACCUGGACAGUGGUUUCACGUUGCCCUGGUUGAUGGACCGUCUCGACGGCGCCGACCCGCCGCCCAAUGAUUGCCUG	-	-	-	K01046//triacylglycerol lipase [EC:3.1.1.3]
Candidate_231	5171.3	2084.21	2.48118	1.31102	4.22189e-276	1.67596e-275	up	ATCC25795GL000439	-22.7453	80 -- 162	699 -- 782	CCACCGAUUGGGCGCUUGUCAAUGAUCGCCAGAACCCGGACGCCCCUGCCGCUGGCACGCCGAGAACCGUCCUGUCGACCUUG	GGUGGGACACCCUGCGGAUGGUGCGCGAGGCCGGUAUGGAGGUCUGCUGCGGCGGCAUCCUCGGGAUGGGCGAGACGCUGGAAC	-	GO:0004076//biotin synthase activity;GO:0005506//iron ion binding;GO:0051537//2 iron, 2 sulfur cluster binding;GO:0051539//4 iron, 4 sulfur cluster binding	GO:0009102//biotin biosynthetic process	K01012//biotin synthetase [EC:2.8.1.6]
Candidate_231	5171.3	2084.21	2.48118	1.31102	4.22189e-276	1.67596e-275	up	ATCC25795GL000777	-22.7322	198 -- 305	1056 -- 1166	CGCCGCGCCCGCCAUCGACAGCCUGAGUCACCGCGGAACUGCUCGCAUGUGCUACGAGAGCCCCGCUACCUCGCCUGACCUUUGCCGCUACUCCCGUGGGUCGCUGAC	GCGGCAUUGGUGCGGAAGCGACGGCCCAGACGCUGGCGAUGAUCGACGAGGUGCAGAAGGGCCUCGAGGAACGGAUUCGCGGCGUGUUGACGGAGUACUGGGAUGCGGCUG	-	-	-	-
Candidate_231	5171.3	2084.21	2.48118	1.31102	4.22189e-276	1.67596e-275	up	ATCC25795GL000680	-22.7262	197 -- 275	25 -- 118	CCGCGGAACUGCUCGCAUGUGCUACGAGAGCCCCGCUACCUCGCCUGACCUUUGCCGCUACUCCCGUGGGUCGCUGACG	GGCGGGAGUGAUCGGUGGGUGUGGAGGAAGCCGGGGCGGUGGCACAGGGGGAUUGGGAUCCCUGGACUCCUGCUGAGGUGGCCGGGCGACUCGC	-	-	-	-
Candidate_231	5171.3	2084.21	2.48118	1.31102	4.22189e-276	1.67596e-275	up	ATCC25795GL004290	-22.7156	203 -- 272	1172 -- 1249	CGGAACUGCUCGCAUGUGCUACGAGAGCCCCGCUACCUCGCCUGACCUUUGCCGCUACUCCCGUGGGUCG	GCCUACUACGAGCGCGAUGGUGUGCUCACCGCGGUGGUCGGCGGCGGGAUGCCCGGCAAGGUGAUGAAGGCGCGCGGC	GO:0005737//cytoplasm	GO:0050660//flavin adenine dinucleotide binding;GO:0016491//oxidoreductase activity	GO:0045454//cell redox homeostasis;GO:0055114//oxidation-reduction process	K00540//[EC:1.-.-.-];K00529//ferredoxin--NAD+ reductase [EC:1.18.1.3]
Candidate_231	5171.3	2084.21	2.48118	1.31102	4.22189e-276	1.67596e-275	up	ATCC25795GL000695	-22.7074	3 -- 128	4430 -- 4568	CCCGGACGCCCCUGCCGCUGGCACGCCGAGAACCGUCCUGUCGACCUUGCUGGUGGGUACGCCUACCCCGCGCCGACGCGAGAUAACCCGACGUACACGGCUACUUUUGACCCGGCCCUGCCGCCG	GGAACCUGCAACGACGGGGUCGGCAAGAGCCAGUGCGGCGGCACGAUCACCGUCCACUCGCCCGGCGGGGGAUCGCAGCUGCCGGGUGGCAAUGUGUUGAUCGGUAACUUCGCACUGUUCGGCGCCUCGGGCGGACGGC	-	GO:0016041//glutamate synthase (ferredoxin) activity	GO:0006807//nitrogen compound metabolic process;GO:0006537//glutamate biosynthetic process;GO:0055114//oxidation-reduction process	K00265//glutamate synthase (NADPH/NADH) large chain [EC:1.4.1.13 1.4.1.14]
Candidate_231	5171.3	2084.21	2.48118	1.31102	4.22189e-276	1.67596e-275	up	ATCC25795GL003422	-22.6999	54 -- 128	216 -- 293	CCCGGACGCCCCUGCCGCUGGCACGCCGAGAACCGUCCUGUCGACCUUGCUGGUGGGUACGCCUACCCCGCGCCG	GGGAUGCGACCCCGGACGGCUGGCUGGCCGCCCUGCAGGUCGAACUGGAACUCGCCGCCCGACGGGUCGGAGCGCGGC	-	GO:0016491//oxidoreductase activity	-	K02495//oxygen-independent coproporphyrinogen III oxidase [EC:1.3.99.22]
Candidate_231	5171.3	2084.21	2.48118	1.31102	4.22189e-276	1.67596e-275	up	ATCC25795GL000195	-22.6937	210 -- 267	221 -- 287	CUGCUCGCAUGUGCUACGAGAGCCCCGCUACCUCGCCUGACCUUUGCCGCUACUCCCG	GACGACAUCAUGACGGGGCCGAGGCAUGACCGGAGAGGACGAACAGCGGUGAUCACCGAACGAGGGC	-	-	-	-
Candidate_231	5171.3	2084.21	2.48118	1.31102	4.22189e-276	1.67596e-275	up	ATCC25795GL003504	-22.669	75 -- 149	212 -- 289	GCUUGUCAAUGAUCGCCAGAACCCGGACGCCCCUGCCGCUGGCACGCCGAGAACCGUCCUGUCGACCUUGCUGGU	CGGGCGGUAAUUGGACGGUCAACUCCGGCAACGGUCACUACGGCGGCCUGCAGUUCAAACAGGCCACCUGGAACGCCA	-	-	-	K01447//N-acetylmuramoyl-L-alanine amidase [EC:3.5.1.28]
Candidate_231	5171.3	2084.21	2.48118	1.31102	4.22189e-276	1.67596e-275	up	ATCC25795GL002403	-22.639	33 -- 152	1143 -- 1266	GGCGCUUGUCAAUGAUCGCCAGAACCCGGACGCCCCUGCCGCUGGCACGCCGAGAACCGUCCUGUCGACCUUGCUGGUGGGUACGCCUACCCCGCGCCGACGCGAGAUAACCCGACGUAC	CCGUGGAUCCACACGUGCGGGCGUUGGUUUCGGUUGCGGUCGAUCAGCGGCCUGGCUUCACCCUGCGGGGCGGAACGACCGAGGUACUGCGCGGCGUGGUCGCGCGUGGAUUGGGGAUGCGAUG	-	GO:0050660//flavin adenine dinucleotide binding;GO:0003995//acyl-CoA dehydrogenase activity	GO:0055114//oxidation-reduction process	K00249//acyl-CoA dehydrogenase [EC:1.3.99.3];K00257//[EC:1.3.99.-]
Candidate_231	5171.3	2084.21	2.48118	1.31102	4.22189e-276	1.67596e-275	up	ATCC25795GL003178	-22.6242	196 -- 267	1237 -- 1312	CUGCUCGCAUGUGCUACGAGAGCCCCGCUACCUCGCCUGACCUUUGCCGCUACUCCCGUGGGUCGCUGACGG	GAUGGGCGAGAUCGUCAUGCGCGGCAACGGAGUGAUGAAGGGCUACUACGACGACGAGGAAGGCACCCGUGACGCC	-	GO:0003824//catalytic activity	-	K00666//fatty-acyl-CoA synthase [EC:6.2.1.-]
Candidate_231	5171.3	2084.21	2.48118	1.31102	4.22189e-276	1.67596e-275	up	ATCC25795GL001609	-22.6159	210 -- 246	31 -- 79	GCCCCGCUACCUCGCCUGACCUUUGCCGCUACUCCCG	CGGGGUGAGAAGGGGCGACCAACGAUGACGCGGCGGAUGUUGACAGGGC	-	GO:0016740//transferase activity	-	K00635//diacylglycerol O-acyltransferase [EC:2.3.1.20]
Candidate_231	5171.3	2084.21	2.48118	1.31102	4.22189e-276	1.67596e-275	up	ATCC25795GL002238	-22.5936	283 -- 340	1164 -- 1223	CCGGUUGCUGAGGCGGUCUACGAUGCAGUUCGCCACGCCGCGCCCGCCAUCGACAGCC	GGUCGACGGACUCGGCCGGGGUCGAAGCUGCGGUGCUGGUGCCGGCGAAGACGCUGUCGG	GO:0005737//cytoplasm;GO:0009360//DNA polymerase III complex	GO:0003887//DNA-directed DNA polymerase activity;GO:0003677//DNA binding;GO:0008408//3'-5' exonuclease activity	GO:0006260//DNA replication	K02338//DNA polymerase III subunit beta [EC:2.7.7.7]
Candidate_231	5171.3	2084.21	2.48118	1.31102	4.22189e-276	1.67596e-275	up	ATCC25795GL002845	-22.5882	194 -- 233	982 -- 1025	GCCUGACCUUUGCCGCUACUCCCGUGGGUCGCUGACGGAC	CGGACUGGUGUCCUCGGCGGUGAUGGGCGCCGUUCUGCUGCUUG	-	-	-	K02015//iron complex transport system permease protein
Candidate_231	5171.3	2084.21	2.48118	1.31102	4.22189e-276	1.67596e-275	up	ATCC25795GL003460	-22.5791	41 -- 105	314 -- 380	CGCCGAGAACCGUCCUGUCGACCUUGCUGGUGGGUACGCCUACCCCGCGCCGACGCGAGAUAACC	GCGGCCGAAUGGACGCGGCUGGAGAAAGGCAUCGCCCAGCGGGUGAAGGCGCUGGAGCUCUAUCUGG	-	-	-	K06048//carboxylate-amine ligase [EC:6.3.-.-]
Candidate_231	5171.3	2084.21	2.48118	1.31102	4.22189e-276	1.67596e-275	up	ATCC25795GL004187	-22.5441	217 -- 321	810 -- 918	ACGAUGCAGUUCGCCACGCCGCGCCCGCCAUCGACAGCCUGAGUCACCGCGGAACUGCUCGCAUGUGCUACGAGAGCCCCGCUACCUCGCCUGACCUUUGCCGCU	UGCGGUCAGCGGGGUGGCCGGGCCGAACUGGAUGCUGAUCGGUGACGCCGCGGCAUGCGUCAACCCGCUCAACGGCGAAGGCAUCGACUACGGCCUGGAAACCGGACGA	-	GO:0016628//oxidoreductase activity, acting on the CH-CH group of donors, NAD or NADP as acceptor;GO:0000166//nucleotide binding	GO:0055114//oxidation-reduction process	K00540//[EC:1.-.-.-];K10960//geranylgeranyl reductase [EC:1.3.1.83]
Candidate_231	5171.3	2084.21	2.48118	1.31102	4.22189e-276	1.67596e-275	up	ATCC25795GL004426	-22.5392	197 -- 275	1094 -- 1178	CCGCGGAACUGCUCGCAUGUGCUACGAGAGCCCCGCUACCUCGCCUGACCUUUGCCGCUACUCCCGUGGGUCGCUGACG	GGCGAUGACGCGGCGGACGAAGCGCUCGACGAGGAGGACACCGACACCGAGGAGGAGGCCGAUGACGAGGGCGCCGAAGACGAGC	-	-	-	-
Candidate_231	5171.3	2084.21	2.48118	1.31102	4.22189e-276	1.67596e-275	up	ATCC25795GL000344	-22.5352	217 -- 248	323 -- 357	GAGCCCCGCUACCUCGCCUGACCUUUGCCGCU	CUCGGUGUGACGGUGCGGGACUGGGUCGACGGCGA	-	GO:0016787//hydrolase activity	-	K01274//D-alanyl-D-alanine dipeptidase [EC:3.4.13.-]
Candidate_231	5171.3	2084.21	2.48118	1.31102	4.22189e-276	1.67596e-275	up	ATCC25795GL001054	-22.5106	202 -- 251	817 -- 872	CGAGAGCCCCGCUACCUCGCCUGACCUUUGCCGCUACUCCCGUGGGUCGC	GUUCUCGGCAUACCUCACGAUGCAGCUACUGGAGGCGGCGGGACUGCCGCCCGGCG	GO:0005759//mitochondrial matrix	GO:0003842//1-pyrroline-5-carboxylate dehydrogenase activity;GO:0016620//oxidoreductase activity, acting on the aldehyde or oxo group of donors, NAD or NADP as acceptor	GO:0006561//proline biosynthetic process;GO:0055114//oxidation-reduction process	K00294//1-pyrroline-5-carboxylate dehydrogenase [EC:1.5.1.12]
Candidate_231	5171.3	2084.21	2.48118	1.31102	4.22189e-276	1.67596e-275	up	ATCC25795GL004470	-22.5086	218 -- 267	1704 -- 1755	CUGCUCGCAUGUGCUACGAGAGCCCCGCUACCUCGCCUGACCUUUGCCGC	GGCGGGGUGGGCACGGUGUUCGGCGCGAUCAUCGGUGGGUUGGUGCUCGGCG	GO:0016020//membrane	GO:0016787//hydrolase activity;GO:0005215//transporter activity	GO:0006810//transport	K10547//putative multiple sugar transport system permease protein
Candidate_231	5171.3	2084.21	2.48118	1.31102	4.22189e-276	1.67596e-275	up	ATCC25795GL004659	-22.5079	220 -- 248	72 -- 102	GAGCCCCGCUACCUCGCCUGACCUUUGCC	CUCGGGGCGAAAUUGAGCGCGCUGGGUGCGG	-	GO:0004871//signal transducer activity;GO:0003723//RNA binding	GO:0007165//signal transduction;GO:0006355//regulation of transcription, DNA-dependent	-
Candidate_231	5171.3	2084.21	2.48118	1.31102	4.22189e-276	1.67596e-275	up	ATCC25795GL002242	-22.507	272 -- 308	450 -- 500	CCACGCCGCGCCCGCCAUCGACAGCCUGAGUCACCGC	GGUGCCUAUCAGGUGUCGGGCGGUCUGCACGGCGUCGGCGUCUCGGUGGUG	GO:0005737//cytoplasm;GO:0005694//chromosome	GO:0003918//DNA topoisomerase (ATP-hydrolyzing) activity;GO:0005524//ATP binding	GO:0006261//DNA-dependent DNA replication;GO:0006265//DNA topological change	K02470//DNA gyrase subunit B [EC:5.99.1.3]
Candidate_231	5171.3	2084.21	2.48118	1.31102	4.22189e-276	1.67596e-275	up	ATCC25795GL002981	-22.4953	234 -- 259	299 -- 324	AUGUGCUACGAGAGCCCCGCUACCUC	UGCUGAUGCUCUCGGGGGCGAUGGGG	GO:0016020//membrane	-	GO:0006810//transport	K08166//MFS transporter, DHA2 family, methylenomycin A resistance protein
Candidate_231	5171.3	2084.21	2.48118	1.31102	4.22189e-276	1.67596e-275	up	ATCC25795GL000933	-22.4783	219 -- 340	943 -- 1065	CCGGUUGCUGAGGCGGUCUACGAUGCAGUUCGCCACGCCGCGCCCGCCAUCGACAGCCUGAGUCACCGCGGAACUGCUCGCAUGUGCUACGAGAGCCCCGCUACCUCGCCUGACCUUUGCCG	GGUCAACGGCGCCUUCAAUGCCGUGGUCGUCGAGGCCGAGGCGGCCGGCCGGUUGAUGUUCUACGGCCAGGGUGCCGGCGGCGCUCCGACCGCCUCGGCGGUGAUGGGUGAUGUGGUGAUGGC	-	GO:0050661//NADP binding;GO:0016597//amino acid binding;GO:0004412//homoserine dehydrogenase activity	GO:0009088//threonine biosynthetic process;GO:0009086//methionine biosynthetic process;GO:0009097//isoleucine biosynthetic process;GO:0055114//oxidation-reduction process	K00003//homoserine dehydrogenase [EC:1.1.1.3]
Candidate_231	5171.3	2084.21	2.48118	1.31102	4.22189e-276	1.67596e-275	up	ATCC25795GL003389	-22.4454	293 -- 315	1886 -- 1912	CAGUUCGCCACGCCGCGCCCGCC	GUCGAAUUCCGGUGCGGUGCUGGGCGG	-	-	-	-
Candidate_231	5171.3	2084.21	2.48118	1.31102	4.22189e-276	1.67596e-275	up	ATCC25795GL002846	-22.4168	47 -- 170	612 -- 744	AGUGCAGACCACCGAUUGGGCGCUUGUCAAUGAUCGCCAGAACCCGGACGCCCCUGCCGCUGGCACGCCGAGAACCGUCCUGUCGACCUUGCUGGUGGGUACGCCUACCCCGCGCCGACGCGAG	UCACCAUCCGGCUGCAGAACCCGCGGGCCUUCGACUCGAUGCGAUUCUGGGAUGCCGGUGCGCUCGACGGCCGCGGUCUGGACGGAGUGUGGGUGGUGACGCCGUUCAUCGUGGUGGGCGCGGUGUUGUGCUU	GO:0016020//membrane	-	-	K02015//iron complex transport system permease protein
Candidate_231	5171.3	2084.21	2.48118	1.31102	4.22189e-276	1.67596e-275	up	ATCC25795GL002662	-22.4127	207 -- 313	268 -- 388	GUUCGCCACGCCGCGCCCGCCAUCGACAGCCUGAGUCACCGCGGAACUGCUCGCAUGUGCUACGAGAGCCCCGCUACCUCGCCUGACCUUUGCCGCUACUCCCGUGG	CGAGCGGGUGGCAGCGGUCGCGGCCGAUGUCGAUCUGGCGGUCAGCUAUGACCCCGACCACGACGAGGCAUUUCUCGGCGGUGAGGAUGUCUCGCAGGAGAUCCGCGGCGACGAGGUCACC	-	GO:0016301//kinase activity;GO:0000166//nucleotide binding	GO:0006139//nucleobase-containing compound metabolic process	K00945//cytidylate kinase [EC:2.7.4.14]
Candidate_231	5171.3	2084.21	2.48118	1.31102	4.22189e-276	1.67596e-275	up	ATCC25795GL001114	-22.4059	208 -- 247	982 -- 1021	AGCCCCGCUACCUCGCCUGACCUUUGCCGCUACUCCCGUG	UCGGGGCGACAAGCGGUGCGGCGAUGGUCAUUUGGGGCAC	-	-	-	K08225//MFS transporter, ENTS family, enterobactin (siderophore) exporter;K08217//MFS transporter, DHA3 family, macrolide efflux protein
Candidate_231	5171.3	2084.21	2.48118	1.31102	4.22189e-276	1.67596e-275	up	ATCC25795GL002233	-22.3991	281 -- 304	707 -- 732	GCCGCGCCCGCCAUCGACAGCCUG	CGGCGCGGAGUGGUGGACAGUCGGAC	GO:0005737//cytoplasm	GO:0070043	GO:0070476//rRNA (guanine-N7)-methylation	K03501//16S rRNA (guanine527-N7)-methyltransferase [EC:2.1.1.170]
Candidate_231	5171.3	2084.21	2.48118	1.31102	4.22189e-276	1.67596e-275	up	ATCC25795GL000966	-22.3928	2 -- 128	2293 -- 2425	CCCGGACGCCCCUGCCGCUGGCACGCCGAGAACCGUCCUGUCGACCUUGCUGGUGGGUACGCCUACCCCGCGCCGACGCGAGAUAACCCGACGUACACGGCUACUUUUGACCCGGCCCUGCCGCCGC	GUUCUUGCGGGUCGGUCGCCGAGCUCGUGCGGCGGGGUUGUUGCGCACCGUCAUGCUGCGUCAUCGGGAGUCGGCCCGGCUGCGCUAUGUCGAGCCGUUCCGGGCCGAGAUCGAGCGGUUGGGGCGGUUGGUG	-	-	-	-
Candidate_231	5171.3	2084.21	2.48118	1.31102	4.22189e-276	1.67596e-275	up	ATCC25795GL001569	-22.39	59 -- 119	557 -- 620	CCCUGCCGCUGGCACGCCGAGAACCGUCCUGUCGACCUUGCUGGUGGGUACGCCUACCCCG	GGGCUGGCCACCGUGUGCCUGAACCGGCCCGAUCAGCGCAACGCCAUCAACUUGCGGAUGGGGC	-	GO:0003824//catalytic activity	-	K15866//2-(1,2-epoxy-1,2-dihydrophenyl)acetyl-CoA isomerase [EC:5.3.3.18]
Candidate_231	5171.3	2084.21	2.48118	1.31102	4.22189e-276	1.67596e-275	up	ATCC25795GL001251	-22.3749	200 -- 273	293 -- 366	GCGGAACUGCUCGCAUGUGCUACGAGAGCCCCGCUACCUCGCCUGACCUUUGCCGCUACUCCCGUGGGUCGCUG	CGCCCGAGCGGCACGUACCGUCGUAGUCAUGGUGCUGGAACAAGAAAUGGGUGCGAUGAGGGACAGCCUGGGAC	-	-	-	-
Candidate_231	5171.3	2084.21	2.48118	1.31102	4.22189e-276	1.67596e-275	up	ATCC25795GL002327	-22.339	208 -- 305	251 -- 349	CGCCGCGCCCGCCAUCGACAGCCUGAGUCACCGCGGAACUGCUCGCAUGUGCUACGAGAGCCCCGCUACCUCGCCUGACCUUUGCCGCUACUCCCGUG	GCGGGCCGGGCGGCAGAUUCGACACCAGGCUCUUCGAUGAUGCGGUGUUCCCGCGGGGCCCCAGACAUGACGGAGCGCACAGGUACUGUUCGAGGGUAC	-	-	-	-
Candidate_231	5171.3	2084.21	2.48118	1.31102	4.22189e-276	1.67596e-275	up	ATCC25795GL001504	-22.3253	196 -- 238	1424 -- 1470	ACCUCGCCUGACCUUUGCCGCUACUCCCGUGGGUCGCUGACGG	UGGAGCUCGACCUGGACCUGAGCGAUGUGGUGUUCCUGGCGACGGCC	GO:0005737//cytoplasm	GO:0004252//serine-type endopeptidase activity;GO:0005524//ATP binding;GO:0004176//ATP-dependent peptidase activity	GO:0006950//response to stress;GO:0006508//proteolysis	K01338//ATP-dependent Lon protease [EC:3.4.21.53]
Candidate_231	5171.3	2084.21	2.48118	1.31102	4.22189e-276	1.67596e-275	up	ATCC25795GL002810	-22.3252	200 -- 234	159 -- 193	CGCCUGACCUUUGCCGCUACUCCCGUGGGUCGCUG	GCGGACGGUGGGCGGCGGUGACGGUGCCCGGGGAU	-	-	-	-
Candidate_231	5171.3	2084.21	2.48118	1.31102	4.22189e-276	1.67596e-275	up	ATCC25795GL003835	-22.2774	209 -- 268	866 -- 925	ACUGCUCGCAUGUGCUACGAGAGCCCCGCUACCUCGCCUGACCUUUGCCGCUACUCCCGU	UGUGGGCCGCAUGGUGUUCGCGGUGGCGCCGUGGUGCCGGAACCGGACGAUCCGGGGGCA	-	-	-	K01467//beta-lactamase [EC:3.5.2.6];K01447//N-acetylmuramoyl-L-alanine amidase [EC:3.5.1.28];K01286//D-alanyl-D-alanine carboxypeptidase [EC:3.4.16.4]
Candidate_231	5171.3	2084.21	2.48118	1.31102	4.22189e-276	1.67596e-275	up	ATCC25795GL003836	-22.2774	209 -- 268	162 -- 221	ACUGCUCGCAUGUGCUACGAGAGCCCCGCUACCUCGCCUGACCUUUGCCGCUACUCCCGU	UGUGGGCCGCAUGGUGUUCGCGGUGGCGCCGUGGUGCCGGAACCGGACGAUCCGGGGGCA	-	-	-	-
Candidate_231	5171.3	2084.21	2.48118	1.31102	4.22189e-276	1.67596e-275	up	ATCC25795GL001422	-22.256	164 -- 184	59 -- 81	CGAUAGCCACCCCGAGUGCAG	GCAGGUCGGUGUGGGCUCGCGUC	-	GO:0003677//DNA binding	GO:0006355//regulation of transcription, DNA-dependent	-
Candidate_231	5171.3	2084.21	2.48118	1.31102	4.22189e-276	1.67596e-275	up	ATCC25795GL003973	-22.2447	213 -- 267	1049 -- 1115	CUGCUCGCAUGUGCUACGAGAGCCCCGCUACCUCGCCUGACCUUUGCCGCUACUC	GAUGAGCGUGGAGGACAUCGAGACGAUGCUCAACCGUCGCUCGGGCGUGUACGGACUCGGCGGUGAG	-	GO:0016772//transferase activity, transferring phosphorus-containing groups	GO:0044237//cellular metabolic process	K00925//acetate kinase [EC:2.7.2.1]
Candidate_231	5171.3	2084.21	2.48118	1.31102	4.22189e-276	1.67596e-275	up	ATCC25795GL004782	-22.2254	202 -- 329	1416 -- 1550	GGCGGUCUACGAUGCAGUUCGCCACGCCGCGCCCGCCAUCGACAGCCUGAGUCACCGCGGAACUGCUCGCAUGUGCUACGAGAGCCCCGCUACCUCGCCUGACCUUUGCCGCUACUCCCGUGGGUCGC	CCGCCAGGGGCGUGCCGGUGGAAGUGGUCGGGCUCGCGGGACUGCUGUCGAUACCGGAGGUCGCCGAUGUCGUGGCGAUGCUGCGGUUGGUGGUCGAUCCCACCGGCGGUCCGGCCGCGAUGCGGGUGCUCACCG	-	GO:0004386//helicase activity;GO:0004518//nuclease activity;GO:0000166//nucleotide binding	GO:0090304;GO:0006974//response to DNA damage stimulus	K03657//DNA helicase II / ATP-dependent DNA helicase PcrA [EC:3.6.4.12]
Candidate_231	5171.3	2084.21	2.48118	1.31102	4.22189e-276	1.67596e-275	up	ATCC25795GL002628	-22.2231	218 -- 340	1114 -- 1249	CCGGUUGCUGAGGCGGUCUACGAUGCAGUUCGCCACGCCGCGCCCGCCAUCGACAGCCUGAGUCACCGCGGAACUGCUCGCAUGUGCUACGAGAGCCCCGCUACCUCGCCUGACCUUUGCCGC	GGUUUUCGUGGUCGUCAGUGGUGUCGUCCAAGCGGUCUACUGGGUGCGCCAAGGUGGCGACUUCAUGCACGGCCGGGUGCUGCUGACCGCGUUGUUCCUGAUGCUCACGCCGGUGGCGGUGGUUCCGAUAACGGUG	-	-	-	K13687//arabinofuranosyltransferase [EC:2.4.2.-]
Candidate_231	5171.3	2084.21	2.48118	1.31102	4.22189e-276	1.67596e-275	up	ATCC25795GL003034	-22.2186	210 -- 246	43 -- 79	GCCCCGCUACCUCGCCUGACCUUUGCCGCUACUCCCG	CGAGGCGGUGCAGCGGGUGCGGGAUCUGUGGGAGGGC	-	GO:0016705//oxidoreductase activity, acting on paired donors, with incorporation or reduction of molecular oxygen	GO:0055114//oxidation-reduction process	K00320//coenzyme F420-dependent N5,N10-methenyltetrahydromethanopterin reductase [EC:1.5.99.11]
Candidate_231	5171.3	2084.21	2.48118	1.31102	4.22189e-276	1.67596e-275	up	ATCC25795GL002437	-22.2184	208 -- 267	1107 -- 1174	CUGCUCGCAUGUGCUACGAGAGCCCCGCUACCUCGCCUGACCUUUGCCGCUACUCCCGUG	GACGAGUUCGUCGGUGCGGCAAGGGAUCAGGGCUUGGAGGUGGCACUGGACCUGGCGUUGCAGUGCGC	-	GO:0004553//hydrolase activity, hydrolyzing O-glycosyl compounds;GO:0043169//cation binding;GO:0016757//transferase activity, transferring glycosyl groups	GO:0005978//glycogen biosynthetic process	K01238//[EC:3.2.1.-]
Candidate_231	5171.3	2084.21	2.48118	1.31102	4.22189e-276	1.67596e-275	up	ATCC25795GL000503	-22.2053	225 -- 246	1621 -- 1643	GCCCCGCUACCUCGCCUGACCU	CGAGGCGAUGGGCGGUGACUGGA	-	GO:0016798//hydrolase activity, acting on glycosyl bonds	GO:0008152//metabolic process	K01199//glucan endo-1,3-beta-D-glucosidase [EC:3.2.1.39];K01186//sialidase-1 [EC:3.2.1.18]
Candidate_231	5171.3	2084.21	2.48118	1.31102	4.22189e-276	1.67596e-275	up	ATCC25795GL002520	-22.1779	294 -- 312	496 -- 514	UUCGCCACGCCGCGCCCGC	GAUCGGUGCGGCGCGGGCG	-	GO:0016627//oxidoreductase activity, acting on the CH-CH group of donors	GO:0055114//oxidation-reduction process	K00257//[EC:1.3.99.-]
Candidate_231	5171.3	2084.21	2.48118	1.31102	4.22189e-276	1.67596e-275	up	ATCC25795GL002638	-22.1733	212 -- 237	280 -- 305	CCUCGCCUGACCUUUGCCGCUACUCC	GCAGCGGGAGGCAGACGGUGGUGAGG	-	-	-	K00287//dihydrofolate reductase [EC:1.5.1.3]
Candidate_231	5171.3	2084.21	2.48118	1.31102	4.22189e-276	1.67596e-275	up	ATCC25795GL000259	-22.1699	208 -- 323	856 -- 979	CUACGAUGCAGUUCGCCACGCCGCGCCCGCCAUCGACAGCCUGAGUCACCGCGGAACUGCUCGCAUGUGCUACGAGAGCCCCGCUACCUCGCCUGACCUUUGCCGCUACUCCCGUG	GAUGCUCGCGCGGCCGGAUAUCAAAGGGGCGCUGACCUAUUCGACCAUGGCGCAGAUGGGUUUCAUGAUGCUCACCUGCGGUCUGGGUCUCUGGGCAGCCGCGGUGAUCCACCUGAUCGGGCAC	-	-	-	K05577//NAD(P)H-quinone oxidoreductase subunit 5 [EC:1.6.5.3];K09822//hypothetical protein;K00341//NADH-quinone oxidoreductase subunit L [EC:1.6.5.3]
Candidate_231	5171.3	2084.21	2.48118	1.31102	4.22189e-276	1.67596e-275	up	ATCC25795GL002973	-22.1593	219 -- 262	37 -- 81	CGCAUGUGCUACGAGAGCCCCGCUACCUCGCCUGACCUUUGCCG	GUGUAUACGGAAAUGCAUGCGUUGUGGUCGGGCGGCUGGAUUGGC	-	GO:0004553//hydrolase activity, hydrolyzing O-glycosyl compounds;GO:0043169//cation binding	GO:0005975//carbohydrate metabolic process	K01190//beta-galactosidase [EC:3.2.1.23]
Candidate_231	5171.3	2084.21	2.48118	1.31102	4.22189e-276	1.67596e-275	up	ATCC25795GL003873	-22.1361	214 -- 267	66 -- 134	CUGCUCGCAUGUGCUACGAGAGCCCCGCUACCUCGCCUGACCUUUGCCGCUACU	GUCGAGUGAUGGAUACGGUAGCGGUGAUCACCGGUGGGGCAGGCGGUAUGGGCGUGGCGACGGCGAGGA	-	-	GO:0008152//metabolic process	K00540//[EC:1.-.-.-];K00059//3-oxoacyl-[acyl-carrier protein] reductase [EC:1.1.1.100]
Candidate_231	5171.3	2084.21	2.48118	1.31102	4.22189e-276	1.67596e-275	up	ATCC25795GL002064	-22.132	208 -- 249	695 -- 740	AGAGCCCCGCUACCUCGCCUGACCUUUGCCGCUACUCCCGUG	UCUUGGGGCUGGCGGGUGGCGUUCUGGUUGUCGGCGGUGGUGGUGC	GO:0016021//integral to membrane	GO:0022857//transmembrane transporter activity	GO:0055085//transmembrane transport	K08172//MFS transporter, MHS family, shikimate and dehydroshikimate transport protein
Candidate_231	5171.3	2084.21	2.48118	1.31102	4.22189e-276	1.67596e-275	up	ATCC25795GL002408	-22.1249	208 -- 268	1753 -- 1814	ACUGCUCGCAUGUGCUACGAGAGCCCCGCUACCUCGCCUGACCUUUGCCGCUACUCCCGUG	UGUCGAGGUGAUGGUGCACUACGUGAUGGAGUGCCUCCAGCUGAUGGCGGAGCGCGGGGCGC	-	GO:0033767	GO:0055114//oxidation-reduction process	K14520//4-hydroxyacetophenone monooxygenase [EC:1.14.13.84]
Candidate_231	5171.3	2084.21	2.48118	1.31102	4.22189e-276	1.67596e-275	up	ATCC25795GL001625	-22.1233	207 -- 269	772 -- 834	AACUGCUCGCAUGUGCUACGAGAGCCCCGCUACCUCGCCUGACCUUUGCCGCUACUCCCGUGG	UUGACGUCAUCUGGGUACGGGUUGCUGCUCGGUGCACUCGGACUGGGCGCGGUCUUGGGCGCC	-	-	-	-
Candidate_231	5171.3	2084.21	2.48118	1.31102	4.22189e-276	1.67596e-275	up	ATCC25795GL003119	-22.1217	193 -- 287	386 -- 496	CAGCCUGAGUCACCGCGGAACUGCUCGCAUGUGCUACGAGAGCCCCGCUACCUCGCCUGACCUUUGCCGCUACUCCCGUGGGUCGCUGACGGACU	GUCGAGGCCGAGGUGGUGCUGCUGACCGAGAUCCGCGAUCUGCUGGCGCAGCGUCCAGGACCGACUGUCGAGCAGCGUCUGGAUCCCGACGCACCCAAGCCCACCGCCUGA	GO:0016021//integral to membrane;GO:0005886//plasma membrane	GO:0005216//ion channel activity	GO:0006811//ion transport	K03282//large conductance mechanosensitive channel
Candidate_231	5171.3	2084.21	2.48118	1.31102	4.22189e-276	1.67596e-275	up	ATCC25795GL004523	-22.1211	20 -- 82	748 -- 814	UUGCUGGUGGGUACGCCUACCCCGCGCCGACGCGAGAUAACCCGACGUACACGGCUACUUUUG	GGCGAUCAAACCCGGCGCGGACGCGUGGCUGCUGUUGGCGAUGCUGCGAGUGAUCUUCGAUGAGAAU	-	GO:0016491//oxidoreductase activity;GO:0005488//binding	-	K00122//formate dehydrogenase [EC:1.2.1.2]
Candidate_231	5171.3	2084.21	2.48118	1.31102	4.22189e-276	1.67596e-275	up	ATCC25795GL004320	-22.1134	200 -- 317	134 -- 267	UGCAGUUCGCCACGCCGCGCCCGCCAUCGACAGCCUGAGUCACCGCGGAACUGCUCGCAUGUGCUACGAGAGCCCCGCUACCUCGCCUGACCUUUGCCGCUACUCCCGUGGGUCGCUG	GCGUCGACCGGGAUCGUGUAUCUCGGUGUCGGGUGGUGGCUGCAGAUCCGGCACGGCUACAUCAUGGGCGACACGUUGUCCCGAGUGGCGUCCACACAGGCGGUGUUGUUCAGCCGCGAUCCGCACCUGGCGGC	-	-	-	-
Candidate_231	5171.3	2084.21	2.48118	1.31102	4.22189e-276	1.67596e-275	up	ATCC25795GL004922	-22.113	219 -- 267	673 -- 721	CUGCUCGCAUGUGCUACGAGAGCCCCGCUACCUCGCCUGACCUUUGCCG	GGCGAUGCGUGAAUUGAUGCUGCGGGCGGCCGGCGCACUCGGGAUCGGC	-	-	-	K09927//hypothetical protein
Candidate_231	5171.3	2084.21	2.48118	1.31102	4.22189e-276	1.67596e-275	up	ATCC25795GL002256	-22.106	54 -- 113	1374 -- 1444	CGCUGGCACGCCGAGAACCGUCCUGUCGACCUUGCUGGUGGGUACGCCUACCCCGCGCCG	GCGCCGUGCCGGAGGUGAAGGGCAUGACACUGGCGCAAGCGACCACCGAACUGCUGGAUGCGGGCUUCGGC	-	GO:0008658//penicillin binding;GO:0005524//ATP binding;GO:0004709//MAP kinase kinase kinase activity	GO:0000186//activation of MAPKK activity;GO:0000165//MAPK cascade	K08884//serine/threonine protein kinase, bacterial [EC:2.7.11.1]
Candidate_231	5171.3	2084.21	2.48118	1.31102	4.22189e-276	1.67596e-275	up	ATCC25795GL001878	-22.1054	209 -- 221	134 -- 146	CCGCUACUCCCGU	GGCGAUGAGGGCA	GO:0005737//cytoplasm	GO:0004019//adenylosuccinate synthase activity;GO:0000287//magnesium ion binding;GO:0005525//GTP binding	GO:0044208//'de novo' AMP biosynthetic process	K01939//adenylosuccinate synthase [EC:6.3.4.4]
Candidate_231	5171.3	2084.21	2.48118	1.31102	4.22189e-276	1.67596e-275	up	ATCC25795GL000653	-22.0942	210 -- 303	326 -- 423	CCGCGCCCGCCAUCGACAGCCUGAGUCACCGCGGAACUGCUCGCAUGUGCUACGAGAGCCCCGCUACCUCGCCUGACCUUUGCCGCUACUCCCG	GGUGCGGGUGGCCAUGAUGCUCGGGGCGGUGCUGCUCAACGCGGUGAGCACGGUGCUCUACAUCGGCGCCGGACUCGGACCCGGACCGCGCGACGGGC	-	-	-	K07149//
Candidate_231	5171.3	2084.21	2.48118	1.31102	4.22189e-276	1.67596e-275	up	ATCC25795GL000447	-22.084	20 -- 106	1676 -- 1769	ACGCCGAGAACCGUCCUGUCGACCUUGCUGGUGGGUACGCCUACCCCGCGCCGACGCGAGAUAACCCGACGUACACGGCUACUUUUG	UGUUCCUCUGGCAGAACAUCUUCGGCGUCUGGCCGGUGGAUGGCGAGGUGACCGACGAGCUGCGCACCCGGCUGCAUGCCUAUGCCGAGAAAGC	-	GO:0016853//isomerase activity	-	K06044//(1-&gt;4)-alpha-D-glucan 1-alpha-D-glucosylmutase [EC:5.4.99.15]
Candidate_231	5171.3	2084.21	2.48118	1.31102	4.22189e-276	1.67596e-275	up	ATCC25795GL002683	-22.0631	33 -- 164	517 -- 653	GACCACCGAUUGGGCGCUUGUCAAUGAUCGCCAGAACCCGGACGCCCCUGCCGCUGGCACGCCGAGAACCGUCCUGUCGACCUUGCUGGUGGGUACGCCUACCCCGCGCCGACGCGAGAUAACCCGACGUAC	CUGCGACUGCUCGCCCACGAGCAGCCCGAUCUGGUGAUCUCGAGUGCGUUUGCGGCCGACUCGGCCGUGCAGGUGCCGGGCCGGCGUUGGGCGGCAUGUGUGGAACAGGCGUGGACAGGCGUUACAUUGCUGGCGUG	-	-	-	-
Candidate_231	5171.3	2084.21	2.48118	1.31102	4.22189e-276	1.67596e-275	up	ATCC25795GL001716	-22.0588	214 -- 286	282 -- 356	AGCCUGAGUCACCGCGGAACUGCUCGCAUGUGCUACGAGAGCCCCGCUACCUCGCCUGACCUUUGCCGCUACU	UCGGAUUCCUGGUGGCGCUCUCGCAUCGAUGUUCGGCGAUUGGCGCAGGAUGCGGGUCGGUGUCGUCGGCGGUGG	-	-	-	-
Candidate_231	5171.3	2084.21	2.48118	1.31102	4.22189e-276	1.67596e-275	up	ATCC25795GL001698	-22.0488	18 -- 139	532 -- 669	GAUCGCCAGAACCCGGACGCCCCUGCCGCUGGCACGCCGAGAACCGUCCUGUCGACCUUGCUGGUGGGUACGCCUACCCCGCGCCGACGCGAGAUAACCCGACGUACACGGCUACUUUUGAC	CUGCGGGUGGGCAUUCCUGAUCUGGGGUAUGGCGCUCUACCUGUGGUCGGCCGUGCUGUAUUUGAUGCAGGUGUCCAUGGUGGCGCGAUCCAUGCCGCGCGUGGCUGCGACAUCGGGGGGGCGCGGCACCGGUGGCUG	GO:0016020//membrane	GO:0016780//phosphotransferase activity, for other substituted phosphate groups	-	K00995//CDP-diacylglycerol--glycerol-3-phosphate 3-phosphatidyltransferase [EC:2.7.8.5]
Candidate_231	5171.3	2084.21	2.48118	1.31102	4.22189e-276	1.67596e-275	up	ATCC25795GL002178	-22.039	202 -- 252	741 -- 792	ACGAGAGCCCCGCUACCUCGCCUGACCUUUGCCGCUACUCCCGUGGGUCGC	UGUUCUUCCCGGGGCAGCGGGCGCGCGGUCCGGCGAUGAGUUUCAUCCGGUG	-	GO:0016702//oxidoreductase activity, acting on single donors with incorporation of molecular oxygen, incorporation of two atoms of oxygen	-	K00446//catechol 2,3-dioxygenase [EC:1.13.11.2]
Candidate_231	5171.3	2084.21	2.48118	1.31102	4.22189e-276	1.67596e-275	up	ATCC25795GL003440	-22.0237	271 -- 305	122 -- 156	CGCCGCGCCCGCCAUCGACAGCCUGAGUCACCGCG	GCGGUGUGAUCGGAAAGCUGUUGGAGCCGGGGCGC	-	-	-	-
Candidate_231	5171.3	2084.21	2.48118	1.31102	4.22189e-276	1.67596e-275	up	ATCC25795GL001838	-22.0203	269 -- 311	383 -- 427	UCGCCACGCCGCGCCCGCCAUCGACAGCCUGAGUCACCGCGGA	GGCGGUGACGGUGGCGCGGCGGUGCGUCCGACGAUCCUGGCGUCU	-	-	-	-
Candidate_231	5171.3	2084.21	2.48118	1.31102	4.22189e-276	1.67596e-275	up	ATCC25795GL004756	-22.0026	210 -- 268	512 -- 576	ACUGCUCGCAUGUGCUACGAGAGCCCCGCUACCUCGCCUGACCUUUGCCGCUACUCCCG	UGGCGGCGUAUCGGGUUGAUGGACUGUGGGGAGCGCUGGGGCGUGUUCACCGCGGGCAUGGGGGU	-	GO:0003951//NAD+ kinase activity;GO:0004143//diacylglycerol kinase activity	GO:0016310//phosphorylation;GO:0007205//protein kinase C-activating G-protein coupled receptor signaling pathway	K07029//
Candidate_231	5171.3	2084.21	2.48118	1.31102	4.22189e-276	1.67596e-275	up	ATCC25795GL001632	-21.9708	200 -- 284	42 -- 133	CCUGAGUCACCGCGGAACUGCUCGCAUGUGCUACGAGAGCCCCGCUACCUCGCCUGACCUUUGCCGCUACUCCCGUGGGUCGCUG	GGACUCGGUCGCGGAGCGAAAUUAUUGACGGUCGUGGCGUGAAAUAUGCGUGCACGGGGUACGCGAGCGUCGGCGAAAGGGAACCCGAUGAC	-	-	-	-
Candidate_231	5171.3	2084.21	2.48118	1.31102	4.22189e-276	1.67596e-275	up	ATCC25795GL001866	-21.9683	1 -- 31	52 -- 83	CGGCUACUUUUGACCCGGCCCUGCCGCCGCC	GUCGGUAAAAACUGUCCCGGGUGCGGCGGUGG	-	GO:0008839//4-hydroxy-tetrahydrodipicolinate reductase;GO:0000166//nucleotide binding	GO:0009089//lysine biosynthetic process via diaminopimelate;GO:0055114//oxidation-reduction process	K00215//dihydrodipicolinate reductase [EC:1.3.1.26]
Candidate_231	5171.3	2084.21	2.48118	1.31102	4.22189e-276	1.67596e-275	up	ATCC25795GL000063	-21.9395	3 -- 122	272 -- 409	CGCCCCUGCCGCUGGCACGCCGAGAACCGUCCUGUCGACCUUGCUGGUGGGUACGCCUACCCCGCGCCGACGCGAGAUAACCCGACGUACACGGCUACUUUUGACCCGGCCCUGCCGCCG	GCGCUCUCGGCGGCGGUGCUGAUCAUCUUCCUGGUGCUGGUGCUGGUCGGCUAUCCGGUGACGUUCGAGAUGGCCUCCGGCGGGCGCUCGCUGGGCAAGAUGGCGCUGGGACUACGGGUCGUGUCCGAUGACGGUGGU	-	-	-	-
Candidate_231	5171.3	2084.21	2.48118	1.31102	4.22189e-276	1.67596e-275	up	ATCC25795GL002817	-21.9362	203 -- 243	1185 -- 1226	CCGCUACCUCGCCUGACCUUUGCCGCUACUCCCGUGGGUCG	GGCGAUGACGCGGUGAUCGAGGUGUGCGAUGCGGGACCCGGC	GO:0016020//membrane	GO:0004871//signal transducer activity;GO:0004673//protein histidine kinase activity;GO:0000166//nucleotide binding	GO:0016310//phosphorylation;GO:0007165//signal transduction	K02484//two-component system, OmpR family, sensor kinase [EC:2.7.13.3]
Candidate_231	5171.3	2084.21	2.48118	1.31102	4.22189e-276	1.67596e-275	up	ATCC25795GL003012	-21.9278	209 -- 267	276 -- 336	CUGCUCGCAUGUGCUACGAGAGCCCCGCUACCUCGCCUGACCUUUGCCGCUACUCCCGU	GACGGGCGGACGCAUGAGUUUCCGGGCGCCGGUGGUGCUUACCGGGCGGCGCUGGGCGGUA	-	GO:0016746//transferase activity, transferring acyl groups	-	K00680//[EC:2.3.1.-];K00676//ribosomal-protein-alanine N-acetyltransferase [EC:2.3.1.128]
Candidate_231	5171.3	2084.21	2.48118	1.31102	4.22189e-276	1.67596e-275	up	ATCC25795GL003950	-21.9138	212 -- 243	1477 -- 1508	CCGCUACCUCGCCUGACCUUUGCCGCUACUCC	GGCAUGGGAGCGGUUGGGGCGCAGCGAGGAGG	-	-	-	K03316//monovalent cation:H+ antiporter, CPA1 family
Candidate_231	5171.3	2084.21	2.48118	1.31102	4.22189e-276	1.67596e-275	up	ATCC25795GL001606	-21.9016	217 -- 335	4 -- 124	UGCUGAGGCGGUCUACGAUGCAGUUCGCCACGCCGCGCCCGCCAUCGACAGCCUGAGUCACCGCGGAACUGCUCGCAUGUGCUACGAGAGCCCCGCUACCUCGCCUGACCUUUGCCGCU	GCGUCUCCGCCGGCGUACUGCGUGACGGUGGCCCGGACACGGCGACGAACCAGCGACACAUCGGGUCAUGGGCAGGGGAGAGGUAGAGAAGUGGUGGCGAUGGACCGAGCUGCAGAGGUGA	-	-	-	-
Candidate_231	5171.3	2084.21	2.48118	1.31102	4.22189e-276	1.67596e-275	up	ATCC25795GL003884	-21.8934	219 -- 268	92 -- 141	ACUGCUCGCAUGUGCUACGAGAGCCCCGCUACCUCGCCUGACCUUUGCCG	UGGCAGUGCGCAAGAUGCGGAUCGGGGUGGCCGGCGCGGGCAACGUCGGC	-	GO:0008324//cation transmembrane transporter activity;GO:0000166//nucleotide binding	GO:0006813//potassium ion transport	K03499//trk system potassium uptake protein TrkA
Candidate_231	5171.3	2084.21	2.48118	1.31102	4.22189e-276	1.67596e-275	up	ATCC25795GL002383	-21.8798	229 -- 320	547 -- 648	CGAUGCAGUUCGCCACGCCGCGCCCGCCAUCGACAGCCUGAGUCACCGCGGAACUGCUCGCAUGUGCUACGAGAGCCCCGCUACCUCGCCUG	GCGACGUUGGUCGGCAUCCGCGGGUGGGCUGCUGGUCGUCACGCACGACCGCUGGUUCCUCGACGAGGUGUGCACGGUGACCUGGGAGGUGCACGACCGGAU	-	GO:0016887//ATPase activity;GO:0005524//ATP binding	GO:0006200//ATP catabolic process	K15738//ATP-binding cassette, subfamily F, uup
Candidate_231	5171.3	2084.21	2.48118	1.31102	4.22189e-276	1.67596e-275	up	ATCC25795GL000362	-21.8709	86 -- 137	495 -- 550	UCGCCAGAACCCGGACGCCCCUGCCGCUGGCACGCCGAGAACCGUCCUGUCG	AGUCGGUCGUCGGGCCGGAUGGGGAUCGGUACACCGUCGUGGUCGGCGAGGGCAGC	-	GO:0016772//transferase activity, transferring phosphorus-containing groups	GO:0009987//cellular process	K02484//two-component system, OmpR family, sensor kinase [EC:2.7.13.3];K00936//[EC:2.7.3.-]
Candidate_231	5171.3	2084.21	2.48118	1.31102	4.22189e-276	1.67596e-275	up	ATCC25795GL000740	-21.8608	3 -- 62	805 -- 870	CCCGCGCCGACGCGAGAUAACCCGACGUACACGGCUACUUUUGACCCGGCCCUGCCGCCG	GGGCGGGGCCAGCGUCGACUAUUGGGCGGCGAUCGCCGAGACCCACAAGCUGGACCUGACGGUGGU	-	GO:0004614//phosphoglucomutase activity;GO:0000287//magnesium ion binding	GO:0005975//carbohydrate metabolic process	K01835//phosphoglucomutase [EC:5.4.2.2]
Candidate_231	5171.3	2084.21	2.48118	1.31102	4.22189e-276	1.67596e-275	up	ATCC25795GL001970	-21.8499	201 -- 243	944 -- 989	CCGCUACCUCGCCUGACCUUUGCCGCUACUCCCGUGGGUCGCU	GGCGACGAGUCAUGUUUGGUGCGGUCGACGAUGGGCACCCCGGCGA	-	-	-	-
Candidate_231	5171.3	2084.21	2.48118	1.31102	4.22189e-276	1.67596e-275	up	ATCC25795GL001914	-21.8372	210 -- 239	186 -- 216	UACCUCGCCUGACCUUUGCCGCUACUCCCG	AUGGAGCGAUGCUGGAUACCGGCCUGGGGGU	-	GO:0003824//catalytic activity	-	K01567//[EC:3.-.-.-];K00627//pyruvate dehydrogenase E2 component (dihydrolipoamide acetyltransferase) [EC:2.3.1.12]
Candidate_231	5171.3	2084.21	2.48118	1.31102	4.22189e-276	1.67596e-275	up	ATCC25795GL003399	-21.8338	218 -- 265	442 -- 490	GCUCGCAUGUGCUACGAGAGCCCCGCUACCUCGCCUGACCUUUGCCGC	CGAUGCGUACCUGCUGCGGGCGAUGGGAAUCGCGGGCUGGGCGCCGGCG	-	GO:0008060//ARF GTPase activator activity;GO:0008270//zinc ion binding	GO:0006310//DNA recombination;GO:0006281//DNA repair;GO:0032312//regulation of ARF GTPase activity	K03584//DNA repair protein RecO (recombination protein O)
Candidate_231	5171.3	2084.21	2.48118	1.31102	4.22189e-276	1.67596e-275	up	ATCC25795GL003737	-21.8327	212 -- 231	938 -- 957	CUGACCUUUGCCGCUACUCC	GGCUGGGCCCGGUGAUGAGG	GO:0016021//integral to membrane	GO:0046872//metal ion binding;GO:0043682//copper-transporting ATPase activity;GO:0005524//ATP binding;GO:0005261//cation channel activity	GO:0006754//ATP biosynthetic process;GO:0030001//metal ion transport	K12954//cation-transporting ATPase G [EC:3.6.3.-];K01552//[EC:3.6.3.-]
Candidate_231	5171.3	2084.21	2.48118	1.31102	4.22189e-276	1.67596e-275	up	ATCC25795GL002201	-21.8244	218 -- 267	93 -- 148	CUGCUCGCAUGUGCUACGAGAGCCCCGCUACCUCGCCUGACCUUUGCCGC	GAUGGGACGUGGGAGUUCAUCGGGGUCUGUUCGGCGCGGCGGGCUGGUUGUCGGCG	-	-	-	-
Candidate_231	5171.3	2084.21	2.48118	1.31102	4.22189e-276	1.67596e-275	up	ATCC25795GL003824	-21.8135	217 -- 256	2926 -- 2981	UGCUACGAGAGCCCCGCUACCUCGCCUGACCUUUGCCGCU	GCGAUGCCUGUCGGUGGCGGUGGCGAUGCUCGACAGAACAGAGCUGGAGGAGGCGA	GO:0016020//membrane	-	-	K06994//putative drug exporter of the RND superfamily
Candidate_231	5171.3	2084.21	2.48118	1.31102	4.22189e-276	1.67596e-275	up	ATCC25795GL004448	-21.7987	3 -- 79	136 -- 213	CUGGUGGGUACGCCUACCCCGCGCCGACGCGAGAUAACCCGACGUACACGGCUACUUUUGACCCGGCCCUGCCGCCG	GACCAAAGCGGAUGCGGUGCGGUGUGCGGAACUGGAGGCGCAGCUGUUCGCCGGUGACGAUCCGUGGCCACCGGCGGC	GO:0005886//plasma membrane	GO:0008999//ribosomal-protein-alanine N-acetyltransferase activity	GO:0006474//N-terminal protein amino acid acetylation	K03789//ribosomal-protein-alanine N-acetyltransferase [EC:2.3.1.128]
Candidate_231	5171.3	2084.21	2.48118	1.31102	4.22189e-276	1.67596e-275	up	ATCC25795GL002987	-21.7984	208 -- 267	598 -- 659	CUGCUCGCAUGUGCUACGAGAGCCCCGCUACCUCGCCUGACCUUUGCCGCUACUCCCGUG	GACGAGGUGAACGUGCGCGGGGUGUGGGAAGCCAGUGAGAUCGGCGAGGCCGUCGAGGGCAU	GO:0016021//integral to membrane	GO:0000155//phosphorelay sensor kinase activity;GO:0005524//ATP binding	GO:0023014//signal transduction by phosphorylation;GO:0000160//two-component signal transduction system (phosphorelay);GO:0018106//peptidyl-histidine phosphorylation	K10819//histidine kinase;K07655//two-component system, OmpR family, sensor histidine kinase PrrB [EC:2.7.13.3]
Candidate_231	5171.3	2084.21	2.48118	1.31102	4.22189e-276	1.67596e-275	up	ATCC25795GL003491	-21.7882	273 -- 309	243 -- 285	GCCACGCCGCGCCCGCCAUCGACAGCCUGAGUCACCG	CGGUGCGGCCGUGGUGCUGGUGCUCAUGUCGGGCGUGCAGGGC	-	-	-	-
Candidate_231	5171.3	2084.21	2.48118	1.31102	4.22189e-276	1.67596e-275	up	ATCC25795GL004741	-21.7871	212 -- 256	370 -- 421	UGCUACGAGAGCCCCGCUACCUCGCCUGACCUUUGCCGCUACUCC	GCGGUGCUCAAGGCCAUCGAGGUGAUCGACGAGGCGGAUCUCGGCGAUGAGG	-	-	-	-
Candidate_231	5171.3	2084.21	2.48118	1.31102	4.22189e-276	1.67596e-275	up	ATCC25795GL005057	-21.7744	219 -- 245	1034 -- 1060	CCCCGCUACCUCGCCUGACCUUUGCCG	GGGGUGUGGCGGCGCGGACUGGACGGC	-	GO:0016740//transferase activity	-	K06979//
Candidate_231	5171.3	2084.21	2.48118	1.31102	4.22189e-276	1.67596e-275	up	ATCC25795GL003427	-21.7659	203 -- 227	173 -- 198	CCUUUGCCGCUACUCCCGUGGGUCG	GGACGCGGGGGUGAGGGUGAUCCGGC	-	-	-	-
Candidate_231	5171.3	2084.21	2.48118	1.31102	4.22189e-276	1.67596e-275	up	ATCC25795GL000141	-21.7535	272 -- 308	537 -- 583	CCACGCCGCGCCCGCCAUCGACAGCCUGAGUCACCGC	GGUGCUGCGCGGCGGCGGCGACCCGACACUGUCGGCCUUCAGUGGUG	-	GO:0004185//serine-type carboxypeptidase activity	GO:0006508//proteolysis	K07259//D-alanyl-D-alanine carboxypeptidase / D-alanyl-D-alanine-endopeptidase (penicillin-binding protein 4) [EC:3.4.16.4 3.4.21.-]
Candidate_231	5171.3	2084.21	2.48118	1.31102	4.22189e-276	1.67596e-275	up	ATCC25795GL003990	-21.7472	214 -- 268	417 -- 486	ACUGCUCGCAUGUGCUACGAGAGCCCCGCUACCUCGCCUGACCUUUGCCGCUACU	UGGCAGAGCUCGGUGCACUGGUGCUCGACGAGAUACCGGGCGACGUGGCGCGUUAUGCCUUCGGCGGUGA	-	GO:0016874//ligase activity	GO:0008152//metabolic process	K00666//fatty-acyl-CoA synthase [EC:6.2.1.-]
Candidate_231	5171.3	2084.21	2.48118	1.31102	4.22189e-276	1.67596e-275	up	ATCC25795GL003225	-21.7385	54 -- 176	758 -- 896	ACCCCGAGUGCAGACCACCGAUUGGGCGCUUGUCAAUGAUCGCCAGAACCCGGACGCCCCUGCCGCUGGCACGCCGAGAACCGUCCUGUCGACCUUGCUGGUGGGUACGCCUACCCCGCGCCG	UGGGACUCCUUUGAUCUCACCCGCGAGCAGGUCGGACAGCGGGAAACAGACAUCCACCUGGCGCUGAUGGCCCACGAUGAUGCGGCCGAGGGGGUGCGGGCUCAGCUCGCCGGACGACCACCGAACUGGACGGGCCGGC	-	GO:0016853//isomerase activity	GO:0008152//metabolic process	K15866//2-(1,2-epoxy-1,2-dihydrophenyl)acetyl-CoA isomerase [EC:5.3.3.18];K01715//3-hydroxybutyryl-CoA dehydratase [EC:4.2.1.55];K15019//3-hydroxypropionyl-coenzyme A dehydratase [EC:4.2.1.116]
Candidate_231	5171.3	2084.21	2.48118	1.31102	4.22189e-276	1.67596e-275	up	ATCC25795GL001462	-21.7319	51 -- 173	471 -- 606	CCGAGUGCAGACCACCGAUUGGGCGCUUGUCAAUGAUCGCCAGAACCCGGACGCCCCUGCCGCUGGCACGCCGAGAACCGUCCUGUCGACCUUGCUGGUGGGUACGCCUACCCCGCGCCGACG	GGUCCCGUUGUCGCGACCCGCGAUGUCUACAGCUGGGAUGCAGCGAGCUUGCGGGGCACUCUCACAUCAUCAUUCGCGGCCGGCUGCGAUGGCAGGCCGGGCACUCUGACCUACCCCUUUUCGUUGGUGCGGCUGU	-	-	-	-
Candidate_231	5171.3	2084.21	2.48118	1.31102	4.22189e-276	1.67596e-275	up	ATCC25795GL001900	-21.7119	210 -- 267	473 -- 530	CUGCUCGCAUGUGCUACGAGAGCCCCGCUACCUCGCCUGACCUUUGCCGCUACUCCCG	GACUUCGUGGAAUUGGUCAUCGGGGUGAUGCGCGGUGCUGCCGAUGCCGAGCAGGGGC	-	GO:0020037//heme binding;GO:0005344//oxygen transporter activity;GO:0016491//oxidoreductase activity;GO:0005506//iron ion binding;GO:0019825//oxygen binding	GO:0015671//oxygen transport;GO:0055114//oxidation-reduction process	K00540//[EC:1.-.-.-];K14581//naphthalene 1,2-dioxygenase system ferredoxin--NAD(+) reductase component [EC:1.18.1.3];K00351//Na+-transporting NADH:ubiquinone oxidoreductase subunit F [EC:1.6.5.-];K00523//CDP-4-dehydro-6-deoxyglucose reductase [EC:1.17.1.1]
Candidate_231	5171.3	2084.21	2.48118	1.31102	4.22189e-276	1.67596e-275	up	ATCC25795GL005112	-21.7088	274 -- 308	355 -- 392	CCACGCCGCGCCCGCCAUCGACAGCCUGAGUCACC	GGUGCAGUGCCGGGUGGUGGCGACCGGCAACUCCGUGG	-	GO:0008233//peptidase activity	-	K07054//
Candidate_231	5171.3	2084.21	2.48118	1.31102	4.22189e-276	1.67596e-275	up	ATCC25795GL002891	-21.7054	45 -- 137	260 -- 375	UCGCCAGAACCCGGACGCCCCUGCCGCUGGCACGCCGAGAACCGUCCUGUCGACCUUGCUGGUGGGUACGCCUACCCCGCGCCGACGCGAGAU	AGCGGCCUCUACGUCUGCGAGAUGGUGACCGCCCGCGCCCUGGUCGAACGGCAUCCGGUCACCAUGCACAUGACCACCUUCGCCCCGGAUGAGACGCCGCGCUCGCUGCAGCUCUA	-	GO:0050660//flavin adenine dinucleotide binding;GO:0017150//tRNA dihydrouridine synthase activity	GO:0055114//oxidation-reduction process;GO:0008033//tRNA processing	K05540//tRNA-dihydrouridine synthase B [EC:1.-.-.-]
Candidate_231	5171.3	2084.21	2.48118	1.31102	4.22189e-276	1.67596e-275	up	ATCC25795GL004591	-21.6862	214 -- 259	234 -- 287	AUGUGCUACGAGAGCCCCGCUACCUCGCCUGACCUUUGCCGCUACU	UGCUGAUGCUGUUGGUGGCGAUCGGGGUGAUCGCGGGUCUGAUCGCGGCGGUGG	-	-	-	-
Candidate_231	5171.3	2084.21	2.48118	1.31102	4.22189e-276	1.67596e-275	up	ATCC25795GL003604	-21.6842	76 -- 135	8400 -- 8470	GCCAGAACCCGGACGCCCCUGCCGCUGGCACGCCGAGAACCGUCCUGUCGACCUUGCUGG	CGGUCGCGGCCUGCGCGACGGCGGCGGUGUCGGUCGAGGAGGGCGUCGACAAGAUCAAGCUGGGUAAGGCC	GO:0005835//fatty acid synthase complex	GO:0004318//enoyl-[acyl-carrier-protein] reductase (NADH) activity;GO:0018580//nitronate monooxygenase activity;GO:0000166//nucleotide binding	GO:0006633//fatty acid biosynthetic process;GO:0055114//oxidation-reduction process	K11533//fatty acid synthase, bacteria type [EC:2.3.1.-]
Candidate_231	5171.3	2084.21	2.48118	1.31102	4.22189e-276	1.67596e-275	up	ATCC25795GL004304	-21.684	219 -- 267	263 -- 311	CUGCUCGCAUGUGCUACGAGAGCCCCGCUACCUCGCCUGACCUUUGCCG	GGCCGGCCCGCGGUGCCUGCAGGGCGAGAGCGGAGAAGUGGAGUUCGGC	-	GO:0052689	-	K03929//para-nitrobenzyl esterase [EC:3.1.1.-]
Candidate_231	5171.3	2084.21	2.48118	1.31102	4.22189e-276	1.67596e-275	up	ATCC25795GL002438	-21.6823	214 -- 244	1967 -- 1997	CCCGCUACCUCGCCUGACCUUUGCCGCUACU	GGGUGGUGGGACGAGUGGUACGACGGCGAGA	-	GO:0030170//pyridoxal phosphate binding;GO:0004645//phosphorylase activity	GO:0005975//carbohydrate metabolic process	K00688//starch phosphorylase [EC:2.4.1.1]
Candidate_231	5171.3	2084.21	2.48118	1.31102	4.22189e-276	1.67596e-275	up	ATCC25795GL003033	-21.6802	210 -- 246	323 -- 359	GCCCCGCUACCUCGCCUGACCUUUGCCGCUACUCCCG	CGAGGCGGUGCAGCGGGUGCGGGAUCUGUGGGAGGGC	-	-	-	-
Candidate_231	5171.3	2084.21	2.48118	1.31102	4.22189e-276	1.67596e-275	up	ATCC25795GL005119	-21.6688	281 -- 315	2907 -- 2942	CAGUUCGCCACGCCGCGCCCGCCAUCGACAGCCUG	GUGGAGCGCGUGCAGGUGCGGCUGGUGGGUGCGGAC	-	-	-	-
Candidate_231	5171.3	2084.21	2.48118	1.31102	4.22189e-276	1.67596e-275	up	ATCC25795GL002164	-21.6682	201 -- 246	777 -- 826	GCCCCGCUACCUCGCCUGACCUUUGCCGCUACUCCCGUGGGUCGCU	CGGGUGAUGGUGGAGUGCUGGAGACGGCGCUGGACGUGCGGCACCUGUGA	-	GO:0016787//hydrolase activity	-	K01256//aminopeptidase N [EC:3.4.11.2];K05995//dipeptidase E [EC:3.4.13.21]
Candidate_231	5171.3	2084.21	2.48118	1.31102	4.22189e-276	1.67596e-275	up	ATCC25795GL000545	-21.6629	214 -- 267	42 -- 110	CUGCUCGCAUGUGCUACGAGAGCCCCGCUACCUCGCCUGACCUUUGCCGCUACU	GACCUGCGACACGGAGAACACGGGCAGCGAUCAAUGAACGCACCAAGGGGGGACGACUCGUGGCGAUGA	-	GO:0003677//DNA binding	GO:0043937//regulation of sporulation;GO:0006355//regulation of transcription, DNA-dependent	K09762//hypothetical protein
Candidate_231	5171.3	2084.21	2.48118	1.31102	4.22189e-276	1.67596e-275	up	ATCC25795GL004491	-21.6565	102 -- 162	1158 -- 1219	CCACCGAUUGGGCGCUUGUCAAUGAUCGCCAGAACCCGGACGCCCCUGCCGCUGGCACGCC	GGUUGCGGGCCCGCCGGGCAUUGGUACGGGUGCAAGGUCUGCUGGGGUUGGAGGCGGUGCGG	-	GO:0003887//DNA-directed DNA polymerase activity;GO:0003684//damaged DNA binding	GO:0006281//DNA repair	K14161//protein ImuB
Candidate_231	5171.3	2084.21	2.48118	1.31102	4.22189e-276	1.67596e-275	up	ATCC25795GL003067	-21.6406	214 -- 267	329 -- 393	CUGCUCGCAUGUGCUACGAGAGCCCCGCUACCUCGCCUGACCUUUGCCGCUACU	GACGAGCUGCGUGAGCUCUCGGAUGCGCUGUACAGCAGGCUGGUCGAUAACCGGAUGGCAGGUGA	-	GO:0016767//geranylgeranyl-diphosphate geranylgeranyltransferase activity	GO:0009058//biosynthetic process	K02291//phytoene synthase [EC:2.5.1.32]
Candidate_231	5171.3	2084.21	2.48118	1.31102	4.22189e-276	1.67596e-275	up	ATCC25795GL003250	-21.6293	215 -- 246	14 -- 48	GCCCCGCUACCUCGCCUGACCUUUGCCGCUAC	CGGCGGCGCUGUGGUGUGGGCUGCUGGCGGCGAUG	-	-	-	-
Candidate_231	5171.3	2084.21	2.48118	1.31102	4.22189e-276	1.67596e-275	up	ATCC25795GL003305	-21.6216	253 -- 303	132 -- 195	CCGCGCCCGCCAUCGACAGCCUGAGUCACCGCGGAACUGCUCGCAUGUGCU	GGCAUGGGUGGUUGCGGAUCUGGAUUCGGGCGCGGUUUUGGCGGCCAAGGACGAGUACGCACGA	-	GO:0004185//serine-type carboxypeptidase activity	-	K07258//D-alanyl-D-alanine carboxypeptidase (penicillin-binding protein 5/6) [EC:3.4.16.4]
Candidate_231	5171.3	2084.21	2.48118	1.31102	4.22189e-276	1.67596e-275	up	ATCC25795GL003094	-21.6119	214 -- 261	1015 -- 1063	GCAUGUGCUACGAGAGCCCCGCUACCUCGCCUGACCUUUGCCGCUACU	CGUUCCCGGUGUUCUCGGUGUGCGAUUCGGCCGGGCUGGCCACCGAUGA	-	GO:0016747//transferase activity, transferring acyl groups other than amino-acyl groups	-	K00626//acetyl-CoA C-acetyltransferase [EC:2.3.1.9]
Candidate_231	5171.3	2084.21	2.48118	1.31102	4.22189e-276	1.67596e-275	up	ATCC25795GL004565	-21.5917	26 -- 61	295 -- 336	CCGCGCCGACGCGAGAUAACCCGACGUACACGGCUA	GGCGCGGUUGGAGUUGCCGUUGGGUGUGGCGCGUGUGCUGAU	GO:0005886//plasma membrane	-	-	-
Candidate_231	5171.3	2084.21	2.48118	1.31102	4.22189e-276	1.67596e-275	up	ATCC25795GL004503	-21.5774	208 -- 267	389 -- 459	CUGCUCGCAUGUGCUACGAGAGCCCCGCUACCUCGCCUGACCUUUGCCGCUACUCCCGUG	GACGGCCGUUUCGAUGACCUUGUAGAUCUGGCGGUGGACCGGACGCCAUUCCCGCGGCGCGAGAUCGGCAC	-	-	-	-
Candidate_231	5171.3	2084.21	2.48118	1.31102	4.22189e-276	1.67596e-275	up	ATCC25795GL001647	-21.571	203 -- 268	2248 -- 2321	ACUGCUCGCAUGUGCUACGAGAGCCCCGCUACCUCGCCUGACCUUUGCCGCUACUCCCGUGGGUCG	UGACGAGCCCGCUCGCGGCGGUGACCGCGGGUCCGGUAAGGGUGGGCAGGGUCGGCAGAACCACGGCACCCAGC	-	GO:0016788//hydrolase activity, acting on ester bonds;GO:0003723//RNA binding;GO:0003677//DNA binding	GO:0006281//DNA repair	K06959//uncharacterized protein
Candidate_231	5171.3	2084.21	2.48118	1.31102	4.22189e-276	1.67596e-275	up	ATCC25795GL001663	-21.5698	208 -- 267	664 -- 726	CUGCUCGCAUGUGCUACGAGAGCCCCGCUACCUCGCCUGACCUUUGCCGCUACUCCCGUG	GAUGACCACGGUGCUCGAUGUCCGCGAGGCGCUGGACUGCAACUGGAAGGUGGUGAUGGACGC	-	GO:0046872//metal ion binding;GO:0016705//oxidoreductase activity, acting on paired donors, with incorporation or reduction of molecular oxygen;GO:0051536//iron-sulfur cluster binding;GO:0051213//dioxygenase activity	GO:0006725//cellular aromatic compound metabolic process	K00479//Rieske 2Fe-2S family protein;K00517//[EC:1.14.-.-]
Candidate_231	5171.3	2084.21	2.48118	1.31102	4.22189e-276	1.67596e-275	up	ATCC25795GL002636	-21.5626	2 -- 43	3896 -- 3943	ACCCGACGUACACGGCUACUUUUGACCCGGCCCUGCCGCCGC	UGGGAGGUGCCGCUGAUCGAGCUGGGCCUGGAUUCGCUGAUGGCGGUG	-	GO:0016788//hydrolase activity, acting on ester bonds;GO:0031177//phosphopantetheine binding;GO:0004314//[acyl-carrier-protein] S-malonyltransferase activity;GO:0047879	GO:0009058//biosynthetic process	K12437//polyketide synthase 13
Candidate_231	5171.3	2084.21	2.48118	1.31102	4.22189e-276	1.67596e-275	up	ATCC25795GL002927	-21.5506	194 -- 320	58 -- 196	CGAUGCAGUUCGCCACGCCGCGCCCGCCAUCGACAGCCUGAGUCACCGCGGAACUGCUCGCAUGUGCUACGAGAGCCCCGCUACCUCGCCUGACCUUUGCCGCUACUCCCGUGGGUCGCUGACGGAC	GGGACGUGACAAGAAGGAUCUGAUGGCAGGCGCAUAUGCGGAGGUGCUGGGCAGCAGCGCGAGUAUCGAGACGCGCGCCCACGAGAUGCUCGAGGCGCUGAGCGCACGGGCGGCGUCGUCGGCAUCGGCGAUCAGCCUG	-	GO:0003677//DNA binding	GO:0006351//transcription, DNA-dependent;GO:0007165//signal transduction	K07782//LuxR family transcriptional regulator
Candidate_231	5171.3	2084.21	2.48118	1.31102	4.22189e-276	1.67596e-275	up	ATCC25795GL003300	-21.4965	295 -- 340	371 -- 421	CCGGUUGCUGAGGCGGUCUACGAUGCAGUUCGCCACGCCGCGCCCG	GGCCGACGACUCCGCGCGGUACGCGACCGUCAUGGCUCCCACGCGCUGGGC	-	GO:0016491//oxidoreductase activity;GO:0005488//binding	-	K00122//formate dehydrogenase [EC:1.2.1.2]
Candidate_231	5171.3	2084.21	2.48118	1.31102	4.22189e-276	1.67596e-275	up	ATCC25795GL005070	-21.4866	210 -- 340	4 -- 141	CCGGUUGCUGAGGCGGUCUACGAUGCAGUUCGCCACGCCGCGCCCGCCAUCGACAGCCUGAGUCACCGCGGAACUGCUCGCAUGUGCUACGAGAGCCCCGCUACCUCGCCUGACCUUUGCCGCUACUCCCG	GGUCGGUGGUGGCCGGUGAGAUCAUGCGCGUGUACGAGACGGUCAGCGGUUCCGGUAACAAGGUUCAGGUCGCAGGCACAGCGGGCCGGAGCACCGCAUGAUGAUCUGGCUGGUCGUGCUGCUGGUGGUAGUGGGGGC	-	-	-	K03574//7,8-dihydro-8-oxoguanine triphosphatase [EC:3.6.1.-]
Candidate_231	5171.3	2084.21	2.48118	1.31102	4.22189e-276	1.67596e-275	up	ATCC25795GL002072	-21.483	79 -- 140	571 -- 636	UGAUCGCCAGAACCCGGACGCCCCUGCCGCUGGCACGCCGAGAACCGUCCUGUCGACCUUGC	GCUGGCGUUCUUCCUCGGCCUGCAGGGGGUGACGCUGAAGCUCAUCGGCGAGGGCGGCUCGGUCCG	-	-	-	K10544//D-xylose transport system permease protein
Candidate_231	5171.3	2084.21	2.48118	1.31102	4.22189e-276	1.67596e-275	up	ATCC25795GL002141	-21.4661	210 -- 267	497 -- 566	CUGCUCGCAUGUGCUACGAGAGCCCCGCUACCUCGCCUGACCUUUGCCGCUACUCCCG	GACGGUGUAUGCAGUGAUCGACGGGAUGCCCAUGCGCGGUCAGGAGAUGAGUGGGAACAACAGUGAGUGC	-	-	-	-
Candidate_231	5171.3	2084.21	2.48118	1.31102	4.22189e-276	1.67596e-275	up	ATCC25795GL003278	-21.4592	202 -- 312	16 -- 132	UUCGCCACGCCGCGCCCGCCAUCGACAGCCUGAGUCACCGCGGAACUGCUCGCAUGUGCUACGAGAGCCCCGCUACCUCGCCUGACCUUUGCCGCUACUCCCGUGGGUCGC	GAGCGUGCGGCAGCUCCCGGUGGGCGUCCCGGGCCGCGGCGCCCUCGGCGAACGACGCCGACAGUUCGGCGGCCAAGGCCAGCGCAUGGGCCGGGUCGGUGAUGCGGGCGCCCGGUG	-	-	-	-
Candidate_231	5171.3	2084.21	2.48118	1.31102	4.22189e-276	1.67596e-275	up	ATCC25795GL000235	-21.4441	210 -- 265	848 -- 910	GCUCGCAUGUGCUACGAGAGCCCCGCUACCUCGCCUGACCUUUGCCGCUACUCCCG	CGAAGCGUGGCACGCGAUGCUCUCGCCCGAACUGGAGGAGCUGCUGCGCCGCGGUGACCGGGC	-	-	-	-
Candidate_231	5171.3	2084.21	2.48118	1.31102	4.22189e-276	1.67596e-275	up	ATCC25795GL000546	-21.4346	214 -- 267	1103 -- 1171	CUGCUCGCAUGUGCUACGAGAGCCCCGCUACCUCGCCUGACCUUUGCCGCUACU	GACCUGCGACACGGAGAACACGGGCAGCGAUCAAUGAACGCACCAAGGGGGGACGACUCGUGGCGAUGA	-	-	-	-
Candidate_231	5171.3	2084.21	2.48118	1.31102	4.22189e-276	1.67596e-275	up	ATCC25795GL003087	-21.4149	208 -- 267	1766 -- 1828	CUGCUCGCAUGUGCUACGAGAGCCCCGCUACCUCGCCUGACCUUUGCCGCUACUCCCGUG	GAUGAGCUGCGCGGCCAACUCGACGGUGAACUCGGCGACCUGGUCGAGGCGGUGCUGGAGCGC	GO:0005618//cell wall;GO:0005737//cytoplasm;GO:0033202;GO:0005886//plasma membrane	GO:0005515//protein binding;GO:0043140//ATP-dependent 3'-5' DNA helicase activity;GO:0032564//dATP binding;GO:0003677//DNA binding;GO:0000287//magnesium ion binding;GO:0005524//ATP binding	GO:0009650//UV protection;GO:0060543//negative regulation of strand invasion;GO:0040007//growth;GO:0006268//DNA unwinding involved in replication;GO:0006302//double-strand break repair;GO:0006200//ATP catabolic process	K03657//DNA helicase II / ATP-dependent DNA helicase PcrA [EC:3.6.4.12]
Candidate_231	5171.3	2084.21	2.48118	1.31102	4.22189e-276	1.67596e-275	up	ATCC25795GL001312	-21.4044	272 -- 310	377 -- 418	CGCCACGCCGCGCCCGCCAUCGACAGCCUGAGUCACCGC	GCGGCGCGGCGCGGUCUGCGCAGGCCGUCGGUCCCGGUGGUG	GO:0005886//plasma membrane	GO:0051991;GO:0050511//undecaprenyldiphospho-muramoylpentapeptide beta-N-acetylglucosaminyltransferase activity;GO:0030246//carbohydrate binding	GO:0007049//cell cycle;GO:0008360//regulation of cell shape;GO:0051301//cell division;GO:0019277;GO:0009252//peptidoglycan biosynthetic process;GO:0030259//lipid glycosylation	K02563//UDP-N-acetylglucosamine--N-acetylmuramyl-(pentapeptide) pyrophosphoryl-undecaprenol N-acetylglucosamine transferase [EC:2.4.1.227]
Candidate_231	5171.3	2084.21	2.48118	1.31102	4.22189e-276	1.67596e-275	up	ATCC25795GL004303	-21.4017	221 -- 266	1240 -- 1286	UGCUCGCAUGUGCUACGAGAGCCCCGCUACCUCGCCUGACCUUUGC	ACGGGGUGCACUUCUGUCUGGGGGCGGCUCUGGCGCGGAUGGAGAUG	-	GO:0020037//heme binding;GO:0016705//oxidoreductase activity, acting on paired donors, with incorporation or reduction of molecular oxygen;GO:0004497//monooxygenase activity;GO:0005506//iron ion binding;GO:0009055//electron carrier activity	GO:0055114//oxidation-reduction process	K00517//[EC:1.14.-.-]
Candidate_231	5171.3	2084.21	2.48118	1.31102	4.22189e-276	1.67596e-275	up	ATCC25795GL003031	-21.3987	208 -- 264	233 -- 297	CUCGCAUGUGCUACGAGAGCCCCGCUACCUCGCCUGACCUUUGCCGCUACUCCCGUG	GGGCCAUGGUGCGGGAGCGUUUCGGGUCCAAGGAAGCGUUGUUGGAGACGGUGCUGCAGGAGUAC	-	-	-	-
Candidate_231	5171.3	2084.21	2.48118	1.31102	4.22189e-276	1.67596e-275	up	ATCC25795GL001754	-21.3793	219 -- 299	766 -- 856	GCCCGCCAUCGACAGCCUGAGUCACCGCGGAACUGCUCGCAUGUGCUACGAGAGCCCCGCUACCUCGCCUGACCUUUGCCG	CGGGCCGGUGCUGUCGGACAUCGUCUACAGCCUGGGUAACGAGCAACAGAAGCACUGGGCGACGCUGAUGGCCGAGCGCAACUGGGGCGGC	-	GO:0050660//flavin adenine dinucleotide binding;GO:0003995//acyl-CoA dehydrogenase activity	GO:0055114//oxidation-reduction process	K00257//[EC:1.3.99.-]
Candidate_231	5171.3	2084.21	2.48118	1.31102	4.22189e-276	1.67596e-275	up	ATCC25795GL002551	-21.3793	208 -- 246	534 -- 585	GCCCCGCUACCUCGCCUGACCUUUGCCGCUACUCCCGUG	CGGCGGCGGUGCGGCUGGACGGGGUGACCCAGAUGGUGAUGACGACGGGUAC	-	GO:0051536//iron-sulfur cluster binding;GO:0003824//catalytic activity	GO:0008152//metabolic process	K01012//biotin synthetase [EC:2.8.1.6]
Candidate_231	5171.3	2084.21	2.48118	1.31102	4.22189e-276	1.67596e-275	up	ATCC25795GL003380	-21.3746	110 -- 128	356 -- 375	CCCGGACGCCCCUGCCGCU	GGGCUGGCGGGGAUGAGCGA	GO:0016020//membrane	-	-	K07552//MFS transporter, DHA1 family, bicyclomycin/chloramphenicol resistance protein;K08167//MFS transporter, DHA2 family, methyl viologen resistance protein SmvA;K05557//MFS transporter, DHA2 family, integral membrane protein;K08151//MFS transporter, DHA1 family, tetracycline resistance protein
Candidate_231	5171.3	2084.21	2.48118	1.31102	4.22189e-276	1.67596e-275	up	ATCC25795GL003245	-21.3738	275 -- 308	77 -- 115	CCACGCCGCGCCCGCCAUCGACAGCCUGAGUCAC	GGUGCGGCUCGGGGAGGCGUUUGGUUGACGGUCUGGGUG	-	-	-	-
Candidate_231	5171.3	2084.21	2.48118	1.31102	4.22189e-276	1.67596e-275	up	ATCC25795GL004453	-21.3729	183 -- 237	868 -- 922	CCUCGCCUGACCUUUGCCGCUACUCCCGUGGGUCGCUGACGGACUUCGGGGGACG	GGUGUUGAUGGGGGCGGCCGAGGGCAAGUCGAUGAACUAUCUGGAGUCCCGCUGC	-	GO:0031419//cobalamin binding;GO:0050215	GO:0008152//metabolic process	K01699//propanediol dehydratase large subunit [EC:4.2.1.28]
Candidate_231	5171.3	2084.21	2.48118	1.31102	4.22189e-276	1.67596e-275	up	ATCC25795GL003770	-21.3699	2 -- 122	648 -- 785	CGCCCCUGCCGCUGGCACGCCGAGAACCGUCCUGUCGACCUUGCUGGUGGGUACGCCUACCCCGCGCCGACGCGAGAUAACCCGACGUACACGGCUACUUUUGACCCGGCCCUGCCGCCGC	GCAAGGACUACGUGAUCUUCCCGGCGCUGUCGGGACCCAACUGGAAACACACCCUCGGGGCGAACGCGGUCGCCAACCUGAUCCGCAACUACUGGGCGUAUGUGGUGAUCUUCUGCGGUCACUUCCCGGACGGCGCCG	-	GO:0004768//stearoyl-CoA 9-desaturase activity	GO:0055114//oxidation-reduction process;GO:0006629//lipid metabolic process	K00508//linoleoyl-CoA desaturase [EC:1.14.19.3]
Candidate_231	5171.3	2084.21	2.48118	1.31102	4.22189e-276	1.67596e-275	up	ATCC25795GL005135	-21.3637	202 -- 246	1164 -- 1213	GCCCCGCUACCUCGCCUGACCUUUGCCGCUACUCCCGUGGGUCGC	UGGAGCGCUCCGGCGGACUGGAGAGCAGCGACUCGGGGAAAAACUCAGCG	GO:0005829//cytosol	GO:0051287//NAD binding;GO:0010181//FMN binding;GO:0004107//chorismate synthase activity;GO:0016651//oxidoreductase activity, acting on NAD(P)H	GO:0009423//chorismate biosynthetic process;GO:0009073//aromatic amino acid family biosynthetic process;GO:0040007//growth	K01736//chorismate synthase [EC:4.2.3.5]
Candidate_231	5171.3	2084.21	2.48118	1.31102	4.22189e-276	1.67596e-275	up	ATCC25795GL004994	-21.3619	4 -- 79	127 -- 206	CUGGUGGGUACGCCUACCCCGCGCCGACGCGAGAUAACCCGACGUACACGGCUACUUUUGACCCGGCCCUGCCGCC	GGCCGCCCUGCCGGACUGGGUGCCCUAUGCGGUGCUGCUCCCCGUUGCGGCGGCGGCGCUGAUGUGGAUGGGACGGAUGG	-	-	-	-
Candidate_231	5171.3	2084.21	2.48118	1.31102	4.22189e-276	1.67596e-275	up	ATCC25795GL004098	-21.3452	77 -- 136	493 -- 557	CGCCAGAACCCGGACGCCCCUGCCGCUGGCACGCCGAGAACCGUCCUGUCGACCUUGCUG	GUGGUCGGGCCCAGCGGCAUGAUGGACGGCCAGGUCGCGGCCAUCCGGGACGGUCUGGAUGAGGC	GO:0005618//cell wall	GO:0046872//metal ion binding;GO:0004655//porphobilinogen synthase activity	GO:0006782//protoporphyrinogen IX biosynthetic process	K01698//porphobilinogen synthase [EC:4.2.1.24]
Candidate_231	5171.3	2084.21	2.48118	1.31102	4.22189e-276	1.67596e-275	up	ATCC25795GL001503	-21.3278	215 -- 256	651 -- 693	UGCUACGAGAGCCCCGCUACCUCGCCUGACCUUUGCCGCUAC	ACGAGCCCGGGCGCGAUGGCAGCAGACGGACGAGUCGGCGGUG	-	-	-	-
Candidate_231	5171.3	2084.21	2.48118	1.31102	4.22189e-276	1.67596e-275	up	ATCC25795GL002744	-21.3102	295 -- 314	316 -- 338	AGUUCGCCACGCCGCGCCCG	UCAGGUGUUGUGGCGGUGCGGGC	-	-	-	K01586//diaminopimelate decarboxylase [EC:4.1.1.20]
Candidate_231	5171.3	2084.21	2.48118	1.31102	4.22189e-276	1.67596e-275	up	ATCC25795GL002388	-21.3031	226 -- 340	1008 -- 1129	CCGGUUGCUGAGGCGGUCUACGAUGCAGUUCGCCACGCCGCGCCCGCCAUCGACAGCCUGAGUCACCGCGGAACUGCUCGCAUGUGCUACGAGAGCCCCGCUACCUCGCCUGACC	GGCCGAUCUCGACGAGUCGACUCUGGGUGCGGCGUUGAAGGAGGCCGGUGACGGCGCGGUUGCCGAGCUGCCGGCCGGCGGUGCCGACGGCAUUCUGGACCUCUUGGUGGCCAGUGGAUUGG	GO:0005737//cytoplasm	GO:0004831//tyrosine-tRNA ligase activity;GO:0003723//RNA binding;GO:0005524//ATP binding	GO:0006437//tyrosyl-tRNA aminoacylation	K01866//tyrosyl-tRNA synthetase [EC:6.1.1.1]
Candidate_231	5171.3	2084.21	2.48118	1.31102	4.22189e-276	1.67596e-275	up	ATCC25795GL002384	-21.2885	208 -- 283	62 -- 140	CUGAGUCACCGCGGAACUGCUCGCAUGUGCUACGAGAGCCCCGCUACCUCGCCUGACCUUUGCCGCUACUCCCGUG	GACCAGUGGCGCUGUGCCAUGAUGUCGGGGCAAUCGGGGGAUUGGCGCUGGUGUCUGGACUCAUACGGUAGGGGAGCAC	-	GO:0016874//ligase activity	GO:0008152//metabolic process	K03822//putative long chain acyl-CoA synthase [EC:6.2.1.-]
Candidate_231	5171.3	2084.21	2.48118	1.31102	4.22189e-276	1.67596e-275	up	ATCC25795GL000685	-21.2878	287 -- 340	59 -- 119	CCGGUUGCUGAGGCGGUCUACGAUGCAGUUCGCCACGCCGCGCCCGCCAUCGAC	GGGCAACUCGCUCCGGCUGGAAUAUUGCCGACAUCGGCGGUGUGGUGUGGCGGUUAGGCUG	-	-	-	-
Candidate_231	5171.3	2084.21	2.48118	1.31102	4.22189e-276	1.67596e-275	up	ATCC25795GL001699	-21.2811	91 -- 140	580 -- 630	UGAUCGCCAGAACCCGGACGCCCCUGCCGCUGGCACGCCGAGAACCGUCC	GCUGGUGGUCAACUCCCUGUGGGUGGGUGGCGCCGAAGCGGUGUCGGUAGG	-	-	-	-
Candidate_231	5171.3	2084.21	2.48118	1.31102	4.22189e-276	1.67596e-275	up	ATCC25795GL001700	-21.2811	91 -- 140	367 -- 417	UGAUCGCCAGAACCCGGACGCCCCUGCCGCUGGCACGCCGAGAACCGUCC	GCUGGUGGUCAACUCCCUGUGGGUGGGUGGCGCCGAAGCGGUGUCGGUAGG	GO:0005886//plasma membrane;GO:0016021//integral to membrane	-	-	-
Candidate_231	5171.3	2084.21	2.48118	1.31102	4.22189e-276	1.67596e-275	up	ATCC25795GL004822	-21.2771	104 -- 213	446 -- 560	CCCGUGGGUCGCUGACGGACUUCGGGGGACGAUAGCCACCCCGAGUGCAGACCACCGAUUGGGCGCUUGUCAAUGAUCGCCAGAACCCGGACGCCCCUGCCGCUGGCACG	GGUCAUCCCGGCUGCCCGGUGAACGCCUGCCUGCACUGGGGCGCGAUGUGGGGCCCGGCCGCGCGGGCGGACUAUGUCGAUCCGUUGGGGCUGCUGGCAGGGACACCGAUCGUGC	-	-	-	-
Candidate_231	5171.3	2084.21	2.48118	1.31102	4.22189e-276	1.67596e-275	up	ATCC25795GL002299	-21.2705	210 -- 267	1073 -- 1133	CUGCUCGCAUGUGCUACGAGAGCCCCGCUACCUCGCCUGACCUUUGCCGCUACUCCCG	GACGAGCUUCUCGACCCGGUAUCGCGCCCCGAUGGUGCGGACGAGGAGACGCCGACCUGGC	GO:0005618//cell wall;GO:0016020//membrane	-	GO:0042783;GO:0044315;GO:0044117//growth of symbiont in host;GO:0052083;GO:0052027//modulation by symbiont of host signal transduction pathway	-
Candidate_231	5171.3	2084.21	2.48118	1.31102	4.22189e-276	1.67596e-275	up	ATCC25795GL000367	-21.2684	174 -- 288	149 -- 287	ACAGCCUGAGUCACCGCGGAACUGCUCGCAUGUGCUACGAGAGCCCCGCUACCUCGCCUGACCUUUGCCGCUACUCCCGUGGGUCGCUGACGGACUUCGGGGGACGAUAGCCACC	UGUGGGACGCCCUGGACGCCACGGCGAUCGCGGCCGAGCAUGGUGUGCUCGCGGCGCAUCUGAACGGUCCGAGGUACUGGCUGAUGAGCCGUAUCGAGAAGGCGCCCGGUGCGGCCAUGCCCCGUGCCACGUUCGGUGG	-	-	-	-
Candidate_231	5171.3	2084.21	2.48118	1.31102	4.22189e-276	1.67596e-275	up	ATCC25795GL005184	-21.2625	210 -- 268	71 -- 136	ACUGCUCGCAUGUGCUACGAGAGCCCCGCUACCUCGCCUGACCUUUGCCGCUACUCCCG	UGACGGCGUUUUCGUCACCGGCGAGGCGUCGUGGGGCGGAUCGAGGACUCCGCGGCCGAGGAGGGU	-	-	-	-
Candidate_231	5171.3	2084.21	2.48118	1.31102	4.22189e-276	1.67596e-275	up	ATCC25795GL001337	-21.2586	219 -- 268	1260 -- 1315	ACUGCUCGCAUGUGCUACGAGAGCCCCGCUACCUCGCCUGACCUUUGCCG	UGACGAGCUGCUGCUCAAGGGCGGCGUGGUCUUCAGCGGAUACUGGAACAACGAGC	-	GO:0016874//ligase activity	GO:0008152//metabolic process	K01897//long-chain acyl-CoA synthetase [EC:6.2.1.3]
Candidate_231	5171.3	2084.21	2.48118	1.31102	4.22189e-276	1.67596e-275	up	ATCC25795GL000397	-21.2542	54 -- 173	403 -- 538	CCGAGUGCAGACCACCGAUUGGGCGCUUGUCAAUGAUCGCCAGAACCCGGACGCCCCUGCCGCUGGCACGCCGAGAACCGUCCUGUCGACCUUGCUGGUGGGUACGCCUACCCCGCGCCG	GGCACCACGGAUGUUCCGGCUGCCCGCCGACCGCGGUCUGCUGAACAGGAUGGGCUUCAACAACCGCGGGGCGGCGGCGCUGGCACGGCAGCUCGGCACGCACCAAUCCGAUGUCCCGAUCGGGGUGAACAUCGGC	GO:0016020//membrane	GO:0004152//dihydroorotate dehydrogenase activity	GO:0006222//UMP biosynthetic process	K00226//dihydroorotate dehydrogenase (fumarate) [EC:1.3.98.1]
Candidate_231	5171.3	2084.21	2.48118	1.31102	4.22189e-276	1.67596e-275	up	ATCC25795GL000315	-21.2532	80 -- 122	308 -- 350	CGCCCCUGCCGCUGGCACGCCGAGAACCGUCCUGUCGACCUUG	GUGGGGCAUGGUCGCCGACGGUUUCCGGCCGGAUCGCUGGGAU	GO:0005886//plasma membrane;GO:0016021//integral to membrane	-	-	K09771//hypothetical protein
Candidate_231	5171.3	2084.21	2.48118	1.31102	4.22189e-276	1.67596e-275	up	ATCC25795GL004962	-21.2391	277 -- 308	292 -- 324	CCACGCCGCGCCCGCCAUCGACAGCCUGAGUC	GGUGUGGCGCGCGGCGGCGGCCAUCGAACUCGG	-	GO:0016747//transferase activity, transferring acyl groups other than amino-acyl groups	GO:0008152//metabolic process	K00626//acetyl-CoA C-acetyltransferase [EC:2.3.1.9]
Candidate_231	5171.3	2084.21	2.48118	1.31102	4.22189e-276	1.67596e-275	up	ATCC25795GL002791	-21.2166	281 -- 340	886 -- 946	CCGGUUGCUGAGGCGGUCUACGAUGCAGUUCGCCACGCCGCGCCCGCCAUCGACAGCCUG	GGCAUCGACAUUCGUCGCGGUGCUGCUCAACGGGUUGGUGUGCGCGAUCGGUCUGUCGGGC	-	-	-	K02066//putative ABC transport system permease protein
Candidate_231	5171.3	2084.21	2.48118	1.31102	4.22189e-276	1.67596e-275	up	ATCC25795GL003457	-21.2115	107 -- 162	341 -- 398	CCACCGAUUGGGCGCUUGUCAAUGAUCGCCAGAACCCGGACGCCCCUGCCGCUGGC	GGUGAGAUGCCCGAAGAGGCGGUCAGUUGGGAGGACCUGCGGGCCGAGGCGGUGAUCG	-	GO:0008233//peptidase activity	GO:0006508//proteolysis	-
Candidate_231	5171.3	2084.21	2.48118	1.31102	4.22189e-276	1.67596e-275	up	ATCC25795GL001688	-21.2081	233 -- 341	1623 -- 1757	UCCGGUUGCUGAGGCGGUCUACGAUGCAGUUCGCCACGCCGCGCCCGCCAUCGACAGCCUGAGUCACCGCGGAACUGCUCGCAUGUGCUACGAGAGCCCCGCUACCUCG	AGGUCUCACGAAGAAUGCGCCAGCGGUGGUGCAAUUUCGCGCGCGGCGGGGCACCGGAUGCCGACGACGGUCCGCGGUGGCGCCCGUAUGACGAGCAGGACCGCGUCAAUCUGCUGAUCGGGCGCGAUGACCAGC	-	GO:0016787//hydrolase activity	-	K03929//para-nitrobenzyl esterase [EC:3.1.1.-]
[truncated: 14,410 more rows]

## Sheet: 9OHAD-CC
sRNA								Targets
sRNA	Mn_9OHAD	Mn_CC	FoldChange	Log2FC	P-Value	FDR	Style	mRNA	Energy [kcal/mol]	Position - ncRNA	Position - mRNA	Interaction - ncRNA(3'-5')	Interaction - mRNA(5'-3')	GO Component	GO Function	GO Process	KEGG
[truncated: 16,581 more rows]

## Sheet: ADD-CC
sRNA								Targets
[truncated: 14,216 more rows]

## Sheet: BNA-CC
sRNA								Targets
[truncated: 15,273 more rows]
