# Supplementary material for: RNA-Seq analysis uncovers non-coding small RNA system of Mycobacterium neoaurum in the metabolism of sterols to accumulate steroid intermediates
Source: Microb Cell Fact. 2016 Apr 25;15:64. doi: 10.1186/s12934-016-0462-2 (PMC4845491; doi:10.1186/s12934-016-0462-2)
Supplement: Supplementary file 7 — 10.1186/s12934-016-0462-2 Negative analysis results of sRNA candidates and target genes in comparable groups Mn-CC/C, Mn-9OHAD/CC, Mn-ADD/CC, and Mn-BNA/CC. [file 12934_2016_462_MOESM7_ESM.xlsx]

## Sheet: CC-C
sRNA								Targets										mRNA相关
sRNA	Mn_CC	Mn_C	FoldChange	Log2FC	P-Value	FDR	Style	TargetGene	Energy [kcal/mol]	Position - ncRNA	Position - mRNA	Interaction - ncRNA(3'-5')	Interaction - mRNA(5'-3')	GO Component	GO Function	GO Process	KEGG	Mn_CC	Mn_C	FoldChange	Log2FC	P-Value	FDR	Style
Candidate_49	2052.1	4838.35	0.424133	-1.23741	3.44672e-274	1.30876e-273	down	ATCC25795GL000092	-20.233	335 -- 388	128 -- 182	UGGCGACCGCGGCGACGGCGGCGAGGAUGGCGAGCACCCAGGACAGCGGGGGCG	ACCGCUGGCAGUCCAUUGUGCGCAUCGUUUCGCUCGCAGUCCUGGCGCCCCUCGC	-	GO:0008233//peptidase activity;GO:0016747//transferase activity, transferring acyl groups other than amino-acyl groups	GO:0006508//proteolysis	K01423//[EC:3.4.-.-]	74.557	20.2232	3.6867	1.88233	7.52523e-08	4.01318e-07	up
Candidate_31	189.265	1029.78	0.183791	-2.44386	3.07506e-145	6.44534e-145	down	ATCC25795GL000092	-20.0663	562 -- 586	492 -- 517	GGAGCCUGGCAGGGCGUGAGGCCAC	CCUCGGGCCGGACCCGUCGUUCGGUG	-	GO:0008233//peptidase activity;GO:0016747//transferase activity, transferring acyl groups other than amino-acyl groups	GO:0006508//proteolysis	K01423//[EC:3.4.-.-]	74.557	20.2232	3.6867	1.88233	7.52523e-08	4.01318e-07	up
Candidate_49	2052.1	4838.35	0.424133	-1.23741	3.44672e-274	1.30876e-273	down	ATCC25795GL000090	-20.3585	355 -- 459	704 -- 812	CGCCGCGGUGGGCGAGGCGGCCAGCAACCAGCGGUCGAUGCGCGCAUCGAGGGCAGGCGCUAGCACCAGGAUGGCGACCGCGGCGACGGCGGCGAGGAUGGCGAG	GCGGUGCGCAGCCAGGUCCGCGGCGAGGGACGCCGGUUCAUGCGUUCGAUGGCCCGGCCGAUCGAUGUUCCGCUGUUGCAUCUGCGCGGCGCGGCCGACCCCUACGUUC	-	GO:0016746//transferase activity, transferring acyl groups;GO:0016787//hydrolase activity	GO:0008152//metabolic process	K01253//microsomal epoxide hydrolase [EC:3.3.2.9];K01567//[EC:3.-.-.-];K01561//haloacetate dehalogenase [EC:3.8.1.3]	18.8288	4.63703	4.06053	2.02167	0.00441244	0.0131839	up
Candidate_129	2147.82	7790.83	0.275686	-1.8589	0	0	down	ATCC25795GL003205	-20.8338	253 -- 312	267 -- 341	GGGCCGAGAACGGGCCGCCCCCACACGAUCCCGCACCCGCACCCAGAACCGGGCCUACCG	UCCGGUUCGCCCUGGCGGUCGUGCUCUUGGUGGUGUGCACCGCGAUGGUGCUCAUGUGGUCGCGCUCGGACUGGC	-	-	-	K02488//two-component system, cell cycle response regulator	88.4845	40.7231	2.17283	1.11958	0.000151184	0.000588629	up
Candidate_49	2052.1	4838.35	0.424133	-1.23741	3.44672e-274	1.30876e-273	down	ATCC25795GL003200	-20.0011	345 -- 404	198 -- 262	GGCGCUAGCACCAGGAUGGCGACCGCGGCGACGGCGGCGAGGAUGGCGAGCACCCAGGAC	CCGCGGUGGUCAAGACCGCGCCGAAGCUGCCCGACGGCACGCCGUUCCCCACGCUGUAUUACCUG	-	-	-	K09009//hypothetical protein	18.1974	2.98768	6.09079	2.60663	0.0009397	0.00321021	up
Candidate_188	0	1551.23	0	-20	2.11719e-199	5.60306e-199	down	ATCC25795GL003213	-24.0601	51 -- 110	86 -- 149	UUGCGCACCAGGCUACUGGCGGACUAGCGACAGGCCCGGCUGCCGUGGGGGUAGGCGGUA	AGCGCCUGGCCGACCUGUACGCCACCGAUCCCGAGUUCGCCGCCGCGGCACCCGACCCCGCCAU	-	GO:0004043//L-aminoadipate-semialdehyde dehydrogenase activity;GO:0000166//nucleotide binding;GO:0016874//ligase activity	GO:0008152//metabolic process	K12421//fatty acid CoA ligase FadD9	66.5497	10.5361	6.31638	2.6591	1.54134e-10	9.86179e-10	up
Candidate_24	659.087	2390.71	0.275686	-1.8589	1.63091e-240	5.34122e-240	down	ATCC25795GL003213	-20.3348	252 -- 328	59 -- 152	ACCAGUGGCUGUCGCAGCGGGACCGGCUGCGGCGGCUACGGCUCCACGCCCGCGUUGACCUCUGGUGGCACGUAGCG	UGUUCGCCGAAAAUCUUGAUGACCAGCAGCGCCUGGCCGACCUGUACGCCACCGAUCCCGAGUUCGCCGCCGCGGCACCCGACCCCGCCAUCGC	-	GO:0004043//L-aminoadipate-semialdehyde dehydrogenase activity;GO:0000166//nucleotide binding;GO:0016874//ligase activity	GO:0008152//metabolic process	K12421//fatty acid CoA ligase FadD9	66.5497	10.5361	6.31638	2.6591	1.54134e-10	9.86179e-10	up
Candidate_79	268.05	1944.6	0.137843	-2.8589	0	0	down	ATCC25795GL003213	-20.4717	230 -- 306	2890 -- 2970	CGCGGCCGUAGCCCUGAGCAGCCUGAGCCAGAGUGGGACCGUAACUAGGAGUGGUUAGACCUCCCGGACCGGUGGAG	GCGCACGAGCAGUUCGGGCUCCCGGUCUCGGUGUUCCGCUGCGAUAUGAUCCUGGCCGAUACCAGCUACGCCGGUCAGCUC	-	GO:0004043//L-aminoadipate-semialdehyde dehydrogenase activity;GO:0000166//nucleotide binding;GO:0016874//ligase activity	GO:0008152//metabolic process	K12421//fatty acid CoA ligase FadD9	66.5497	10.5361	6.31638	2.6591	1.54134e-10	9.86179e-10	up
Candidate_79	268.05	1944.6	0.137843	-2.8589	0	0	down	ATCC25795GL003210	-23.2906	256 -- 281	961 -- 986	AGCCAGAGUGGGACCGUAACUAGGAG	UCGGCAUCAUCCUGGCGUUGAUCUUC	GO:0016021//integral to membrane	-	-	K05794//tellurite resistance protein TerC	516.812	110.356	4.68314	2.22748	2.65908e-57	5.14402e-56	up
Candidate_79	268.05	1944.6	0.137843	-2.8589	0	0	down	ATCC25795GL003220	-22.0511	310 -- 339	540 -- 571	GCGGCGCCCAUGAGUGUCACCGCCCAUGCG	CGCUGUGGGUGCUCGAUGUGCAACGGGUGCGC	-	-	-	K07226//hypothetical protein	68.4639	28.3384	2.41594	1.27259	0.000181317	0.000699871	up
Candidate_49	2052.1	4838.35	0.424133	-1.23741	3.44672e-274	1.30876e-273	down	ATCC25795GL000039	-20.0687	406 -- 444	103 -- 141	GGCGGCCAGCAACCAGCGGUCGAUGCGCGCAUCGAGGGC	CCGUCGGAUCCCGGGGUCGUCGGUUACGCCGUGCUGCCG	-	-	-	-	187.054	68.7302	2.72157	1.44444	5.05492e-12	3.50716e-11	up
Candidate_49	2052.1	4838.35	0.424133	-1.23741	3.44672e-274	1.30876e-273	down	ATCC25795GL003221	-20.5138	352 -- 388	1217 -- 1257	UGGCGACCGCGGCGACGGCGGCGAGGAUGGCGAGCAC	GCCGCUGGCCGAGCGCCGCCGCCCGGACUCCCCGCUGCGUG	-	GO:0016740//transferase activity	GO:0016310//phosphorylation;GO:0034637	K05343//maltose alpha-D-glucosyltransferase [EC:5.4.99.16];K00700//1,4-alpha-glucan branching enzyme [EC:2.4.1.18]	1169.91	469.322	2.49276	1.31775	2.35689e-57	4.59547e-56	up
Candidate_234	806.078	4873.16	0.165412	-2.59587	0	0	down	ATCC25795GL000033	-27.0069	133 -- 194	1048 -- 1110	CGGUGGACUGCGCCUGGGUGAACACCGGGAGUUGCUCGCGUUCCAGCCACAGCGUCGGCGGG	GCCAUCCUGACCGGAGUCGCCCACGACCGCAGCGAGGCCAAGGUCACCGUCGUCGGCCUGCCC	GO:0005886//plasma membrane;GO:0005618//cell wall	GO:0004072//aspartate kinase activity;GO:0016597//amino acid binding;GO:0005524//ATP binding	GO:0009088//threonine biosynthetic process;GO:0016310//phosphorylation;GO:0040007//growth;GO:0019877//diaminopimelate biosynthetic process	K00928//aspartate kinase [EC:2.7.2.4]	116.556	57.4739	2.02799	1.02005	6.80582e-05	0.000276322	up
Candidate_129	2147.82	7790.83	0.275686	-1.8589	0	0	down	ATCC25795GL000033	-23.1038	26 -- 83	1029 -- 1086	CCUGAGCGAGUUCCUUCUCGGUGAACACCUCGGCGGCGUUGGCGUACACCGCAUCCGG	GGACAUCCCCAUGGAAGACGCCAUCCUGACCGGAGUCGCCCACGACCGCAGCGAGGCC	GO:0005886//plasma membrane;GO:0005618//cell wall	GO:0004072//aspartate kinase activity;GO:0016597//amino acid binding;GO:0005524//ATP binding	GO:0009088//threonine biosynthetic process;GO:0016310//phosphorylation;GO:0040007//growth;GO:0019877//diaminopimelate biosynthetic process	K00928//aspartate kinase [EC:2.7.2.4]	116.556	57.4739	2.02799	1.02005	6.80582e-05	0.000276322	up
Candidate_131	0	463.951	0	-20	4.53104e-80	7.23862e-80	down	ATCC25795GL000036	-23.8329	92 -- 133	2642 -- 2688	UCGCCAGUUGCGAGCUCGCGGCUGCCACGUGUCGCAAGGCCA	AGCGGUAAGACGCUCGCGCACGUCGACGAUCUGCACAGCUUCCCGGU	-	GO:0016853//isomerase activity;GO:0043169//cation binding	GO:0005975//carbohydrate metabolic process	K05343//maltose alpha-D-glucosyltransferase [EC:5.4.99.16]	2178.39	608.375	3.58066	1.84023	7.8158e-180	4.38129e-178	up
Candidate_105	0	4980.66	0	-20	0	0	down	ATCC25795GL000036	-20.1812	137 -- 164	1594 -- 1623	CUGUCACGCCUACCACGACCAGCUUCCC	GGCAGAGGAUGACGUCGGCUGGUCGGAGGG	-	GO:0016853//isomerase activity;GO:0043169//cation binding	GO:0005975//carbohydrate metabolic process	K05343//maltose alpha-D-glucosyltransferase [EC:5.4.99.16]	2178.39	608.375	3.58066	1.84023	7.8158e-180	4.38129e-178	up
Candidate_147	0	1704.79	0	-20	8.40937e-214	2.42116e-213	down	ATCC25795GL003234	-26.3549	180 -- 252	248 -- 326	CUCUCGCAGGCCCGCCACGAACAUCUCGUACACUUCGGCCAUAUCACCGGCGAUCACCACGGCCGCCGGGUUG	GAGAAUGCCAUGGCGCUGACGGUGGCCGGACUGCUGGAGCCGGCCCGGGCGGCCUUCGAGUGGUGCCGGACGGCCCAAC	-	GO:0003824//catalytic activity	GO:0008152//metabolic process	-	54.1884	23.8848	2.26874	1.18189	0.00182934	0.00593692	up
Candidate_24	659.087	2390.71	0.275686	-1.8589	1.63091e-240	5.34122e-240	down	ATCC25795GL003232	-21.1143	104 -- 128	1047 -- 1073	CGGCGCCGCCAGCGACGGGCCCACG	GCCGGGCGGGCGCGCUGCCCGAGGUGC	-	GO:0016740//transferase activity	GO:0009058//biosynthetic process	K15521//D-inositol-3-phosphate glycosyltransferase [EC:2.4.1.250]	145.605	47.7024	3.05236	1.60992	2.74211e-11	1.84038e-10	up
Candidate_197	1892.65	171.631	11.0275	3.46303	0	0	up	ATCC25795GL000052	-21.2173	423 -- 468	488 -- 535	AGCGCGAGCCGUGGCACCGUACCGCGCGGGGGUAGCCGCUCCACUC	UCGCGCAGCGCCGCGGCGGUGGUGCGCUCACUCAACGGCCGGGGUGAG	GO:0005622//intracellular	GO:0003700//sequence-specific DNA binding transcription factor activity;GO:0043565//sequence-specific DNA binding;GO:0000156//phosphorelay response regulator activity	GO:0035556//intracellular signal transduction;GO:0000160//two-component signal transduction system (phosphorelay);GO:0006355//regulation of transcription, DNA-dependent	K02479//two-component system, NarL family, response regulator;K07695//two-component system, NarL family, response regulator DevR	116.294	241.507	0.481537	-1.05428	8.09349e-14	6.1235e-13	down
Candidate_53	9060.23	1369.34	6.61647	2.72606	0	0	up	ATCC25795GL000051	-20.8257	114 -- 148	326 -- 365	CGGGUCGGCGGCCGGGGUGGGCUCCGGCGGUGGUG	GCCCUCGCCGACGGCGCACUACCCGAGGCCCGGCCACGAC	GO:0016021//integral to membrane	GO:0000155//phosphorelay sensor kinase activity;GO:0046983//protein dimerization activity;GO:0005524//ATP binding	GO:0023014//signal transduction by phosphorylation;GO:0000160//two-component signal transduction system (phosphorelay)	K07681//two-component system, NarL family, vancomycin resistance sensor histidine kinase VraS [EC:2.7.13.3];K02480//two-component system, NarL family, sensor kinase [EC:2.7.13.3];K11617//two-component system, NarL family, sensor histidine kinase LiaS [EC:2.7.13.3]	105.791	228.952	0.462068	-1.11382	3.97989e-14	3.07242e-13	down
Candidate_116	3743.15	905.17	4.13529	2.04799	0	0	up	ATCC25795GL000051	-20.3768	2 -- 50	247 -- 296	GCAGUGCCGCGACGACAGCAGCGGUCACGUCCGGCGGCGGGGCGGGCGC	CGUCAACGGGCCGGAGAAGCUCGUGCGGGCCGCCGCCGACGCCGCCCGCG	GO:0016021//integral to membrane	GO:0000155//phosphorelay sensor kinase activity;GO:0046983//protein dimerization activity;GO:0005524//ATP binding	GO:0023014//signal transduction by phosphorylation;GO:0000160//two-component signal transduction system (phosphorelay)	K07681//two-component system, NarL family, vancomycin resistance sensor histidine kinase VraS [EC:2.7.13.3];K02480//two-component system, NarL family, sensor kinase [EC:2.7.13.3];K11617//two-component system, NarL family, sensor histidine kinase LiaS [EC:2.7.13.3]	105.791	228.952	0.462068	-1.11382	3.97989e-14	3.07242e-13	down
Candidate_213	2839.85	468.227	6.0651	2.60053	0	0	up	ATCC25795GL000051	-20.1426	50 -- 142	182 -- 283	UGGGGGUGUAGGUGCGGGUGAUGCCCUUCCAGCGGGGGUUGUGGUCCCAGUCGUGCUGGAUCUGUUCCGGGCUCUUCGGCGUGCCAACGGUGG	GCCGCCCAACGCACCGAACGGGUCAUCGCCGCCCUCGACACCAUCUCGCGGGCGCUGGUGCAGACCGUCAACGGGCCGGAGAAGCUCGUGCGGGCCGCCGCC	GO:0016021//integral to membrane	GO:0000155//phosphorelay sensor kinase activity;GO:0046983//protein dimerization activity;GO:0005524//ATP binding	GO:0023014//signal transduction by phosphorylation;GO:0000160//two-component signal transduction system (phosphorelay)	K07681//two-component system, NarL family, vancomycin resistance sensor histidine kinase VraS [EC:2.7.13.3];K02480//two-component system, NarL family, sensor kinase [EC:2.7.13.3];K11617//two-component system, NarL family, sensor histidine kinase LiaS [EC:2.7.13.3]	105.791	228.952	0.462068	-1.11382	3.97989e-14	3.07242e-13	down
Candidate_113	2915.66	755.43	3.85961	1.94845	2.72527e-282	1.11566e-281	up	ATCC25795GL000050	-20.7872	379 -- 400	1045 -- 1067	CAAGCGGUGGCAGCGGCAGCAG	GUUCGCCACCAUCGCCGGUUGUC	-	GO:0046872//metal ion binding;GO:0047516	GO:0055114//oxidation-reduction process	K00086//1,3-propanediol dehydrogenase [EC:1.1.1.202]	133.248	342.925	0.388564	-1.36378	1.66476e-26	1.84545e-25	down
Candidate_26	3538.26	1069.53	3.30824	1.72606	1.67463e-288	7.07665e-288	up	ATCC25795GL000050	-30.5421	142 -- 172	539 -- 571	GGCGGCGACCCCAUGGCGGGAGAAGAGCCCU	CCGCCGCUGGUGGUGCUGCCCUCCACCUCGGGA	-	GO:0046872//metal ion binding;GO:0047516	GO:0055114//oxidation-reduction process	K00086//1,3-propanediol dehydrogenase [EC:1.1.1.202]	133.248	342.925	0.388564	-1.36378	1.66476e-26	1.84545e-25	down
Candidate_105	0	4980.66	0	-20	0	0	down	ATCC25795GL003241	-22.5344	117 -- 137	493 -- 513	CCUCUUCCCGCUGCCGCGCUG	GGAUGAAGGGUAUGGCGCGAU	-	-	-	-	99.8138	15.5903	6.40232	2.67859	3.45996e-15	2.78434e-14	up
Candidate_221	1940.17	879.7	2.20549	1.1411	1.20593e-83	1.95032e-83	up	ATCC25795GL001103	-20.6199	236 -- 258	1334 -- 1357	UGGCCAGUCGGGCGUCGGGUAGG	ACCGGUCAGUCCAGCAGCCCGUCC	-	-	-	-	18.1157	55.2828	0.327692	-1.60959	1.77745e-06	8.51278e-06	down
Candidate_249	6771.94	1116.54	6.0651	2.60053	0	0	up	ATCC25795GL001103	-20.884	227 -- 267	1238 -- 1278	GACCACUGGCUCCACCACGGCGUGCUGCUCAACGACGGGUG	CUGUUGCGCCGACUGGCCCGCGCCGAGGAGUUGCUGCCUGC	-	-	-	-	18.1157	55.2828	0.327692	-1.60959	1.77745e-06	8.51278e-06	down
Candidate_85	4162.66	1887.41	2.20549	1.1411	2.61772e-177	6.3504e-177	up	ATCC25795GL001103	-25.6459	242 -- 285	1183 -- 1226	CCGCGUCGCGUAGCCCCGUUGUAGACGCCGGUGGGCGAUGUGGG	GGCGCAGUGCAACGCGGCUCGGGCGGCCACCCAGCUCUACACCC	-	-	-	-	18.1157	55.2828	0.327692	-1.60959	1.77745e-06	8.51278e-06	down
Candidate_98	2114.05	0	error	20	1.57038e-246	5.27486e-246	up	ATCC25795GL001103	-20.0332	173 -- 214	217 -- 260	GUGUGCGGGGCCGGCCGAUGUAACAGCGGUGGCAGCAGGACC	CGCGCGCCCCGAAUGGCUCGACGAGCUCGACACCACCGUCCUGG	-	-	-	-	18.1157	55.2828	0.327692	-1.60959	1.77745e-06	8.51278e-06	down
Candidate_113	2915.66	755.43	3.85961	1.94845	2.72527e-282	1.11566e-281	up	ATCC25795GL000061	-20.1587	440 -- 480	1483 -- 1523	CACGAGCCGAAGGAUGGGUUCCAGCGGCGGUAGCAGCGCAG	GUGCUUGCCCUGACCGCUGCGGUCGUCGUCAUCGUCGCGUU	-	-	-	K08167//MFS transporter, DHA2 family, methyl viologen resistance protein SmvA	38.8356	91.753	0.423263	-1.24038	2.43863e-07	1.25966e-06	down
Candidate_116	3743.15	905.17	4.13529	2.04799	0	0	up	ATCC25795GL000061	-21.5698	160 -- 198	557 -- 595	AGUGCCAGGCUGCCCAGGACGACCGCGACGAUGACCGCG	UCGCGGUUCCGAUCCUGUUACCGCUGCUGAUCCUGGCGC	-	-	-	K08167//MFS transporter, DHA2 family, methyl viologen resistance protein SmvA	38.8356	91.753	0.423263	-1.24038	2.43863e-07	1.25966e-06	down
Candidate_197	1892.65	171.631	11.0275	3.46303	0	0	up	ATCC25795GL000061	-23.3463	176 -- 297	1040 -- 1173	AGCCAUAGUCGCACCGCAAGGACCAGGACGAGUAGUGUAAGCCCAGGCAGCAGCGGCGUCCAGACGGCUAGGACUGGCGGCGUCACCCACAGCCAUAGCCACGCGACCCGUAGAAGUAGAGG	UCGUGUUCGGUCUGGUGUUCGUGGCCGCGGGCUUCAUCAUGAUUCUGUUGUUCCGCCACGACCUGUCGGUGACGGCGGUCAUCGUGUCGUUCCUGGUCCUCGAGCUGGGUGUCGGCGUGUCGCAGACCAUCUCC	-	-	-	K08167//MFS transporter, DHA2 family, methyl viologen resistance protein SmvA	38.8356	91.753	0.423263	-1.24038	2.43863e-07	1.25966e-06	down
Candidate_100	1195.14	0	error	20	1.5552e-161	3.45306e-161	up	ATCC25795GL000061	-20.9959	94 -- 122	498 -- 530	CCCGGGCAGCACCGCAUGCGAGACCGCGU	GGGCCCGAUCGUCGGCGGCGCGCUGCUGGAGCA	-	-	-	K08167//MFS transporter, DHA2 family, methyl viologen resistance protein SmvA	38.8356	91.753	0.423263	-1.24038	2.43863e-07	1.25966e-06	down
Candidate_10	4668.53	1814.38	2.57307	1.36349	1.45684e-265	5.37596e-265	up	ATCC25795GL000061	-21.8584	128 -- 178	1491 -- 1546	GGGCGGCGACGCCAGCCGAGUGGGCAGGGCGGUGACCGGCGGCGUGGGGCG	CCUGACCGCUGCGGUCGUCGUCAUCGUCGCGUUCCGGCGCACACCGCAAGCCCCGC	-	-	-	K08167//MFS transporter, DHA2 family, methyl viologen resistance protein SmvA	38.8356	91.753	0.423263	-1.24038	2.43863e-07	1.25966e-06	down
Candidate_98	2114.05	0	error	20	1.57038e-246	5.27486e-246	up	ATCC25795GL000061	-23.9952	3 -- 28	873 -- 900	GCAGCAACUAGCCGUAGAAGAGGAAG	CGUCGGUUUGAUCGGCUUCAUCUUCUUC	-	-	-	K08167//MFS transporter, DHA2 family, methyl viologen resistance protein SmvA	38.8356	91.753	0.423263	-1.24038	2.43863e-07	1.25966e-06	down
Candidate_166	4362.4	1249.25	3.49203	1.80406	0	0	up	ATCC25795GL000061	-20.4646	384 -- 439	1493 -- 1550	ACUGGUGGCCCGCAGCGCCAGGGCGUCGAGGGCGUCGGCGCGGCGUUGGGCGUGGG	UGACCGCUGCGGUCGUCGUCAUCGUCGCGUUCCGGCGCACACCGCAAGCCCCGCACCC	-	-	-	K08167//MFS transporter, DHA2 family, methyl viologen resistance protein SmvA	38.8356	91.753	0.423263	-1.24038	2.43863e-07	1.25966e-06	down
Candidate_43	3728.29	1423.54	2.61902	1.38903	8.9642e-219	2.6389e-218	up	ATCC25795GL001114	-20.5314	516 -- 534	639 -- 657	GACCGGCUAGACGCGCUCC	CUGGCCGAUCUGCGCGAGG	-	-	-	K08225//MFS transporter, ENTS family, enterobactin (siderophore) exporter;K08217//MFS transporter, DHA3 family, macrolide efflux protein	10.6026	46.7067	0.227004	-2.13921	1.68511e-07	8.78715e-07	down
Candidate_235	4954.36	1036.79	4.77856	2.25658	0	0	up	ATCC25795GL001114	-27.2492	400 -- 493	579 -- 686	GACUAGCCGGCGAUGGUCCUCCGUGCAGCUCGGCCGCUUCUGGCUCUCAGCCGGAUGAUGUGCUACAAGGCGCCGUGCCGCGUGUAGUAGCACC	CUGAUCGCCACCGGGCCGGUCGCGCGACCCGGUGAAGUCCCCCGGGAGAAGACACACGUCCUGGCCGAUCUGCGCGAGGGAUUCCGCUUCAUGGUGCGCACACCGUGG	-	-	-	K08225//MFS transporter, ENTS family, enterobactin (siderophore) exporter;K08217//MFS transporter, DHA3 family, macrolide efflux protein	10.6026	46.7067	0.227004	-2.13921	1.68511e-07	8.78715e-07	down
Candidate_231	5171.3	2084.21	2.48118	1.31102	4.22189e-276	1.67596e-275	up	ATCC25795GL001114	-22.4059	208 -- 247	982 -- 1021	AGCCCCGCUACCUCGCCUGACCUUUGCCGCUACUCCCGUG	UCGGGGCGACAAGCGGUGCGGCGAUGGUCAUUUGGGGCAC	-	-	-	K08225//MFS transporter, ENTS family, enterobactin (siderophore) exporter;K08217//MFS transporter, DHA3 family, macrolide efflux protein	10.6026	46.7067	0.227004	-2.13921	1.68511e-07	8.78715e-07	down
Candidate_166	4362.4	1249.25	3.49203	1.80406	0	0	up	ATCC25795GL001114	-20.8457	214 -- 257	1153 -- 1198	GGUGACGGCGCCGCCGGGUUUCCCGGGCCCGACGCACCGCCACG	CCAUCUUCCUGGCGGCCGGGGUGGGCCCGGUGCUGCUCGGUGGUGC	-	-	-	K08225//MFS transporter, ENTS family, enterobactin (siderophore) exporter;K08217//MFS transporter, DHA3 family, macrolide efflux protein	10.6026	46.7067	0.227004	-2.13921	1.68511e-07	8.78715e-07	down
Candidate_90	1717.16	778.585	2.20549	1.1411	3.04396e-74	4.69128e-74	up	ATCC25795GL000068	-25.0032	193 -- 260	9 -- 94	GGCCGGGCUACCUCUAGGCGUUUACUGUCAGGCUGGUCGAUGGAGGCGGGUGUUACUGGCGCGGCUGG	CCGGCCUGAAUAUCGACGGCGACGCCGCACAUGACGCCGCACAGCACGAGCUCCUCAAACCGAUCUAUCCCAGACCGUCGCUGACC	-	-	-	-	9.94789	22.0491	0.45117	-1.14826	0.0165073	0.0422578	down
Candidate_215	3252.91	1311.04	2.48118	1.31102	2.24539e-174	5.29994e-174	up	ATCC25795GL000068	-20.0237	242 -- 310	403 -- 483	GCGGCAGGCCUGCGUAGGUCGGCACGGCGGUGGUAUCCGGCAGGCCCGGCACGAUCUCGAAGUUCAGCU	CGCCCUUGACCCCAUUCCGGGCCGCACCGCCACCGAACUGGCCGUCGCCGCCGGCGCCGCGCGUCCCGAACUUCGGGUCGA	-	-	-	-	9.94789	22.0491	0.45117	-1.14826	0.0165073	0.0422578	down
Candidate_68	2063.44	0	error	20	3.5026e-242	1.16162e-241	up	ATCC25795GL000068	-24.2358	402 -- 458	69 -- 127	GCUGGGCGGCUCCACAGCGACUGGCUCGCGAAGUGGUCCGACGAGCUGCUCGGCGAC	CGAUCUAUCCCAGACCGUCGCUGACCGACCGCCUGACGGGCUGGAUCGACGAGUUGCUG	-	-	-	-	9.94789	22.0491	0.45117	-1.14826	0.0165073	0.0422578	down
Candidate_248	0	1042.11	0	-20	2.94827e-148	6.38386e-148	down	ATCC25795GL001115	-21.5447	101 -- 176	323 -- 406	GGGUCCCCAGCACCAGGCGCCAGCCGAGCGGGUCUACCGCGGUGCUGAUGUCCUGACGGCGCAACGGGUGCCUCUG	CUCAGUGCGGUGUUCGUGGUCGGCGGGUUGGUGGCGCGCGAGAUCCCCGGUGUCAACGACUACAUCCGCGAUGUGCUGGAGUAC	GO:0016020//membrane	GO:0008233//peptidase activity	GO:0006508//proteolysis	K07052//	283.093	103.888	2.72498	1.44624	1.85502e-17	1.65178e-16	up
Candidate_79	268.05	1944.6	0.137843	-2.8589	0	0	down	ATCC25795GL001115	-22.2873	274 -- 320	276 -- 325	CCGCCCAUGCGUAGCGCGGCCGUAGCCCUGAGCAGCCUGAGCCAGAG	GGCGGAUGCGUCGCCCCGUCAUCACCGGAACGGCGAUCGGACUCGGGCUC	GO:0016020//membrane	GO:0008233//peptidase activity	GO:0006508//proteolysis	K07052//	283.093	103.888	2.72498	1.44624	1.85502e-17	1.65178e-16	up
Candidate_49	2052.1	4838.35	0.424133	-1.23741	3.44672e-274	1.30876e-273	down	ATCC25795GL000072	-29.6859	357 -- 387	847 -- 882	GGCGACCGCGGCGACGGCGGCGAGGAUGGCG	CUGCUGGCGCUGCUGUUGCCCUACACCACCUACCGU	GO:0016021//integral to membrane	GO:0015171//amino acid transmembrane transporter activity	GO:0003333//amino acid transmembrane transport	K11738//L-asparagine permease	21.9719	4.22396	5.20172	2.37899	0.00059321	0.00210223	up
Candidate_129	2147.82	7790.83	0.275686	-1.8589	0	0	down	ATCC25795GL003263	-21.4744	252 -- 282	1300 -- 1335	CCGCACCCGCACCCAGAACCGGGCCUACCGA	GGCGAUGGGUUUCGUGGGUCCUGAGCGCGAGGGGCU	-	-	-	-	66.6809	27.5551	2.41991	1.27495	0.000214977	0.00082017	up
Candidate_106	833.047	2266.29	0.367582	-1.44386	8.11015e-162	1.81612e-161	down	ATCC25795GL004286	-21.2461	155 -- 195	380 -- 423	AGCUUCCCCAACCGCUACGCGUAAAACCACUCGCCCCGGCC	UCGAUGUGGUGGUGGCCAAUGCCGGUGUGCUGAGCUGGGGCCGG	-	GO:0004316//3-oxoacyl-[acyl-carrier-protein] reductase (NADPH) activity;GO:0033702;GO:0000166//nucleotide binding	GO:0055114//oxidation-reduction process	K00540//[EC:1.-.-.-];K00100//[EC:1.1.1.-]	177.474	4.3132	41.1467	5.3627	1.25002e-41	1.92698e-40	up
Candidate_52	15736.6	6564.39	2.39727	1.26139	0	0	up	ATCC25795GL004287	-20.4723	235 -- 278	313 -- 368	CGGUGGGUCUACGGGUGGGACUCGCGGCUCGGGUGGCUUGGCUG	GCAUGCCCAGCUCGACAUGCUCACCCUGGUGAGCCGAGCCUUCCACUCCGACCGAC	-	GO:0004587//ornithine-oxo-acid transaminase activity;GO:0030170//pyridoxal phosphate binding	GO:0008152//metabolic process	K00819//ornithine--oxo-acid transaminase [EC:2.6.1.13]	134.159	394.873	0.339753	-1.55744	7.80733e-36	1.05517e-34	down
Candidate_222	855.304	0	error	20	1.47998e-125	2.80982e-125	up	ATCC25795GL004287	-23.3989	55 -- 71	852 -- 868	CGCACCACGGCCUGCAC	GUGUGGUGCCGGACGUG	-	GO:0004587//ornithine-oxo-acid transaminase activity;GO:0030170//pyridoxal phosphate binding	GO:0008152//metabolic process	K00819//ornithine--oxo-acid transaminase [EC:2.6.1.13]	134.159	394.873	0.339753	-1.55744	7.80733e-36	1.05517e-34	down
Candidate_7	1994.86	602.999	3.30824	1.72606	1.60926e-163	3.66632e-163	up	ATCC25795GL004287	-20.1509	208 -- 283	1005 -- 1091	CGGCCUGGCACCAACGACGUGUGGCGUAAGCCCGGGCUUAUAGUCCGCUCGCCGCGUGACGACCGGACCGACUGGC	GCUCGACCGUGGUGUCGAUGUUGCGCACCGGCGAAUACCAGGCCCGGUCAACCGAACUCGGCGCACGGCUGCAUGCAAGGUUGCCCG	-	GO:0004587//ornithine-oxo-acid transaminase activity;GO:0030170//pyridoxal phosphate binding	GO:0008152//metabolic process	K00819//ornithine--oxo-acid transaminase [EC:2.6.1.13]	134.159	394.873	0.339753	-1.55744	7.80733e-36	1.05517e-34	down
Candidate_190	4063.8	1754.84	2.31576	1.21149	3.35067e-191	8.44111e-191	up	ATCC25795GL004287	-21.7666	352 -- 387	891 -- 926	CGCCGUCGCGGGGAGCCGCAGCGUGCCACGACCGGC	GCGGCGGUGUCCUUCCGCUGUCCGCGGUGGUGGCCG	-	GO:0004587//ornithine-oxo-acid transaminase activity;GO:0030170//pyridoxal phosphate binding	GO:0008152//metabolic process	K00819//ornithine--oxo-acid transaminase [EC:2.6.1.13]	134.159	394.873	0.339753	-1.55744	7.80733e-36	1.05517e-34	down
Candidate_14	4788.24	2171.05	2.20549	1.1411	1.12216e-203	3.06257e-203	up	ATCC25795GL004287	-22.0125	252 -- 289	279 -- 318	AGCCGUGGCGCGGUAGUGGAAGCAGUGGCGGGGCGACG	UCGGCCACCGCCAUCCGCUGAUCAUCGCCGCCGCGCAUGC	-	GO:0004587//ornithine-oxo-acid transaminase activity;GO:0030170//pyridoxal phosphate binding	GO:0008152//metabolic process	K00819//ornithine--oxo-acid transaminase [EC:2.6.1.13]	134.159	394.873	0.339753	-1.55744	7.80733e-36	1.05517e-34	down
Candidate_131	0	463.951	0	-20	4.53104e-80	7.23862e-80	down	ATCC25795GL004283	-23.373	33 -- 65	602 -- 635	UGCGCUGGCCGGCUUCGGCGGCGCCAGCCUGCC	ACGCGCCCGGGCGAAGUAUGCUGCGGUCGGACGG	GO:0005622//intracellular	GO:0003700//sequence-specific DNA binding transcription factor activity;GO:0043565//sequence-specific DNA binding;GO:0000156//phosphorelay response regulator activity	GO:0035556//intracellular signal transduction;GO:0000160//two-component signal transduction system (phosphorelay);GO:0006355//regulation of transcription, DNA-dependent	K11618//two-component system, NarL family, response regulator LiaR;K02479//two-component system, NarL family, response regulator	38.3792	8.5066	4.5117	2.17367	1.90348e-05	8.15092e-05	up
Candidate_134	884.564	2406.44	0.367582	-1.44386	1.05423e-171	2.44431e-171	down	ATCC25795GL001120	-20.4479	287 -- 315	509 -- 537	GGCUGGGCCGCUGGCGUUGACGGUGGCAG	CCGACCCGGUCGCCGCGACCGCCACCGUC	-	-	-	-	76.8919	20.3351	3.78123	1.91886	3.02664e-08	1.66263e-07	up
Candidate_77	1888.4	380.544	4.96235	2.31102	5.66589e-229	1.76722e-228	up	ATCC25795GL000521	-28.2087	481 -- 531	307 -- 358	GCGGCGGCGAAGAACAGGCUGCCGUAGUCGGCGAAGGCGGGGUCGGACAGG	CGCCGCCGCCACCGCACUGGCCGAUGAUGUCGCCGCCCGCCUCGGCCUGCAC	-	GO:0000166//nucleotide binding;GO:0004303//estradiol 17-beta-dehydrogenase activity	GO:0055114//oxidation-reduction process	K00044//estradiol 17beta-dehydrogenase [EC:1.1.1.62];K03366//(R,R)-butanediol dehydrogenase / diacetyl reductase [EC:1.1.1.4 1.1.1.303];K00059//3-oxoacyl-[acyl-carrier protein] reductase [EC:1.1.1.100]	14.2893	34.4663	0.414589	-1.27025	0.00129713	0.00432056	down
Candidate_70	24704.8	8372.83	2.95059	1.561	0	0	up	ATCC25795GL000521	-20.9111	205 -- 231	300 -- 326	GGCUACGGCGGCGGCACGGGCGGGACC	CCGAUGCCGCCGCCGCCACCGCACUGG	-	GO:0000166//nucleotide binding;GO:0004303//estradiol 17-beta-dehydrogenase activity	GO:0055114//oxidation-reduction process	K00044//estradiol 17beta-dehydrogenase [EC:1.1.1.62];K03366//(R,R)-butanediol dehydrogenase / diacetyl reductase [EC:1.1.1.4 1.1.1.303];K00059//3-oxoacyl-[acyl-carrier protein] reductase [EC:1.1.1.100]	14.2893	34.4663	0.414589	-1.27025	0.00129713	0.00432056	down
Candidate_17	1771.46	401.602	4.41098	2.1411	3.27187e-195	8.48743e-195	up	ATCC25795GL002135	-24.3758	140 -- 230	63 -- 155	GGCUGGUGCUUAGCUAGCGACUGGAGUGGGAGCAAGUCGCCAGCCAGUGGGUCGCCACAGCCCCUAGACAGCCACCUCUGCGUGCCGUAGC	CCGACCUGGUCGGAAGAGCUGACCUACGAGCCCGUCGCAUGAGCGAGGACAUCCGCGGCGUCGCGAUCAUCGGAGCAGGAUUCGCCGGCAUCG	-	GO:0033767	GO:0055114//oxidation-reduction process	K00492//[EC:1.14.13.-];K03379//cyclohexanone monooxygenase [EC:1.14.13.22];K00540//[EC:1.-.-.-]	14.5732	29.5678	0.492875	-1.02071	0.0106666	0.028959	down
Candidate_181	2667.73	1209.59	2.20549	1.1411	2.60889e-114	4.88235e-114	up	ATCC25795GL002135	-22.2331	171 -- 197	1 -- 27	CCGACAACCUGACGCAGCUCUUCCACU	GGCUGGCGGACUCGUUGGUGAAGGUGA	-	GO:0033767	GO:0055114//oxidation-reduction process	K00492//[EC:1.14.13.-];K03379//cyclohexanone monooxygenase [EC:1.14.13.22];K00540//[EC:1.-.-.-]	14.5732	29.5678	0.492875	-1.02071	0.0106666	0.028959	down
Candidate_213	2839.85	468.227	6.0651	2.60053	0	0	up	ATCC25795GL002135	-24.9683	46 -- 156	255 -- 380	CGCGACGACGUCCUUGGGGGUGUAGGUGCGGGUGAUGCCCUUCCAGCGGGGGUUGUGGUCCCAGUCGUGCUGGAUCUGUUCCGGGCUCUUCGGCGUGCCAACGGUGGACAU	GCGCUGCCUGCGAUAUUCCCUCGCGGCUGUACUCCUACAGCUUCGCCCCCAAUCCCGACUGGUCGCACACCUAUUCCGGCAGCGCCGAGAUCCUGCAGUACAUCAACCGUAUGGUCGACACCUGUG	-	GO:0033767	GO:0055114//oxidation-reduction process	K00492//[EC:1.14.13.-];K03379//cyclohexanone monooxygenase [EC:1.14.13.22];K00540//[EC:1.-.-.-]	14.5732	29.5678	0.492875	-1.02071	0.0106666	0.028959	down
Candidate_255	0	1436.12	0	-20	2.49574e-188	6.22746e-188	down	ATCC25795GL002962	-29.0868	7 -- 35	15 -- 43	CCGUCCCCCGCGUCAUCGCGGCUGCCCCG	GGCGGGGGGUUGCGGUGCGGCGGCGGGGC	-	GO:0003676//nucleic acid binding;GO:0008168//methyltransferase activity	GO:0006351//transcription, DNA-dependent;GO:0032259//methylation	K00599//[EC:2.1.1.-]	43.4506	6.75834	6.42917	2.68463	1.97872e-07	1.0264e-06	up
Candidate_105	0	4980.66	0	-20	0	0	down	ATCC25795GL002962	-20.6426	112 -- 139	18 -- 48	CCCCUCUUCCCGCUGCCGCGCUGGCAGC	GGGGGGUUGCGGUGCGGCGGCGGGGCUGUUG	-	GO:0003676//nucleic acid binding;GO:0008168//methyltransferase activity	GO:0006351//transcription, DNA-dependent;GO:0032259//methylation	K00599//[EC:2.1.1.-]	43.4506	6.75834	6.42917	2.68463	1.97872e-07	1.0264e-06	up
Candidate_75	487.151	1767.05	0.275686	-1.8589	2.70075e-178	6.61304e-178	down	ATCC25795GL002962	-20.2631	182 -- 216	15 -- 49	CGGCCUUCUUCAGCGACGCCAACGCCUCGUCGAUA	GGCGGGGGGUUGCGGUGCGGCGGCGGGGCUGUUGU	-	GO:0003676//nucleic acid binding;GO:0008168//methyltransferase activity	GO:0006351//transcription, DNA-dependent;GO:0032259//methylation	K00599//[EC:2.1.1.-]	43.4506	6.75834	6.42917	2.68463	1.97872e-07	1.0264e-06	up
Candidate_231	5171.3	2084.21	2.48118	1.31102	4.22189e-276	1.67596e-275	up	ATCC25795GL002136	-20.5486	210 -- 267	659 -- 720	CUGCUCGCAUGUGCUACGAGAGCCCCGCUACCUCGCCUGACCUUUGCCGCUACUCCCG	GAUGCGCGACAACAUCGUCGCGAUGGGGGUCAACGAGGAGCGGCUGUACCAGGCGAUGCGGC	-	GO:0016491//oxidoreductase activity;GO:0046914//transition metal ion binding	GO:0055114//oxidation-reduction process	-	26.4552	71.0872	0.372151	-1.42604	5.74521e-07	2.90678e-06	down
Candidate_17	1771.46	401.602	4.41098	2.1411	3.27187e-195	8.48743e-195	up	ATCC25795GL002136	-21.5157	54 -- 72	845 -- 863	CCACUUGUACUGGCCGCAG	GGUGAAGGUGACCGGCGUC	-	GO:0016491//oxidoreductase activity;GO:0046914//transition metal ion binding	GO:0055114//oxidation-reduction process	-	26.4552	71.0872	0.372151	-1.42604	5.74521e-07	2.90678e-06	down
Candidate_63	2286.63	0	error	20	3.95589e-261	1.41978e-260	up	ATCC25795GL002136	-20.9301	264 -- 328	419 -- 484	GCUGCCGAGCCGGCGCGACGACUAGUACAGCCGCCUGUUCCGGUUCCUGGAGCCAGAGUUCGGGU	CGAAGUGGCCCUCGACGGCGCGCUGAUCAAGUUCAUCACCGACGAGGUCAAGGACCCGGUGGCCCA	-	GO:0016491//oxidoreductase activity;GO:0046914//transition metal ion binding	GO:0055114//oxidation-reduction process	-	26.4552	71.0872	0.372151	-1.42604	5.74521e-07	2.90678e-06	down
Candidate_20	677.008	1841.79	0.367582	-1.44386	7.14812e-132	1.40813e-131	down	ATCC25795GL004296	-20.2467	287 -- 305	794 -- 812	AUGUUGGCCGACCAGCGGG	UACAACUGGCUGGUCGCCC	-	GO:0005506//iron ion binding;GO:0051539//4 iron, 4 sulfur cluster binding;GO:0003824//catalytic activity	GO:0018189//pyrroloquinoline quinone biosynthetic process	K06139//pyrroloquinoline quinone biosynthesis protein E	2046.34	784.63	2.60803	1.38296	2.0244e-107	6.70227e-106	up
Candidate_43	3728.29	1423.54	2.61902	1.38903	8.9642e-219	2.6389e-218	up	ATCC25795GL004291	-20.376	147 -- 174	45 -- 79	CACGUGCGGAUGGUGCGUGUGUGGUGGG	GUGCGCGCCCGCCGCGCUUUUCGAACGCACUACCC	-	-	-	K04750//PhnB protein	19.2456	49.5744	0.388216	-1.36507	5.05058e-05	0.000207621	down
Candidate_3	2856.67	575.668	4.96235	2.31102	0	0	up	ATCC25795GL004291	-20.8937	160 -- 185	172 -- 198	GCGCCACAACGCGCGGACGUGGGUCU	CGCGGCCCGGUUGCGCGCCCGCCUGGA	-	-	-	K04750//PhnB protein	19.2456	49.5744	0.388216	-1.36507	5.05058e-05	0.000207621	down
Candidate_114	2884.32	1207.19	2.38928	1.25658	1.2957e-144	2.69423e-144	up	ATCC25795GL004291	-20.0843	466 -- 496	562 -- 599	CUGGCGGGCGCCGUAGUGGCAGCUGGGGUGC	GGCCGGCCGUGGCGCCACCGUCGAGCGCCAACCCUACG	-	-	-	K04750//PhnB protein	19.2456	49.5744	0.388216	-1.36507	5.05058e-05	0.000207621	down
Candidate_254	1556.18	0	error	20	1.19743e-196	3.13726e-196	up	ATCC25795GL004291	-20.4994	175 -- 192	917 -- 938	CUCCGCCACCCGCUCGGC	GGGGCGGUGGGCGUCGAAGCCG	-	-	-	K04750//PhnB protein	19.2456	49.5744	0.388216	-1.36507	5.05058e-05	0.000207621	down
Candidate_20	677.008	1841.79	0.367582	-1.44386	7.14812e-132	1.40813e-131	down	ATCC25795GL002955	-23.8848	141 -- 270	19 -- 156	UGACCAGUCGCUCGUCGUCCACGAGCUACGCCACCUGUUGGGCGGCUGGCUAUGGUCCCGCAUGAAGGCCCCGCUUACAGAUGCGGCCAAGCCACGGCUAUAGCGCCGCCGGUCGACCCUGAGCCACUAG	GCUGGUCGGCAUGCCCGUGGUGUUGGGCCGGGUCGGCAUGGGCAACCCGAGAUUGGUCACCGUCACCGCGCGACCCCGGCGAAUGGCUCGUCGGUCGGCACGAUCUCCUUGCCCAGCGGCAUCAGCGAGACCGGGAUC	GO:0005737//cytoplasm	GO:0003677//DNA binding	GO:0006355//regulation of transcription, DNA-dependent	K03704//cold shock protein (beta-ribbon, CspA family)	209.769	74.2123	2.82661	1.49907	4.64289e-14	3.54542e-13	up
Candidate_207	5655.26	2564.17	2.20549	1.1411	3.14466e-240	1.01716e-239	up	ATCC25795GL002958	-23.4818	97 -- 152	492 -- 547	GGCCGACCAGCCGCGCCGCGUCAGGAUUGUCACCGAUGGCGUACAGAUAGCGACCG	CCGCUGAUCGGCCCGGCUCUCGACCGUCUGCAGCACGGCCGCCGCGUGGCGCUGGC	-	-	GO:0009987//cellular process	-	25.7978	52.9959	0.486789	-1.03863	0.000537421	0.00192109	down
Candidate_202	4638.8	647.168	7.16784	2.84154	0	0	up	ATCC25795GL002958	-21.8242	136 -- 202	1386 -- 1462	GGCACCCCGAGCUGAUCGGCGACGGUCUGCAGGGUCGAUCGGCCCGCGAUCCCGUAGGCCAGCACGG	UCGCGGGCCUCGGCUUUCGGCCGCUCCGAGUCGGUGCUGCAGCUGGCCUGGGUGCUCGGUGGGGCGACCGGUGUGCU	-	-	GO:0009987//cellular process	-	25.7978	52.9959	0.486789	-1.03863	0.000537421	0.00192109	down
Candidate_207	5655.26	2564.17	2.20549	1.1411	3.14466e-240	1.01716e-239	up	ATCC25795GL004289	-22.4884	129 -- 174	280 -- 327	GUCGUCAGUCCCGCUGUGGGUAGGCCGACCAGCCGCGCCGCGUCAG	CGGCAGGCGUGGGUGAACAUCCCAGAGGUGGUCAGCGCGGCGACGGUC	GO:0005622//intracellular	GO:0003700//sequence-specific DNA binding transcription factor activity;GO:0043565//sequence-specific DNA binding	GO:0006355//regulation of transcription, DNA-dependent	K03719//Lrp/AsnC family transcriptional regulator, leucine-responsive regulatory protein;K03718//Lrp/AsnC family transcriptional regulator, regulator for asnA, asnC and gidA	10.4557	33.9344	0.308116	-1.69845	0.000106741	0.000423614	down
Candidate_249	6771.94	1116.54	6.0651	2.60053	0	0	up	ATCC25795GL002163	-20.1106	204 -- 267	666 -- 749	GACCACUGGCUCCACCACGGCGUGCUGCUCAACGACGGGUGACGGGCUGCUUAGCGCUGCUGGU	CUGUGAUCGAGGACCGGCCGCUGCCUGACCCAGCUGACGACGAUGUUGUGGAGAUGUUGCCCGCGCCAGGAACCGUGACGAUCA	-	-	-	-	5.14901	16.7384	0.307616	-1.7008	0.0064554	0.0184927	down
Candidate_69	965.904	0	error	20	1.20213e-137	2.46061e-137	up	ATCC25795GL002163	-24.0357	1 -- 49	676 -- 729	CCGGCCGCCGACGGAUGGAACAUAUCGGCGGAGAACAACACCUCGGGCG	GGACCGGCCGCUGCCUGACCCAGCUGACGACGAUGUUGUGGAGAUGUUGCCCGC	-	-	-	-	5.14901	16.7384	0.307616	-1.7008	0.0064554	0.0184927	down
Candidate_70	24704.8	8372.83	2.95059	1.561	0	0	up	ATCC25795GL002163	-20.9883	395 -- 441	668 -- 721	CACUAGUUCACGGCCGCAUCGGUGGGCCGCCUCCACAGCUUCUCUAC	GUGAUCGAGGACCGGCCGCUGCCUGACCCAGCUGACGACGAUGUUGUGGAGAUG	-	-	-	-	5.14901	16.7384	0.307616	-1.7008	0.0064554	0.0184927	down
Candidate_5	5860.08	1275.38	4.59477	2.19999	0	0	up	ATCC25795GL001146	-22.4587	226 -- 260	712 -- 746	GACGAGUAGCGCCACCGCCAACAGGAUCGCCGCAG	CUGCUGAUCCGGGGAAAGUUGUCCGAUGUGGUGUC	-	GO:0016787//hydrolase activity;GO:0016746//transferase activity, transferring acyl groups;GO:0004601//peroxidase activity	GO:0008152//metabolic process	K00435//peroxiredoxin [EC:1.11.1.-]	24.9465	56.9942	0.437702	-1.19198	7.58394e-05	0.0003059	down
Candidate_63	2286.63	0	error	20	3.95589e-261	1.41978e-260	up	ATCC25795GL001146	-26.1863	1 -- 86	290 -- 378	CGCGGCUGCUCUCGUCCGAGUUGGGGUUGCCGCCGCGGUAGCGCGACCCGGUAGGCGAGCCGCCAAGGCCACGGGCGUAGGACUGG	GCGCCGACGUCCAGCAGGUCCUCCUCCAGAUCGGCAGGCCCGUCGUGCUGAUCGGCGCCAGCAUGGGCGGACUGACCGGCAUCCUGGCC	-	GO:0016787//hydrolase activity;GO:0016746//transferase activity, transferring acyl groups;GO:0004601//peroxidase activity	GO:0008152//metabolic process	K00435//peroxiredoxin [EC:1.11.1.-]	24.9465	56.9942	0.437702	-1.19198	7.58394e-05	0.0003059	down
Candidate_121	4295.65	0	error	20	0	0	up	ATCC25795GL000012	-26.3453	7 -- 47	699 -- 742	UGCUGGCGUAGCCGGCGCUGUAGUAGCUAGUCUACGUCUUG	GCGAUUACACCGGCCGCGACAUCUAUUACCGAUCCAUCCAGAAC	-	GO:0050660//flavin adenine dinucleotide binding;GO:0008762//UDP-N-acetylmuramate dehydrogenase activity	GO:0055114//oxidation-reduction process	K09828//delta24-sterol reductase [EC:1.3.1.72];K00279//cytokinin dehydrogenase [EC:1.5.99.12]	250.737	617.408	0.406113	-1.30005	1.5531e-43	2.44774e-42	down
Candidate_19	7780.89	2822.37	2.75686	1.46303	0	0	up	ATCC25795GL000012	-20.924	23 -- 67	239 -- 284	UGCCGGUCGUCGGGUGCCGGAUACGUGGCGUCCCAAUGGGCGUCG	GCGGCCACGCUGCCCUACGGCCUUUCGCCGCUGGUGGUACCCCAGC	-	GO:0050660//flavin adenine dinucleotide binding;GO:0008762//UDP-N-acetylmuramate dehydrogenase activity	GO:0055114//oxidation-reduction process	K09828//delta24-sterol reductase [EC:1.3.1.72];K00279//cytokinin dehydrogenase [EC:1.5.99.12]	250.737	617.408	0.406113	-1.30005	1.5531e-43	2.44774e-42	down
Candidate_259	2378.87	647.168	3.67582	1.87806	2.60659e-219	7.76053e-219	up	ATCC25795GL000012	-21.8017	297 -- 346	1263 -- 1319	UUGAGGACCAACUUCUCCAGCCGGCGCAGCAGGAAUUUGGGUGUGUAGGG	AACUCUAUGGUGGAGAGGCGUAUCGGACCGUGAAGAAGACCUAUGACCCGCAGUCCC	-	GO:0050660//flavin adenine dinucleotide binding;GO:0008762//UDP-N-acetylmuramate dehydrogenase activity	GO:0055114//oxidation-reduction process	K09828//delta24-sterol reductase [EC:1.3.1.72];K00279//cytokinin dehydrogenase [EC:1.5.99.12]	250.737	617.408	0.406113	-1.30005	1.5531e-43	2.44774e-42	down
Candidate_113	2915.66	755.43	3.85961	1.94845	2.72527e-282	1.11566e-281	up	ATCC25795GL000012	-20.392	59 -- 81	962 -- 985	GUGCACCACGUCCCGCAGCCCAC	CGCGUGGUGCAGGACGUCGAGGUG	-	GO:0050660//flavin adenine dinucleotide binding;GO:0008762//UDP-N-acetylmuramate dehydrogenase activity	GO:0055114//oxidation-reduction process	K09828//delta24-sterol reductase [EC:1.3.1.72];K00279//cytokinin dehydrogenase [EC:1.5.99.12]	250.737	617.408	0.406113	-1.30005	1.5531e-43	2.44774e-42	down
Candidate_77	1888.4	380.544	4.96235	2.31102	5.66589e-229	1.76722e-228	up	ATCC25795GL000012	-23.1347	469 -- 532	1054 -- 1120	CGCGGCGGCGAAGAACAGGCUGCCGUAGUCGGCGAAGGCGGGGUCGGACAGGAACAACUGGGUG	GUGCCCGUUGCGACUGCGCGCCGACGAGCAUUGGCCGCUUUACCCGCUGCGUCCGCAGCACACCUAC	-	GO:0050660//flavin adenine dinucleotide binding;GO:0008762//UDP-N-acetylmuramate dehydrogenase activity	GO:0055114//oxidation-reduction process	K09828//delta24-sterol reductase [EC:1.3.1.72];K00279//cytokinin dehydrogenase [EC:1.5.99.12]	250.737	617.408	0.406113	-1.30005	1.5531e-43	2.44774e-42	down
Candidate_259	2378.87	647.168	3.67582	1.87806	2.60659e-219	7.76053e-219	up	ATCC25795GL000011	-21.546	297 -- 346	7 -- 63	UUGAGGACCAACUUCUCCAGCCGGCGCAGCAGGAAUUUGGGUGUGUAGGG	AACUCUAUGGUGGAGAGGCGUAUCGGACCGUGAAGAAGACCUAUGACCCGCAGUCCC	-	GO:0008825//cyclopropane-fatty-acyl-phospholipid synthase activity	GO:0008610//lipid biosynthetic process;GO:0032259//methylation	K00574//cyclopropane-fatty-acyl-phospholipid synthase [EC:2.1.1.79]	184.558	511.894	0.36054	-1.47177	9.51026e-43	1.48934e-41	down
Candidate_202	4638.8	647.168	7.16784	2.84154	0	0	up	ATCC25795GL000011	-22.0506	1 -- 25	999 -- 1026	UGGGUCGCUGCGAUGAGUUGGUAAC	GCCCUGGCGGCUUGUUGCUCAACCAUUG	-	GO:0008825//cyclopropane-fatty-acyl-phospholipid synthase activity	GO:0008610//lipid biosynthetic process;GO:0032259//methylation	K00574//cyclopropane-fatty-acyl-phospholipid synthase [EC:2.1.1.79]	184.558	511.894	0.36054	-1.47177	9.51026e-43	1.48934e-41	down
Candidate_20	677.008	1841.79	0.367582	-1.44386	7.14812e-132	1.40813e-131	down	ATCC25795GL001144	-20.5869	236 -- 304	810 -- 894	UGUUGGCCGACCAGCGGGCGCCGAGCUACGUCGCUGACCAGUCGCUCGUCGUCCACGAGCUACGCCACC	ACGGCCGGUCUGAUCGCCUGUUACAAGGGCAUUUCGGUGGGCGGCGGUCCGGCGGGCGUCGGUAACGCGGUGAACGAGACGGUGG	-	-	-	K02066//putative ABC transport system permease protein	35.7104	15.5474	2.29687	1.19967	0.0103306	0.0281863	up
Candidate_220	1764.49	5600.3	0.31507	-1.66626	0	0	down	ATCC25795GL001145	-22.6354	33 -- 63	686 -- 717	UCGCACAGCUAGUGCGGCGGCCGCCAGUACC	GGUGUGUCGGGGCACGUUUCCGGUGGUGAUGG	-	-	-	-	13.8165	2.94459	4.69217	2.23025	0.00903881	0.0250075	up
Candidate_53	9060.23	1369.34	6.61647	2.72606	0	0	up	ATCC25795GL002935	-26.8547	99 -- 148	635 -- 691	CGGGUCGGCGGCCGGGGUGGGCUCCGGCGGUGGUGGCGGCGGGGCGGCUG	GCCCAGCUUGCCGCCGCCGCCCGCCGGGCUUCCCGGCCUCCCGCCGCCCCCGCCGAU	-	-	-	-	269.199	570.985	0.471465	-1.08478	9.98757e-32	1.2348e-30	down
Candidate_94	4463.94	809.605	5.51373	2.46303	0	0	up	ATCC25795GL002935	-20.5022	116 -- 132	738 -- 754	GGCGGCCCGGACGUCGG	UUGCCGGGUCUGCCGCC	-	-	-	-	269.199	570.985	0.471465	-1.08478	9.98757e-32	1.2348e-30	down
Candidate_222	855.304	0	error	20	1.47998e-125	2.80982e-125	up	ATCC25795GL000020	-20.3338	98 -- 137	796 -- 841	UGCGGCGGCGCGGCGGUAGUGCCUGCCGGCGGUUCGGGUG	ACGCCGUCGACGUCUGCAACGCCGUCGCCGACAUCGUCAAGCCCAC	GO:0005622//intracellular	GO:0003723//RNA binding;GO:0003852//2-isopropylmalate synthase activity	GO:0009098//leucine biosynthetic process	K01649//2-isopropylmalate synthase [EC:2.3.3.13]	102.03	378.712	0.269412	-1.89211	1.28397e-43	2.0366e-42	down
Candidate_164	7532.42	2049.18	3.67582	1.87806	0	0	up	ATCC25795GL000020	-20.2713	279 -- 353	336 -- 413	ACCAUAGCCACCCUACGUCGUCGGUCGGUGGACUGGCAGGGCUGCUCUGCCGGGUCGGGCGGAGCAGGCGUCAGG	UGGUGUGCGGUGGAUCUGCGUGACGGAAACCAGGCACUGAUCGAUCCGAUGAGCCCGGCCCGCAAACGCCGCAUGUUC	GO:0005622//intracellular	GO:0003723//RNA binding;GO:0003852//2-isopropylmalate synthase activity	GO:0009098//leucine biosynthetic process	K01649//2-isopropylmalate synthase [EC:2.3.3.13]	102.03	378.712	0.269412	-1.89211	1.28397e-43	2.0366e-42	down
Candidate_186	4084.97	1058.39	3.85961	1.94845	0	0	up	ATCC25795GL002932	-20.8982	5 -- 36	414 -- 449	CCGACCAGAGGUGGCGGCCGUGGGCCGCGACC	GGCUGGUCUCCAUCUGCUCCGGCGCCUUCGCGUUGG	GO:0005622//intracellular	GO:0003700//sequence-specific DNA binding transcription factor activity;GO:0043565//sequence-specific DNA binding	GO:0006355//regulation of transcription, DNA-dependent	K13633//AraC family transcriptional regulator, transcriptional activator FtrA	11.7075	28.6203	0.409061	-1.28961	0.00305688	0.0094602	down
Candidate_3	2856.67	575.668	4.96235	2.31102	0	0	up	ATCC25795GL002932	-27.7283	160 -- 218	724 -- 789	CCAGGGGCGCGGGCGGUGGCUGCGCCUGCGGCGGCGCCACAACGCGCGGACGUGGGUCU	GGUCCCCGAACCCGCGGUCGACGGCCGGAUCGCCGCCGGGAUGGCCUGGGCGCUGGAGCAUCUGGA	GO:0005622//intracellular	GO:0003700//sequence-specific DNA binding transcription factor activity;GO:0043565//sequence-specific DNA binding	GO:0006355//regulation of transcription, DNA-dependent	K13633//AraC family transcriptional regulator, transcriptional activator FtrA	11.7075	28.6203	0.409061	-1.28961	0.00305688	0.0094602	down
Candidate_113	2915.66	755.43	3.85961	1.94845	2.72527e-282	1.11566e-281	up	ATCC25795GL002932	-20.6678	125 -- 140	795 -- 810	GGUAGUGGGAGCUGCU	CCAUCACCCUCGACGA	GO:0005622//intracellular	GO:0003700//sequence-specific DNA binding transcription factor activity;GO:0043565//sequence-specific DNA binding	GO:0006355//regulation of transcription, DNA-dependent	K13633//AraC family transcriptional regulator, transcriptional activator FtrA	11.7075	28.6203	0.409061	-1.28961	0.00305688	0.0094602	down
Candidate_154	3798.13	984.071	3.85961	1.94845	0	0	up	ATCC25795GL000534	-20.1029	318 -- 329	979 -- 990	CCGACCGUCCCG	GGCUGGCAGGGC	GO:0005886//plasma membrane	GO:0050661//NADP binding;GO:0004345//glucose-6-phosphate dehydrogenase activity	GO:0006098//pentose-phosphate shunt	K00036//glucose-6-phosphate 1-dehydrogenase [EC:1.1.1.49]	176.98	387.504	0.456719	-1.13062	2.71859e-23	2.8174e-22	down
Candidate_49	2052.1	4838.35	0.424133	-1.23741	3.44672e-274	1.30876e-273	down	ATCC25795GL001170	-20.0187	308 -- 421	1106 -- 1226	UGCGCGCAUCGAGGGCAGGCGCUAGCACCAGGAUGGCGACCGCGGCGACGGCGGCGAGGAUGGCGAGCACCCAGGACAGCGGGGGCGAGAUGAAUCCGAGUCCGGCGUCGGCAU	ACCCGCGAGCCUUCCGCACGCGAUCCACGCGAACCCCGUCAGCCGCGCCGCACGCCGCCGCCGAGCCGCAGCCGCGCCGAAGACGCCCCGGAUUCCUACGAGCGCCCGCGCCGCCGCCGUG	-	-	-	-	149.612	51.3897	2.91132	1.54167	7.1368e-11	4.66302e-10	up
Candidate_107	0	3339.14	0	-20	0	0	down	ATCC25795GL001170	-25.2793	2 -- 31	293 -- 323	UCGGCCGCACCCAGUGUGCGCAGCCAGUCG	AGCCGGUACGGUCAACAUGUGUCAGGUCAGC	-	-	-	-	149.612	51.3897	2.91132	1.54167	7.1368e-11	4.66302e-10	up
Candidate_84	645.791	1464.05	0.441098	-1.18083	1.09031e-78	1.73129e-78	down	ATCC25795GL004241	-21.5351	5 -- 37	2212 -- 2253	GCGCCAACCGUCGGCACCGCGAUCGAGCCAGUG	CGCGGUUGGUAUCCGCUGGUGCGGACGGGAUAGUCUGGUCAC	-	-	-	-	44.0275	21.8282	2.017	1.01221	0.0151063	0.0391384	up
Candidate_1	2341.24	909.899	2.57307	1.36349	3.91817e-134	7.77698e-134	up	ATCC25795GL004238	-21.5369	48 -- 133	65 -- 151	GUUGCCCUCCAUCUGGUCAUAGGCCACCUCGCACACCCUCUCCGGUCGCACCGGAAUCCACCGCUUGUCGGCCGCCGAGUUCCACC	CAGCGGACCUGGGCAAAGUUAUGGCAGGCAGCGACAGGGGGUCGUCAGCGUGAUGCACGAUGUGGGGAUCGGAUCUCGGCCGAGGGG	-	GO:0016740//transferase activity	-	K03606//putative colanic acid biosysnthesis UDP-glucose lipid carrier transferase	308.372	744.264	0.414331	-1.27114	1.39816e-50	2.44579e-49	down
Candidate_262	4656.41	1847.37	2.52056	1.33374	9.76133e-256	3.40996e-255	up	ATCC25795GL004238	-23.5132	235 -- 270	112 -- 154	CGCACAUGAUGCGCACAGCCCAGAGCCCUCCCCGAC	GCGUGAUGCACGAUGUGGGGAUCGGAUCUCGGCCGAGGGGUUG	-	GO:0016740//transferase activity	-	K03606//putative colanic acid biosysnthesis UDP-glucose lipid carrier transferase	308.372	744.264	0.414331	-1.27114	1.39816e-50	2.44579e-49	down
Candidate_134	884.564	2406.44	0.367582	-1.44386	1.05423e-171	2.44431e-171	down	ATCC25795GL004234	-23.4557	196 -- 234	76 -- 117	GCGGCCCCCACCUCAAGUGGCCGCUGCGGCCCCGCGACC	CGCCGGGGGAGUGCACCGGCUUCCGGCGCCCCGGGGUGCUGG	-	GO:0046872//metal ion binding;GO:0008879//glucose-1-phosphate thymidylyltransferase activity	GO:0045226//extracellular polysaccharide biosynthetic process	K00973//glucose-1-phosphate thymidylyltransferase [EC:2.7.7.24]	31.2539	10.5599	2.95967	1.56544	0.0025586	0.00805974	up
Candidate_79	268.05	1944.6	0.137843	-2.8589	0	0	down	ATCC25795GL001165	-20.3514	86 -- 139	346 -- 406	CCACUGGGGCCACCACGUGAGUACUGGGAGCGGCGGCUAUGGUGUCUAAGGCUG	GGUGACACGCUUGUGGUGCACUCGAUGGACCGCCUCGCACGCAACCUCGAAGAUCUCCGAC	-	GO:0000150//recombinase activity;GO:0003677//DNA binding	GO:0006310//DNA recombination	K14060//putative DNA-invertase from lambdoid prophage Rac	19.932	5.35497	3.72215	1.89614	0.00517628	0.0151991	up
Candidate_24	659.087	2390.71	0.275686	-1.8589	1.63091e-240	5.34122e-240	down	ATCC25795GL001182	-21.4858	91 -- 108	646 -- 663	CCACGCGAGCCGGCCACG	GGUGCGCUCGGCCGGUGC	GO:0005829//cytosol	GO:0046872//metal ion binding;GO:0042132//fructose 1,6-bisphosphate 1-phosphatase activity	GO:0006071//glycerol metabolic process;GO:0006094//gluconeogenesis	K02446//fructose-1,6-bisphosphatase II [EC:3.1.3.11]	204.629	93.2105	2.19535	1.13445	5.4363e-09	3.14387e-08	up
Candidate_49	2052.1	4838.35	0.424133	-1.23741	3.44672e-274	1.30876e-273	down	ATCC25795GL002102	-23.1139	340 -- 409	29 -- 100	GGGCAGGCGCUAGCACCAGGAUGGCGACCGCGGCGACGGCGGCGAGGAUGGCGAGCACCCAGGACAGCGG	CCCGCCGACGAUCCUCGGAUCCACCACAUCCGGGCGUCGCUGAAGCCGUUCAUCAGCCGAUAGGGUUUCGCC	-	GO:0010181//FMN binding;GO:0016491//oxidoreductase activity	GO:0055114//oxidation-reduction process	-	584.728	138.374	4.22571	2.07919	6.34846e-59	1.25771e-57	up
Candidate_122	19607.8	2309.21	8.49114	3.08596	0	0	up	ATCC25795GL002100	-20.5155	115 -- 155	802 -- 843	CCAGCGCAACCGGCUCGUCCAGAUAGCGCUAUAGCCUGGCC	GGUGGUGUGGCUGGGCAGCGUCGAAUCGCGAGAGGUCACCGG	-	GO:0004316//3-oxoacyl-[acyl-carrier-protein] reductase (NADPH) activity;GO:0000166//nucleotide binding	GO:0055114//oxidation-reduction process	K00540//[EC:1.-.-.-];K00100//[EC:1.1.1.-];K00059//3-oxoacyl-[acyl-carrier protein] reductase [EC:1.1.1.100]	28.914	81.5281	0.354651	-1.49553	3.24776e-08	1.77816e-07	down
Candidate_223	1524.42	691.193	2.20549	1.1411	4.08859e-66	6.01804e-66	up	ATCC25795GL002100	-22.4273	96 -- 145	854 -- 904	CUCCGCUCUCGCCCUGCAGGCACCGCGGGCCGGCCUUGGUCGCGUCGCGG	GAGGUCGAGGGCGGGAUCAUCCGGGUUGCCGAGGGCUGGGCACGCGGUGCC	-	GO:0004316//3-oxoacyl-[acyl-carrier-protein] reductase (NADPH) activity;GO:0000166//nucleotide binding	GO:0055114//oxidation-reduction process	K00540//[EC:1.-.-.-];K00100//[EC:1.1.1.-];K00059//3-oxoacyl-[acyl-carrier protein] reductase [EC:1.1.1.100]	28.914	81.5281	0.354651	-1.49553	3.24776e-08	1.77816e-07	down
Candidate_113	2915.66	755.43	3.85961	1.94845	2.72527e-282	1.11566e-281	up	ATCC25795GL002100	-20.0881	70 -- 109	827 -- 867	GGCGCUUGCCAAGUGGCUCCACAAGCCCGUGCACCACGUC	UCGCGAGAGGUCACCGGGCGGGUGUUCGAGGUCGAGGGCGG	-	GO:0004316//3-oxoacyl-[acyl-carrier-protein] reductase (NADPH) activity;GO:0000166//nucleotide binding	GO:0055114//oxidation-reduction process	K00540//[EC:1.-.-.-];K00100//[EC:1.1.1.-];K00059//3-oxoacyl-[acyl-carrier protein] reductase [EC:1.1.1.100]	28.914	81.5281	0.354651	-1.49553	3.24776e-08	1.77816e-07	down
Candidate_191	4791.39	2005.37	2.38928	1.25658	5.60943e-239	1.79228e-238	up	ATCC25795GL002100	-20.132	108 -- 131	582 -- 606	CCGACGAUCCGCGCAGCCUGUGCG	GGUUGCAGGGCAGCGUCGGACAGGC	-	GO:0004316//3-oxoacyl-[acyl-carrier-protein] reductase (NADPH) activity;GO:0000166//nucleotide binding	GO:0055114//oxidation-reduction process	K00540//[EC:1.-.-.-];K00100//[EC:1.1.1.-];K00059//3-oxoacyl-[acyl-carrier protein] reductase [EC:1.1.1.100]	28.914	81.5281	0.354651	-1.49553	3.24776e-08	1.77816e-07	down
Candidate_109	5429.48	447.601	12.1302	3.60053	0	0	up	ATCC25795GL002100	-22.7202	316 -- 390	795 -- 889	GUGGCGACCGCGCACGCCCCCCGUCGGCUAGCGCGCCGGCGACGCUAGCUCCUCUGCCGCGCCCGUACGGCCCCG	CACCGCUGGUGGUGUGGCUGGGCAGCGUCGAAUCGCGAGAGGUCACCGGGCGGGUGUUCGAGGUCGAGGGCGGGAUCAUCCGGGUUGCCGAGGGC	-	GO:0004316//3-oxoacyl-[acyl-carrier-protein] reductase (NADPH) activity;GO:0000166//nucleotide binding	GO:0055114//oxidation-reduction process	K00540//[EC:1.-.-.-];K00100//[EC:1.1.1.-];K00059//3-oxoacyl-[acyl-carrier protein] reductase [EC:1.1.1.100]	28.914	81.5281	0.354651	-1.49553	3.24776e-08	1.77816e-07	down
Candidate_70	24704.8	8372.83	2.95059	1.561	0	0	up	ATCC25795GL002100	-20.2157	390 -- 448	806 -- 868	CGCACCGCACUAGUUCACGGCCGCAUCGGUGGGCCGCCUCCACAGCUUCUCUACCGUUC	GUGUGGCUGGGCAGCGUCGAAUCGCGAGAGGUCACCGGGCGGGUGUUCGAGGUCGAGGGCGGG	-	GO:0004316//3-oxoacyl-[acyl-carrier-protein] reductase (NADPH) activity;GO:0000166//nucleotide binding	GO:0055114//oxidation-reduction process	K00540//[EC:1.-.-.-];K00100//[EC:1.1.1.-];K00059//3-oxoacyl-[acyl-carrier protein] reductase [EC:1.1.1.100]	28.914	81.5281	0.354651	-1.49553	3.24776e-08	1.77816e-07	down
Candidate_131	0	463.951	0	-20	4.53104e-80	7.23862e-80	down	ATCC25795GL002105	-23.7028	162 -- 212	1035 -- 1086	CCGGCUCCUGUCUGUUCCGUUGUCGCUGCUAGCCGCUGUAGCGGCCCGGUG	GGCCGAUAUGGACAAGGUCAACGUCAACGGUGGCGCCAUCGCGCUGGGCCAC	-	GO:0003985//acetyl-CoA C-acetyltransferase activity	GO:0006707//cholesterol catabolic process	K00626//acetyl-CoA C-acetyltransferase [EC:2.3.1.9]	1379.09	220.049	6.26718	2.64782	7.99513e-186	4.69524e-184	up
Candidate_79	268.05	1944.6	0.137843	-2.8589	0	0	down	ATCC25795GL002105	-20.743	65 -- 128	676 -- 747	ACCACGUGAGUACUGGGAGCGGCGGCUAUGGUGUCUAAGGCUGCGGCGCUGGCUCCUCGGGCAC	UGGGCGCUCGUGACCCGCGAUCAAGGUCUGCGCGAUACCACGGCGGAGGGUCUGGCCGCGCUGAAGCCCGUG	-	GO:0003985//acetyl-CoA C-acetyltransferase activity	GO:0006707//cholesterol catabolic process	K00626//acetyl-CoA C-acetyltransferase [EC:2.3.1.9]	1379.09	220.049	6.26718	2.64782	7.99513e-186	4.69524e-184	up
Candidate_20	677.008	1841.79	0.367582	-1.44386	7.14812e-132	1.40813e-131	down	ATCC25795GL004246	-21.997	34 -- 56	443 -- 465	CUAAGCCACCUGUCGCGUCGGCU	GAUGUGGUGGACGGCGUAGUCGG	GO:0005886//plasma membrane;GO:0005618//cell wall	GO:0008825//cyclopropane-fatty-acyl-phospholipid synthase activity;GO:0005515//protein binding	GO:0071768;GO:0032259//methylation	K00574//cyclopropane-fatty-acyl-phospholipid synthase [EC:2.1.1.79]	364.826	136.838	2.66612	1.41474	2.68528e-21	2.62827e-20	up
Candidate_49	2052.1	4838.35	0.424133	-1.23741	3.44672e-274	1.30876e-273	down	ATCC25795GL002104	-20.9351	364 -- 409	314 -- 364	GGGCAGGCGCUAGCACCAGGAUGGCGACCGCGGCGACGGCGGCGAG	CCCGCCGACGAUCCUCGGAUCCACCACAUCCGGGCGUCGCUGAAGCCGUUC	-	-	-	K01082//3'(2'), 5'-bisphosphate nucleotidase [EC:3.1.3.7]	425.328	78.3968	5.42532	2.43971	3.18202e-53	5.74979e-52	up
Candidate_49	2052.1	4838.35	0.424133	-1.23741	3.44672e-274	1.30876e-273	down	ATCC25795GL002107	-26.9525	354 -- 455	613 -- 725	GCGGUGGGCGAGGCGGCCAGCAACCAGCGGUCGAUGCGCGCAUCGAGGGCAGGCGCUAGCACCAGGAUGGCGACCGCGGCGACGGCGGCGAGGAUGGCGAGC	CGCCACCGGAGCCUUCGCCGCGGGCCUGGUCGCCGGCGCGCUGCGACUUACCGCCGAUUACGUGGCCACUCGCGAACAGUUCGGGCGUCCGCUGUCGACCUUCCAGACCGUCG	-	-	-	K00257//[EC:1.3.99.-]	359.146	86.4454	4.1546	2.05471	2.74967e-36	3.73668e-35	up
Candidate_60	2062.17	9350.19	0.220549	-2.18083	0	0	down	ATCC25795GL002107	-22.5758	51 -- 89	416 -- 456	CGGCGUGGCGCGUUGCUGACGGCUAGUGGGCCCUCCACC	GCCGGCACCGCGCGAUGGCUGUUGGUCACCGCGGACGGUGG	-	-	-	K00257//[EC:1.3.99.-]	359.146	86.4454	4.1546	2.05471	2.74967e-36	3.73668e-35	up
Candidate_129	2147.82	7790.83	0.275686	-1.8589	0	0	down	ATCC25795GL002108	-21.7854	253 -- 281	259 -- 289	CGCACCCGCACCCAGAACCGGGCCUACCG	GCUGGGUGUGGGCUGGCCCAAGGAGUACGGC	-	GO:0050660//flavin adenine dinucleotide binding;GO:0003995//acyl-CoA dehydrogenase activity	GO:0055114//oxidation-reduction process	K00257//[EC:1.3.99.-]	370.34	105.131	3.52265	1.81666	1.77358e-31	2.18182e-30	up
Candidate_49	2052.1	4838.35	0.424133	-1.23741	3.44672e-274	1.30876e-273	down	ATCC25795GL002915	-22.1698	331 -- 387	928 -- 986	GGCGACCGCGGCGACGGCGGCGAGGAUGGCGAGCACCCAGGACAGCGGGGGCGAGAU	CCGCUGGAUCAUUCGCUGCCGUCGUUGGAACGGCUCUGGGACGUCACCUCUUCGCUGUA	-	GO:0016491//oxidoreductase activity	-	K00320//coenzyme F420-dependent N5,N10-methenyltetrahydromethanopterin reductase [EC:1.5.99.11]	39.1392	7.22921	5.41404	2.43671	3.24548e-06	1.51466e-05	up
Candidate_222	855.304	0	error	20	1.47998e-125	2.80982e-125	up	ATCC25795GL001192	-20.6051	126 -- 147	922 -- 946	GGGAGUGGGCUGCGGCGGCGCG	CCUUCGCCCGGCUGACCCGCCGCGC	-	-	-	-	15.1951	30.42	0.49951	-1.00142	0.0106253	0.0288627	down
Candidate_116	3743.15	905.17	4.13529	2.04799	0	0	up	ATCC25795GL001192	-20.4087	62 -- 182	865 -- 995	GGACGACCGCGACGAUGACCGCGACGCCGGCCGCGAGCAGACCGACGAACAGCCACGUGCCUCGGCGCACCGGCGGACGGUCGGCAUGCCGCAACGGGCCACCAUCGGCAGGUACGACGCG	CCGAGGCGGCGCUGCCGCUGCGGUCGGACAACCCGCUCGACGAGCUCGACGAUGACACCUUCGCCCGGCUGACCCGCCGCGCGCUGGGCCACUACGGCGAUCUGUCCAAACUGGUGGCCAGUCCGCUGUGC	-	-	-	-	15.1951	30.42	0.49951	-1.00142	0.0106253	0.0288627	down
Candidate_197	1892.65	171.631	11.0275	3.46303	0	0	up	ATCC25795GL001192	-25.6281	133 -- 220	178 -- 266	CGGCGUCACCCACAGCCAUAGCCACGCGACCCGUAGAAGUAGAGGCGCCGGCAGCAGCUGUACGGGUGCCGGCGUGACAGCGACCGCG	GCCGCAUCGAGGUGUUCCUGGUGGUAGCGCCCGGCAUCUUCUGGUUCGCGGUGCUCGUCGAGCUGUCCAGGCCGAUCGACACCUGGCGC	-	-	-	-	15.1951	30.42	0.49951	-1.00142	0.0106253	0.0288627	down
Candidate_191	4791.39	2005.37	2.38928	1.25658	5.60943e-239	1.79228e-238	up	ATCC25795GL001192	-21.6528	202 -- 235	40 -- 80	CGGCCGCCGAGGUCACAACGAUCGCAUGGGGGCG	GCUGGUGGCUCGGGUUGUAUCUGCUGGCGCGUGACCCCCGC	-	-	-	-	15.1951	30.42	0.49951	-1.00142	0.0106253	0.0288627	down
Candidate_77	1888.4	380.544	4.96235	2.31102	5.66589e-229	1.76722e-228	up	ATCC25795GL001192	-20.3892	446 -- 505	22 -- 90	GUCGGCGAAGGCGGGGUCGGACAGGAACAACUGGGUGACGCGCUGGGCGGCGCGGCCGCG	CGGUCGUCUUCGCACUCAGCUGGUGGCUCGGGUUGUAUCUGCUGGCGCGUGACCCCCGCAAGCCGGUGC	-	-	-	-	15.1951	30.42	0.49951	-1.00142	0.0106253	0.0288627	down
Candidate_245	2022.47	733.613	2.75686	1.46303	1.41832e-129	2.77313e-129	up	ATCC25795GL004263	-20.8719	180 -- 206	2914 -- 2941	CGCCACCGCCUCGACCCGCUGGGCCGG	GCGUGGACAUGACCUGGGCGACCCGGCC	-	GO:0003899//DNA-directed RNA polymerase activity;GO:0003677//DNA binding	GO:0006351//transcription, DNA-dependent	K03046//DNA-directed RNA polymerase subunit beta' [EC:2.7.7.6]	420.576	1095.86	0.383787	-1.38162	2.5959e-82	6.66957e-81	down
Candidate_169	4346.57	875.908	4.96235	2.31102	0	0	up	ATCC25795GL004263	-21.3728	253 -- 288	1106 -- 1153	CGCGGCUGGACCGCUGGCCGGCGCAGUAGUGGCUUG	GCGACCUCCGACCUGAACGACCUGUACCGCCGCGUCAUCAACCGCAAC	-	GO:0003899//DNA-directed RNA polymerase activity;GO:0003677//DNA binding	GO:0006351//transcription, DNA-dependent	K03046//DNA-directed RNA polymerase subunit beta' [EC:2.7.7.6]	420.576	1095.86	0.383787	-1.38162	2.5959e-82	6.66957e-81	down
Candidate_90	1717.16	778.585	2.20549	1.1411	3.04396e-74	4.69128e-74	up	ATCC25795GL004263	-23.1562	192 -- 260	1084 -- 1162	GGCCGGGCUACCUCUAGGCGUUUACUGUCAGGCUGGUCGAUGGAGGCGGGUGUUACUGGCGCGGCUGGG	CCAGCUCGACGGUGGCCGCUUCGCGACCUCCGACCUGAACGACCUGUACCGCCGCGUCAUCAACCGCAACAACCGACUC	-	GO:0003899//DNA-directed RNA polymerase activity;GO:0003677//DNA binding	GO:0006351//transcription, DNA-dependent	K03046//DNA-directed RNA polymerase subunit beta' [EC:2.7.7.6]	420.576	1095.86	0.383787	-1.38162	2.5959e-82	6.66957e-81	down
Candidate_79	268.05	1944.6	0.137843	-2.8589	0	0	down	ATCC25795GL002114	-20.6082	232 -- 258	329 -- 361	GAGUGGUUAGACCUCCCGGACCGGUGG	UUCACCGAGAUCUGGGACAAGGGCAAGGCCGCC	-	GO:0016491//oxidoreductase activity;GO:0033989//3alpha,7alpha,12alpha-trihydroxy-5beta-cholest-24-enoyl-CoA hydratase activity	GO:0055114//oxidation-reduction process	K00540//[EC:1.-.-.-];K01726//[EC:4.2.1.-]	604.653	68.7167	8.79922	3.13737	6.44135e-99	1.93751e-97	up
Candidate_235	4954.36	1036.79	4.77856	2.25658	0	0	up	ATCC25795GL002112	-24.7768	412 -- 500	1034 -- 1128	CUAGAAGGACUAGCCGGCGAUGGUCCUCCGUGCAGCUCGGCCGCUUCUGGCUCUCAGCCGGAUGAUGUGCUACAAGGCGCCGUGCCGCG	GAUCCAGCCUGAUGUGAGCCCAUACGGGGGGCAAACAGUUACGGGGCCGGCGUGGCCGAAUGUCGACGAGAACGCGCUUGCCGCGGCCGCGGCGC	-	-	-	-	177.878	471.572	0.377202	-1.40659	2.76833e-37	3.84681e-36	down
Candidate_207	5655.26	2564.17	2.20549	1.1411	3.14466e-240	1.01716e-239	up	ATCC25795GL002112	-22.4608	118 -- 181	1987 -- 2051	GGACGCGGUCGUCAGUCCCGCUGUGGGUAGGCCGACCAGCCGCGCCGCGUCAGGAUUGUCACCG	CCGGUGCCGGAGGCGGGAUGGGCGGCGCCCCGAUGAUGGGUCAGCGCGGCGCAGGCGGCGGUGGU	-	-	-	-	177.878	471.572	0.377202	-1.40659	2.76833e-37	3.84681e-36	down
Candidate_222	855.304	0	error	20	1.47998e-125	2.80982e-125	up	ATCC25795GL002113	-24.011	135 -- 177	80 -- 125	CUCCUGCAACCGCUGGGCGGUACUGAUCGAGGGAGUGGGCUGC	GACGAUGAUUGGUGACCCGCGAUGACCGGAAUGUUCAAGCCCGAUG	-	-	-	-	282.228	634.263	0.444971	-1.16822	9.71915e-39	1.41429e-37	down
Candidate_184	4379.6	1654.81	2.64659	1.40413	4.57341e-261	1.61923e-260	up	ATCC25795GL002113	-21.1886	182 -- 229	497 -- 546	CGGGUUCUCGUGCCACGUCGCGUGCGACGAGUGGGACGUCCUUCACCC	GCCCAGGGCGCGGUGCAGCAGGGCACCCAGGCCGCACAGCAGGAUCAGGG	-	-	-	-	282.228	634.263	0.444971	-1.16822	9.71915e-39	1.41429e-37	down
Candidate_114	2884.32	1207.19	2.38928	1.25658	1.2957e-144	2.69423e-144	up	ATCC25795GL002113	-23.5615	185 -- 247	59 -- 122	CUGGCGGCGGCGGGUCCUGCAGCUCUGCUAGCCACAGUGGCGCCAGCUUGACGACGACCGGGC	GACCUUGCCGAAGACGAUGUCGACGAUGAUUGGUGACCCGCGAUGACCGGAAUGUUCAAGCCCG	-	-	-	-	282.228	634.263	0.444971	-1.16822	9.71915e-39	1.41429e-37	down
Candidate_60	2062.17	9350.19	0.220549	-2.18083	0	0	down	ATCC25795GL001187	-34.0297	51 -- 117	384 -- 451	GACCGGCGGCGGGCUGCGCUGCCCAACGCGGCGUGGCGCGUUGCUGACGGCUAGUGGGCCCUCCACC	CUGGACCGCCGAGGAGCACCUGCAUGCCGUCGCGCUGCGCAACUAUCUGGUGGUCACCCGGGAGGUGG	GO:0005886//plasma membrane;GO:0005618//cell wall;GO:0005829//cytosol	GO:0046914//transition metal ion binding;GO:0045300//acyl-[acyl-carrier-protein] desaturase activity;GO:0042803//protein homodimerization activity	GO:0008610//lipid biosynthetic process;GO:0006631//fatty acid metabolic process;GO:0040007//growth;GO:0055114//oxidation-reduction process	K03922//acyl-[acyl-carrier-protein] desaturase [EC:1.14.19.2]	917.377	181.31	5.05971	2.33905	7.67455e-107	2.50719e-105	up
Candidate_72	2081.33	4403.95	0.472605	-1.08129	7.29074e-204	2.01071e-203	down	ATCC25795GL004276	-20.2355	289 -- 317	277 -- 306	AGUAGCCACAGUGCCCGUGCAGCCCGUUC	UCAUCGGCAUGUUGCGGGCGGUCGGGGAGG	-	GO:0003677//DNA binding	-	-	95.8697	17.4993	5.47849	2.45378	2.53629e-13	1.86461e-12	up
Candidate_131	0	463.951	0	-20	4.53104e-80	7.23862e-80	down	ATCC25795GL002123	-21.6422	160 -- 206	12 -- 71	CCUGUCUGUUCCGUUGUCGCUGCUAGCCGCUGUAGCGGCCCGGUGCC	GGGUGGACAUCGGCAACGGCAGUUCGUAGCCUGUCGGAGGACGUGCAAGCUGGGCCAGGG	-	-	-	-	29.8652	9.89514	3.01817	1.59367	0.00277552	0.00869862	up
Candidate_60	2062.17	9350.19	0.220549	-2.18083	0	0	down	ATCC25795GL002123	-22.4824	59 -- 126	276 -- 348	GGGCGUUAAGACCGGCGGCGGGCUGCGCUGCCCAACGCGGCGUGGCGCGUUGCUGACGGCUAGUGGGC	CCCGCGAAGCCGUGACCGCCGCCCAGCGCGAUGCCGACACCAAGCUCGCCGAGCAGCUUGCCGCCGACGCCCG	-	-	-	-	29.8652	9.89514	3.01817	1.59367	0.00277552	0.00869862	up
Candidate_122	19607.8	2309.21	8.49114	3.08596	0	0	up	ATCC25795GL002121	-20.7454	38 -- 61	1136 -- 1159	UGGGGCCACCGGUUGACCUUGUCC	ACUCCGGUGGCCGGCUCGAACAGG	-	GO:0008238//exopeptidase activity	-	K01990//ABC-2 type transport system ATP-binding protein;K06889//	11.0385	30.9907	0.356187	-1.48929	0.000677691	0.00238109	down
Candidate_222	855.304	0	error	20	1.47998e-125	2.80982e-125	up	ATCC25795GL002121	-20.9918	123 -- 175	599 -- 653	CCUGCAACCGCUGGGCGGUACUGAUCGAGGGAGUGGGCUGCGGCGGCGCGGCG	GGACGAUGGCGGCCGCGGCCAGCAGAAACACCCUCGCACCCACGCCCCCGCCCGC	-	GO:0008238//exopeptidase activity	-	K01990//ABC-2 type transport system ATP-binding protein;K06889//	11.0385	30.9907	0.356187	-1.48929	0.000677691	0.00238109	down
Candidate_258	3354.64	1622.44	2.06765	1.04799	4.18857e-124	7.89499e-124	up	ATCC25795GL002121	-22.3965	361 -- 403	729 -- 777	CGAUGACGGUGUCAUAGAUCGAGAAGCCGAGGAUGGUGAGCAG	GCUGCUCGAACCGCUGCAGUAUCUACCGAUCAUCGGCCCGCUGUUCGUC	-	GO:0008238//exopeptidase activity	-	K01990//ABC-2 type transport system ATP-binding protein;K06889//	11.0385	30.9907	0.356187	-1.48929	0.000677691	0.00238109	down
Candidate_193	3459.36	1568.52	2.20549	1.1411	1.14005e-147	2.42839e-147	up	ATCC25795GL002121	-23.1302	334 -- 390	1638 -- 1695	CCGCAGGGAGUAGCCGUUACCGCCGAGGGCAUCCGCCAGCUUCGGGGCGCUGUCGUG	GGCGACCCUCAUCGCCAAUGGUGUUCCCGCGAAGGUGAUCUGGUUCUGCGGCGGCCAC	-	GO:0008238//exopeptidase activity	-	K01990//ABC-2 type transport system ATP-binding protein;K06889//	11.0385	30.9907	0.356187	-1.48929	0.000677691	0.00238109	down
Candidate_167	2866.26	1417.75	2.0217	1.01557	9.27948e-101	1.66522e-100	up	ATCC25795GL002121	-30.3423	252 -- 281	1027 -- 1056	GGGUGGGACGAGCUGUUGCAGUGGGGGCUG	CCCACCCUGCUCGACGGCGUCAUCGCCGAC	-	GO:0008238//exopeptidase activity	-	K01990//ABC-2 type transport system ATP-binding protein;K06889//	11.0385	30.9907	0.356187	-1.48929	0.000677691	0.00238109	down
Candidate_213	2839.85	468.227	6.0651	2.60053	0	0	up	ATCC25795GL002121	-23.2612	123 -- 159	995 -- 1031	CAGCGCGACGACGUCCUUGGGGGUGUAGGUGCGGGUG	GUCUGCUGCUGCCCGGAGCCACCAAUCUCACGCCCAC	-	GO:0008238//exopeptidase activity	-	K01990//ABC-2 type transport system ATP-binding protein;K06889//	11.0385	30.9907	0.356187	-1.48929	0.000677691	0.00238109	down
Candidate_77	1888.4	380.544	4.96235	2.31102	5.66589e-229	1.76722e-228	up	ATCC25795GL002121	-23.1722	427 -- 505	200 -- 287	GUCGGCGAAGGCGGGGUCGGACAGGAACAACUGGGUGACGCGCUGGGCGGCGCGGCCGCGGUGGUGGUAGAAAUCCUCG	CAGCCGCGGCCGCGCCGGCCGAAUCCUCGAGCAGUUCCGCCGACGCAGCAACGCCCACCGAUCCGGCGCCAUCGUCAGCAAAGGACGC	-	GO:0008238//exopeptidase activity	-	K01990//ABC-2 type transport system ATP-binding protein;K06889//	11.0385	30.9907	0.356187	-1.48929	0.000677691	0.00238109	down
Candidate_249	6771.94	1116.54	6.0651	2.60053	0	0	up	ATCC25795GL000593	-21.3288	274 -- 315	1032 -- 1074	UCGGACUGGCCACUGAUGGAUAGCCGGCUCCUGCGUGACGCG	AGCCUUGACCUAUAUGGACCUUCGGCCGGGCACGCCGAUGCGC	-	GO:0003861//3-isopropylmalate dehydratase activity;GO:0046872//metal ion binding;GO:0051539//4 iron, 4 sulfur cluster binding;GO:0016853//isomerase activity	GO:0009098//leucine biosynthetic process	K01703//3-isopropylmalate/(R)-2-methylmalate dehydratase large subunit [EC:4.2.1.33 4.2.1.35]	20.6963	57.9709	0.357013	-1.48595	3.46535e-06	1.61269e-05	down
Candidate_245	2022.47	733.613	2.75686	1.46303	1.41832e-129	2.77313e-129	up	ATCC25795GL000593	-21.2574	191 -- 212	834 -- 855	CCACGGCGCCACCGCCUCGACC	GGAUGCCGCGGUGGCGGCCUGG	-	GO:0003861//3-isopropylmalate dehydratase activity;GO:0046872//metal ion binding;GO:0051539//4 iron, 4 sulfur cluster binding;GO:0016853//isomerase activity	GO:0009098//leucine biosynthetic process	K01703//3-isopropylmalate/(R)-2-methylmalate dehydratase large subunit [EC:4.2.1.33 4.2.1.35]	20.6963	57.9709	0.357013	-1.48595	3.46535e-06	1.61269e-05	down
Candidate_53	9060.23	1369.34	6.61647	2.72606	0	0	up	ATCC25795GL004324	-21.5363	114 -- 148	124 -- 158	CGGGUCGGCGGCCGGGGUGGGCUCCGGCGGUGGUG	GCUCAGCCGACCAGCAUUCACCCGAGCCGCACGAC	-	-	-	-	14.0007	30.2154	0.463364	-1.10978	0.00614762	0.0177658	down
Candidate_222	855.304	0	error	20	1.47998e-125	2.80982e-125	up	ATCC25795GL004324	-26.4014	125 -- 148	663 -- 687	AGGGAGUGGGCUGCGGCGGCGCGG	UCCCGCAUUCGACGCCGCCAGUGCC	-	-	-	-	14.0007	30.2154	0.463364	-1.10978	0.00614762	0.0177658	down
Candidate_136	668.924	303.3	2.20549	1.1411	5.51685e-30	7.15552e-30	up	ATCC25795GL004321	-21.8518	287 -- 315	1428 -- 1458	GGGGGUGAAACCCUGGAUGAGUCGCAGCG	CCCCCACCGUGUACGACCUGCUCGGCAUCGC	-	GO:0004065//arylsulfatase activity	GO:0008152//metabolic process	K01130//arylsulfatase [EC:3.1.6.1]	73.3121	148.744	0.492875	-1.02071	1.02054e-08	5.81331e-08	down
Candidate_1	2341.24	909.899	2.57307	1.36349	3.91817e-134	7.77698e-134	up	ATCC25795GL004321	-20.2238	179 -- 208	1434 -- 1467	GGUACAGCUGGACGGGUCGCGGUCGGGGCG	CCGUGUACGACCUGCUCGGCAUCGCCGAACCCGC	-	GO:0004065//arylsulfatase activity	GO:0008152//metabolic process	K01130//arylsulfatase [EC:3.1.6.1]	73.3121	148.744	0.492875	-1.02071	1.02054e-08	5.81331e-08	down
Candidate_26	3538.26	1069.53	3.30824	1.72606	1.67463e-288	7.07665e-288	up	ATCC25795GL004321	-21.065	113 -- 193	1770 -- 1850	GCCCAACAUGAAGCACCCGCAGGCGGCGACCCCAUGGCGGGAGAAGAGCCCUCACCACAAGAAGCGCUGGCAGCCAUAGCC	CGGCGAAGUACAACGGUCUGCCGCUGGGGGAUCUGAACAUCUUCGAGACGUUCGGGCGGUGGCGGCCGCUUCUGGUGUCGG	-	GO:0004065//arylsulfatase activity	GO:0008152//metabolic process	K01130//arylsulfatase [EC:3.1.6.1]	73.3121	148.744	0.492875	-1.02071	1.02054e-08	5.81331e-08	down
Candidate_193	3459.36	1568.52	2.20549	1.1411	1.14005e-147	2.42839e-147	up	ATCC25795GL004321	-22.5232	256 -- 312	878 -- 938	CAGGGCGGGGCUGUGGUAAUCGAGCAGCUUGGAGGUGGGCAGCAGGUCCUGGGCCCC	GUCCCGCAAGACACCGAGUUGUCGCCGAUGAACCCCUAUCUCGACGUCACCGGACCCGGGG	-	GO:0004065//arylsulfatase activity	GO:0008152//metabolic process	K01130//arylsulfatase [EC:3.1.6.1]	73.3121	148.744	0.492875	-1.02071	1.02054e-08	5.81331e-08	down
Candidate_79	268.05	1944.6	0.137843	-2.8589	0	0	down	ATCC25795GL004325	-20.1632	276 -- 334	210 -- 272	GCCCAUGAGUGUCACCGCCCAUGCGUAGCGCGGCCGUAGCCCUGAGCAGCCUGAGCCAG	CGGGUGCUCGGUGGCUCGUCGCGGCGCUAUGCGGGUAUCGGCGACAUCAUCGUCGCGACCGUC	GO:0015934//large ribosomal subunit	GO:0003735//structural constituent of ribosome;GO:0019843//rRNA binding	GO:0006412//translation	K02874//large subunit ribosomal protein L14	853.703	407.321	2.0959	1.06757	2.09312e-29	2.47018e-28	up
Candidate_122	19607.8	2309.21	8.49114	3.08596	0	0	up	ATCC25795GL002099	-20.882	88 -- 105	333 -- 350	ACCACUUGUUGCGGCCGC	UGGUGAACAACGCCGGCG	-	GO:0004316//3-oxoacyl-[acyl-carrier-protein] reductase (NADPH) activity;GO:0000166//nucleotide binding	GO:0055114//oxidation-reduction process	K00540//[EC:1.-.-.-];K00100//[EC:1.1.1.-];K00076//7-alpha-hydroxysteroid dehydrogenase [EC:1.1.1.159]	23.4721	86.0776	0.272685	-1.87469	5.20362e-11	3.42716e-10	down
Candidate_108	4939.85	1018.09	4.85208	2.2786	0	0	up	ATCC25795GL002099	-20.1415	404 -- 424	148 -- 169	CCGGCGCCUCGGCCGCGGUCG	GGUCCGCGGGGUCGGCGCCGGC	-	GO:0004316//3-oxoacyl-[acyl-carrier-protein] reductase (NADPH) activity;GO:0000166//nucleotide binding	GO:0055114//oxidation-reduction process	K00540//[EC:1.-.-.-];K00100//[EC:1.1.1.-];K00076//7-alpha-hydroxysteroid dehydrogenase [EC:1.1.1.159]	23.4721	86.0776	0.272685	-1.87469	5.20362e-11	3.42716e-10	down
Candidate_69	965.904	0	error	20	1.20213e-137	2.46061e-137	up	ATCC25795GL002099	-25.3191	135 -- 195	96 -- 160	GCCGACUGAUGUUGCCGAUCCGGGCCAGCAGCGAACCACUGCCGUCCAUCCGUGAUUCCAG	CGGCUGGAAUCAAUCUGCAACUGGGUGGCCGGGUGGUCUUGGUGACCGGCGGGGUCCGCGGGGUC	-	GO:0004316//3-oxoacyl-[acyl-carrier-protein] reductase (NADPH) activity;GO:0000166//nucleotide binding	GO:0055114//oxidation-reduction process	K00540//[EC:1.-.-.-];K00100//[EC:1.1.1.-];K00076//7-alpha-hydroxysteroid dehydrogenase [EC:1.1.1.159]	23.4721	86.0776	0.272685	-1.87469	5.20362e-11	3.42716e-10	down
Candidate_148	1270.83	576.212	2.20549	1.1411	2.04103e-55	2.93819e-55	up	ATCC25795GL002099	-21.8017	268 -- 286	115 -- 133	UGACCUGCCGGCCCACCGG	ACUGGGUGGCCGGGUGGUC	-	GO:0004316//3-oxoacyl-[acyl-carrier-protein] reductase (NADPH) activity;GO:0000166//nucleotide binding	GO:0055114//oxidation-reduction process	K00540//[EC:1.-.-.-];K00100//[EC:1.1.1.-];K00076//7-alpha-hydroxysteroid dehydrogenase [EC:1.1.1.159]	23.4721	86.0776	0.272685	-1.87469	5.20362e-11	3.42716e-10	down
Candidate_134	884.564	2406.44	0.367582	-1.44386	1.05423e-171	2.44431e-171	down	ATCC25795GL001097	-21.618	196 -- 208	510 -- 522	CGGCCCCGCGACC	GCCGGGGCGCUGG	-	-	-	-	83.1068	6.4471	12.8906	3.68824	4.00231e-17	3.51306e-16	up
Candidate_139	0	926.493	0	-20	1.03135e-135	2.07857e-135	down	ATCC25795GL001097	-25.3626	10 -- 26	1018 -- 1034	AGCAGUUCGUCCAGGGG	UCGUCGAGCAGGUCCCC	-	-	-	-	83.1068	6.4471	12.8906	3.68824	4.00231e-17	3.51306e-16	up
Candidate_248	0	1042.11	0	-20	2.94827e-148	6.38386e-148	down	ATCC25795GL001097	-22.7277	13 -- 32	591 -- 611	GGGCGCACGACGACCGGGGC	CCCGCGGUGCUGCUGGCCCCG	-	-	-	-	83.1068	6.4471	12.8906	3.68824	4.00231e-17	3.51306e-16	up
Candidate_188	0	1551.23	0	-20	2.11719e-199	5.60306e-199	down	ATCC25795GL004349	-20.2054	57 -- 90	905 -- 944	GGACUAGCGACAGGCCCGGCUGCCGUGGGGGUAG	CCUGCCGCUGAAGGUCAACCAGGCCGGCGUCAUCCCCGUC	GO:0005886//plasma membrane;GO:0016021//integral to membrane;GO:0005576//extracellular region	GO:0015450//P-P-bond-hydrolysis-driven protein transmembrane transporter activity	GO:0040007//growth;GO:0052059;GO:0015031//protein transport	K03076//preprotein translocase subunit SecY	177.151	56.4085	3.1405	1.65099	6.62018e-14	5.03195e-13	up
Candidate_23	4734.29	2146.59	2.20549	1.1411	2.10993e-201	5.64084e-201	up	ATCC25795GL002066	-20.1759	210 -- 284	1396 -- 1474	GCGCGGCUGGACCCGAUACGCGGCUACGGUGCCUGCGCCUGGUCGCCGGACGCCGCACUCCUCCAGCGCUACCGC	CGUGCCGUUCCUGGGUGCGGCGCUGGAUGCGUGGGACGAGUCGGGACAACCGGUCCGCGGUGAGGUCGGAGAGUUGGUG	-	GO:0030729//acetoacetate-CoA ligase activity	GO:0006629//lipid metabolic process	K01907//acetoacetyl-CoA synthetase [EC:6.2.1.16]	21.3157	80.9648	0.263271	-1.92538	9.70039e-11	6.30461e-10	down
Candidate_259	2378.87	647.168	3.67582	1.87806	2.60659e-219	7.76053e-219	up	ATCC25795GL002066	-20.2548	47 -- 76	1354 -- 1385	GCCGCCCCCACCCGCGCGGCGACACCGGCC	CGGUGGGGUACGCACGGUGCCGGUGUGGCCGG	-	GO:0030729//acetoacetate-CoA ligase activity	GO:0006629//lipid metabolic process	K01907//acetoacetyl-CoA synthetase [EC:6.2.1.16]	21.3157	80.9648	0.263271	-1.92538	9.70039e-11	6.30461e-10	down
Candidate_113	2915.66	755.43	3.85961	1.94845	2.72527e-282	1.11566e-281	up	ATCC25795GL002066	-20.5208	440 -- 469	529 -- 561	GGAUGGGUUCCAGCGGCGGUAGCAGCGCAG	CCUGCCCAAUAUCGCCGAGGCCGUCAUCGCGUU	-	GO:0030729//acetoacetate-CoA ligase activity	GO:0006629//lipid metabolic process	K01907//acetoacetyl-CoA synthetase [EC:6.2.1.16]	21.3157	80.9648	0.263271	-1.92538	9.70039e-11	6.30461e-10	down
Candidate_181	2667.73	1209.59	2.20549	1.1411	2.60889e-114	4.88235e-114	up	ATCC25795GL002066	-22.1349	140 -- 238	1372 -- 1474	UGGCCGCGCCGACCUUUUUGACACCAAUGGUCCCCACCUAGCCGACAACCUGACGCAGCUCUUCCACUACCGCGUUACUCGCCGGCCCUCAAGGCCCAC	GCCGGUGUGGCCGGGGGAGCUGUCCGUGCCGUUCCUGGGUGCGGCGCUGGAUGCGUGGGACGAGUCGGGACAACCGGUCCGCGGUGAGGUCGGAGAGUUGGUG	-	GO:0030729//acetoacetate-CoA ligase activity	GO:0006629//lipid metabolic process	K01907//acetoacetyl-CoA synthetase [EC:6.2.1.16]	21.3157	80.9648	0.263271	-1.92538	9.70039e-11	6.30461e-10	down
Candidate_90	1717.16	778.585	2.20549	1.1411	3.04396e-74	4.69128e-74	up	ATCC25795GL002066	-20.1558	190 -- 257	108 -- 184	CGGGCUACCUCUAGGCGUUUACUGUCAGGCUGGUCGAUGGAGGCGGGUGUUACUGGCGCGGCUGGGCC	GCCCGGUGAAUCCUGAGCCCCAGUGGGAACCGACCGCAACCGAUAUCGCCGACGCACAGGUGACCGCGUUCGCCCGG	-	GO:0030729//acetoacetate-CoA ligase activity	GO:0006629//lipid metabolic process	K01907//acetoacetyl-CoA synthetase [EC:6.2.1.16]	21.3157	80.9648	0.263271	-1.92538	9.70039e-11	6.30461e-10	down
Candidate_131	0	463.951	0	-20	4.53104e-80	7.23862e-80	down	ATCC25795GL000556	-20.6321	5 -- 67	556 -- 621	CCUGCGCUGGCCGGCUUCGGCGGCGCCAGCCUGCCAGGCGCUGCUCUGAAAGCCCCGCCAUCG	GGGCGCGGCGAGGCUCGGGCUGCCGUUCGAGGAUGGUGUCGUGGUGGGUUGCAUCGAGGGCGCAGC	-	-	-	-	18.585	3.68569	5.04249	2.33414	0.0018068	0.00587536	up
Candidate_203	495.774	2247.91	0.220549	-2.18083	5.2444e-276	2.0508e-275	down	ATCC25795GL000556	-22.0334	190 -- 205	560 -- 575	CGCCGACCCGAGCCCG	GCGGCGAGGCUCGGGC	-	-	-	-	18.585	3.68569	5.04249	2.33414	0.0018068	0.00587536	up
Candidate_138	211.405	1533.67	0.137843	-2.8589	2.22181e-253	7.6594e-253	down	ATCC25795GL000557	-20.6012	272 -- 288	1903 -- 1919	UGCCAUAGCCGCCGUCG	ACGGUUUCGGCGGUAGC	-	-	-	-	44.9875	9.2449	4.86619	2.28279	1.71536e-06	8.24743e-06	up
Candidate_129	2147.82	7790.83	0.275686	-1.8589	0	0	down	ATCC25795GL000557	-22.598	253 -- 284	478 -- 521	UCCCGCACCCGCACCCAGAACCGGGCCUACCG	AGGGCGUGCUCACCUACAGCGUGGGUAAUGGUCCGAGCAAGGGC	-	-	-	-	44.9875	9.2449	4.86619	2.28279	1.71536e-06	8.24743e-06	up
Candidate_84	645.791	1464.05	0.441098	-1.18083	1.09031e-78	1.73129e-78	down	ATCC25795GL000557	-21.2446	121 -- 164	1975 -- 2021	CGCUCACCUGCGCCGCGUAGUCGCCGUGGAUGACCUCGCCGAGG	GCAGUGGUGUGCGGGGCAUCGGCGGCAAGUACUGGACGUCGGUCUUC	-	-	-	-	44.9875	9.2449	4.86619	2.28279	1.71536e-06	8.24743e-06	up
Candidate_127	10931.2	1239.09	8.82196	3.1411	0	0	up	ATCC25795GL002993	-22.0067	3 -- 30	471 -- 501	CUUCUCCGCGGCGGCCACGUAGAAGGCC	GACGAGGUGGACCGCCGGAUGCGACUUCUGG	-	GO:0003677//DNA binding	GO:0006351//transcription, DNA-dependent;GO:0007165//signal transduction	K07693//two-component system, NarL family, response regulator DesR;K03556//LuxR family transcriptional regulator, maltose regulon positive regulatory protein	13.8165	34.6769	0.398436	-1.32758	0.000880829	0.00302796	down
Candidate_19	7780.89	2822.37	2.75686	1.46303	0	0	up	ATCC25795GL002993	-20.2607	1 -- 44	169 -- 218	CGUGGCGUCCCAAUGGGCGUCGUCAUGCCAGUCGGCCCGGUCGG	GGACCGCAGGGCUACGCGGACUGGUGGUGCGGUCAUAUUCCGGGCUGGGC	-	GO:0003677//DNA binding	GO:0006351//transcription, DNA-dependent;GO:0007165//signal transduction	K07693//two-component system, NarL family, response regulator DesR;K03556//LuxR family transcriptional regulator, maltose regulon positive regulatory protein	13.8165	34.6769	0.398436	-1.32758	0.000880829	0.00302796	down
Candidate_7	1994.86	602.999	3.30824	1.72606	1.60926e-163	3.66632e-163	up	ATCC25795GL002993	-21.5906	91 -- 137	558 -- 606	GAUGCGGCGGCCUACCUAGCCGCGGUGGGACCGGCGGCGGCGUGACG	CUGCGCACGCUGGCCGCCGGCGCCGACACCGAUACCGCCGCCGAACUGC	-	GO:0003677//DNA binding	GO:0006351//transcription, DNA-dependent;GO:0007165//signal transduction	K07693//two-component system, NarL family, response regulator DesR;K03556//LuxR family transcriptional regulator, maltose regulon positive regulatory protein	13.8165	34.6769	0.398436	-1.32758	0.000880829	0.00302796	down
Candidate_179	2783.72	631.089	4.41098	2.1411	1.33104e-305	5.71694e-305	up	ATCC25795GL002993	-25.6666	53 -- 155	372 -- 485	GACAUUGCGCAAUGGCGCCCCCUGGUCCCAGCCGGCAGCCACCGAAUCGUCGAAGCCGUGGAUCUCGAGGCGGCAGUCGUAACCGCGCGCGUUGUACCUGGCG	CUGUACGGCGCGUACCGCUCGGGGGCACCGUUCGGCGGGUUGGCCGCGGACCUGAUGGUGGACUCGGCACGUCGGCUGGCACACGAGCUGCGGGUGCGCGACGAGGUGGACCGC	-	GO:0003677//DNA binding	GO:0006351//transcription, DNA-dependent;GO:0007165//signal transduction	K07693//two-component system, NarL family, response regulator DesR;K03556//LuxR family transcriptional regulator, maltose regulon positive regulatory protein	13.8165	34.6769	0.398436	-1.32758	0.000880829	0.00302796	down
Candidate_10	4668.53	1814.38	2.57307	1.36349	1.45684e-265	5.37596e-265	up	ATCC25795GL002993	-20.0086	148 -- 227	538 -- 631	AGGCGGUCCAUAGGGCGGCCGGCGACACGGCCGGCACCCGCGCCGUGUUGGGCGGCGACGCCAGCCGAGUGGGCAGGGCG	UCCGCGAGGUGUAUGCCGGACUGCGCACGCUGGCCGCCGGCGCCGACACCGAUACCGCCGCCGAACUGCACCGGUUGGCCGAACUACUGUCCGC	-	GO:0003677//DNA binding	GO:0006351//transcription, DNA-dependent;GO:0007165//signal transduction	K07693//two-component system, NarL family, response regulator DesR;K03556//LuxR family transcriptional regulator, maltose regulon positive regulatory protein	13.8165	34.6769	0.398436	-1.32758	0.000880829	0.00302796	down
Candidate_67	4402.55	798.47	5.51373	2.46303	0	0	up	ATCC25795GL002993	-20.6425	325 -- 374	731 -- 785	CGAGCUGGCGUACCACCUCGAUCAGCUCGUCCCGCGCCUCUUCGUACCCC	GCUCAAGACCGAAACCGUGAAGAGCUAUCUGCGCAGUGCGGCGGGGAAGCUGGGG	-	GO:0003677//DNA binding	GO:0006351//transcription, DNA-dependent;GO:0007165//signal transduction	K07693//two-component system, NarL family, response regulator DesR;K03556//LuxR family transcriptional regulator, maltose regulon positive regulatory protein	13.8165	34.6769	0.398436	-1.32758	0.000880829	0.00302796	down
Candidate_154	3798.13	984.071	3.85961	1.94845	0	0	up	ATCC25795GL002993	-23.173	254 -- 328	388 -- 465	CGACCGUCCCGUGGCGUAGCGCCCGCCGCGUCCGGGCUCCACUCGUCUUGUGGCGGGCCAACUGGCUCGACGCCC	GCUCGGGGGCACCGUUCGGCGGGUUGGCCGCGGACCUGAUGGUGGACUCGGCACGUCGGCUGGCACACGAGCUGCGGG	-	GO:0003677//DNA binding	GO:0006351//transcription, DNA-dependent;GO:0007165//signal transduction	K07693//two-component system, NarL family, response regulator DesR;K03556//LuxR family transcriptional regulator, maltose regulon positive regulatory protein	13.8165	34.6769	0.398436	-1.32758	0.000880829	0.00302796	down
Candidate_157	4374.12	915.364	4.77856	2.25658	0	0	up	ATCC25795GL002993	-20.1764	130 -- 160	752 -- 788	UUCGAAGACUGCGCGCGCCGCCUAUCUCUGG	GAGCUAUCUGCGCAGUGCGGCGGGGAAGCUGGGGACC	-	GO:0003677//DNA binding	GO:0006351//transcription, DNA-dependent;GO:0007165//signal transduction	K07693//two-component system, NarL family, response regulator DesR;K03556//LuxR family transcriptional regulator, maltose regulon positive regulatory protein	13.8165	34.6769	0.398436	-1.32758	0.000880829	0.00302796	down
Candidate_197	1892.65	171.631	11.0275	3.46303	0	0	up	ATCC25795GL002071	-20.5393	265 -- 298	1081 -- 1115	UAGCCAUAGUCGCACCGCAAGGACCAGGACGAGU	AUCGGUGUUGUGGAACUCCAAGGUGGUCCUGCUCG	-	GO:0015415//phosphate ion transmembrane-transporting ATPase activity;GO:0005524//ATP binding	GO:0006200//ATP catabolic process;GO:0008643//carbohydrate transport	K02056//simple sugar transport system ATP-binding protein [EC:3.6.3.17]	23.6252	70.5983	0.334643	-1.57931	9.71002e-08	5.12294e-07	down
Candidate_101	2699.88	816.107	3.30824	1.72606	1.30856e-220	3.94072e-220	up	ATCC25795GL002071	-20.6352	34 -- 86	1153 -- 1207	CGUCCGCCCACGCGCCGGGUCGGGUUCCGCCCCUGCACAACCGUCACCGCAGC	GCAGGUGAUCGAGUUGGUGCGUCGGCUGGCCGAUCAGGGACUGGGCGUGGUGUUG	-	GO:0015415//phosphate ion transmembrane-transporting ATPase activity;GO:0005524//ATP binding	GO:0006200//ATP catabolic process;GO:0008643//carbohydrate transport	K02056//simple sugar transport system ATP-binding protein [EC:3.6.3.17]	23.6252	70.5983	0.334643	-1.57931	9.71002e-08	5.12294e-07	down
Candidate_79	268.05	1944.6	0.137843	-2.8589	0	0	down	ATCC25795GL002059	-21.8171	269 -- 348	422 -- 513	CGUGCACUGGCGGCGCCCAUGAGUGUCACCGCCCAUGCGUAGCGCGGCCGUAGCCCUGAGCAGCCUGAGCCAGAGUGGGA	GGACGUGUUCCGCUGCUGGGUAAUUCACUCGGUGGCGGCACGGCGGUGCGGUUCGCGCUGGACUAUCCGGAUCGCGCGGGCAAGCUCAUCCU	GO:0005886//plasma membrane;GO:0005618//cell wall	GO:0034820;GO:0016746//transferase activity, transferring acyl groups;GO:0018774;GO:0042803//protein homodimerization activity	GO:0006694//steroid biosynthetic process;GO:0016042//lipid catabolic process;GO:0044117//growth of symbiont in host;GO:0019439//aromatic compound catabolic process	K16050//4,5:9,10-diseco-3-hydroxy-5,9,17-trioxoandrosta-1(10),2-diene-4-oate hydrolase [EC:3.7.1.17]	1996.04	331.284	6.02515	2.591	2.77193e-261	2.17046e-259	up
Candidate_188	0	1551.23	0	-20	2.11719e-199	5.60306e-199	down	ATCC25795GL002057	-21.5377	63 -- 100	539 -- 580	GGCUACUGGCGGACUAGCGACAGGCCCGGCUGCCGUGG	CCGAUGAUGGCAAUCUGCAAGUCCGCACUGGCCGAGGGCACC	-	GO:0046872//metal ion binding;GO:0008941//nitric oxide dioxygenase activity;GO:0016702//oxidoreductase activity, acting on single donors with incorporation of molecular oxygen, incorporation of two atoms of oxygen;GO:0009055//electron carrier activity;GO:0051537//2 iron, 2 sulfur cluster binding	GO:0006694//steroid biosynthetic process;GO:0055114//oxidation-reduction process	K15983//3-ketosteroid 9alpha-monooxygenase subunit B [EC:1.14.13.142]	379.612	21.4277	17.7159	4.14698	2.21264e-78	5.43034e-77	up
Candidate_20	677.008	1841.79	0.367582	-1.44386	7.14812e-132	1.40813e-131	down	ATCC25795GL002057	-22.546	306 -- 329	992 -- 1015	CUACACGCCGACCUGUUCCCGGAC	GAUGUGUUGCUGAACAAGGGUCUG	-	GO:0046872//metal ion binding;GO:0008941//nitric oxide dioxygenase activity;GO:0016702//oxidoreductase activity, acting on single donors with incorporation of molecular oxygen, incorporation of two atoms of oxygen;GO:0009055//electron carrier activity;GO:0051537//2 iron, 2 sulfur cluster binding	GO:0006694//steroid biosynthetic process;GO:0055114//oxidation-reduction process	K15983//3-ketosteroid 9alpha-monooxygenase subunit B [EC:1.14.13.142]	379.612	21.4277	17.7159	4.14698	2.21264e-78	5.43034e-77	up
Candidate_197	1892.65	171.631	11.0275	3.46303	0	0	up	ATCC25795GL002065	-23.0634	185 -- 278	246 -- 360	GGACCAGGACGAGUAGUGUAAGCCCAGGCAGCAGCGGCGUCCAGACGGCUAGGACUGGCGGCGUCACCCACAGCCAUAGCCACGCGACCCGUAG	UCUGGUACCUGCUGUUCGCACACGCCGUGCACUUCGCCGUCAUCCCGCUGGUCGGCCGGUUGUCUGACCGGUACGGUCGCAGGCCGGUGUACAUCAUGGGUGCACUGCUGGGCGC	-	GO:0003858//3-hydroxybutyrate dehydrogenase activity;GO:0000166//nucleotide binding	GO:0055114//oxidation-reduction process	K00019//3-hydroxybutyrate dehydrogenase [EC:1.1.1.30]	30.8462	152.881	0.201765	-2.30925	5.06156e-23	5.21267e-22	down
Candidate_77	1888.4	380.544	4.96235	2.31102	5.66589e-229	1.76722e-228	up	ATCC25795GL002065	-20.5278	464 -- 507	1026 -- 1069	UAGUCGGCGAAGGCGGGGUCGGACAGGAACAACUGGGUGACGCG	GUUAGCCGAGUUCCCGCCCGACGCCUUCCGCACCCUGCUGACGC	-	GO:0003858//3-hydroxybutyrate dehydrogenase activity;GO:0000166//nucleotide binding	GO:0055114//oxidation-reduction process	K00019//3-hydroxybutyrate dehydrogenase [EC:1.1.1.30]	30.8462	152.881	0.201765	-2.30925	5.06156e-23	5.21267e-22	down
Candidate_46	2371.32	358.396	6.61647	2.72606	0	0	up	ATCC25795GL002064	-24.3747	42 -- 92	692 -- 745	GGUAGACCGCCGCGCCCACCGCGUUCAACGGCACCCACACCACCCGGUCGG	CUGUCUUGGGGCUGGCGGGUGGCGUUCUGGUUGUCGGCGGUGGUGGUGCUGGUC	GO:0016021//integral to membrane	GO:0022857//transmembrane transporter activity	GO:0055085//transmembrane transport	K08172//MFS transporter, MHS family, shikimate and dehydroshikimate transport protein	17.6069	179.677	0.0979917	-3.3512	2.29976e-37	3.20473e-36	down
Candidate_231	5171.3	2084.21	2.48118	1.31102	4.22189e-276	1.67596e-275	up	ATCC25795GL002064	-22.132	208 -- 249	695 -- 740	AGAGCCCCGCUACCUCGCCUGACCUUUGCCGCUACUCCCGUG	UCUUGGGGCUGGCGGGUGGCGUUCUGGUUGUCGGCGGUGGUGGUGC	GO:0016021//integral to membrane	GO:0022857//transmembrane transporter activity	GO:0055085//transmembrane transport	K08172//MFS transporter, MHS family, shikimate and dehydroshikimate transport protein	17.6069	179.677	0.0979917	-3.3512	2.29976e-37	3.20473e-36	down
Candidate_52	15736.6	6564.39	2.39727	1.26139	0	0	up	ATCC25795GL002064	-20.6913	103 -- 129	664 -- 694	CUGGUGGUGCGACGGCGGGCGAGGGAC	GACCACCACGCUGUCCGACGCCGCUUUCCUG	GO:0016021//integral to membrane	GO:0022857//transmembrane transporter activity	GO:0055085//transmembrane transport	K08172//MFS transporter, MHS family, shikimate and dehydroshikimate transport protein	17.6069	179.677	0.0979917	-3.3512	2.29976e-37	3.20473e-36	down
Candidate_18	7333.84	1847.37	3.96988	1.9891	0	0	up	ATCC25795GL002064	-30.7659	138 -- 186	694 -- 751	CGGCGCCCCGACCGGCCACUGGAAAAGCAGCUGCCGCGCGACCCCAGUG	GUCUUGGGGCUGGCGGGUGGCGUUCUGGUUGUCGGCGGUGGUGGUGCUGGUCGGUUAC	GO:0016021//integral to membrane	GO:0022857//transmembrane transporter activity	GO:0055085//transmembrane transport	K08172//MFS transporter, MHS family, shikimate and dehydroshikimate transport protein	17.6069	179.677	0.0979917	-3.3512	2.29976e-37	3.20473e-36	down
Candidate_197	1892.65	171.631	11.0275	3.46303	0	0	up	ATCC25795GL002064	-23.0634	185 -- 278	981 -- 1095	GGACCAGGACGAGUAGUGUAAGCCCAGGCAGCAGCGGCGUCCAGACGGCUAGGACUGGCGGCGUCACCCACAGCCAUAGCCACGCGACCCGUAG	UCUGGUACCUGCUGUUCGCACACGCCGUGCACUUCGCCGUCAUCCCGCUGGUCGGCCGGUUGUCUGACCGGUACGGUCGCAGGCCGGUGUACAUCAUGGGUGCACUGCUGGGCGC	GO:0016021//integral to membrane	GO:0022857//transmembrane transporter activity	GO:0055085//transmembrane transport	K08172//MFS transporter, MHS family, shikimate and dehydroshikimate transport protein	17.6069	179.677	0.0979917	-3.3512	2.29976e-37	3.20473e-36	down
Candidate_101	2699.88	816.107	3.30824	1.72606	1.30856e-220	3.94072e-220	up	ATCC25795GL002064	-20.5281	41 -- 86	702 -- 748	CGUCCGCCCACGCGCCGGGUCGGGUUCCGCCCCUGCACAACCGUCA	GCUGGCGGGUGGCGUUCUGGUUGUCGGCGGUGGUGGUGCUGGUCGGU	GO:0016021//integral to membrane	GO:0022857//transmembrane transporter activity	GO:0055085//transmembrane transport	K08172//MFS transporter, MHS family, shikimate and dehydroshikimate transport protein	17.6069	179.677	0.0979917	-3.3512	2.29976e-37	3.20473e-36	down
Candidate_100	1195.14	0	error	20	1.5552e-161	3.45306e-161	up	ATCC25795GL002064	-32.4306	72 -- 124	698 -- 750	ACCCCGGGCAGCACCGCAUGCGAGACCGCGUCGCCCAUCAGCGACCAGCCGAU	UGGGGCUGGCGGGUGGCGUUCUGGUUGUCGGCGGUGGUGGUGCUGGUCGGUUA	GO:0016021//integral to membrane	GO:0022857//transmembrane transporter activity	GO:0055085//transmembrane transport	K08172//MFS transporter, MHS family, shikimate and dehydroshikimate transport protein	17.6069	179.677	0.0979917	-3.3512	2.29976e-37	3.20473e-36	down
Candidate_206	3871.47	9499.69	0.407536	-1.295	0	0	down	ATCC25795GL002060	-21.9822	287 -- 303	296 -- 312	ACCCUUCACCGGUUGCG	UGGGAAGUGGCCGACGC	-	GO:0008198//ferrous iron binding;GO:0018583//biphenyl-2,3-diol 1,2-dioxygenase activity	GO:0006694//steroid biosynthetic process;GO:0016042//lipid catabolic process;GO:0070723//response to cholesterol;GO:0019439//aromatic compound catabolic process;GO:0055114//oxidation-reduction process	K16049//3,4-dihydroxy-9,10-secoandrosta-1,3,5(10)-triene-9,17-dione 4,5-dioxygenase [EC:1.13.11.25]	1318.28	387.084	3.40567	1.76794	3.1755e-103	1.01063e-101	up
Candidate_121	4295.65	0	error	20	0	0	up	ATCC25795GL002971	-20.2452	271 -- 313	90 -- 134	GUCGCCACCUAAGCUUGUCUUGCGGCUCUACGCGCGGCUUAUG	CAGCGGUGGCGUAAGAACAUGGACGUCCGGGAUGACACCGAAUAC	GO:0005886//plasma membrane;GO:0016021//integral to membrane	-	-	-	585.53	1358.16	0.431121	-1.21384	2.76431e-85	7.5339e-84	down
Candidate_169	4346.57	875.908	4.96235	2.31102	0	0	up	ATCC25795GL002971	-20.7124	3 -- 22	440 -- 460	GACGGGCGGCCCAGCCAGCU	CUGCCUGCACGAGUCGGUCGA	GO:0005886//plasma membrane;GO:0016021//integral to membrane	-	-	-	585.53	1358.16	0.431121	-1.21384	2.76431e-85	7.5339e-84	down
Candidate_43	3728.29	1423.54	2.61902	1.38903	8.9642e-219	2.6389e-218	up	ATCC25795GL002976	-22.8632	492 -- 535	976 -- 1021	CGACCGGCUAGACGCGCUCCGCCCAUACCUGGCCCGGGAGCUGG	GCUGGCCGAGCUGCGCGAGCGCCGUCCCGAUCGGGCCAUCGAGACC	GO:0005829//cytosol	GO:0004108//citrate (Si)-synthase activity	GO:0044262//cellular carbohydrate metabolic process;GO:0006099//tricarboxylic acid cycle	K01647//citrate synthase [EC:2.3.3.1]	99.7414	222.042	0.4492	-1.15457	2.20604e-14	1.72463e-13	down
Candidate_3	2856.67	575.668	4.96235	2.31102	0	0	up	ATCC25795GL002976	-24.697	152 -- 206	131 -- 193	GCGGUGGCUGCGCCUGCGGCGGCGCCACAACGCGCGGACGUGGGUCUAGCGGCUU	CGUCCCGACGCGUUCACCGCCGGACUGGAAGGCGUUGUCGCGUUCACCACCGAGAUCGCCGAA	GO:0005829//cytosol	GO:0004108//citrate (Si)-synthase activity	GO:0044262//cellular carbohydrate metabolic process;GO:0006099//tricarboxylic acid cycle	K01647//citrate synthase [EC:2.3.3.1]	99.7414	222.042	0.4492	-1.15457	2.20604e-14	1.72463e-13	down
Candidate_17	1771.46	401.602	4.41098	2.1411	3.27187e-195	8.48743e-195	up	ATCC25795GL002976	-24.447	201 -- 252	268 -- 322	GCCGUUGUCACGCCCCCGGUGAGGCUGGUGCUUAGCUAGCGACUGGAGUGGG	CGGUGAUGUGUGGGGGCUGCUCGUCGACGGCGAUUUCGAGCGCGGACUGCCGCCC	GO:0005829//cytosol	GO:0004108//citrate (Si)-synthase activity	GO:0044262//cellular carbohydrate metabolic process;GO:0006099//tricarboxylic acid cycle	K01647//citrate synthase [EC:2.3.3.1]	99.7414	222.042	0.4492	-1.15457	2.20604e-14	1.72463e-13	down
Candidate_129	2147.82	7790.83	0.275686	-1.8589	0	0	down	ATCC25795GL002977	-20.9829	242 -- 301	62 -- 128	GGGCCGCCCCCACACGAUCCCGCACCCGCACCCAGAACCGGGCCUACCGAAUAGCCCACG	CUCGCCGGGGAGGUGCGGCAUGGGCGUACCGUCUUGCAAAUGGAACCCGAGGAACUGGCCCGGAUGC	-	GO:0016638//oxidoreductase activity, acting on the CH-NH2 group of donors	GO:0042819//vitamin B6 biosynthetic process	K00275//pyridoxamine 5'-phosphate oxidase [EC:1.4.3.5]	75.3628	34.5213	2.18308	1.12637	0.000437205	0.00159286	up
Candidate_107	0	3339.14	0	-20	0	0	down	ATCC25795GL002977	-20.342	84 -- 106	195 -- 221	CAGUCGACCGCGGCGGUCCAUCG	GUUGGCUGGCGCUGUUCGACAGGUGGC	-	GO:0016638//oxidoreductase activity, acting on the CH-NH2 group of donors	GO:0042819//vitamin B6 biosynthetic process	K00275//pyridoxamine 5'-phosphate oxidase [EC:1.4.3.5]	75.3628	34.5213	2.18308	1.12637	0.000437205	0.00159286	up
Candidate_109	5429.48	447.601	12.1302	3.60053	0	0	up	ATCC25795GL002097	-24.3403	379 -- 419	150 -- 190	CGCGCGUCUGCUGGCCGCCGCUCGUCACCGUGGCGACCGCG	GCGGCAUGACGAUCGGUAUCGGCGGGUGGGGCUCGCGGCGC	-	GO:0008410//CoA-transferase activity	GO:0008152//metabolic process	K01041//[EC:2.8.3.-]	23.2499	52.7996	0.440342	-1.1833	0.000151056	0.000589058	down
Candidate_90	1717.16	778.585	2.20549	1.1411	3.04396e-74	4.69128e-74	up	ATCC25795GL002097	-21.7837	232 -- 261	78 -- 107	CGGCCGGGCUACCUCUAGGCGUUUACUGUC	GCCGGCACCGAUAAGGGGUCCAAGUGACAG	-	GO:0008410//CoA-transferase activity	GO:0008152//metabolic process	K01041//[EC:2.8.3.-]	23.2499	52.7996	0.440342	-1.1833	0.000151056	0.000589058	down
Candidate_105	0	4980.66	0	-20	0	0	down	ATCC25795GL000585	-24.2212	118 -- 158	666 -- 706	CGCCUACCACGACCAGCUUCCCCUCUUCCCGCUGCCGCGCU	GCGGAGGCUCGUCGAUCGGGGUGAGCCGGGUGACGGCGUGG	GO:0005618//cell wall;GO:0005737//cytoplasm	GO:0030145//manganese ion binding;GO:0005524//ATP binding;GO:0000287//magnesium ion binding;GO:0008716//D-alanine-D-alanine ligase activity	GO:0008360//regulation of cell shape;GO:0009252//peptidoglycan biosynthetic process	K01921//D-alanine-D-alanine ligase [EC:6.3.2.4]	30.804	13.0527	2.35997	1.23877	0.0142204	0.037116	up
Candidate_198	3214.4	0	error	20	0	0	up	ATCC25795GL002082	-21.7292	142 -- 167	157 -- 182	CCAGCAGGACUAGCCGCACCGCCGGC	GGUCGUCCUGGUCACCGCGGCGGCCG	-	GO:0004316//3-oxoacyl-[acyl-carrier-protein] reductase (NADPH) activity;GO:0000166//nucleotide binding	GO:0055114//oxidation-reduction process	K00059//3-oxoacyl-[acyl-carrier protein] reductase [EC:1.1.1.100]	8.40548	26.5483	0.31661	-1.65922	0.000734878	0.00256557	down
Candidate_164	7532.42	2049.18	3.67582	1.87806	0	0	up	ATCC25795GL002082	-20.9391	345 -- 376	157 -- 189	CUAGCACAACCGGUGGCGCCGUAACCAUAGCC	GGUCGUCCUGGUCACCGCGGCGGCCGGUACCGG	-	GO:0004316//3-oxoacyl-[acyl-carrier-protein] reductase (NADPH) activity;GO:0000166//nucleotide binding	GO:0055114//oxidation-reduction process	K00059//3-oxoacyl-[acyl-carrier protein] reductase [EC:1.1.1.100]	8.40548	26.5483	0.31661	-1.65922	0.000734878	0.00256557	down
Candidate_23	4734.29	2146.59	2.20549	1.1411	2.10993e-201	5.64084e-201	up	ATCC25795GL002081	-24.5738	203 -- 268	1026 -- 1093	UACGCGGCUACGGUGCCUGCGCCUGGUCGCCGGACGCCGCACUCCUCCAGCGCUACCGCCGUCCCC	AUGUGUCGAAGUUGUUGUGGGCCAACUGGCAUCGCGAGCUCGGCGAGAUUGCGAUGGACGUGCAGGGG	-	GO:0050660//flavin adenine dinucleotide binding;GO:0003995//acyl-CoA dehydrogenase activity	GO:0055114//oxidation-reduction process	K00257//[EC:1.3.99.-]	17.3157	42.5374	0.407071	-1.29665	0.000289425	0.0010808	down
Candidate_43	3728.29	1423.54	2.61902	1.38903	8.9642e-219	2.6389e-218	up	ATCC25795GL002086	-20.8774	139 -- 172	803 -- 844	CGUGCGGAUGGUGCGUGUGUGGUGGGUAGUCGUG	GCACGGCCUCACCCCGCGCGCCCGGAUCCACCACAUCAGCGC	-	GO:0003985//acetyl-CoA C-acetyltransferase activity	GO:0008152//metabolic process;GO:0052572//response to host immune response	K00626//acetyl-CoA C-acetyltransferase [EC:2.3.1.9]	116.799	240.254	0.486149	-1.04053	1.58414e-13	1.17689e-12	down
Candidate_63	2286.63	0	error	20	3.95589e-261	1.41978e-260	up	ATCC25795GL002086	-67.1809	13 -- 140	943 -- 1070	AGCUCCAGUUGCUCCGCAAGCGCGGCCACGGGUACCGCACCAACUUCCUAUAGCCGCGGCUGCUCUCGUCCGAGUUGGGGUUGCCGCCGCGGUAGCGCGACCCGGUAGGCGAGCCGCCAAGGCCACGG	UCGAGAUCAACGAGGCGUUCGCUCCCGUCGUCCAGGCAUGGAUCAAGGAGACCGGAGCGGACCCGGCCAAGGUCAAUCCCAAUGGCGGAGCCAUCGCGCUCGGCCACCCGCUCGGGGCCACCGGCGCC	-	GO:0003985//acetyl-CoA C-acetyltransferase activity	GO:0008152//metabolic process;GO:0052572//response to host immune response	K00626//acetyl-CoA C-acetyltransferase [EC:2.3.1.9]	116.799	240.254	0.486149	-1.04053	1.58414e-13	1.17689e-12	down
Candidate_17	1771.46	401.602	4.41098	2.1411	3.27187e-195	8.48743e-195	up	ATCC25795GL002085	-21.6137	171 -- 241	610 -- 688	GCCCCCGGUGAGGCUGGUGCUUAGCUAGCGACUGGAGUGGGAGCAAGUCGCCAGCCAGUGGGUCGCCACAG	CGGUGGACCGCUCACGGCCGAAGAAGUCGGCCGCCAGUACCUCGCCAUCGUUCUCGGCGGCAUCACCACAGAAGGAGUC	-	GO:0003677//DNA binding;GO:0042803//protein homodimerization activity	GO:0006355//regulation of transcription, DNA-dependent	K13770//TetR/AcrR family transcriptional regulator, fatty acid metabolism regulator protein	41.31	123.732	0.333866	-1.58266	1.56241e-12	1.10738e-11	down
Candidate_68	2063.44	0	error	20	3.5026e-242	1.16162e-241	up	ATCC25795GL003182	-21.078	100 -- 143	1538 -- 1586	CCCCUGGACCAAGAGGCUGUUCAUACGGCUCCCGUGGUAGCCGG	GGGGAUCUGGUUGAACUGGACGCAGAUGCCGAGGUGAAGAUCAUCGGCC	-	-	-	K01897//long-chain acyl-CoA synthetase [EC:6.2.1.3]	7.98191	24.999	0.31929	-1.64706	0.00111126	0.003765	down
Candidate_114	2884.32	1207.19	2.38928	1.25658	1.2957e-144	2.69423e-144	up	ATCC25795GL003184	-21.4637	467 -- 496	698 -- 729	CUGGCGGGCGCCGUAGUGGCAGCUGGGGUG	GAUCGCGCGCUGGCGAUCGCCGACGACCUCGC	-	GO:0003824//catalytic activity	-	K01692//enoyl-CoA hydratase [EC:4.2.1.17]	12.7093	50.3638	0.252349	-1.98651	1.9816e-07	1.02681e-06	down
Candidate_197	1892.65	171.631	11.0275	3.46303	0	0	up	ATCC25795GL003177	-20.7706	539 -- 554	262 -- 277	CCGUUACCGCCCCGAG	GGCGAUGUCGGGGUUC	GO:0005829//cytosol;GO:0005618//cell wall;GO:0005886//plasma membrane	GO:0004085//butyryl-CoA dehydrogenase activity;GO:0050660//flavin adenine dinucleotide binding;GO:0003995//acyl-CoA dehydrogenase activity	GO:0055114//oxidation-reduction process	K00257//[EC:1.3.99.-]	9.40093	23.9939	0.391805	-1.35179	0.00509281	0.0150077	down
Candidate_231	5171.3	2084.21	2.48118	1.31102	4.22189e-276	1.67596e-275	up	ATCC25795GL003178	-22.6242	196 -- 267	1237 -- 1312	CUGCUCGCAUGUGCUACGAGAGCCCCGCUACCUCGCCUGACCUUUGCCGCUACUCCCGUGGGUCGCUGACGG	GAUGGGCGAGAUCGUCAUGCGCGGCAACGGAGUGAUGAAGGGCUACUACGACGACGAGGAAGGCACCCGUGACGCC	-	GO:0003824//catalytic activity	-	K00666//fatty-acyl-CoA synthase [EC:6.2.1.-]	3.47328	14.4911	0.239684	-2.06079	0.00435565	0.0130537	down
Candidate_213	2839.85	468.227	6.0651	2.60053	0	0	up	ATCC25795GL003178	-21.154	88 -- 139	321 -- 380	GGGUGUAGGUGCGGGUGAUGCCCUUCCAGCGGGGGUUGUGGUCCCAGUCGUG	CCCACUACGCGGUUCCACUGGCACGGGGAGUGUUGGUCGCCAUCAACACCAGGCUCGCAC	-	GO:0003824//catalytic activity	-	K00666//fatty-acyl-CoA synthase [EC:6.2.1.-]	3.47328	14.4911	0.239684	-2.06079	0.00435565	0.0130537	down
Candidate_105	0	4980.66	0	-20	0	0	down	ATCC25795GL003322	-23.1702	120 -- 162	645 -- 688	GUCACGCCUACCACGACCAGCUUCCCCUCUUCCCGCUGCCGCG	CAGUGCGUCGAUGGUGCCCUCGGGAGUUUCCAGGGUGAUGGUGC	-	-	-	-	17.3762	4.81421	3.60936	1.85174	0.0103241	0.0281841	up
Candidate_138	211.405	1533.67	0.137843	-2.8589	2.22181e-253	7.6594e-253	down	ATCC25795GL003333	-20.0388	391 -- 424	221 -- 254	GAGCCUGACCUCUACCUCCCCGACCUCUUGACCC	CUCGGACUGUAGGAGGGGCCACCGAUGAUCUGGG	-	-	-	-	112.835	30.6237	3.68455	1.88149	3.7386e-11	2.48887e-10	up
Candidate_233	2396.68	0	error	20	2.88913e-270	1.08136e-269	up	ATCC25795GL002200	-22.1292	2 -- 60	714 -- 776	ACCGGUCGACCGAGUUACCAGAGCGCCCAGCGCCUGAGUGUCGGUGGAGUUGUAGCGGC	UGGCCAAGCUGUUCGAGGAUCGCGGUGUCACGCUGGACCGCACCUACCAGCUCAACGUCGGCG	-	GO:0004512//inositol-3-phosphate synthase activity;GO:0000166//nucleotide binding	GO:0008654//phospholipid biosynthetic process;GO:0006021//inositol biosynthetic process	K01858//myo-inositol-1-phosphate synthase [EC:5.5.1.4]	675.575	1383.59	0.488276	-1.03423	1.24888e-69	2.75033e-68	down
Candidate_53	9060.23	1369.34	6.61647	2.72606	0	0	up	ATCC25795GL002200	-26.1533	288 -- 324	41 -- 77	CGGGUGUUGGCGUUCUGGGCAUUGGUAUUGGCCUUGA	GCCCACCCGAACCGCAGCCGUAACCAGCACCGGAAUU	-	GO:0004512//inositol-3-phosphate synthase activity;GO:0000166//nucleotide binding	GO:0008654//phospholipid biosynthetic process;GO:0006021//inositol biosynthetic process	K01858//myo-inositol-1-phosphate synthase [EC:5.5.1.4]	675.575	1383.59	0.488276	-1.03423	1.24888e-69	2.75033e-68	down
Candidate_52	15736.6	6564.39	2.39727	1.26139	0	0	up	ATCC25795GL002200	-21.4803	220 -- 255	33 -- 71	GCGGCUCGGGUGGCUUGGCUGCCGGCAGUGGUGUGG	CGCACAGAGCCCACCCGAACCGCAGCCGUAACCAGCACC	-	GO:0004512//inositol-3-phosphate synthase activity;GO:0000166//nucleotide binding	GO:0008654//phospholipid biosynthetic process;GO:0006021//inositol biosynthetic process	K01858//myo-inositol-1-phosphate synthase [EC:5.5.1.4]	675.575	1383.59	0.488276	-1.03423	1.24888e-69	2.75033e-68	down
Candidate_253	821.845	1738.97	0.472605	-1.08129	1.22642e-81	1.97131e-81	down	ATCC25795GL003306	-20.9932	142 -- 177	1059 -- 1094	UGGGUCAGUCCUGUCGAGGCUGGUAGAUGUCGGGCA	GCCCGGCACUACGGCACCGACCAUCACCAGAUCCGU	-	GO:0016874//ligase activity;GO:0000166//nucleotide binding	GO:0008652//cellular amino acid biosynthetic process	K01953//asparagine synthase (glutamine-hydrolysing) [EC:6.3.5.4]	2933.42	661.799	4.4325	2.14812	2.87428e-301	2.48752e-299	up
Candidate_81	1556.18	705.593	2.20549	1.1411	1.8712e-67	2.78554e-67	up	ATCC25795GL003373	-20.8777	176 -- 294	1152 -- 1288	ACCGGUUGCACCGCGACGACGCGGCAGGGCGCCUAGACCUGUAGCGCUGCACCAACAGCGCGACCGUAUAGCUGGUGUGCGGCCACCGCUAGCUCUGCGUUCGGUGGAAGCCAAUGUGG	UGGCCAAUGUGUCGCUGCAGCCCGCAACCGAGGACCUCAGCACCGCCGACCUGAUCUCCCGGGUGUCCGACGGCAUCUACAUCGUCGGCGACAAAUCGUGGUCGAUCGACAUGCAGCGCUACAACUUUCAGUUCACC	-	GO:0008233//peptidase activity	GO:0006508//proteolysis	K03568//TldD protein	20.0967	191.247	0.105083	-3.2504	9.22087e-39	1.34576e-37	down
Candidate_148	1270.83	576.212	2.20549	1.1411	2.04103e-55	2.93819e-55	up	ATCC25795GL003385	-20.5555	150 -- 275	224 -- 361	CCCACCGGGUGCGAGGGCACCGCUGGCACCGCCGGGUCCGGCCUCACCGCCCGGUCCGCCGGGGAUCACACCACUUGCGCCGCCGGGUCCGGCCUCACCUGCGGGUCCGCCGGGGAUGGCGCCGCU	GGGGGUCGGCGUCCUGGCAACCGCGGUGGUCACCACGCUCGGUAUCGCGCUCUACGGCGGCACCCUGGACAACGACGAGUGGCGCGCGCCGCGGGCGGCGCUGGAGCUGACGCCCAGCGAGACACCUAUCGGUGGCGA	-	-	-	-	75.0527	255.576	0.293661	-1.76778	1.06512e-27	1.21065e-26	down
Candidate_234	806.078	4873.16	0.165412	-2.59587	0	0	down	ATCC25795GL003345	-22.2796	59 -- 172	629 -- 766	CACCGGGAGUUGCUCGCGUUCCAGCCACAGCGUCGGCGGGAGGAUCCAAUGCGCCAGCCGCGAGGUCUCGGUGACGUAGGGGUCCAGCGACACCAUCAGAUCCAGUUGCGCCAA	GAUGGCUUCCGGCGACUGUUAGGGCGGUGACGUUGAGCGACCAUGUCGCCCGGCGCUUGGGUGACGGGGCAGCGGUGUCUGGAUCUUCAGUCGCGAUAGCGCCCCGGGGAGUGGUGGACUUCGGAUCUGAGCGUGGUU	-	-	-	K06400//site-specific DNA recombinase	334.228	148.744	2.247	1.168	1.89312e-14	1.48235e-13	up
Candidate_10	4668.53	1814.38	2.57307	1.36349	1.45684e-265	5.37596e-265	up	ATCC25795GL001030	-24.367	125 -- 214	227 -- 322	GGCGGCCGGCGACACGGCCGGCACCCGCGCCGUGUUGGGCGGCGACGCCAGCCGAGUGGGCAGGGCGGUGACCGGCGGCGUGGGGCGUAG	CUGCCGAGCAUCUAUCUGGCCGUGCGCUACCCGGAGGCACUGGCCCGUCGCAUGCAGGCCGGCCCGACCGCCGAAACCCGCCCCGCCCAACGCAUC	-	GO:0016740//transferase activity	GO:0008152//metabolic process	-	24.007	895.156	0.0268188	-5.22061	7.73863e-221	5.30204e-219	down
Candidate_162	3033.36	687.684	4.41098	2.1411	0	0	up	ATCC25795GL001030	-21.7263	264 -- 330	394 -- 461	CAGGUAGACCAGCCGCUUGAGCAGAUCGCCGAGCAGGAAGUACAGCUGGCGCAGACCCAUCAGCGCG	GUCCUCGGUACCGGUAUGGCUUGUCAUCGGCGGCAACGUCCUGGUCGCGGUCGGGCUGGGCAUCGCGC	-	GO:0016740//transferase activity	GO:0008152//metabolic process	-	24.007	895.156	0.0268188	-5.22061	7.73863e-221	5.30204e-219	down
Candidate_216	1159.88	420.726	2.75686	1.46303	4.05715e-75	6.28978e-75	up	ATCC25795GL001030	-24.7976	431 -- 463	588 -- 623	ACGCCCGUGCACCGAAGGACUGGAGCGACGCCC	UGCUGGGCACGCCGCUUGCGCUGGACUCGCUGUGGG	-	GO:0016740//transferase activity	GO:0008152//metabolic process	-	24.007	895.156	0.0268188	-5.22061	7.73863e-221	5.30204e-219	down
Candidate_50	2575.74	778.585	3.30824	1.72606	1.47423e-210	4.15322e-210	up	ATCC25795GL001029	-21.3118	241 -- 260	753 -- 772	AGGCGCCGCGGCCAAUGCAG	UCCGCGGCGUCGGUGACGUC	-	-	-	K09686//antibiotic transport system permease protein	20.003	657.496	0.030423	-5.03869	9.37666e-162	4.7199e-160	down
Candidate_258	3354.64	1622.44	2.06765	1.04799	4.18857e-124	7.89499e-124	up	ATCC25795GL001029	-20.335	314 -- 349	1503 -- 1538	UGGCCGGGGUGACCUCGAAGCCCACCAGCGCGUACA	GCUGGCUCGCUGUGGGUUUCGUGGUGGUGGCGCUGU	-	-	-	K09686//antibiotic transport system permease protein	20.003	657.496	0.030423	-5.03869	9.37666e-162	4.7199e-160	down
Candidate_116	3743.15	905.17	4.13529	2.04799	0	0	up	ATCC25795GL001029	-20.5962	95 -- 220	107 -- 244	CGGCCCAGGCUCGGUGCCGGUGAGUGCCAGGCUGCCCAGGACGACCGCGACGAUGACCGCGACGCCGGCCGCGAGCAGACCGACGAACAGCCACGUGCCUCGGCGCACCGGCGGACGGUCGGCAUG	GCCGUCAUCGAGCCCACCGGCCGCCAUACCGCGACCGGGUCACUGACGGGUGUCACCACGCUGCUGCGACUUGCCCUGCGCCGUGAUCGGAUUCGGCUGACGGUGUGGAUCGUGCUGCUGACCGCACUGCCGGCCUAC	-	-	-	K09686//antibiotic transport system permease protein	20.003	657.496	0.030423	-5.03869	9.37666e-162	4.7199e-160	down
Candidate_181	2667.73	1209.59	2.20549	1.1411	2.60889e-114	4.88235e-114	up	ATCC25795GL001029	-21.8649	158 -- 201	1498 -- 1548	CUAGCCGACAACCUGACGCAGCUCUUCCACUACCGCGUUACUCG	GAUCGGCUGGCUCGCUGUGGGUUUCGUGGUGGUGGCGCUGUAUCUCGGAGC	-	-	-	K09686//antibiotic transport system permease protein	20.003	657.496	0.030423	-5.03869	9.37666e-162	4.7199e-160	down
Candidate_7	1994.86	602.999	3.30824	1.72606	1.60926e-163	3.66632e-163	up	ATCC25795GL001029	-23.23	173 -- 200	544 -- 574	GUGGCGGUAGCGUGACGAGUGGGAGUGG	CACCGCCACCAAUGCCGUGCUCACGCUCACC	-	-	-	K09686//antibiotic transport system permease protein	20.003	657.496	0.030423	-5.03869	9.37666e-162	4.7199e-160	down
Candidate_179	2783.72	631.089	4.41098	2.1411	1.33104e-305	5.71694e-305	up	ATCC25795GL001029	-20.3251	23 -- 45	1511 -- 1533	UGACACCCAGUGCGCCACCGUCG	GCUGUGGGUUUCGUGGUGGUGGC	-	-	-	K09686//antibiotic transport system permease protein	20.003	657.496	0.030423	-5.03869	9.37666e-162	4.7199e-160	down
Candidate_90	1717.16	778.585	2.20549	1.1411	3.04396e-74	4.69128e-74	up	ATCC25795GL001029	-23.7131	192 -- 218	563 -- 593	GAGGCGGGUGUUACUGGCGCGGCUGGG	CUCACGCUCACCAUGACCGCCGCGCUGACCC	-	-	-	K09686//antibiotic transport system permease protein	20.003	657.496	0.030423	-5.03869	9.37666e-162	4.7199e-160	down
Candidate_31	189.265	1029.78	0.183791	-2.44386	3.07506e-145	6.44534e-145	down	ATCC25795GL000667	-21.3778	542 -- 582	357 -- 398	CCUGGCAGGGCGUGAGGCCACCACCACGGGGGCCUGUGGCG	GGACGCGGCCCGCACCAUUCGGGAACGCUCACCGGACACCGC	GO:0005622//intracellular	GO:0003700//sequence-specific DNA binding transcription factor activity;GO:0043565//sequence-specific DNA binding;GO:0000156//phosphorelay response regulator activity	GO:0035556//intracellular signal transduction;GO:0000160//two-component signal transduction system (phosphorelay);GO:0006355//regulation of transcription, DNA-dependent	K07692//two-component system, NarL family, response regulator DegU;K02479//two-component system, NarL family, response regulator	117.63	48.8856	2.40624	1.26678	1.02182e-06	5.03059e-06	up
Candidate_181	2667.73	1209.59	2.20549	1.1411	2.60889e-114	4.88235e-114	up	ATCC25795GL000666	-20.5129	141 -- 166	465 -- 491	CGUUACUCGCCGGCCCUCAAGGCCCA	GCAACGAGCGGCCGGAGGAUUUCGGGU	-	GO:0016853//isomerase activity;GO:0045735//nutrient reservoir activity	GO:0008643//carbohydrate transport	K01569//oxalate decarboxylase [EC:4.1.1.2]	34.7566	74.9544	0.463702	-1.10873	1.61515e-05	6.97683e-05	down
Candidate_92	4739.06	2148.75	2.20549	1.1411	1.32832e-201	3.58782e-201	up	ATCC25795GL000666	-20.3396	182 -- 236	1022 -- 1083	AGCCAGACGCGCAAGUGUUGGGGCGGCCGGCAACGCAGCCAGCGGAGCUGCUAGA	UCGGUGAGCGCGUACUCCCGAUCCGUGCUGGCCGCCGCGUUCGACACCCAUAUCGACGAUCU	-	GO:0016853//isomerase activity;GO:0045735//nutrient reservoir activity	GO:0008643//carbohydrate transport	K01569//oxalate decarboxylase [EC:4.1.1.2]	34.7566	74.9544	0.463702	-1.10873	1.61515e-05	6.97683e-05	down
Candidate_122	19607.8	2309.21	8.49114	3.08596	0	0	up	ATCC25795GL002278	-20.0055	113 -- 130	1285 -- 1302	GCGCUAUAGCCUGGCCAC	CGCGAUAUGGGACCGGUG	-	GO:0046872//metal ion binding;GO:0020037//heme binding;GO:0004096//catalase activity	GO:0042744//hydrogen peroxide catabolic process;GO:0055114//oxidation-reduction process	K03782//catalase-peroxidase [EC:1.11.1.21]	271.491	593.443	0.457484	-1.12821	1.07541e-34	1.41467e-33	down
Candidate_254	1556.18	0	error	20	1.19743e-196	3.13726e-196	up	ATCC25795GL002278	-23.1235	209 -- 245	1495 -- 1531	CCGUCGAGGUAGGCACCGGCGACGGCCAACGUCGGCG	GGCGGCGCCAACGGUGGCCGCAUCCGGUUGCAGCCGC	-	GO:0046872//metal ion binding;GO:0020037//heme binding;GO:0004096//catalase activity	GO:0042744//hydrogen peroxide catabolic process;GO:0055114//oxidation-reduction process	K03782//catalase-peroxidase [EC:1.11.1.21]	271.491	593.443	0.457484	-1.12821	1.07541e-34	1.41467e-33	down
Candidate_7	1994.86	602.999	3.30824	1.72606	1.60926e-163	3.66632e-163	up	ATCC25795GL002277	-22.7823	88 -- 113	241 -- 266	GUGGGACCGGCGGCGGCGUGACGACG	CGCCUUGACCGCCGCCGGCCUGCUGC	-	GO:0003700//sequence-specific DNA binding transcription factor activity;GO:0003677//DNA binding	GO:0006355//regulation of transcription, DNA-dependent	K03711//Fur family transcriptional regulator, ferric uptake regulator	88.5721	369.919	0.239437	-2.06228	4.31702e-47	7.21893e-46	down
Candidate_77	1888.4	380.544	4.96235	2.31102	5.66589e-229	1.76722e-228	up	ATCC25795GL002277	-20.3942	464 -- 532	192 -- 268	CGCGGCGGCGAAGAACAGGCUGCCGUAGUCGGCGAAGGCGGGGUCGGACAGGAACAACUGGGUGACGCG	GCGCCGAACUCGCCGACGUCUCGCAUCAGACCGUCUACGACUCGCUCAACGCCUUGACCGCCGCCGGCCUGCUGCGC	-	GO:0003700//sequence-specific DNA binding transcription factor activity;GO:0003677//DNA binding	GO:0006355//regulation of transcription, DNA-dependent	K03711//Fur family transcriptional regulator, ferric uptake regulator	88.5721	369.919	0.239437	-2.06228	4.31702e-47	7.21893e-46	down
Candidate_129	2147.82	7790.83	0.275686	-1.8589	0	0	down	ATCC25795GL001025	-23.1149	241 -- 313	220 -- 302	CGGGCCGAGAACGGGCCGCCCCCACACGAUCCCGCACCCGCACCCAGAACCGGGCCUACCGAAUAGCCCACGA	GCCAAGGCCGUUGUCGAGGUGGGCACCGGUGCGGGCGUCAGCGGGUUGUGGCUGUUGGCCGGUAUGCGCGAGGACGGGGUGCU	-	GO:0008171//O-methyltransferase activity	GO:0032259//methylation	K00599//[EC:2.1.1.-]	77.4758	36.0616	2.14843	1.10328	0.000469642	0.00169601	up
Candidate_81	1556.18	705.593	2.20549	1.1411	1.8712e-67	2.78554e-67	up	ATCC25795GL001027	-20.2045	145 -- 164	187 -- 206	CCAGGCGCGGUAGUGGCGGC	GGUCCGCGCCAUCGCCGCCG	-	GO:0003677//DNA binding	GO:0006355//regulation of transcription, DNA-dependent	-	24.6185	457.129	0.0538546	-4.21479	2.34055e-106	7.596e-105	down
Candidate_81	1556.18	705.593	2.20549	1.1411	1.8712e-67	2.78554e-67	up	ATCC25795GL001028	-22.0744	145 -- 164	6 -- 25	CCAGGCGCGGUAGUGGCGGC	GGUCCGCGCCAUCGCCGCCG	-	GO:0005524//ATP binding;GO:0016887//ATPase activity	GO:0006200//ATP catabolic process	K09687//antibiotic transport system ATP-binding protein	20.4689	978.722	0.0209139	-5.57939	1.31261e-242	9.81077e-241	down
Candidate_169	4346.57	875.908	4.96235	2.31102	0	0	up	ATCC25795GL001028	-20.2335	250 -- 293	1349 -- 1410	GCUGGCGCGGCUGGACCGCUGGCCGGCGCAGUAGUGGCUUGAUG	CGAUCGCGCCGACCUGGACAUCGCCAUGGCACACCUCACCGGACUGGGCAUCACCGAGCUGC	-	GO:0005524//ATP binding;GO:0016887//ATPase activity	GO:0006200//ATP catabolic process	K09687//antibiotic transport system ATP-binding protein	20.4689	978.722	0.0209139	-5.57939	1.31261e-242	9.81077e-241	down
Candidate_90	1717.16	778.585	2.20549	1.1411	3.04396e-74	4.69128e-74	up	ATCC25795GL001028	-20.8012	190 -- 205	1350 -- 1365	CUGGCGCGGCUGGGCC	GAUCGCGCCGACCUGG	-	GO:0005524//ATP binding;GO:0016887//ATPase activity	GO:0006200//ATP catabolic process	K09687//antibiotic transport system ATP-binding protein	20.4689	978.722	0.0209139	-5.57939	1.31261e-242	9.81077e-241	down
Candidate_138	211.405	1533.67	0.137843	-2.8589	2.22181e-253	7.6594e-253	down	ATCC25795GL002262	-20.2136	186 -- 239	55 -- 114	CACCGUCGCGCUGAAGAAGCUGAAGCCUGUACACGUCUUCCGCAAGUACUUCGA	GUGGCCAGAGCGACACGCAACGACGGCAUCGGACGACGGACAGGGCGGUGAUAUGGGGCU	-	-	-	K03466//DNA segregation ATPase FtsK/SpoIIIE, S-DNA-T family;K01768//adenylate cyclase [EC:4.6.1.1]	678.22	310.493	2.18433	1.12719	4.66464e-26	5.13631e-25	up
Candidate_60	2062.17	9350.19	0.220549	-2.18083	0	0	down	ATCC25795GL002262	-23.8719	94 -- 161	148 -- 221	CCAGUCACUACUCGCACAAGUGGGCCCACCGGGCAGGGCGUUAAGACCGGCGGCGGGCUGCGCUGCCC	GGUCGGUGAUGCCUUCGCCCGGGUCUUCGGCGGGUCGAUCGUCCCGCAGGAGGUCGAAGCCCUGUUGCGGCGGG	-	-	-	K03466//DNA segregation ATPase FtsK/SpoIIIE, S-DNA-T family;K01768//adenylate cyclase [EC:4.6.1.1]	678.22	310.493	2.18433	1.12719	4.66464e-26	5.13631e-25	up
Candidate_231	5171.3	2084.21	2.48118	1.31102	4.22189e-276	1.67596e-275	up	ATCC25795GL001007	-21.0079	212 -- 267	270 -- 330	CUGCUCGCAUGUGCUACGAGAGCCCCGCUACCUCGCCUGACCUUUGCCGCUACUCC	GACGAGCACCAGAUGCAGGCGGUGGCAGACGUGUUCGGGCUGCACGAACUGGCGGUCGAGG	GO:0016021//integral to membrane	GO:0015095//magnesium ion transmembrane transporter activity;GO:0015087//cobalt ion transmembrane transporter activity	GO:0006824//cobalt ion transport;GO:0055085//transmembrane transport;GO:0015693//magnesium ion transport	K03284//magnesium transporter	82.974	196.191	0.422924	-1.24153	4.22545e-14	3.25182e-13	down
Candidate_131	0	463.951	0	-20	4.53104e-80	7.23862e-80	down	ATCC25795GL001008	-20.7953	103 -- 212	17 -- 127	CCGGCUCCUGUCUGUUCCGUUGUCGCUGCUAGCCGCUGUAGCGGCCCGGUGCCCACUGUUAGGCGCAAGGCCUCCCUUGUCGCCAGUUGCGAGCUCGCGGCUGCCACGUG	GGCCGAGCUCGCGGUGGACACCGCCAAGCUGCUGAUCUUCGAUGCCGACUCCGGGGUGAAUCUGUCGAUCCCGCCGGUGGGCUAGUGACCGACGUUCUGGCCGAGGUGCGC	-	-	-	-	11.7231	2.47465	4.73728	2.24406	0.0157501	0.0404451	up
Candidate_20	677.008	1841.79	0.367582	-1.44386	7.14812e-132	1.40813e-131	down	ATCC25795GL001008	-23.6391	182 -- 242	27 -- 94	CGCCACCUGUUGGGCGGCUGGCUAUGGUCCCGCAUGAAGGCCCCGCUUACAGAUGCGGCCA	GCGGUGGACACCGCCAAGCUGCUGAUCUUCGAUGCCGACUCCGGGGUGAAUCUGUCGAUCCCGCCGGU	-	-	-	-	11.7231	2.47465	4.73728	2.24406	0.0157501	0.0404451	up
Candidate_72	2081.33	4403.95	0.472605	-1.08129	7.29074e-204	2.01071e-203	down	ATCC25795GL002257	-21.7022	169 -- 199	520 -- 556	GGCGCUGCUUGGGUCGAGCGACUGGUGGGGG	CCGCGACGUCAAACCCGGAAACAUCCUGAUCACCCCC	-	GO:0004674//protein serine/threonine kinase activity;GO:0005524//ATP binding	GO:0006468//protein phosphorylation;GO:0050794//regulation of cellular process	K08884//serine/threonine protein kinase, bacterial [EC:2.7.11.1]	75.8172	28.3154	2.6776	1.42094	1.45877e-05	6.34019e-05	up
Candidate_49	2052.1	4838.35	0.424133	-1.23741	3.44672e-274	1.30876e-273	down	ATCC25795GL001000	-20.5856	337 -- 394	832 -- 895	CCAGGAUGGCGACCGCGGCGACGGCGGCGAGGAUGGCGAGCACCCAGGACAGCGGGGG	GGACUCCUGCUGCUGGCGGCGCUGGCCCUGCCCGAGACCCUGCCCGUCGGCCACCGGCGCCCCU	-	-	-	K07552//MFS transporter, DHA1 family, bicyclomycin/chloramphenicol resistance protein	260.353	12.1914	21.3554	4.41653	2.84742e-56	5.4233e-55	up
Candidate_147	0	1704.79	0	-20	8.40937e-214	2.42116e-213	down	ATCC25795GL001000	-21.575	11 -- 53	26 -- 82	CCCUGCUGCUGCAGCGCCCGCACGAUCGCCCAUCCGCCCGCGA	GGGAUCCUCGUCGACGCCGUCGCGGGUGGCUGGCAGGUUCUUGCUGGAGCGGGCGUU	-	-	-	K07552//MFS transporter, DHA1 family, bicyclomycin/chloramphenicol resistance protein	260.353	12.1914	21.3554	4.41653	2.84742e-56	5.4233e-55	up
Candidate_32	479.849	1740.56	0.275686	-1.8589	1.18589e-175	2.82458e-175	down	ATCC25795GL001019	-21.2278	275 -- 326	1727 -- 1779	CGCGGCGGUGCCACUGCGGUGGUUGGAGCACAACACCAAGCCGCGGUAGCGG	GCGCCGCCGCCGGUCGCGCCGCCCGCGCCGUUCAACCCGUUCGCGCCACCGCC	-	-	-	-	48.8641	24.0357	2.03298	1.0236	0.00966866	0.026527	up
Candidate_75	487.151	1767.05	0.275686	-1.8589	2.70075e-178	6.61304e-178	down	ATCC25795GL001019	-23.776	152 -- 216	191 -- 258	CGGCCUUCUUCAGCGACGCCAACGCCUCGUCGAUACCGGCCUCGGCCUCCAGGGCCACCUCGACC	GUUGGAGGAAGACCGCCGCCGUGCCGAGCAGACCAAGGCCGAUACCGAGUACCUGGCCCGGGAGCUGG	-	-	-	-	48.8641	24.0357	2.03298	1.0236	0.00966866	0.026527	up
Candidate_49	2052.1	4838.35	0.424133	-1.23741	3.44672e-274	1.30876e-273	down	ATCC25795GL004382	-22.4518	337 -- 379	74 -- 118	CGGCGACGGCGGCGAGGAUGGCGAGCACCCAGGACAGCGGGGG	GCCGUAGCCGCCGCUGCGGCCGCCGCCGGUGGGCUUGUCGCCUCC	GO:0005576//extracellular region	GO:0050525//cutinase activity	GO:0042783	K08095//cutinase [EC:3.1.1.74]	118.461	55.3036	2.142	1.09896	1.64012e-05	7.07848e-05	up
Candidate_253	821.845	1738.97	0.472605	-1.08129	1.22642e-81	1.97131e-81	down	ATCC25795GL004382	-22.0642	145 -- 177	440 -- 474	UGGGUCAGUCCUGUCGAGGCUGGUAGAUGUCGG	ACCCAGUCGGGACUCGGUUUCGACCGUCCGCUGCC	GO:0005576//extracellular region	GO:0050525//cutinase activity	GO:0042783	K08095//cutinase [EC:3.1.1.74]	118.461	55.3036	2.142	1.09896	1.64012e-05	7.07848e-05	up
Candidate_129	2147.82	7790.83	0.275686	-1.8589	0	0	down	ATCC25795GL001072	-20.3195	226 -- 302	228 -- 307	CGGGCCGCCCCCACACGAUCCCGCACCCGCACCCAGAACCGGGCCUACCGAAUAGCCCACGAACGCGCACACAACCG	GCCUGGCUGGCGACCGUGCUGGGGCUGGCGCUCGGUGGACCGGGCGGCGACGUGGUGUUCGACGGCGCGGGCGUGAUGGC	-	-	-	-	34.3031	11.6159	2.95311	1.56224	0.0016062	0.00526121	up
Candidate_255	0	1436.12	0	-20	2.49574e-188	6.22746e-188	down	ATCC25795GL001072	-20.3653	245 -- 279	221 -- 260	CUGCGCCUGGACCGCUACGCGACCGACGCCGCGAG	GAUGUGGGCCUGGCUGGCGACCGUGCUGGGGCUGGCGCUC	-	-	-	-	34.3031	11.6159	2.95311	1.56224	0.0016062	0.00526121	up
Candidate_107	0	3339.14	0	-20	0	0	down	ATCC25795GL001070	-20.3822	176 -- 193	1409 -- 1426	GCUACUCCGCCGGUAUUG	CGGUGGGGCGGCCAUGGC	-	GO:0051539//4 iron, 4 sulfur cluster binding;GO:0044689	GO:0009108//coenzyme biosynthetic process	K11779//FO synthase [EC:2.5.1.-]	255.63	71.0385	3.59847	1.84738	9.1963e-23	9.39241e-22	up
Candidate_70	24704.8	8372.83	2.95059	1.561	0	0	up	ATCC25795GL004378	-21.0252	353 -- 395	439 -- 490	CCGUUCACAAAGGCACGCACGGUUGCGGCGUCGCGACUUGCUG	GGCCGGUGUGACCGUGCACAACCCGGAUCUGCACAUCGCGGCGCUGAACGAC	-	GO:0003899//DNA-directed RNA polymerase activity;GO:0003677//DNA binding;GO:0046983//protein dimerization activity	GO:0006351//transcription, DNA-dependent	K03040//DNA-directed RNA polymerase subunit alpha [EC:2.7.7.6]	177.607	471.135	0.376978	-1.40745	2.79152e-37	3.8573e-36	down
Candidate_72	2081.33	4403.95	0.472605	-1.08129	7.29074e-204	2.01071e-203	down	ATCC25795GL002237	-20.2212	157 -- 198	625 -- 666	GCGCUGCUUGGGUCGAGCGACUGGUGGGGGCUCCGCGGCCUG	CGCGUCGAACUCGGUGUCCGCAUCGCCACUCCCCCGCCGGAC	GO:0005737//cytoplasm	GO:0003688//DNA replication origin binding;GO:0005524//ATP binding;GO:0017111//nucleoside-triphosphatase activity	GO:0006270//DNA replication initiation;GO:0006275//regulation of DNA replication	K02313//chromosomal replication initiator protein	87.5789	33.5873	2.6075	1.38267	5.32034e-06	2.41892e-05	up
Candidate_197	1892.65	171.631	11.0275	3.46303	0	0	up	ATCC25795GL004377	-20.7753	271 -- 323	578 -- 632	GCGGCAGGGCGUAGAAGGGCUCUAGUAGCCAUAGUCGCACCGCAAGGACCAGG	CGCCCGGUCCCGUCCUGGCUGCAGGUCGUCGGCGAGCGUCAGCGCAUCCUGGUCC	GO:0005886//plasma membrane;GO:0005618//cell wall;GO:0015935//small ribosomal subunit;GO:0005829//cytosol	GO:0003735//structural constituent of ribosome;GO:0019843//rRNA binding	GO:0040007//growth;GO:0006412//translation	K02986//small subunit ribosomal protein S4	290.557	657.349	0.442013	-1.17784	1.56962e-40	2.38244e-39	down
Candidate_211	1049.6	2141.57	0.490109	-1.02883	7.85277e-93	1.31886e-92	down	ATCC25795GL002252	-20.1714	228 -- 262	101 -- 136	CGGCCAGCGGUUCGGUCAUCGAGUAGCAGGACGAG	GCCGGACCGUCGAGUGUGUGGUUCGUCGUCCUGUUC	GO:0016020//membrane	-	-	-	158.743	61.2475	2.59183	1.37397	1.09377e-09	6.66941e-09	up
Candidate_32	479.849	1740.56	0.275686	-1.8589	1.18589e-175	2.82458e-175	down	ATCC25795GL001083	-23.1082	113 -- 154	474 -- 518	GAGAUGUAGCACCGCUAGAUAGGCGACUACCGGUGGUAGCGG	UUCGCCGCCGUGGUCUUCUAUCCGCUGAGCCUGUUGCCGUUUGCC	GO:0016020//membrane	GO:0004377//GDP-Man:Man3GlcNAc2-PP-Dol alpha-1,2-mannosyltransferase activity;GO:0043750	GO:0009247//glycolipid biosynthetic process;GO:0006644//phospholipid metabolic process	K13669//alpha-1,2-mannosyltransferase [EC:2.4.1.-]	14.3949	3.70334	3.887	1.95866	0.0149655	0.038855	up
Candidate_79	268.05	1944.6	0.137843	-2.8589	0	0	down	ATCC25795GL001083	-21.4544	190 -- 320	713 -- 848	CCGCCCAUGCGUAGCGCGGCCGUAGCCCUGAGCAGCCUGAGCCAGAGUGGGACCGUAACUAGGAGUGGUUAGACCUCCCGGACCGGUGGAGCUUACGCAACCCCACCCCGUAGCAGCCGGAAGACUAGCAC	GGCGGUGCAGAGCAGCCGGUGGUGGUUGUCGGGCCUGCUGGUCGGGCUGGCCGCCGGCGUCAAACUGACCCCCGCGGUGGCGGGCCUGUACUUCGUGGGCGUGCGGCGCUGGGGUGUCGCGGUGUUCUCGGCCGUG	GO:0016020//membrane	GO:0004377//GDP-Man:Man3GlcNAc2-PP-Dol alpha-1,2-mannosyltransferase activity;GO:0043750	GO:0009247//glycolipid biosynthetic process;GO:0006644//phospholipid metabolic process	K13669//alpha-1,2-mannosyltransferase [EC:2.4.1.-]	14.3949	3.70334	3.887	1.95866	0.0149655	0.038855	up
Candidate_147	0	1704.79	0	-20	8.40937e-214	2.42116e-213	down	ATCC25795GL001083	-29.4353	90 -- 147	687 -- 744	CACCGCGCGACCACUCUCGCGCACCAUCCGGCGCGCCUCGGGGUCACCAUCGGCGGCC	GUGGUGCUGGUGCUGGCCGUGCUGUGGGCGGUGCAGAGCAGCCGGUGGUGGUUGUCGG	GO:0016020//membrane	GO:0004377//GDP-Man:Man3GlcNAc2-PP-Dol alpha-1,2-mannosyltransferase activity;GO:0043750	GO:0009247//glycolipid biosynthetic process;GO:0006644//phospholipid metabolic process	K13669//alpha-1,2-mannosyltransferase [EC:2.4.1.-]	14.3949	3.70334	3.887	1.95866	0.0149655	0.038855	up
Candidate_49	2052.1	4838.35	0.424133	-1.23741	3.44672e-274	1.30876e-273	down	ATCC25795GL001081	-21.2584	357 -- 388	112 -- 143	UGGCGACCGCGGCGACGGCGGCGAGGAUGGCG	ACCGCUGCCGUCGCCGCCGCGUUCGCCACCGU	-	-	-	-	99.921	30.3788	3.28917	1.71773	6.35308e-09	3.66546e-08	up
Candidate_60	2062.17	9350.19	0.220549	-2.18083	0	0	down	ATCC25795GL000618	-20.5358	102 -- 153	1089 -- 1141	UACUCGCACAAGUGGGCCCACCGGGCAGGGCGUUAAGACCGGCGGCGGGCUG	AUGAUCGUGAUCGCACCCCGAUCCGUCCCGAACACCUUGCCGCCGUUGCCGAC	-	GO:0000287//magnesium ion binding;GO:0016874//ligase activity;GO:0030976//thiamine pyrophosphate binding	GO:0008152//metabolic process	K00156//pyruvate dehydrogenase (quinone) [EC:1.2.5.1]	352.321	109.097	3.22943	1.69128	4.58794e-27	5.14371e-26	up
Candidate_245	2022.47	733.613	2.75686	1.46303	1.41832e-129	2.77313e-129	up	ATCC25795GL000611	-26.4532	192 -- 216	1053 -- 1078	UCAGCCACGGCGCCACCGCCUCGAC	GGUCGGUGUCCGCGGUGGCGGCGCUG	-	GO:0050660//flavin adenine dinucleotide binding;GO:0030976//thiamine pyrophosphate binding;GO:0000287//magnesium ion binding;GO:0003984//acetolactate synthase activity	GO:0009082//branched-chain amino acid biosynthetic process	K01652//acetolactate synthase I/II/III large subunit [EC:2.2.1.6]	74.5241	186.026	0.400612	-1.31972	1.68543e-14	1.32392e-13	down
Candidate_109	5429.48	447.601	12.1302	3.60053	0	0	up	ATCC25795GL000611	-23.9263	310 -- 378	291 -- 364	CACGCCCCCCGUCGGCUAGCGCGCCGGCGACGCUAGCUCCUCUGCCGCGCCCGUACGGCCCCGCGCCAC	GUGCGCAGUCCGUCGUGCGGUCGCUCGAGGAGAUCGGUGUCGAGGUGAUCUUCGGUAUCCCCGGUGGUGCGGUG	-	GO:0050660//flavin adenine dinucleotide binding;GO:0030976//thiamine pyrophosphate binding;GO:0000287//magnesium ion binding;GO:0003984//acetolactate synthase activity	GO:0009082//branched-chain amino acid biosynthetic process	K01652//acetolactate synthase I/II/III large subunit [EC:2.2.1.6]	74.5241	186.026	0.400612	-1.31972	1.68543e-14	1.32392e-13	down
Candidate_67	4402.55	798.47	5.51373	2.46303	0	0	up	ATCC25795GL000611	-20.0143	53 -- 86	826 -- 860	CGGUUGAUGUCUCGGCGUGCGGUGGUCCGCGCGC	GCCGAACACCAAGCCGCACAGCCGCCAGGUGCGCG	-	GO:0050660//flavin adenine dinucleotide binding;GO:0030976//thiamine pyrophosphate binding;GO:0000287//magnesium ion binding;GO:0003984//acetolactate synthase activity	GO:0009082//branched-chain amino acid biosynthetic process	K01652//acetolactate synthase I/II/III large subunit [EC:2.2.1.6]	74.5241	186.026	0.400612	-1.31972	1.68543e-14	1.32392e-13	down
Candidate_181	2667.73	1209.59	2.20549	1.1411	2.60889e-114	4.88235e-114	up	ATCC25795GL002243	-20.0125	351 -- 385	1521 -- 1556	CGCCGCGUGGCCGGCCACGCACCAGUACGUGCUCC	GCAUCGUGCCGGCCGACGGCGAGGUCAGCGACGAGG	GO:0005737//cytoplasm;GO:0005694//chromosome	GO:0003918//DNA topoisomerase (ATP-hydrolyzing) activity;GO:0005524//ATP binding	GO:0006261//DNA-dependent DNA replication;GO:0006265//DNA topological change;GO:0046677//response to antibiotic	K02469//DNA gyrase subunit A [EC:5.99.1.3]	222.236	457.372	0.485897	-1.04128	2.23936e-24	2.35038e-23	down
Candidate_249	6771.94	1116.54	6.0651	2.60053	0	0	up	ATCC25795GL002243	-24.0153	276 -- 316	2003 -- 2045	CUCGGACUGGCCACUGAUGGAUAGCCGGCUCCUGCGUGACG	GAACUGGUCGGUGCCGUGCUCUGCUCGGCCGAGGAUGACCUGC	GO:0005737//cytoplasm;GO:0005694//chromosome	GO:0003918//DNA topoisomerase (ATP-hydrolyzing) activity;GO:0005524//ATP binding	GO:0006261//DNA-dependent DNA replication;GO:0006265//DNA topological change;GO:0046677//response to antibiotic	K02469//DNA gyrase subunit A [EC:5.99.1.3]	222.236	457.372	0.485897	-1.04128	2.23936e-24	2.35038e-23	down
Candidate_100	1195.14	0	error	20	1.5552e-161	3.45306e-161	up	ATCC25795GL002243	-20.1736	95 -- 121	962 -- 991	CCGGGCAGCACCGCAUGCGAGACCGCG	GGCCUGCGAAUCGUGGUGGAGCUCAAGCGC	GO:0005737//cytoplasm;GO:0005694//chromosome	GO:0003918//DNA topoisomerase (ATP-hydrolyzing) activity;GO:0005524//ATP binding	GO:0006261//DNA-dependent DNA replication;GO:0006265//DNA topological change;GO:0046677//response to antibiotic	K02469//DNA gyrase subunit A [EC:5.99.1.3]	222.236	457.372	0.485897	-1.04128	2.23936e-24	2.35038e-23	down
Candidate_243	6330.22	574.042	11.0275	3.46303	0	0	up	ATCC25795GL002243	-20.0875	169 -- 203	1345 -- 1381	CGUGCGGGCAGCGGACCGUCGAGCUCCUCGUCGUG	GCAGCUGCGUCGCCUGGCGGCUUUGGAGCGUCAGCGC	GO:0005737//cytoplasm;GO:0005694//chromosome	GO:0003918//DNA topoisomerase (ATP-hydrolyzing) activity;GO:0005524//ATP binding	GO:0006261//DNA-dependent DNA replication;GO:0006265//DNA topological change;GO:0046677//response to antibiotic	K02469//DNA gyrase subunit A [EC:5.99.1.3]	222.236	457.372	0.485897	-1.04128	2.23936e-24	2.35038e-23	down
Candidate_10	4668.53	1814.38	2.57307	1.36349	1.45684e-265	5.37596e-265	up	ATCC25795GL002243	-20.4767	137 -- 165	378 -- 409	AGCCGAGUGGGCAGGGCGGUGACCGGCGG	UCGGCUCGCCCGGUAAUGAUCCGCCGGCCGCC	GO:0005737//cytoplasm;GO:0005694//chromosome	GO:0003918//DNA topoisomerase (ATP-hydrolyzing) activity;GO:0005524//ATP binding	GO:0006261//DNA-dependent DNA replication;GO:0006265//DNA topological change;GO:0046677//response to antibiotic	K02469//DNA gyrase subunit A [EC:5.99.1.3]	222.236	457.372	0.485897	-1.04128	2.23936e-24	2.35038e-23	down
Candidate_164	7532.42	2049.18	3.67582	1.87806	0	0	up	ATCC25795GL002243	-26.8733	388 -- 434	1519 -- 1581	CGCGUGGGGGCUGCUGCCGCUUCUGUGGUUGCUCCUCUCCUGCAUCA	GCGCAUCGUGCCGGCCGACGGCGAGGUCAGCGACGAGGAUCUGAUCGCCCGCGAGGACGUGGU	GO:0005737//cytoplasm;GO:0005694//chromosome	GO:0003918//DNA topoisomerase (ATP-hydrolyzing) activity;GO:0005524//ATP binding	GO:0006261//DNA-dependent DNA replication;GO:0006265//DNA topological change;GO:0046677//response to antibiotic	K02469//DNA gyrase subunit A [EC:5.99.1.3]	222.236	457.372	0.485897	-1.04128	2.23936e-24	2.35038e-23	down
Candidate_181	2667.73	1209.59	2.20549	1.1411	2.60889e-114	4.88235e-114	up	ATCC25795GL004361	-21.2113	13 -- 78	1258 -- 1332	UGUGGCAGCUUGAGUUGGUCCACGACACGUGUAACCUCUGGUUGUUCCGGCUCCAGCUCUAGGGCU	ACACCGACGAGAUCUUCGGCCCGGUGCUGUGCAUCGUAAGAGCCAAGGACUAUGAGGACGCGUUGAGGCUCCCGA	-	GO:0004491//methylmalonate-semialdehyde dehydrogenase (acylating) activity	GO:0055114//oxidation-reduction process	K00140//malonate-semialdehyde dehydrogenase (acetylating) / methylmalonate-semialdehyde dehydrogenase [EC:1.2.1.18 1.2.1.27]	53.849	169.367	0.317943	-1.65316	1.77301e-17	1.5816e-16	down
Candidate_68	2063.44	0	error	20	3.5026e-242	1.16162e-241	up	ATCC25795GL001043	-21.0145	28 -- 56	90 -- 118	CGACCGGCGGCUCGUACGGGCGCUCGACA	GCUGACCGCCGAGCAUGCCCGCGCGCUGU	-	-	-	-	96.6101	208.99	0.462273	-1.11318	5.14156e-13	3.71352e-12	down
Candidate_14	4788.24	2171.05	2.20549	1.1411	1.12216e-203	3.06257e-203	up	ATCC25795GL004359	-22.5661	255 -- 288	138 -- 173	GCCGUGGCGCGGUAGUGGAAGCAGUGGCGGGGCG	CGGCAAGGGCAUCAUCACCUUCGACACCGGCCCCGC	-	GO:0051287//NAD binding;GO:0008442//3-hydroxyisobutyrate dehydrogenase activity;GO:0004616//phosphogluconate dehydrogenase (decarboxylating) activity	GO:0006098//pentose-phosphate shunt;GO:0006573//valine metabolic process	K00020//3-hydroxyisobutyrate dehydrogenase [EC:1.1.1.31]	81.0064	238.278	0.339966	-1.55654	2.91939e-22	2.94506e-21	down
Candidate_122	19607.8	2309.21	8.49114	3.08596	0	0	up	ATCC25795GL004356	-22.4494	101 -- 155	322 -- 376	CCAGCGCAACCGGCUCGUCCAGAUAGCGCUAUAGCCUGGCCACGCUGAUGACCAC	GGUCGCGGCCGAGCUGCGUAAACGAUGUAUCGGCACCGACUGCGAUGUGCUGGUG	-	-	-	K07025//putative hydrolase of the HAD superfamily	9.14175	44.6692	0.204654	-2.28874	1.0697e-07	5.6077e-07	down
Candidate_249	6771.94	1116.54	6.0651	2.60053	0	0	up	ATCC25795GL004356	-25.3721	227 -- 340	561 -- 687	GCCGCAGCCGUACCGGGCUGCCUACUCGGACUGGCCACUGAUGGAUAGCCGGCUCCUGCGUGACGCGCGGCCCGACCACUGGCUCCACCACGGCGUGCUGCUCAACGACGGGUG	UGGUGGGGGCCGGUCUGGUGGAGGCCGUGGUGACUGCCGACGAUAUCGGUGUGCCGCCGCGCGGGGAUGCCCUGAUCCGGCAGGCGCUGGUCGAACUGGGCGUGGCGCCGCAUGACGCACUGGCCAU	-	-	-	K07025//putative hydrolase of the HAD superfamily	9.14175	44.6692	0.204654	-2.28874	1.0697e-07	5.6077e-07	down
Candidate_179	2783.72	631.089	4.41098	2.1411	1.33104e-305	5.71694e-305	up	ATCC25795GL004356	-20.1056	65 -- 101	133 -- 173	GCCGUGGAUCUCGAGGCGGCAGUCGUAACCGCGCGCG	CGCCACCUACCUGUUCCGCCGUACCGACCCGUUGCGCGCGC	-	-	-	K07025//putative hydrolase of the HAD superfamily	9.14175	44.6692	0.204654	-2.28874	1.0697e-07	5.6077e-07	down
Candidate_77	1888.4	380.544	4.96235	2.31102	5.66589e-229	1.76722e-228	up	ATCC25795GL004356	-21.1374	464 -- 503	122 -- 169	CGGCGAAGGCGGGGUCGGACAGGAACAACUGGGUGACGCG	GCCGGACCCGCCGCCACCUACCUGUUCCGCCGUACCGACCCGUUGCGC	-	-	-	K07025//putative hydrolase of the HAD superfamily	9.14175	44.6692	0.204654	-2.28874	1.0697e-07	5.6077e-07	down
Candidate_131	0	463.951	0	-20	4.53104e-80	7.23862e-80	down	ATCC25795GL004357	-23.3446	82 -- 206	478 -- 617	CCUGUCUGUUCCGUUGUCGCUGCUAGCCGCUGUAGCGGCCCGGUGCCCACUGUUAGGCGCAAGGCCUCCCUUGUCGCCAGUUGCGAGCUCGCGGCUGCCACGUGUCGCAAGGCCAUCGCCGCCCA	GCACGGGAAGGCCGAGGGCGGCGAAGGCGGCGUUGAACACCGCGCGGUAGCCAUCGAAACGCAGGUCGGCCAGGGCAUCGAGAUCGAGCACCAGCGCGCGCAACGGGUCGGUACGGCGGAACAGGUAGGUGGCGGCGGGU	GO:0005622//intracellular	GO:0003700//sequence-specific DNA binding transcription factor activity;GO:0043565//sequence-specific DNA binding;GO:0000156//phosphorelay response regulator activity	GO:0035556//intracellular signal transduction;GO:0000160//two-component signal transduction system (phosphorelay);GO:0006355//regulation of transcription, DNA-dependent	K02479//two-component system, NarL family, response regulator;K07692//two-component system, NarL family, response regulator DegU	65.6936	27.1569	2.41904	1.27443	0.000240748	0.000912142	up
Candidate_48	1642.89	0	error	20	1.03711e-204	2.89066e-204	up	ATCC25795GL004372	-20.1557	120 -- 142	1248 -- 1270	CCUUGGCCUGCCCGAUGCGGUCG	GGAACCGGAUGUGCUGCGGCAGC	-	GO:0016740//transferase activity	GO:0006629//lipid metabolic process	K00635//diacylglycerol O-acyltransferase [EC:2.3.1.20]	1774.07	4781	0.371067	-1.43025	0	0	down
Candidate_3	2856.67	575.668	4.96235	2.31102	0	0	up	ATCC25795GL004372	-20.8594	159 -- 218	1322 -- 1388	CCAGGGGCGCGGGCGGUGGCUGCGCCUGCGGCGGCGCCACAACGCGCGGACGUGGGUCUA	GGUCCCCCUGGUCGUUGCCCGCCACCGCGCUGAUGCCCGUCGCGCUGGCACGGCGGGCACUCAAGAU	-	GO:0016740//transferase activity	GO:0006629//lipid metabolic process	K00635//diacylglycerol O-acyltransferase [EC:2.3.1.20]	1774.07	4781	0.371067	-1.43025	0	0	down
Candidate_113	2915.66	755.43	3.85961	1.94845	2.72527e-282	1.11566e-281	up	ATCC25795GL004372	-20.3821	423 -- 455	594 -- 628	GGCGGUAGCAGCGCAGCUAGGGCUUGGGGCACG	CCGCGAUGGUGCGCAUUCCGAUCCCGACCUGGUGC	-	GO:0016740//transferase activity	GO:0006629//lipid metabolic process	K00635//diacylglycerol O-acyltransferase [EC:2.3.1.20]	1774.07	4781	0.371067	-1.43025	0	0	down
Candidate_114	2884.32	1207.19	2.38928	1.25658	1.2957e-144	2.69423e-144	up	ATCC25795GL004372	-26.1365	178 -- 272	1546 -- 1663	CCAGCCUGGAGAAGCUUGGGGCCGACUGGCGGCGGCGGGUCCUGCAGCUCUGCUAGCCACAGUGGCGCCAGCUUGACGACGACCGGGCAUAGGCG	GGUCCGGAUCUGUUCUUCGGGCUGACCGCCGACUGCGAUACGUUCCCUGAGGCGGACGAUGUCACCCACGGGAUCGCCCGAACGAUCGAGCAUCUUGCCGCUGCCGCCCGGCAUCCGC	-	GO:0016740//transferase activity	GO:0006629//lipid metabolic process	K00635//diacylglycerol O-acyltransferase [EC:2.3.1.20]	1774.07	4781	0.371067	-1.43025	0	0	down
Candidate_90	1717.16	778.585	2.20549	1.1411	3.04396e-74	4.69128e-74	up	ATCC25795GL004372	-21.3215	168 -- 261	325 -- 450	CGGCCGGGCUACCUCUAGGCGUUUACUGUCAGGCUGGUCGAUGGAGGCGGGUGUUACUGGCGCGGCUGGGCCCAUACACCUGCGUUGGGCUGCG	GCCGGACCCGAAAUCGUUAUGGUUCUCAGACGAGGCACGCAAAGAGUCGGUGCGCAGGCCGCACCGUCGAUCCAUACUACCCGCACCGCGCCGUACCCCAAAAUCAACGAAAUUGCAGCUCGACGC	-	GO:0016740//transferase activity	GO:0006629//lipid metabolic process	K00635//diacylglycerol O-acyltransferase [EC:2.3.1.20]	1774.07	4781	0.371067	-1.43025	0	0	down
Candidate_207	5655.26	2564.17	2.20549	1.1411	3.14466e-240	1.01716e-239	up	ATCC25795GL004372	-20.1388	183 -- 246	1128 -- 1191	CCCGAGCCCAGUAUCGCCGCCUGAAUGACACCGGCCGUUCCGGCGAUGGUGCCGGAUGCCACGA	GGGCCGGGAUCCGCGGCGGAUCUCUGUGCGCACGCGGCAGCCGCUUUCGGCCAGGGCAGGUGCU	-	GO:0016740//transferase activity	GO:0006629//lipid metabolic process	K00635//diacylglycerol O-acyltransferase [EC:2.3.1.20]	1774.07	4781	0.371067	-1.43025	0	0	down
Candidate_220	1764.49	5600.3	0.31507	-1.66626	0	0	down	ATCC25795GL001057	-20.5058	1 -- 26	1098 -- 1124	AGUACCACCAGGGCCGCUCCUGAUGC	UCCUGGUGGCACCCGGCGAGUUCUACG	-	GO:0030170//pyridoxal phosphate binding;GO:0009016//succinyldiaminopimelate transaminase activity	GO:0009058//biosynthetic process	K00837//[EC:2.6.1.-];K00818//acetylornithine aminotransferase [EC:2.6.1.11];K14267//N-succinyldiaminopimelate aminotransferase [EC:2.6.1.17]	58.5521	10.2631	5.70512	2.51226	6.53246e-09	3.76456e-08	up
Candidate_211	1049.6	2141.57	0.490109	-1.02883	7.85277e-93	1.31886e-92	down	ATCC25795GL001057	-20.4777	231 -- 268	377 -- 417	CGGCGCCGGCCAGCGGUUCGGUCAUCGAGUAGCAGGAC	GCCGUGUUGCCGGUCGUCGGGACCAAGGAGCUCAUCGCCUG	-	GO:0030170//pyridoxal phosphate binding;GO:0009016//succinyldiaminopimelate transaminase activity	GO:0009058//biosynthetic process	K00837//[EC:2.6.1.-];K00818//acetylornithine aminotransferase [EC:2.6.1.11];K14267//N-succinyldiaminopimelate aminotransferase [EC:2.6.1.17]	58.5521	10.2631	5.70512	2.51226	6.53246e-09	3.76456e-08	up
Candidate_79	268.05	1944.6	0.137843	-2.8589	0	0	down	ATCC25795GL001057	-24.6518	251 -- 320	505 -- 587	CCGCCCAUGCGUAGCGCGGCCGUAGCCCUGAGCAGCCUGAGCCAGAGUGGGACCGUAACUAGGAGUGGUU	GGCGGGUGCGCAGGUCAUGGCGGCGGAUUCACUGACCCAGAUCGGUCCGCAGACCCCGGCGUUGAUCUAUCUGAACUCGCCGA	-	GO:0030170//pyridoxal phosphate binding;GO:0009016//succinyldiaminopimelate transaminase activity	GO:0009058//biosynthetic process	K00837//[EC:2.6.1.-];K00818//acetylornithine aminotransferase [EC:2.6.1.11];K14267//N-succinyldiaminopimelate aminotransferase [EC:2.6.1.17]	58.5521	10.2631	5.70512	2.51226	6.53246e-09	3.76456e-08	up
Candidate_51	541.279	0	error	20	1.63039e-88	2.68656e-88	up	ATCC25795GL001055	-23.2365	138 -- 154	1457 -- 1473	CUGCUCGGCCACGACCG	GACGAGCCGGUGCUGGC	-	-	-	K09684//purine catabolism regulatory protein	47.5843	109.962	0.432735	-1.20844	2.86252e-08	1.57774e-07	down
Candidate_113	2915.66	755.43	3.85961	1.94845	2.72527e-282	1.11566e-281	up	ATCC25795GL001055	-21.6053	426 -- 456	332 -- 362	CGGCGGUAGCAGCGCAGCUAGGGCUUGGGGC	GUCGCCAUCUUCGCCAAACACCCCAGCCCCG	-	-	-	K09684//purine catabolism regulatory protein	47.5843	109.962	0.432735	-1.20844	2.86252e-08	1.57774e-07	down
Candidate_108	4939.85	1018.09	4.85208	2.2786	0	0	up	ATCC25795GL001055	-22.536	15 -- 84	1130 -- 1203	CGCCGGCCACCAGCUCCUCCAGCAGCGGUGGGCGUAGGUCGCGCCCGAGUCUGGCCCACACGUCACGCCG	GCGGCCGGUGGUCGGGUGUACGUCCUGUUCCCGGACGCGGGCAAGGGCCUGCCGUCGUGGGUGCGCAGCGCGGU	-	-	-	K09684//purine catabolism regulatory protein	47.5843	109.962	0.432735	-1.20844	2.86252e-08	1.57774e-07	down
Candidate_219	629.465	0	error	20	2.12255e-99	3.7575e-99	up	ATCC25795GL001055	-20.524	288 -- 314	307 -- 333	CGAGCUGGUCGUGAACGGCAUCGGGCG	GCUCGACCAGCACGGCCGCUCGCCCGU	-	-	-	K09684//purine catabolism regulatory protein	47.5843	109.962	0.432735	-1.20844	2.86252e-08	1.57774e-07	down
Candidate_65	9043.98	3417.22	2.64659	1.40413	0	0	up	ATCC25795GL001055	-20.5108	323 -- 396	290 -- 371	GGGCAGUUGGUCGCGCCACUGGGUGAAUCGCGCCGGCGUGGGCCACCGGUAGAAGCUGGCGUUGAGCUCGACGG	CCCGACACCAUGCGCUGGCUCGACCAGCACGGCCGCUCGCCCGUCGCCAUCUUCGCCAAACACCCCAGCCCCGAGCUGAUCC	-	-	-	K09684//purine catabolism regulatory protein	47.5843	109.962	0.432735	-1.20844	2.86252e-08	1.57774e-07	down
Candidate_20	677.008	1841.79	0.367582	-1.44386	7.14812e-132	1.40813e-131	down	ATCC25795GL002220	-22.1268	124 -- 184	419 -- 485	CCAAGCCACGGCUAUAGCGCCGCCGGUCGACCCUGAGCCACUAGAAGCUAGAGCCACCCCU	GGUUCGCCUAUGCCGACCGCGACGGUGAUGGCCGCUGGGACGUGCGGUUCACCGAUACCGAUGGGGA	-	-	-	-	7.89515	0	error	20	0.0118204	0.0316559	up
Candidate_72	2081.33	4403.95	0.472605	-1.08129	7.29074e-204	2.01071e-203	down	ATCC25795GL004365	-20.1043	167 -- 180	596 -- 609	GACUGGUGGGGGCU	CUGACCACCCCCGA	-	GO:0016705//oxidoreductase activity, acting on paired donors, with incorporation or reduction of molecular oxygen	GO:0055114//oxidation-reduction process	-	943.484	33.4457	28.2094	4.8181	7.38456e-207	4.61114e-205	up
Candidate_232	4001.6	8709.03	0.459477	-1.12194	0	0	down	ATCC25795GL002227	-20.123	43 -- 79	313 -- 354	CUAUACGCUAGCGACCUGGAGUUGCCGGCUAUGCCAC	GAUGUCGAUUCGGUGGACCUCAGCGGUCCGGUCAAGACGGUG	GO:0005737//cytoplasm	GO:0050660//flavin adenine dinucleotide binding;GO:0004791//thioredoxin-disulfide reductase activity	GO:0019430//removal of superoxide radicals;GO:0055114//oxidation-reduction process	K00384//thioredoxin reductase (NADPH) [EC:1.8.1.9]	1028.88	464.526	2.2149	1.14724	6.84542e-40	1.02329e-38	up
Candidate_231	5171.3	2084.21	2.48118	1.31102	4.22189e-276	1.67596e-275	up	ATCC25795GL004469	-20.1203	201 -- 310	152 -- 261	CGCCACGCCGCGCCCGCCAUCGACAGCCUGAGUCACCGCGGAACUGCUCGCAUGUGCUACGAGAGCCCCGCUACCUCGCCUGACCUUUGCCGCUACUCCCGUGGGUCGCU	GGGGUCAAGGCGCUCUCGGAUGUCGACCUCACGGUGGGCAACGGCACGAUCCACGCGAUCUGCGGCGAGAACGGUGCGGGCAAGUCGACGUUGAUGAAAGUGCUCAGCGG	-	GO:0005524//ATP binding;GO:0015407//monosaccharide-transporting ATPase activity	GO:0006200//ATP catabolic process	K10548//putative multiple sugar transport system ATP-binding protein	1680.26	9498.04	0.176906	-2.49894	0	0	down
Candidate_231	5171.3	2084.21	2.48118	1.31102	4.22189e-276	1.67596e-275	up	ATCC25795GL004468	-20.2559	3 -- 42	54 -- 93	CCCGACGUACACGGCUACUUUUGACCCGGCCCUGCCGCCG	GGGGUGUGCGUGCCGAAGGUUUGUGGGUAGAUGGCCGGGC	-	GO:0015407//monosaccharide-transporting ATPase activity	GO:0008643//carbohydrate transport	K10546//putative multiple sugar transport system substrate-binding protein	3010.51	22986.6	0.130968	-2.93271	0	0	down
Candidate_10	4668.53	1814.38	2.57307	1.36349	1.45684e-265	5.37596e-265	up	ATCC25795GL004468	-20.4076	128 -- 193	913 -- 990	CACCCGCGCCGUGUUGGGCGGCGACGCCAGCCGAGUGGGCAGGGCGGUGACCGGCGGCGUGGGGCG	GUGGGCUGGCGCAGUCCCGCACCGACAACCUGCUGAGCCAGGCAUACACGACCGCUCGCCUCGACGCCGUGCUCUCGC	-	GO:0015407//monosaccharide-transporting ATPase activity	GO:0008643//carbohydrate transport	K10546//putative multiple sugar transport system substrate-binding protein	3010.51	22986.6	0.130968	-2.93271	0	0	down
Candidate_200	4848.09	1221.22	3.96988	1.9891	0	0	up	ATCC25795GL004468	-24.4098	2 -- 115	907 -- 1020	CCCUGCACCUGGUAGUUAGGCCAGCUGAUGGAGUGGGUCUACAUACGGUUACCGCGUGCGCCGAUGAAGCUGCGCAACAGGAAGGUGGGCAUGUUGAAGAGGUCGUCGAAGAGG	GGGACGGUGGGCUGGCGCAGUCCCGCACCGACAACCUGCUGAGCCAGGCAUACACGACCGCUCGCCUCGACGCCGUGCUCUCGCCCUAUGACGGCAUCUCCCGCGGUGUGCUCU	-	GO:0015407//monosaccharide-transporting ATPase activity	GO:0008643//carbohydrate transport	K10546//putative multiple sugar transport system substrate-binding protein	3010.51	22986.6	0.130968	-2.93271	0	0	down
Candidate_169	4346.57	875.908	4.96235	2.31102	0	0	up	ATCC25795GL004465	-21.1698	420 -- 450	123 -- 157	UGGACGGUGGACUUAAGCGGCAGCUCGCGGG	GCCUGCCACCUGACCCGUUCGCCGAUGACCCGUCC	-	-	-	-	526.46	1157.8	0.454706	-1.13699	9.79387e-67	2.10975e-65	down
Candidate_90	1717.16	778.585	2.20549	1.1411	3.04396e-74	4.69128e-74	up	ATCC25795GL004465	-22.842	191 -- 261	78 -- 163	CGGCCGGGCUACCUCUAGGCGUUUACUGUCAGGCUGGUCGAUGGAGGCGGGUGUUACUGGCGCGGCUGGGC	GCGCGGCUGCGUAGGCUAGAUCCGUGCGUGAUGACCUCCCGCCGGGCCUGCCACCUGACCCGUUCGCCGAUGACCCGUCCGAUCCG	-	-	-	-	526.46	1157.8	0.454706	-1.13699	9.79387e-67	2.10975e-65	down
Candidate_43	3728.29	1423.54	2.61902	1.38903	8.9642e-219	2.6389e-218	up	ATCC25795GL004471	-23.7305	138 -- 172	659 -- 698	CGUGCGGAUGGUGCGUGUGUGGUGGGUAGUCGUGC	GCACGCACCACCGCGCUCAUCGCACAGGCCCGUCGGCACG	-	GO:0008270//zinc ion binding;GO:0008108//UDP-glucose:hexose-1-phosphate uridylyltransferase activity	GO:0006012//galactose metabolic process	K00965//UDPglucose--hexose-1-phosphate uridylyltransferase [EC:2.7.7.12]	1270.69	4207.37	0.302015	-1.72731	0	0	down
Candidate_26	3538.26	1069.53	3.30824	1.72606	1.67463e-288	7.07665e-288	up	ATCC25795GL004471	-28.8317	7 -- 100	851 -- 946	CGGGCUACUCUGCGCUGCGAUGAAAGGGCCUGCGUACUCACUCCGGCCAGUACUAGAAGGCCAGCCCAGCCAGACCUUAGUCAGGACCGCGCCG	GUCCCGGACUUCGCGGCGUUAUCGGUGUCCGAACGCGAUGAGUUGGCCACGGUCUAUCUGCAGCUGCUGGGUCGGCUGGAACGGUUCUUCGACGGC	-	GO:0008270//zinc ion binding;GO:0008108//UDP-glucose:hexose-1-phosphate uridylyltransferase activity	GO:0006012//galactose metabolic process	K00965//UDPglucose--hexose-1-phosphate uridylyltransferase [EC:2.7.7.12]	1270.69	4207.37	0.302015	-1.72731	0	0	down
Candidate_231	5171.3	2084.21	2.48118	1.31102	4.22189e-276	1.67596e-275	up	ATCC25795GL004470	-22.5086	218 -- 267	1704 -- 1755	CUGCUCGCAUGUGCUACGAGAGCCCCGCUACCUCGCCUGACCUUUGCCGC	GGCGGGGUGGGCACGGUGUUCGGCGCGAUCAUCGGUGGGUUGGUGCUCGGCG	GO:0016020//membrane	GO:0016787//hydrolase activity;GO:0005215//transporter activity	GO:0006810//transport	K10547//putative multiple sugar transport system permease protein	4048.47	12951.8	0.312579	-1.67771	0	0	down
Candidate_1	2341.24	909.899	2.57307	1.36349	3.91817e-134	7.77698e-134	up	ATCC25795GL004470	-23.3723	84 -- 133	1700 -- 1756	GUUGCCCUCCAUCUGGUCAUAGGCCACCUCGCACACCCUCUCCGGUCGCA	CAGCGGCGGGGUGGGCACGGUGUUCGGCGCGAUCAUCGGUGGGUUGGUGCUCGGCGU	GO:0016020//membrane	GO:0016787//hydrolase activity;GO:0005215//transporter activity	GO:0006810//transport	K10547//putative multiple sugar transport system permease protein	4048.47	12951.8	0.312579	-1.67771	0	0	down
Candidate_113	2915.66	755.43	3.85961	1.94845	2.72527e-282	1.11566e-281	up	ATCC25795GL004470	-24.0359	472 -- 538	1674 -- 1754	CGCCGAGUGGCCCCAGUUCUCGUCCACCCACCAGCGCCGCCGGCCGCGGUAGUACUAGCACGAGCCG	GCGGCAUUCAUCGGCGGUGCAUCGUCCAGCGGCGGGGUGGGCACGGUGUUCGGCGCGAUCAUCGGUGGGUUGGUGCUCGGC	GO:0016020//membrane	GO:0016787//hydrolase activity;GO:0005215//transporter activity	GO:0006810//transport	K10547//putative multiple sugar transport system permease protein	4048.47	12951.8	0.312579	-1.67771	0	0	down
Candidate_114	2884.32	1207.19	2.38928	1.25658	1.2957e-144	2.69423e-144	up	ATCC25795GL004470	-23.6905	461 -- 494	1413 -- 1450	GGCGGGCGCCGUAGUGGCAGCUGGGGUGCGACCA	CCGAUCGUCGGCAUCAUCCUGGUCAUCCUCACGCUGGU	GO:0016020//membrane	GO:0016787//hydrolase activity;GO:0005215//transporter activity	GO:0006810//transport	K10547//putative multiple sugar transport system permease protein	4048.47	12951.8	0.312579	-1.67771	0	0	down
Candidate_14	4788.24	2171.05	2.20549	1.1411	1.12216e-203	3.06257e-203	up	ATCC25795GL004470	-24.3396	53 -- 105	1702 -- 1759	CGCCGCCUCGAGUCGGACGAGAUAACGCGGCAGUAGCCACACGAGCGGCAGGA	GCGGCGGGGUGGGCACGGUGUUCGGCGCGAUCAUCGGUGGGUUGGUGCUCGGCGUCCU	GO:0016020//membrane	GO:0016787//hydrolase activity;GO:0005215//transporter activity	GO:0006810//transport	K10547//putative multiple sugar transport system permease protein	4048.47	12951.8	0.312579	-1.67771	0	0	down
Candidate_234	806.078	4873.16	0.165412	-2.59587	0	0	down	ATCC25795GL004458	-20.5852	364 -- 393	267 -- 297	CCGUGGCGCCCGGUACGCAGCACCCAGUCG	GGCACCCGAGGCCGUGCGCACGUGGGACAGC	-	-	-	-	444.241	152.143	2.91988	1.54591	2.13718e-29	2.51616e-28	up
Candidate_49	2052.1	4838.35	0.424133	-1.23741	3.44672e-274	1.30876e-273	down	ATCC25795GL004458	-25.6097	335 -- 409	43 -- 119	GGGCAGGCGCUAGCACCAGGAUGGCGACCGCGGCGACGGCGGCGAGGAUGGCGAGCACCCAGGACAGCGGGGGCG	CCCGUCCUCGCCGCCCUGGCCCUGGCCGGCGCCGCCCCGGCACACGCGCUCCCACUGCCGGAGUUCUGCGUUCCCGC	-	-	-	-	444.241	152.143	2.91988	1.54591	2.13718e-29	2.51616e-28	up
Candidate_23	4734.29	2146.59	2.20549	1.1411	2.10993e-201	5.64084e-201	up	ATCC25795GL004457	-23.3745	186 -- 284	1234 -- 1340	GCGCGGCUGGACCCGAUACGCGGCUACGGUGCCUGCGCCUGGUCGCCGGACGCCGCACUCCUCCAGCGCUACCGCCGUCCCCACUCGCAGUGGACCAUG	CGAGACCGACCUGAAGAAGCGCAAGGAAGCCGUCGAGGACGCCGUGUCGGCGGCCAAGGCAGCGGUGGAAGAGGGCAUCGUCACCGGUGGUGGCAGCGCGCUGGUAC	GO:0005737//cytoplasm	GO:0051082//unfolded protein binding;GO:0005524//ATP binding	GO:0042026//protein refolding	K04077//chaperonin GroEL	126.468	396.467	0.318988	-1.64842	1.33399e-38	1.93546e-37	down
Candidate_114	2884.32	1207.19	2.38928	1.25658	1.2957e-144	2.69423e-144	up	ATCC25795GL004457	-20.196	223 -- 253	807 -- 844	GGCCGACUGGCGGCGGCGGGUCCUGCAGCUC	CCGGCAAGCCGCUGCUGAUCAUCGCCGAGGACGUCGAG	GO:0005737//cytoplasm	GO:0051082//unfolded protein binding;GO:0005524//ATP binding	GO:0042026//protein refolding	K04077//chaperonin GroEL	126.468	396.467	0.318988	-1.64842	1.33399e-38	1.93546e-37	down
Candidate_63	2286.63	0	error	20	3.95589e-261	1.41978e-260	up	ATCC25795GL004457	-25.5108	99 -- 149	552 -- 603	AGCCACGCAAGCUCCAGUUGCUCCGCAAGCGCGGCCACGGGUACCGCACCA	UCGGUGACCUGGUUGGCGAGGCGAUGACGACCGUCGGUGCCGAUGGUGUGGU	GO:0005737//cytoplasm	GO:0051082//unfolded protein binding;GO:0005524//ATP binding	GO:0042026//protein refolding	K04077//chaperonin GroEL	126.468	396.467	0.318988	-1.64842	1.33399e-38	1.93546e-37	down
Candidate_148	1270.83	576.212	2.20549	1.1411	2.04103e-55	2.93819e-55	up	ATCC25795GL004457	-21.9718	250 -- 361	937 -- 1057	CCGCUGGCACCUCCGGGACCGGCUUCGCCACCGGGACCACCGGGGAUCACGCCGCUGGCACCGCCGGGACCUGCCUGACCUGCCGGCCCACCGGGUGCGAGGGCACCGCUGG	GGCGUUCCUGGAGGAUCUGGCCGUCGUCACCGCCGCCCAGGUGGUCAACCCCGAUGUGGGUCUGACGCUGCGCGAGGCGGGCCUGGACGUGCUGGGUUCGGCCCGCCGCGUCGUGGUGACC	GO:0005737//cytoplasm	GO:0051082//unfolded protein binding;GO:0005524//ATP binding	GO:0042026//protein refolding	K04077//chaperonin GroEL	126.468	396.467	0.318988	-1.64842	1.33399e-38	1.93546e-37	down
Candidate_177	5551.77	2288.41	2.42604	1.2786	1.53429e-284	6.3807e-284	up	ATCC25795GL004456	-20.601	3 -- 58	241 -- 298	GUCACGGCAGCCAUUGCCGCAGCCACUACUGUUCGACCAGAUGUGGAUGCACGGCU	CGGUGCUGCUGGUCGGCGGCGGCGCCGGUGAUGACGAGCUGGUCCGGGCGCUGGCCGA	GO:0005829//cytosol;GO:0005618//cell wall;GO:0005576//extracellular region;GO:0005886//plasma membrane	GO:0046872//metal ion binding;GO:0005524//ATP binding	GO:0046677//response to antibiotic;GO:0006457//protein folding;GO:0006355//regulation of transcription, DNA-dependent;GO:0040007//growth;GO:0051260//protein homooligomerization;GO:0034605//cellular response to heat	K04078//chaperonin GroES	748.302	1552.01	0.48215	-1.05245	8.36383e-80	2.10504e-78	down
Candidate_231	5171.3	2084.21	2.48118	1.31102	4.22189e-276	1.67596e-275	up	ATCC25795GL004448	-21.7987	3 -- 79	136 -- 213	CUGGUGGGUACGCCUACCCCGCGCCGACGCGAGAUAACCCGACGUACACGGCUACUUUUGACCCGGCCCUGCCGCCG	GACCAAAGCGGAUGCGGUGCGGUGUGCGGAACUGGAGGCGCAGCUGUUCGCCGGUGACGAUCCGUGGCCACCGGCGGC	GO:0005886//plasma membrane	GO:0008999//ribosomal-protein-alanine N-acetyltransferase activity	GO:0006474//N-terminal protein amino acid acetylation	K03789//ribosomal-protein-alanine N-acetyltransferase [EC:2.3.1.128]	14.9753	35.5631	0.421092	-1.24779	0.00124992	0.0041973	down
Candidate_222	855.304	0	error	20	1.47998e-125	2.80982e-125	up	ATCC25795GL004448	-25.8567	100 -- 128	5 -- 35	GCGGCGGUAGUGCCUGCCGGCGGUUCGGG	CGCCGCCGUUGCCGAUUGGACCGUCGAGCCC	GO:0005886//plasma membrane	GO:0008999//ribosomal-protein-alanine N-acetyltransferase activity	GO:0006474//N-terminal protein amino acid acetylation	K03789//ribosomal-protein-alanine N-acetyltransferase [EC:2.3.1.128]	14.9753	35.5631	0.421092	-1.24779	0.00124992	0.0041973	down
Candidate_98	2114.05	0	error	20	1.57038e-246	5.27486e-246	up	ATCC25795GL004452	-27.7808	103 -- 170	273 -- 340	GACAAGCGGUAGCCGAUGCGUUGCUACCGGUUCGUGUAGUGGUGGUGGCCCCGAAAGAUACCGAUGUA	CUGUUCGCCGCGAGCUUCGUGGCGAUGUCGAAGUACGUCACCGAUACCGGCGCCUUCUACGCCUACAU	GO:0016020//membrane	-	GO:0055085//transmembrane transport	K14052//putrescine importer	35.842	105.838	0.338651	-1.56213	9.05182e-11	5.89085e-10	down
Candidate_213	2839.85	468.227	6.0651	2.60053	0	0	up	ATCC25795GL004452	-21.0962	309 -- 353	1215 -- 1265	CCGGACAGGUUCGCGUCACCGGCGACCUGCCACCCGGACAGGUAG	GGCCUGUCCAUCCUCUGGCUGCUGACGACGAUCUCGGUGGGCCUGUUCUUC	GO:0016020//membrane	-	GO:0055085//transmembrane transport	K14052//putrescine importer	35.842	105.838	0.338651	-1.56213	9.05182e-11	5.89085e-10	down
Candidate_181	2667.73	1209.59	2.20549	1.1411	2.60889e-114	4.88235e-114	up	ATCC25795GL004438	-20.2764	156 -- 226	424 -- 499	CCUUUUUGACACCAAUGGUCCCCACCUAGCCGACAACCUGACGCAGCUCUUCCACUACCGCGUUACUCGCC	GGUCACGGUGUUGUUGCUGGGUGGGCGGAUGCGCGGGCGAACGCUGGCGUGUGUCGACGAAUGGGCGCUGGAGCGG	-	-	GO:0006351//transcription, DNA-dependent	K03436//DeoR family transcriptional regulator, fructose operon transcriptional repressor	17.2706	54.5485	0.31661	-1.65922	1.3012e-06	6.34273e-06	down
Candidate_245	2022.47	733.613	2.75686	1.46303	1.41832e-129	2.77313e-129	up	ATCC25795GL004438	-20.8066	170 -- 226	421 -- 481	UUGUCGGUGGUCAGCCACGGCGCCACCGCCUCGACCCGCUGGGCCGGAUCACGGUUG	GACGGUCACGGUGUUGUUGCUGGGUGGGCGGAUGCGCGGGCGAACGCUGGCGUGUGUCGAC	-	-	GO:0006351//transcription, DNA-dependent	K03436//DeoR family transcriptional regulator, fructose operon transcriptional repressor	17.2706	54.5485	0.31661	-1.65922	1.3012e-06	6.34273e-06	down
Candidate_179	2783.72	631.089	4.41098	2.1411	1.33104e-305	5.71694e-305	up	ATCC25795GL004438	-23.1694	2 -- 19	627 -- 644	CGCACCACCACCGCCGCG	GCGUGUUGGUGGCGGCGC	-	-	GO:0006351//transcription, DNA-dependent	K03436//DeoR family transcriptional regulator, fructose operon transcriptional repressor	17.2706	54.5485	0.31661	-1.65922	1.3012e-06	6.34273e-06	down
Candidate_231	5171.3	2084.21	2.48118	1.31102	4.22189e-276	1.67596e-275	up	ATCC25795GL004439	-20.6956	219 -- 273	427 -- 484	GCGGAACUGCUCGCAUGUGCUACGAGAGCCCCGCUACCUCGCCUGACCUUUGCCG	CGCCGGAGCGGACGUGCCGAUGUUCAUGGGCGCGAUGAUCAUGGGCCCGCUGGGCGGC	GO:0016020//membrane	GO:0016740//transferase activity;GO:0022804;GO:0015144//carbohydrate transmembrane transporter activity	GO:0008643//carbohydrate transport	K02798//PTS system, mannitol-specific IIA component [EC:2.7.1.69] K02799 PTS system, mannitol-specific IIB component [EC:2.7.1.69] K02800 PTS system, mannitol-specific IIC component	40.6495	221.219	0.183752	-2.44417	1.57905e-34	2.06617e-33	down
Candidate_261	1208.03	547.738	2.20549	1.1411	9.12369e-53	1.30623e-52	up	ATCC25795GL004439	-21.3329	345 -- 370	411 -- 438	GCUGGUGCCCGCUGCGGCGAACGCCU	CGACCAUGGGCGUCGUCGCCGGAGCGGA	GO:0016020//membrane	GO:0016740//transferase activity;GO:0022804;GO:0015144//carbohydrate transmembrane transporter activity	GO:0008643//carbohydrate transport	K02798//PTS system, mannitol-specific IIA component [EC:2.7.1.69] K02799 PTS system, mannitol-specific IIB component [EC:2.7.1.69] K02800 PTS system, mannitol-specific IIC component	40.6495	221.219	0.183752	-2.44417	1.57905e-34	2.06617e-33	down
Candidate_169	4346.57	875.908	4.96235	2.31102	0	0	up	ATCC25795GL004439	-20.2114	441 -- 463	318 -- 342	CGGGCUUACCGGAUGGACGGUGG	GCCCGAUGAUCACCUACCUGCUGCC	GO:0016020//membrane	GO:0016740//transferase activity;GO:0022804;GO:0015144//carbohydrate transmembrane transporter activity	GO:0008643//carbohydrate transport	K02798//PTS system, mannitol-specific IIA component [EC:2.7.1.69] K02799 PTS system, mannitol-specific IIB component [EC:2.7.1.69] K02800 PTS system, mannitol-specific IIC component	40.6495	221.219	0.183752	-2.44417	1.57905e-34	2.06617e-33	down
Candidate_54	3734.83	423.356	8.82196	3.1411	0	0	up	ATCC25795GL000698	-22.6805	128 -- 182	10 -- 67	CAGCAGCGUGCUCUUCUCAUAUGCCGCGUAGUGGUAGAUGUGCAUGUUCGGAUAG	GUCUGUCCGCACGAAGGAGUUCCGUCCAUGGCGACAACCAUCAGCACGCCGGCCUAUC	-	GO:0020037//heme binding;GO:0016705//oxidoreductase activity, acting on paired donors, with incorporation or reduction of molecular oxygen;GO:0004497//monooxygenase activity;GO:0005506//iron ion binding;GO:0009055//electron carrier activity	GO:0055114//oxidation-reduction process	K00517//[EC:1.14.-.-]	23.4937	96.2106	0.24419	-2.03392	3.09613e-13	2.25935e-12	down
Candidate_248	0	1042.11	0	-20	2.94827e-148	6.38386e-148	down	ATCC25795GL004427	-22.6963	7 -- 22	475 -- 490	CGACCGGGGCGACCGG	GCUGGCCCCGCUGGCC	-	GO:0003676//nucleic acid binding;GO:0005524//ATP binding;GO:0008026//ATP-dependent helicase activity	-	K11927//ATP-dependent RNA helicase RhlE [EC:3.6.4.13]	345.954	44.4518	7.78268	2.96027	3.59046e-54	6.63361e-53	up
Candidate_249	6771.94	1116.54	6.0651	2.60053	0	0	up	ATCC25795GL004424	-24.5054	113 -- 176	260 -- 323	CCCGCGACAACCUGAGGAUGGUGGUGUAGCUACGGCUCGUCUGGGUCCGGCCUGACACCUAGCU	GGGCGCGAGACGACUACCUACACCGCAUGGUGAUCGACGAGAUUCAGGCGACCAACGAGAUCGA	-	-	-	-	38.8356	151.187	0.25687	-1.96089	3.83391e-19	3.56843e-18	down
Candidate_100	1195.14	0	error	20	1.5552e-161	3.45306e-161	up	ATCC25795GL004417	-20.6898	29 -- 53	1477 -- 1503	GAGGGUGGCGCAGACGACCGAGGCG	CUCACCGCUGCGUGCGCUGACCUCCGC	-	GO:0020037//heme binding;GO:0008851//ethanolamine ammonia-lyase activity;GO:0009055//electron carrier activity	GO:0006520//cellular amino acid metabolic process	K03735//ethanolamine ammonia-lyase large subunit [EC:4.3.1.7]	186.258	384.947	0.483855	-1.04735	6.25985e-21	6.09069e-20	down
Candidate_243	6330.22	574.042	11.0275	3.46303	0	0	up	ATCC25795GL004417	-20.5558	23 -- 48	503 -- 528	GUGCUGGGCCAGGGCCACCGUCGCCG	CAGGACCUGAUCGCGGUGGCGGCGGC	-	GO:0020037//heme binding;GO:0008851//ethanolamine ammonia-lyase activity;GO:0009055//electron carrier activity	GO:0006520//cellular amino acid metabolic process	K03735//ethanolamine ammonia-lyase large subunit [EC:4.3.1.7]	186.258	384.947	0.483855	-1.04735	6.25985e-21	6.09069e-20	down
Candidate_179	2783.72	631.089	4.41098	2.1411	1.33104e-305	5.71694e-305	up	ATCC25795GL004418	-21.9312	49 -- 116	552 -- 621	CACCGAAUCGUCGAAGCCGUGGAUCUCGAGGCGGCAGUCGUAACCGCGCGCGUUGUACCUGGCGUUGG	GUGGCCGACAGCCUCGGCAUCUACCUGACCCAUCUGCCGCGGCCGGGGCGCACCGACGCCGACCGCAACU	-	GO:0016829//lyase activity	-	K03736//ethanolamine ammonia-lyase small subunit [EC:4.3.1.7]	46.6977	125.344	0.372557	-1.42447	3.26813e-11	2.18156e-10	down
Candidate_90	1717.16	778.585	2.20549	1.1411	3.04396e-74	4.69128e-74	up	ATCC25795GL004418	-20.8642	188 -- 228	426 -- 472	CUGGUCGAUGGAGGCGGGUGUUACUGGCGCGGCUGGGCCCA	GACCGCUACUCCAUGGCCCCACCGGUGAUUGCGACCCAGGCCCGGGU	-	GO:0016829//lyase activity	-	K03736//ethanolamine ammonia-lyase small subunit [EC:4.3.1.7]	46.6977	125.344	0.372557	-1.42447	3.26813e-11	2.18156e-10	down
Candidate_200	4848.09	1221.22	3.96988	1.9891	0	0	up	ATCC25795GL004418	-22.2739	26 -- 112	550 -- 645	UGCACCUGGUAGUUAGGCCAGCUGAUGGAGUGGGUCUACAUACGGUUACCGCGUGCGCCGAUGAAGCUGCGCAACAGGAAGGUGGGC	GCGUGGCCGACAGCCUCGGCAUCUACCUGACCCAUCUGCCGCGGCCGGGGCGCACCGACGCCGACCGCAACUGCAUAUCCAACAUCCAUCCACCCG	-	GO:0016829//lyase activity	-	K03736//ethanolamine ammonia-lyase small subunit [EC:4.3.1.7]	46.6977	125.344	0.372557	-1.42447	3.26813e-11	2.18156e-10	down
Candidate_6	2605.69	525.092	4.96235	2.31102	0	0	up	ATCC25795GL004411	-24.297	186 -- 209	1118 -- 1141	UGGAGCCGUCGCCUAGGCCUUGCA	GCCUCGGCAGUGGAUCUGGAAUGU	-	GO:0031419//cobalamin binding;GO:0050215;GO:0046405//glycerol dehydratase activity	GO:0008152//metabolic process	K01699//propanediol dehydratase large subunit [EC:4.2.1.28];K06120//glycerol dehydratase large subunit [EC:4.2.1.30]	1716.7	3509.61	0.489143	-1.03167	3.22033e-173	1.7651e-171	down
Candidate_197	1892.65	171.631	11.0275	3.46303	0	0	up	ATCC25795GL004411	-20.92	252 -- 284	877 -- 913	CCGCAAGGACCAGGACGAGUAGUGUAAGCCCAG	GGCGUUCCUGGCCUCGGCCUACGCAUCACGCGGGAUC	-	GO:0031419//cobalamin binding;GO:0050215;GO:0046405//glycerol dehydratase activity	GO:0008152//metabolic process	K01699//propanediol dehydratase large subunit [EC:4.2.1.28];K06120//glycerol dehydratase large subunit [EC:4.2.1.30]	1716.7	3509.61	0.489143	-1.03167	3.22033e-173	1.7651e-171	down
Candidate_249	6771.94	1116.54	6.0651	2.60053	0	0	up	ATCC25795GL004411	-22.9421	251 -- 282	1056 -- 1087	CGUGACGCGCGGCCCGACCACUGGCUCCACCA	GUAUCGGUGUGCCGGGCGCGGUGCCGGGUGGU	-	GO:0031419//cobalamin binding;GO:0050215;GO:0046405//glycerol dehydratase activity	GO:0008152//metabolic process	K01699//propanediol dehydratase large subunit [EC:4.2.1.28];K06120//glycerol dehydratase large subunit [EC:4.2.1.30]	1716.7	3509.61	0.489143	-1.03167	3.22033e-173	1.7651e-171	down
Candidate_170	10185.9	0	error	20	0	0	up	ATCC25795GL004411	-20.0917	60 -- 93	1061 -- 1100	CCGCCGGCCGGCGACCGCGGUCAUGUUCGCCACC	GGUGUGCCGGGCGCGGUGCCGGGUGGUAUCCGGGCGGUGG	-	GO:0031419//cobalamin binding;GO:0050215;GO:0046405//glycerol dehydratase activity	GO:0008152//metabolic process	K01699//propanediol dehydratase large subunit [EC:4.2.1.28];K06120//glycerol dehydratase large subunit [EC:4.2.1.30]	1716.7	3509.61	0.489143	-1.03167	3.22033e-173	1.7651e-171	down
Candidate_70	24704.8	8372.83	2.95059	1.561	0	0	up	ATCC25795GL004411	-20.3598	406 -- 448	1777 -- 1822	CGCACCGCACUAGUUCACGGCCGCAUCGGUGGGCCGCCUCCAC	GCGACUGCGCCAUGUGACCAGCGCUGCCAACCCGGAAAUGGAGGUG	-	GO:0031419//cobalamin binding;GO:0050215;GO:0046405//glycerol dehydratase activity	GO:0008152//metabolic process	K01699//propanediol dehydratase large subunit [EC:4.2.1.28];K06120//glycerol dehydratase large subunit [EC:4.2.1.30]	1716.7	3509.61	0.489143	-1.03167	3.22033e-173	1.7651e-171	down
Candidate_220	1764.49	5600.3	0.31507	-1.66626	0	0	down	ATCC25795GL000671	-20.7316	246 -- 279	540 -- 573	CCGGAAGAUGUUCCACAACUGCGGGAGUUCGUCG	GGACUUCUACAAGGGUGACGACCCGCUCAAGCGC	-	GO:0004748//ribonucleoside-diphosphate reductase activity, thioredoxin disulfide as acceptor;GO:0046914//transition metal ion binding	GO:0055114//oxidation-reduction process;GO:0009186//deoxyribonucleoside diphosphate metabolic process	K00526//ribonucleoside-diphosphate reductase beta chain [EC:1.17.4.1]	397.575	142.471	2.79057	1.48056	9.0177e-25	9.52555e-24	up
Candidate_222	855.304	0	error	20	1.47998e-125	2.80982e-125	up	ATCC25795GL004401	-25.0957	122 -- 151	283 -- 316	UCGAGGGAGUGGGCUGCGGCGGCGCGGCGG	GGCUCUCGACGCCGCGCACGCCGCCGCGCCGGCC	-	GO:0004029//aldehyde dehydrogenase (NAD) activity	GO:0055114//oxidation-reduction process	K00128//aldehyde dehydrogenase (NAD+) [EC:1.2.1.3]	2632.45	7428.64	0.354365	-1.49669	0	0	down
Candidate_18	7333.84	1847.37	3.96988	1.9891	0	0	up	ATCC25795GL004401	-22.1275	151 -- 199	1198 -- 1249	CCGCAGGUGGCCGCGGCGCCCCGACCGGCCACUGGAAAAGCAGCUGCCG	GGUGAUCACCGGCGGCGAGCGGGCAGAUCUGGGCGGUGACCUCAACGGCGGU	-	GO:0004029//aldehyde dehydrogenase (NAD) activity	GO:0055114//oxidation-reduction process	K00128//aldehyde dehydrogenase (NAD+) [EC:1.2.1.3]	2632.45	7428.64	0.354365	-1.49669	0	0	down
Candidate_109	5429.48	447.601	12.1302	3.60053	0	0	up	ATCC25795GL004401	-20.1794	394 -- 419	1191 -- 1219	CGCGCGUCUGCUGGCCGCCGCUCGUC	GCGCACAGGUGAUCACCGGCGGCGAGCGG	-	GO:0004029//aldehyde dehydrogenase (NAD) activity	GO:0055114//oxidation-reduction process	K00128//aldehyde dehydrogenase (NAD+) [EC:1.2.1.3]	2632.45	7428.64	0.354365	-1.49669	0	0	down
Candidate_167	2866.26	1417.75	2.0217	1.01557	9.27948e-101	1.66522e-100	up	ATCC25795GL004401	-20.4979	150 -- 236	1304 -- 1390	CUGCUUUAGAAGCCGGGGCAGGAGAGGCAGGAUGCGCACCUGUGGAUGCUGGUUCGGGAGCUGGAGUAGUUGUGGUUGGGGAUGCCG	GAGGAGAUCUUCGGACCCGUUGUCGCGGUGACCUCGUUCAAGGACUACGACGAUGCCAUCGAUCUGGCCAACGACACCCUCUACGGC	-	GO:0004029//aldehyde dehydrogenase (NAD) activity	GO:0055114//oxidation-reduction process	K00128//aldehyde dehydrogenase (NAD+) [EC:1.2.1.3]	2632.45	7428.64	0.354365	-1.49669	0	0	down
Candidate_90	1717.16	778.585	2.20549	1.1411	3.04396e-74	4.69128e-74	up	ATCC25795GL004401	-24.6478	189 -- 244	256 -- 320	GGCGUUUACUGUCAGGCUGGUCGAUGGAGGCGGGUGUUACUGGCGCGGCUGGGCCC	CCGCUCCGACGAGUCCGAUAUCGAGAAGGCUCUCGACGCCGCGCACGCCGCCGCGCCGGCCUGGG	-	GO:0004029//aldehyde dehydrogenase (NAD) activity	GO:0055114//oxidation-reduction process	K00128//aldehyde dehydrogenase (NAD+) [EC:1.2.1.3]	2632.45	7428.64	0.354365	-1.49669	0	0	down
Candidate_67	4402.55	798.47	5.51373	2.46303	0	0	up	ATCC25795GL004401	-21.1673	193 -- 232	1208 -- 1248	CCGCCGUCGACCGCAAGACCUGCCCGCUGGAACUGCCGUC	GGCGGCGAGCGGGCAGAUCUGGGCGGUGACCUCAACGGCGG	-	GO:0004029//aldehyde dehydrogenase (NAD) activity	GO:0055114//oxidation-reduction process	K00128//aldehyde dehydrogenase (NAD+) [EC:1.2.1.3]	2632.45	7428.64	0.354365	-1.49669	0	0	down
Candidate_70	24704.8	8372.83	2.95059	1.561	0	0	up	ATCC25795GL004401	-24.4514	70 -- 148	1015 -- 1106	CAGUGGUCGCGCCGGCUCCGGCUGACAGACUGCUAGCAGCUGUAGGCGUGGUUACGCCACCAGCGGCUCAUGGGCGACC	GUCGCGCAGCCUGGUCCAGGCCGACAUCUUCGACGAGUUCCUGGCGAUGGCCGCCAUCCGCACCAAGGCGGUGCGCCAGGGCGACCCGCUGG	-	GO:0004029//aldehyde dehydrogenase (NAD) activity	GO:0055114//oxidation-reduction process	K00128//aldehyde dehydrogenase (NAD+) [EC:1.2.1.3]	2632.45	7428.64	0.354365	-1.49669	0	0	down
Candidate_20	677.008	1841.79	0.367582	-1.44386	7.14812e-132	1.40813e-131	down	ATCC25795GL004404	-23.3879	126 -- 199	502 -- 576	CGCUUACAGAUGCGGCCAAGCCACGGCUAUAGCGCCGCCGGUCGACCCUGAGCCACUAGAAGCUAGAGCCACCC	GCGGAUGUCAACAGCGGAUUGGGUUAUGCGGCGGUCACGUUCGUGGUCAUGGCGAUCGGAUUCGGGCUCGGUGGG	GO:0016020//membrane	-	GO:0006810//transport	K02440//glycerol uptake facilitator protein	84.989	25.2196	3.36996	1.75273	5.32436e-08	2.8705e-07	up
Candidate_131	0	463.951	0	-20	4.53104e-80	7.23862e-80	down	ATCC25795GL000689	-21.503	188 -- 212	329 -- 356	CCGGCUCCUGUCUGUUCCGUUGUCG	GGCCGGGACGGCGGACGAGAGCGGCAGC	-	-	-	K00540//[EC:1.-.-.-];K00358//[EC:1.6.99.-];K00100//[EC:1.1.1.-]	303.191	60.221	5.03465	2.33189	2.23316e-36	3.05158e-35	up
Candidate_131	0	463.951	0	-20	4.53104e-80	7.23862e-80	down	ATCC25795GL003297	-21.2682	100 -- 161	2035 -- 2109	CCCACUGUUAGGCGCAAGGCCUCCCUUGUCGCCAGUUGCGAGCUCGCGGCUGCCACGUGUCG	GGGUGGCGGUCUGCUCUCCGGUAGCGAUCAGGGCCUGGCGGCCAAGCUGUUCGGUGUCGACGAGGAAGGCGCGGC	GO:0016020//membrane	GO:0008519//ammonium transmembrane transporter activity	GO:0072488//ammonium transmembrane transport	K03320//ammonium transporter, Amt family	274.012	24.8776	11.0144	3.46132	4.58786e-50	7.96899e-49	up
Candidate_137	636.618	2309.21	0.275686	-1.8589	2.20388e-232	6.95682e-232	down	ATCC25795GL003297	-32.7116	7 -- 71	2487 -- 2552	GGGGCCGGCGCCUACCACUAGCAGCCACGCUAGCUAAAGCGACGCCGGGACCGUGCGGUCCGGCU	CCCCGGUCUGGUCACUGGUCGUCGGUGCGAUCGCGGGCAUCCUGUCGGCCCUGGCAAUCGGGCUGA	GO:0016020//membrane	GO:0008519//ammonium transmembrane transporter activity	GO:0072488//ammonium transmembrane transport	K03320//ammonium transporter, Amt family	274.012	24.8776	11.0144	3.46132	4.58786e-50	7.96899e-49	up
Candidate_255	0	1436.12	0	-20	2.49574e-188	6.22746e-188	down	ATCC25795GL003297	-22.1516	165 -- 212	308 -- 356	GCCGACGCUCGGCGGUGCGCUCGGGAUGCAACUCGGCCUCCCGCUCGG	CGGCUGACGAGCCCGCAGCCGAGCCCGCACCUGAGCCGGAGCCCGAGCC	GO:0016020//membrane	GO:0008519//ammonium transmembrane transporter activity	GO:0072488//ammonium transmembrane transport	K03320//ammonium transporter, Amt family	274.012	24.8776	11.0144	3.46132	4.58786e-50	7.96899e-49	up
Candidate_20	677.008	1841.79	0.367582	-1.44386	7.14812e-132	1.40813e-131	down	ATCC25795GL003286	-22.9062	130 -- 189	308 -- 368	UGCGGCCAAGCCACGGCUAUAGCGCCGCCGGUCGACCCUGAGCCACUAGAAGCUAGAGCC	ACGCCGGGAACCGUCGACAAUGUGGUGGCCGACUGGGCCGAGGUGGGCGACCCGAUCACGG	-	GO:0003998//acylphosphatase activity	-	K01512//acylphosphatase [EC:3.6.1.7]	26.7604	2.57884	10.3769	3.3753	4.27416e-06	1.96683e-05	up
Candidate_105	0	4980.66	0	-20	0	0	down	ATCC25795GL003275	-20.5984	135 -- 152	113 -- 141	CCACGACCAGCUUCCCCU	GGUGCUGGUCAACCCAAACAAGAAGGGGA	GO:0005737//cytoplasm	GO:0004595//pantetheine-phosphate adenylyltransferase activity;GO:0005524//ATP binding	GO:0015937//coenzyme A biosynthetic process	K00954//pantetheine-phosphate adenylyltransferase [EC:2.7.7.3]	50.0523	15.4082	3.24842	1.69974	4.57415e-05	0.000189457	up
Candidate_206	3871.47	9499.69	0.407536	-1.295	0	0	down	ATCC25795GL003275	-20.3445	2 -- 57	290 -- 345	CCUCAACAUGUGCGUGACGUUCAUCCGAUCUCCUCAGUUCUUGCAGCGGUCCCGGC	GGACUUCGAAUACGAGUUGCAGAUGGCGCAGAUGAACAAGCACGUCGCCGGGGUCG	GO:0005737//cytoplasm	GO:0004595//pantetheine-phosphate adenylyltransferase activity;GO:0005524//ATP binding	GO:0015937//coenzyme A biosynthetic process	K00954//pantetheine-phosphate adenylyltransferase [EC:2.7.7.3]	50.0523	15.4082	3.24842	1.69974	4.57415e-05	0.000189457	up
Candidate_148	1270.83	576.212	2.20549	1.1411	2.04103e-55	2.93819e-55	up	ATCC25795GL003266	-20.3979	172 -- 203	351 -- 382	ACUUGCGCCGCCGGGUCCGGCCUCACCUGCGG	UGAUCGCGAGCGGUGCACCGGAGUGGAGCGCC	-	-	-	-	58.2884	193.791	0.30078	-1.73322	6.60048e-21	6.40948e-20	down
Candidate_24	659.087	2390.71	0.275686	-1.8589	1.63091e-240	5.34122e-240	down	ATCC25795GL004092	-29.4878	264 -- 340	160 -- 239	GGCGGUCGCACAACCAGUGGCUGUCGCAGCGGGACCGGCUGCGGCGGCUACGGCUCCACGCCCGCGUUGACCUCUGG	CCGCCGAGCACGGUCAUGACAGCCUCGUGGCCUCGCUGACGUUCAUCGCGGUCGCCGGGCGGCGGGUGCAGCUGGAGAUC	-	-	-	-	191.714	60.2094	3.18412	1.67089	3.50359e-15	2.81485e-14	up
Candidate_46	2371.32	358.396	6.61647	2.72606	0	0	up	ATCC25795GL004094	-21.7167	489 -- 544	169 -- 230	AGGUGACGGCCAGCACGUAGAGCACCGCCACCGGCAGAUCGGUCAGCUGCAACGCG	UCGGCUGCCGGUGGUGCUCCUGGACGGUGUCGAACACAGCUACUGGGAGGUCGACGAAGCGC	GO:0005886//plasma membrane	-	-	-	28.9489	119.578	0.242091	-2.04638	3.44169e-16	2.88739e-15	down
Candidate_10	4668.53	1814.38	2.57307	1.36349	1.45684e-265	5.37596e-265	up	ATCC25795GL001332	-21.387	130 -- 179	246 -- 301	UGGGCGGCGACGCCAGCCGAGUGGGCAGGGCGGUGACCGGCGGCGUGGGG	ACCUGCCGCUGGUGGUCAAGCGGCGCAUCACCUUCCUGGCAAAGGCCGAGUACUUC	GO:0005886//plasma membrane	GO:0003841//1-acylglycerol-3-phosphate O-acyltransferase activity	GO:0008152//metabolic process;GO:0040007//growth	K00655//1-acyl-sn-glycerol-3-phosphate acyltransferase [EC:2.3.1.51]	601.276	1522.8	0.394849	-1.34063	3.69617e-109	1.26619e-107	down
Candidate_23	4734.29	2146.59	2.20549	1.1411	2.10993e-201	5.64084e-201	up	ATCC25795GL001334	-21.785	72 -- 122	1098 -- 1148	CGCGACGCCGACUGGGUCCGGCUUGCACUGAUGCACGCGUCGGAGCCGCCG	GCGCUGCGGCUGGGCCGGGUCGACGACGACCUUGUGAUCGGCUCCGGGGGU	-	GO:0016887//ATPase activity;GO:0000166//nucleotide binding	-	K01551//arsenite-transporting ATPase [EC:3.6.3.16]	53.7424	144.599	0.371664	-1.42793	9.53827e-13	6.78965e-12	down
Candidate_179	2783.72	631.089	4.41098	2.1411	1.33104e-305	5.71694e-305	up	ATCC25795GL001334	-20.5634	1 -- 124	1052 -- 1188	CCGGCAGCCACCGAAUCGUCGAAGCCGUGGAUCUCGAGGCGGCAGUCGUAACCGCGCGCGUUGUACCUGGCGUUGGAGAUGACACCCAGUGCGCCACCGUCGAAUCGCACCACCACCGCCGCGG	GGCCGUCUAUCGGAUGCGGUUAGAGUUGCCGCAGGUCGAUCCCGGCGCGCUGCGGCUGGGCCGGGUCGACGACGACCUUGUGAUCGGCUCCGGGGGUAUGCGGCGUCGGGUGCGGCUGGCAUCGGUGUUGCGGCGCU	-	GO:0016887//ATPase activity;GO:0000166//nucleotide binding	-	K01551//arsenite-transporting ATPase [EC:3.6.3.16]	53.7424	144.599	0.371664	-1.42793	9.53827e-13	6.78965e-12	down
Candidate_63	2286.63	0	error	20	3.95589e-261	1.41978e-260	up	ATCC25795GL001334	-20.8689	238 -- 324	576 -- 680	CCGAGCCGGCGCGACGACUAGUACAGCCGCCUGUUCCGGUUCCUGGAGCCAGAGUUCGGGUAGCGGUUCCACGUGUGGCGCCACGAC	GGCUCGGCGGCGAUGCUGAUGCUGGUGGAGCGGAUCGCCGAGGGGACCGAACGGCUCUCGACGCUGCUCGCCGACAAUGCCCGCGUGGGCGCACACCUGGUGCUG	-	GO:0016887//ATPase activity;GO:0000166//nucleotide binding	-	K01551//arsenite-transporting ATPase [EC:3.6.3.16]	53.7424	144.599	0.371664	-1.42793	9.53827e-13	6.78965e-12	down
Candidate_70	24704.8	8372.83	2.95059	1.561	0	0	up	ATCC25795GL001334	-20.5215	4 -- 51	1129 -- 1178	AGCGCCAGUCGGGGCUGCCAUUCGCGCGCAUGCGUCGGGCGUGGCCAC	UUGUGAUCGGCUCCGGGGGUAUGCGGCGUCGGGUGCGGCUGGCAUCGGUG	-	GO:0016887//ATPase activity;GO:0000166//nucleotide binding	-	K01551//arsenite-transporting ATPase [EC:3.6.3.16]	53.7424	144.599	0.371664	-1.42793	9.53827e-13	6.78965e-12	down
Candidate_105	0	4980.66	0	-20	0	0	down	ATCC25795GL001355	-22.1708	89 -- 140	829 -- 883	UCCCCUCUUCCCGCUGCCGCGCUGGCAGCUAGUGCUGCAUAAGCUGCAGUCG	GGGGGAGAAGGGCGUCGACAUCGUCGGCAGCGACGGCACGUUCGUGCACGUCGGC	GO:0005886//plasma membrane	GO:0004001//adenosine kinase activity;GO:0016773//phosphotransferase activity, alcohol group as acceptor;GO:0005524//ATP binding;GO:0000287//magnesium ion binding;GO:0042803//protein homodimerization activity;GO:0032567;GO:0005525//GTP binding	GO:0006166//purine ribonucleoside salvage;GO:0016310//phosphorylation;GO:0044209//AMP salvage	K00856//adenosine kinase [EC:2.7.1.20]	43.6044	18.3555	2.37555	1.24826	0.00331552	0.0101587	up
Candidate_222	855.304	0	error	20	1.47998e-125	2.80982e-125	up	ATCC25795GL003420	-23.3533	72 -- 155	199 -- 284	CUGAUCGAGGGAGUGGGCUGCGGCGGCGCGGCGGUAGUGCCUGCCGGCGGUUCGGGUGCCGCCGCACGCUGGGCGGCCGCGCGA	GACCGGCUCCCCCUUGGAUUCGAUACUCGCCGACGCCGCCACCCGGUGGCCGGACGCCCGCGCGGUCGUCGAUGCCCAGCGCAGCU	-	GO:0016881//acid-amino acid ligase activity;GO:0008668//(2,3-dihydroxybenzoyl)adenylate synthase activity	GO:0019540;GO:0010106//cellular response to iron ion starvation	K04787//mycobactin salicyl-AMP ligase [EC:6.3.2.-]	3.19804	11.297	0.283087	-1.82068	0.0195057	0.0488434	down
Candidate_68	2063.44	0	error	20	3.5026e-242	1.16162e-241	up	ATCC25795GL003430	-21.2118	4 -- 60	456 -- 524	UCCGCGACCGGCGGCUCGUACGGGCGCUCGACAAGCCGCGAGGGAUACGGAUGCGGG	GGGCGCUGGCCGUCGAUCCCGAGGUGCUGCUGCUCGACGAGCCCUUCGGUGCGCUGGAUGCCAAGGUCC	GO:0043190//ATP-binding cassette (ABC) transporter complex;GO:0005886//plasma membrane	GO:0015419//sulfate transmembrane-transporting ATPase activity;GO:0005524//ATP binding;GO:0015408	GO:0000103//sulfate assimilation;GO:0008272//sulfate transport;GO:0040007//growth;GO:0006200//ATP catabolic process	K02045//sulfate transport system ATP-binding protein [EC:3.6.3.25]	209.312	589.595	0.35501	-1.49407	6.30339e-50	1.08723e-48	down
Candidate_197	1892.65	171.631	11.0275	3.46303	0	0	up	ATCC25795GL003431	-22.6895	251 -- 323	105 -- 187	GCGGCAGGGCGUAGAAGGGCUCUAGUAGCCAUAGUCGCACCGCAAGGACCAGGACGAGUAGUGUAAGCCCAGG	CGCUGUCCCGGUCCACCCGGCUGAUCCUGCGACUCAUCGCGUCGCUGUACAUCGUGGCGUUGCUGGUGGUGCCGCUCGGGGCC	GO:0016021//integral to membrane;GO:0005886//plasma membrane	GO:0015116//sulfate transmembrane transporter activity;GO:0015563	GO:0008272//sulfate transport	K02047//sulfate transport system permease protein	3.23904	16.1532	0.20052	-2.31818	0.00128914	0.00429974	down
Candidate_219	629.465	0	error	20	2.12255e-99	3.7575e-99	up	ATCC25795GL003431	-22.8388	1 -- 44	760 -- 805	CGCCGUAGGUGGGGCUAUGACCACGUGCUGGUUGUUACUUUCCG	GUCGCAGACGCUGACGCUGCUGGUGCACGACCGAUACACCCUGGGC	GO:0016021//integral to membrane;GO:0005886//plasma membrane	GO:0015116//sulfate transmembrane transporter activity;GO:0015563	GO:0008272//sulfate transport	K02047//sulfate transport system permease protein	3.23904	16.1532	0.20052	-2.31818	0.00128914	0.00429974	down
Candidate_249	6771.94	1116.54	6.0651	2.60053	0	0	up	ATCC25795GL003437	-25.0321	252 -- 352	746 -- 846	CGGCGUCUUCCAGCCGCAGCCGUACCGGGCUGCCUACUCGGACUGGCCACUGAUGGAUAGCCGGCUCCUGCGUGACGCGCGGCCCGACCACUGGCUCCACC	GCUGCAGAAGUCUUGCGAUGGCAUCACCUGGCGCGAUGUGACGGCCUCCGGCCUGAACGUGCCCGCCGGCCGUGGCACGCACCGGCGCCGGCUCGGGGUGG	-	-	-	-	6.05295	52.4978	0.115299	-3.11655	2.01027e-11	1.36031e-10	down
Candidate_114	2884.32	1207.19	2.38928	1.25658	1.2957e-144	2.69423e-144	up	ATCC25795GL001301	-21.1546	162 -- 193	265 -- 297	CGACCGGGCAUAGGCGCCGAGGCUCCUUGGGG	GCUGGUCCGUACCGCGGCCGCGGCGGGAAUCCC	-	GO:0016740//transferase activity	GO:0006541//glutamine metabolic process	K01951//GMP synthase (glutamine-hydrolysing) [EC:6.3.5.2]	65.5005	136.61	0.479472	-1.06048	1.69387e-08	9.49528e-08	down
Candidate_90	1717.16	778.585	2.20549	1.1411	3.04396e-74	4.69128e-74	up	ATCC25795GL001301	-21.5334	192 -- 230	129 -- 179	GGCUGGUCGAUGGAGGCGGGUGUUACUGGCGCGGCUGGG	CCGACCAGGCCGACUCCCCCGCGAUCGAUGUCACCUUCCCCGACCCGACCC	-	GO:0016740//transferase activity	GO:0006541//glutamine metabolic process	K01951//GMP synthase (glutamine-hydrolysing) [EC:6.3.5.2]	65.5005	136.61	0.479472	-1.06048	1.69387e-08	9.49528e-08	down
Candidate_92	4739.06	2148.75	2.20549	1.1411	1.32832e-201	3.58782e-201	up	ATCC25795GL001301	-21.7817	255 -- 307	115 -- 175	GUGCUAGCACGGCCGGUGGAACGGCAGCUGGCUGCCGCAGUCUGGGGCUGGGC	CACGGUCGUGCCCGCCGACCAGGCCGACUCCCCCGCGAUCGAUGUCACCUUCCCCGACCCG	-	GO:0016740//transferase activity	GO:0006541//glutamine metabolic process	K01951//GMP synthase (glutamine-hydrolysing) [EC:6.3.5.2]	65.5005	136.61	0.479472	-1.06048	1.69387e-08	9.49528e-08	down
Candidate_70	24704.8	8372.83	2.95059	1.561	0	0	up	ATCC25795GL000704	-22.0407	353 -- 410	47 -- 105	UCCACAGCUUCUCUACCGUUCACAAAGGCACGCACGGUUGCGGCGUCGCGACUUGCUG	AGGUUCGAAAGGGUGACAAAAGGCUCUGGUGUGUGGCGAUGCCACGGCGCGACAAUGAU	-	GO:0097159//organic cyclic compound binding;GO:1901363	-	K07005//	8517.15	21690	0.392677	-1.34859	0	0	down
Candidate_101	2699.88	816.107	3.30824	1.72606	1.30856e-220	3.94072e-220	up	ATCC25795GL003441	-27.5216	33 -- 57	533 -- 561	CCCCUGCACAACCGUCACCGCAGCG	GGGGACAGGCAUGGUUGGUAGGGCGUCGC	-	-	-	-	0	11.699	0	-20	0.000451045	0.00163724	down
Candidate_249	6771.94	1116.54	6.0651	2.60053	0	0	up	ATCC25795GL003441	-20.0747	161 -- 295	298 -- 435	UAGCCGGCUCCUGCGUGACGCGCGGCCCGACCACUGGCUCCACCACGGCGUGCUGCUCAACGACGGGUGACGGGCUGCUUAGCGCUGCUGGUAGCAGCCGUUGUUGGUCUUCCGACAGGCCCGCGACAACCUGAG	GUCGCCGAUCUCGAUGCAGGUCUGCCGUCGGGCGAACCGGUCGAUGUGCUGCUGUGCCACAAGUUUCGCGAUACCGCCUUGUACGGAUCGAUGAUUGCGCGGCUGAGGCCGGGCGGGCUGUUGGCGAUCUGUGUGCUC	-	-	-	-	0	11.699	0	-20	0.000451045	0.00163724	down
Candidate_3	2856.67	575.668	4.96235	2.31102	0	0	up	ATCC25795GL000702	-31.7108	152 -- 218	362 -- 429	CCAGGGGCGCGGGCGGUGGCUGCGCCUGCGGCGGCGCCACAACGCGCGGACGUGGGUCUAGCGGCUU	GCGUCCCGGCCCCGCCGCCGAUGUGCCACUGGCCGCCGCCAUCCCGUGCCGGCGCACCGAUCGCCGGA	-	-	-	-	7158.58	21470	0.333423	-1.58458	0	0	down
Candidate_213	2839.85	468.227	6.0651	2.60053	0	0	up	ATCC25795GL000702	-21.5195	118 -- 223	115 -- 253	GCUGCUCCCACAGCACCUCGGCACCACGGCGGGCCAGCGUCGCCUCUUCGACGACGGUGCCCUGCAGCGCGACGACGUCCUUGGGGGUGUAGGUGCGGGUGAUGCC	CGACGAGGGCUCCGUCGAUCCACAAUUCGCAGCCGUGGCGCUGGCAGGUCCGGCCGGACCGGUUGCUGCUGUUCGCCGACACCGAUCGCGCUCUGCCCCAAGCUGAUCCGGACUCCCGCGAUCUGUUGCUCAGCUGCGG	-	-	-	-	7158.58	21470	0.333423	-1.58458	0	0	down
Candidate_148	1270.83	576.212	2.20549	1.1411	2.04103e-55	2.93819e-55	up	ATCC25795GL000702	-20.9521	173 -- 207	468 -- 504	CACCACUUGCGCCGCCGGGUCCGGCCUCACCUGCG	GUGAUGGGCGCCCGAGCGGCGCGGGCCGGGGUGAUGC	-	-	-	-	7158.58	21470	0.333423	-1.58458	0	0	down
Candidate_49	2052.1	4838.35	0.424133	-1.23741	3.44672e-274	1.30876e-273	down	ATCC25795GL001312	-20.7073	357 -- 388	221 -- 252	UGGCGACCGCGGCGACGGCGGCGAGGAUGGCG	ACCCCGGUGCCGCUGCCGCGUAAACCCUCCGC	GO:0005886//plasma membrane	GO:0051991;GO:0050511//undecaprenyldiphospho-muramoylpentapeptide beta-N-acetylglucosaminyltransferase activity;GO:0030246//carbohydrate binding	GO:0007049//cell cycle;GO:0008360//regulation of cell shape;GO:0051301//cell division;GO:0019277;GO:0009252//peptidoglycan biosynthetic process;GO:0030259//lipid glycosylation	K02563//UDP-N-acetylglucosamine--N-acetylmuramyl-(pentapeptide) pyrophosphoryl-undecaprenol N-acetylglucosamine transferase [EC:2.4.1.227]	56.9785	25.1891	2.26203	1.17762	0.00144591	0.00476783	up
Candidate_24	659.087	2390.71	0.275686	-1.8589	1.63091e-240	5.34122e-240	down	ATCC25795GL001316	-20.9298	260 -- 289	1053 -- 1082	GGCUCCACGCCCGCGUUGACCUCUGGUGGC	CCGCGGUGCCGGGCCGGCUGGAGACGAUCG	-	GO:0016874//ligase activity	-	K01928//UDP-N-acetylmuramoyl-L-alanyl-D-glutamate--2,6-diaminopimelate ligase [EC:6.3.2.13]	36.1145	16.0092	2.25585	1.17367	0.0114659	0.0308403	up
Candidate_72	2081.33	4403.95	0.472605	-1.08129	7.29074e-204	2.01071e-203	down	ATCC25795GL001316	-213.537	140 -- 279	419 -- 558	UGGAUGGACUAGCUCCGCCCGGACGCCCGCCGGCCAGCACAGCGGCCUGACUAGCCGUGGCAGCCGUAGGCGUAGCUGCCGGCGCUGCUUGGGUCGAGCGACUGGUGGGGGCUCCGCGGCCUGGACGUCCGGGACGACCG	ACCUACCUGAUCGAGGCGGGCCUGCGGGCGGCCGGUCGUGUCGCCGGACUGAUCGGCACCGUCGGCAUCCGCAUCGACGGCCGCGACGAACCCAGCUCGCUGACCACCCCCGAGGCGCCGGACCUGCAGGCCCUGCUGGC	-	GO:0016874//ligase activity	-	K01928//UDP-N-acetylmuramoyl-L-alanyl-D-glutamate--2,6-diaminopimelate ligase [EC:6.3.2.13]	36.1145	16.0092	2.25585	1.17367	0.0114659	0.0308403	up
Candidate_134	884.564	2406.44	0.367582	-1.44386	1.05423e-171	2.44431e-171	down	ATCC25795GL004949	-22.5975	182 -- 208	368 -- 394	CGGCCCCGCGACCCGUGGGACGAGCCC	GCCCUGGUGCUGGGCUGCCUGCUCGGG	GO:0016020//membrane	-	-	K10007//glutamate transport system permease protein	28.644	12.3242	2.32421	1.21674	0.0199998	0.049954	up
Candidate_147	0	1704.79	0	-20	8.40937e-214	2.42116e-213	down	ATCC25795GL004949	-20.6673	1 -- 65	384 -- 454	CGGACGGAUAUGCCCUGCUGCUGCAGCGCCCGCACGAUCGCCCAUCCGCCCGCGAUCGACUCAAG	GCCUGCUCGGGAUCGGCCGGCUCUCGCCGGUGCGUGCCAUCAGCUGGGGCUGCGGCGUGUUCGUGGAGUUC	GO:0016020//membrane	-	-	K10007//glutamate transport system permease protein	28.644	12.3242	2.32421	1.21674	0.0199998	0.049954	up
Candidate_134	884.564	2406.44	0.367582	-1.44386	1.05423e-171	2.44431e-171	down	ATCC25795GL004931	-20.8964	176 -- 214	1242 -- 1290	CCGCUGCGGCCCCGCGACCCGUGGGACGAGCCCCACGAG	GGUGACGCUGGUCUGCGUGGUGUUCCUCAACCUGCUCGAAGGGGUGCUC	-	-	-	K01673//carbonic anhydrase [EC:4.2.1.1]	215.553	12.8942	16.717	4.06325	9.97955e-45	1.61938e-43	up
Candidate_138	211.405	1533.67	0.137843	-2.8589	2.22181e-253	7.6594e-253	down	ATCC25795GL000710	-20.8706	344 -- 368	708 -- 732	CUAGCUGCUCUUCGUCUUGCUCUAG	GAUGUGGCAGAAGCAGAACGAGAUC	-	GO:0004300//enoyl-CoA hydratase activity;GO:0016853//isomerase activity	GO:0008152//metabolic process	K01692//enoyl-CoA hydratase [EC:4.2.1.17]	36.1188	13.9856	2.58256	1.3688	0.00375703	0.0113772	up
Candidate_49	2052.1	4838.35	0.424133	-1.23741	3.44672e-274	1.30876e-273	down	ATCC25795GL004014	-25.7213	330 -- 460	32 -- 169	GCGCCGCGGUGGGCGAGGCGGCCAGCAACCAGCGGUCGAUGCGCGCAUCGAGGGCAGGCGCUAGCACCAGGAUGGCGACCGCGGCGACGGCGGCGAGGAUGGCGAGCACCCAGGACAGCGGGGGCGAGAUG	CGCGGCGCCCCGAACUGACUGAACAACCGCCGGGCGUCAUCGUGGCGGUCACCGGCUAGGCUCUCGGACAUGCCGAUCUCAGCUCCGAUCCGUCUUCUUGCCGCCGCCGCUCUGACCGUGCCGAUUGCCGCCGCCUGC	GO:0005886//plasma membrane;GO:0005618//cell wall;GO:0005576//extracellular region	GO:0046872//metal ion binding;GO:0004784//superoxide dismutase activity	GO:0045454//cell redox homeostasis;GO:0033194//response to hydroperoxide;GO:0052060;GO:0052059	K04565//Cu/Zn superoxide dismutase [EC:1.15.1.1]	218.143	88.4986	2.46493	1.30155	9.31363e-12	6.35466e-11	up
Candidate_49	2052.1	4838.35	0.424133	-1.23741	3.44672e-274	1.30876e-273	down	ATCC25795GL004025	-20.5639	355 -- 393	225 -- 265	CAGGAUGGCGACCGCGGCGACGGCGGCGAGGAUGGCGAG	GUUCCACCGUCCCGCCGCUGCAUCCGGCCGGCCUCCCGUUC	-	GO:0004609//phosphatidylserine decarboxylase activity;GO:0048037//cofactor binding	GO:0006646//phosphatidylethanolamine biosynthetic process	K01613//phosphatidylserine decarboxylase [EC:4.1.1.65]	74.2638	18.1828	4.08428	2.03008	1.41912e-08	8.00057e-08	up
Candidate_129	2147.82	7790.83	0.275686	-1.8589	0	0	down	ATCC25795GL004025	-20.255	248 -- 283	549 -- 586	CCCGCACCCGCACCCAGAACCGGGCCUACCGAAUAG	GGGUGAUGGGCGUGGUGCAUCGGCCCGGCAAGUUCCUC	-	GO:0004609//phosphatidylserine decarboxylase activity;GO:0048037//cofactor binding	GO:0006646//phosphatidylethanolamine biosynthetic process	K01613//phosphatidylserine decarboxylase [EC:4.1.1.65]	74.2638	18.1828	4.08428	2.03008	1.41912e-08	8.00057e-08	up
Candidate_243	6330.22	574.042	11.0275	3.46303	0	0	up	ATCC25795GL004028	-20.6782	22 -- 59	147 -- 187	ACCGUCGCACUGUGCUGGGCCAGGGCCACCGUCGCCGC	UGGCAAGCGUGCUCGGCAUGCUGGUCUCGGUGGUGGUGGUG	-	-	-	K09167//hypothetical protein	24.746	55.7626	0.443774	-1.1721	0.000109597	0.000433556	down
Candidate_170	10185.9	0	error	20	0	0	up	ATCC25795GL004028	-21.1518	58 -- 92	153 -- 187	CGCCGGCCGGCGACCGCGGUCAUGUUCGCCACCAC	GCGUGCUCGGCAUGCUGGUCUCGGUGGUGGUGGUG	-	-	-	K09167//hypothetical protein	24.746	55.7626	0.443774	-1.1721	0.000109597	0.000433556	down
Candidate_179	2783.72	631.089	4.41098	2.1411	1.33104e-305	5.71694e-305	up	ATCC25795GL004028	-23.2268	1 -- 15	175 -- 189	CCACCACCGCCGCGG	GGUGGUGGUGGUGCC	-	-	-	K09167//hypothetical protein	24.746	55.7626	0.443774	-1.1721	0.000109597	0.000433556	down
Candidate_219	629.465	0	error	20	2.12255e-99	3.7575e-99	up	ATCC25795GL004028	-21.5692	14 -- 55	256 -- 301	CGACCGCGUUGCGCCGUAGGUGGGGCUAUGACCACGUGCUGG	GUUGGUGCAGGAGCGGCGGAUCGCCCCGAUCUCACGGGUGCAGACC	-	-	-	K09167//hypothetical protein	24.746	55.7626	0.443774	-1.1721	0.000109597	0.000433556	down
Candidate_207	5655.26	2564.17	2.20549	1.1411	3.14466e-240	1.01716e-239	up	ATCC25795GL004028	-20.8136	138 -- 167	230 -- 263	GUCCCGCUGUGGGUAGGCCGACCAGCCGCG	CAGGCGGUGUACACCCGAACCGGCUGGUUGGUGC	-	-	-	K09167//hypothetical protein	24.746	55.7626	0.443774	-1.1721	0.000109597	0.000433556	down
Candidate_213	2839.85	468.227	6.0651	2.60053	0	0	up	ATCC25795GL004911	-23.1652	108 -- 198	459 -- 552	ACGGCGGGCCAGCGUCGCCUCUUCGACGACGGUGCCCUGCAGCGCGACGACGUCCUUGGGGGUGUAGGUGCGGGUGAUGCCCUUCCAGCGG	UGCGUGCCUUCGUGGUGGAGAACCUCAAUGCCGAUGGCGAUGUCGCAGGCACACAGACAUCCCUGAUCUUCGAGCAUCUGCGGGGAGCGUCGCC	GO:0005622//intracellular	GO:0003700//sequence-specific DNA binding transcription factor activity;GO:0043565//sequence-specific DNA binding	GO:0006355//regulation of transcription, DNA-dependent	K03719//Lrp/AsnC family transcriptional regulator, leucine-responsive regulatory protein;K05800//Lrp/AsnC family transcriptional regulator	66.1907	167.362	0.395494	-1.33827	2.01972e-13	1.49824e-12	down
Candidate_10	4668.53	1814.38	2.57307	1.36349	1.45684e-265	5.37596e-265	up	ATCC25795GL000731	-20.8782	83 -- 131	362 -- 413	GGCGUAGCGGCGCGGGUAGCGAGGCAGGCAACGCUAAGGCCACCGGCAG	CCGCAUCGUCGCGCUGGGUGCCGAUCCGUCCGAGCCGGUGCCCGGGGCUGUC	GO:0005737//cytoplasm	GO:0004068//aspartate 1-decarboxylase activity	GO:0015940//pantothenate biosynthetic process;GO:0006523//alanine biosynthetic process	K01579//aspartate 1-decarboxylase [EC:4.1.1.11]	4.18682	20.4158	0.205077	-2.28576	0.000330361	0.00122164	down
Candidate_23	4734.29	2146.59	2.20549	1.1411	2.10993e-201	5.64084e-201	up	ATCC25795GL003419	-22.2283	98 -- 122	3221 -- 3245	CGCGACGCCGACUGGGUCCGGCUUG	GCGCUGCGGUUGGCCGAGGCCGAAC	-	GO:0003824//catalytic activity	-	K04788//mycobactin phenyloxazoline synthetase	1.04097	7.34131	0.141796	-2.81811	0.0165204	0.0422693	down
Candidate_197	1892.65	171.631	11.0275	3.46303	0	0	up	ATCC25795GL003419	-20.642	252 -- 290	97 -- 139	GUCGCACCGCAAGGACCAGGACGAGUAGUGUAAGCCCAG	CGGCGUGGCGGUCGCUGGGACCACAGCAGAAACGGUUCGGGUC	-	GO:0003824//catalytic activity	-	K04788//mycobactin phenyloxazoline synthetase	1.04097	7.34131	0.141796	-2.81811	0.0165204	0.0422693	down
Candidate_249	6771.94	1116.54	6.0651	2.60053	0	0	up	ATCC25795GL003419	-20.1982	253 -- 282	2024 -- 2053	CGUGACGCGCGGCCCGACCACUGGCUCCAC	GCCUGCGCGCUGGUCUGCGGAACCGAGGUG	-	GO:0003824//catalytic activity	-	K04788//mycobactin phenyloxazoline synthetase	1.04097	7.34131	0.141796	-2.81811	0.0165204	0.0422693	down
Candidate_10	4668.53	1814.38	2.57307	1.36349	1.45684e-265	5.37596e-265	up	ATCC25795GL003419	-21.3603	137 -- 181	2074 -- 2122	GUUGGGCGGCGACGCCAGCCGAGUGGGCAGGGCGGUGACCGGCGG	CGACCUGCCCUACCUCACGGUCACGCAAGCCUGCACCGCCACCGUCGCC	-	GO:0003824//catalytic activity	-	K04788//mycobactin phenyloxazoline synthetase	1.04097	7.34131	0.141796	-2.81811	0.0165204	0.0422693	down
Candidate_169	4346.57	875.908	4.96235	2.31102	0	0	up	ATCC25795GL003419	-22.2311	214 -- 292	2804 -- 2896	CUGGCGCGGCUGGACCGCUGGCCGGCGCAGUAGUGGCUUGAUGCGUGGCCGCUGGACCGCGCACAGCCAGGGCUGCCAG	GGCCGCCCCGACCUGACCGCCGAGAAGUUCGUCGAAUACGACGGCCGGACCUGGUAUCGCACCGGUGAUCUGGCCCGCUACCGGCCCGACGGC	-	GO:0003824//catalytic activity	-	K04788//mycobactin phenyloxazoline synthetase	1.04097	7.34131	0.141796	-2.81811	0.0165204	0.0422693	down
Candidate_129	2147.82	7790.83	0.275686	-1.8589	0	0	down	ATCC25795GL000763	-25.8439	242 -- 302	241 -- 308	CGGGCCGCCCCCACACGAUCCCGCACCCGCACCCAGAACCGGGCCUACCGAAUAGCCCACG	GCCCGGUGGCGGCGCGUUGGACGGCACGUGGACCGUGCAGCCCGGGUCCCAGGUCGGCUAUCGGGUGC	-	-	-	-	44.1159	15.5805	2.83148	1.50156	0.000533909	0.00190991	up
Candidate_20	677.008	1841.79	0.367582	-1.44386	7.14812e-132	1.40813e-131	down	ATCC25795GL000763	-21.4588	128 -- 180	99 -- 160	GCCACGGCUAUAGCGCCGCCGGUCGACCCUGAGCCACUAGAAGCUAGAGCCAC	CGGUGAAGAAAAGGGUCGCGGCGGUCGUCGCGGGGGUGCUGGUGGUCUUGCUCGUCGCGGUG	-	-	-	-	44.1159	15.5805	2.83148	1.50156	0.000533909	0.00190991	up
Candidate_32	479.849	1740.56	0.275686	-1.8589	1.18589e-175	2.82458e-175	down	ATCC25795GL000763	-20.5457	332 -- 377	118 -- 163	CUGCUAGUAGCAGCCCCAGCACGACCGCAACCGGAUACGCCACUAG	GGCGGUCGUCGCGGGGGUGCUGGUGGUCUUGCUCGUCGCGGUGGUC	-	-	-	-	44.1159	15.5805	2.83148	1.50156	0.000533909	0.00190991	up
Candidate_147	0	1704.79	0	-20	8.40937e-214	2.42116e-213	down	ATCC25795GL000763	-24.517	167 -- 196	133 -- 162	CCACGGCCGCCGGGUUGAGCAGGUUCACCG	GGUGCUGGUGGUCUUGCUCGUCGCGGUGGU	-	-	-	-	44.1159	15.5805	2.83148	1.50156	0.000533909	0.00190991	up
Candidate_79	268.05	1944.6	0.137843	-2.8589	0	0	down	ATCC25795GL004986	-26.1837	249 -- 352	15 -- 143	GAAGCGUGCACUGGCGGCGCCCAUGAGUGUCACCGCCCAUGCGUAGCGCGGCCGUAGCCCUGAGCAGCCUGAGCCAGAGUGGGACCGUAACUAGGAGUGGUUAG	UUUUGCACCUGUGCGCCGCCGAAGAAUGGGAGCGGGCCCGCGUUGCCGGUGAGCACCGGCCGGCAUCGCUGGACGAUGUCGGAUUCGUGCACCUCUCCACUCCUGAACAGGUGCAUCUGCCCGCCAAUC	-	GO:0016740//transferase activity	-	K00799//glutathione S-transferase [EC:2.5.1.18]	154.347	59.5922	2.59005	1.37298	1.89725e-09	1.14415e-08	up
Candidate_49	2052.1	4838.35	0.424133	-1.23741	3.44672e-274	1.30876e-273	down	ATCC25795GL000768	-26.6163	354 -- 413	90 -- 152	UCGAGGGCAGGCGCUAGCACCAGGAUGGCGACCGCGGCGACGGCGGCGAGGAUGGCGAGC	AGUUCCCAUCCGCGUCGUGGUGUACCUGCUGGUCGCGUUGAUCGCACGUUUCGUGCUGCAUCG	-	-	-	K03442//small conductance mechanosensitive channel	319.666	71.9415	4.44341	2.15167	1.57373e-34	2.06468e-33	up
Candidate_79	268.05	1944.6	0.137843	-2.8589	0	0	down	ATCC25795GL000768	-20.2079	232 -- 259	404 -- 432	GGAGUGGUUAGACCUCCCGGACCGGUGG	CCUCGGCCGGUGUGGUCGGCCUGGCCAUC	-	-	-	K03442//small conductance mechanosensitive channel	319.666	71.9415	4.44341	2.15167	1.57373e-34	2.06468e-33	up
Candidate_107	0	3339.14	0	-20	0	0	down	ATCC25795GL004985	-24.1717	9 -- 51	356 -- 406	GAGCCGCGCGGUCCACCACCUCGGCCGCACCCAGUGUGCGCAG	UUCGGCGGCGCACAGGUGCAAAAGGAGCUCGGUGUGGGUACUCACGCUGUC	-	-	-	-	21096.1	7900.93	2.67008	1.41688	0	0	up
Candidate_3	2856.67	575.668	4.96235	2.31102	0	0	up	ATCC25795GL004038	-20.1695	143 -- 161	707 -- 725	CUAGCGGCUUCGCAACCUG	GAUCGCCGAGGCGCUGGAC	GO:0005737//cytoplasm	GO:0005524//ATP binding;GO:0051082//unfolded protein binding	GO:0006950//response to stress;GO:0042026//protein refolding	K04077//chaperonin GroEL	576.929	1531.87	0.376618	-1.40882	2.52107e-117	9.07771e-116	down
Candidate_116	3743.15	905.17	4.13529	2.04799	0	0	up	ATCC25795GL004038	-24.3065	1 -- 108	1682 -- 1818	GGACGGUCGGCAUGCCGCAACGGGCCACCAUCGGCAGGUACGACGCGGUGGUGCCCACGCAGUGCCGCGACGACAGCAGCGGUCACGUCCGGCGGCGGGGCGGGCGCC	CCUGCUGGCCGCCGGCGUUGCCGACCCGGUCAAGGUCACCCGCUCGGCGCUGCAGAACGCGGCGUCCAUCGCGGCGCUGUUCCUCACCACCGAGGCCGUCGUCGCCGACAAGCCGGAGAAGGCCGCCGCACCUGCGG	GO:0005737//cytoplasm	GO:0005524//ATP binding;GO:0051082//unfolded protein binding	GO:0006950//response to stress;GO:0042026//protein refolding	K04077//chaperonin GroEL	576.929	1531.87	0.376618	-1.40882	2.52107e-117	9.07771e-116	down
Candidate_219	629.465	0	error	20	2.12255e-99	3.7575e-99	up	ATCC25795GL004038	-20.1267	24 -- 57	1721 -- 1760	GGCGACCGCGUUGCGCCGUAGGUGGGGCUAUGAC	CCGCUCGGCGCUGCAGAACGCGGCGUCCAUCGCGGCGCUG	GO:0005737//cytoplasm	GO:0005524//ATP binding;GO:0051082//unfolded protein binding	GO:0006950//response to stress;GO:0042026//protein refolding	K04077//chaperonin GroEL	576.929	1531.87	0.376618	-1.40882	2.52107e-117	9.07771e-116	down
Candidate_216	1159.88	420.726	2.75686	1.46303	4.05715e-75	6.28978e-75	up	ATCC25795GL004038	-26.9541	354 -- 396	1670 -- 1712	GCGCAACGACCGUAACGACCGGUGGCUGGACCGGCUGGGCCGG	CGUGUACGAGGACCUGCUGGCCGCCGGCGUUGCCGACCCGGUC	GO:0005737//cytoplasm	GO:0005524//ATP binding;GO:0051082//unfolded protein binding	GO:0006950//response to stress;GO:0042026//protein refolding	K04077//chaperonin GroEL	576.929	1531.87	0.376618	-1.40882	2.52107e-117	9.07771e-116	down
Candidate_70	24704.8	8372.83	2.95059	1.561	0	0	up	ATCC25795GL004038	-23.5337	409 -- 448	1348 -- 1388	CGCACCGCACUAGUUCACGGCCGCAUCGGUGGGCCGCCUC	GCGUUGCCGUCAUCAAGGCCGGCGCUGCCACCGAGGUGGAG	GO:0005737//cytoplasm	GO:0005524//ATP binding;GO:0051082//unfolded protein binding	GO:0006950//response to stress;GO:0042026//protein refolding	K04077//chaperonin GroEL	576.929	1531.87	0.376618	-1.40882	2.52107e-117	9.07771e-116	down
Candidate_46	2371.32	358.396	6.61647	2.72606	0	0	up	ATCC25795GL001373	-20.3833	1 -- 19	404 -- 423	CAGAUCCACGGUGCCCCGG	GUCUGGGUGCCCGCGGGGCC	GO:0005737//cytoplasm	GO:0016874//ligase activity;GO:0016415//octanoyltransferase activity;GO:0033819//lipoyl(octanoyl) transferase activity	GO:0006464//cellular protein modification process;GO:0009107//lipoate biosynthetic process	K03801//lipoyl(octanoyl) transferase [EC:2.3.1.181]	60.2005	133.432	0.45117	-1.14826	3.67919e-09	2.16322e-08	down
Candidate_75	487.151	1767.05	0.275686	-1.8589	2.70075e-178	6.61304e-178	down	ATCC25795GL004978	-23.6163	64 -- 160	732 -- 830	ACCUCGACCUCCUUCUGAUACAGCACGCCGUAGGUGAACGUGUCCUCGCCGGCGGCAUGCGCGGCGUCGGCCUCGUGCAGCAGAUGGGUCCGGCUCA	UGGAGCUGGAGGCGCUGACCGUCGGGGACAUGCUGCGCACCGGUGCCGAGCCCAGCAGCGUCCGCUCCGCGGCCGGCACGGCGGAUAUCCAGGCGGAGU	-	-	-	K03699//putative hemolysin	29.9087	9.72754	3.07464	1.62042	0.00241289	0.00765944	up
Candidate_131	0	463.951	0	-20	4.53104e-80	7.23862e-80	down	ATCC25795GL001378	-20.7276	108 -- 165	619 -- 678	GGUGCCCACUGUUAGGCGCAAGGCCUCCCUUGUCGCCAGUUGCGAGCUCGCGGCUGCC	CUACGAGGUCGAUUCCGAGUCCGGCUGGUGGAACAGCGGCGAGCCCUACGAGGCCGACGG	GO:0005737//cytoplasm	GO:0004356//glutamate-ammonia ligase activity;GO:0005524//ATP binding	GO:0009399//nitrogen fixation;GO:0006542//glutamine biosynthetic process	K01915//glutamine synthetase [EC:6.3.1.2]	1669.92	345.191	4.83767	2.27431	5.51753e-186	3.27928e-184	up
Candidate_129	2147.82	7790.83	0.275686	-1.8589	0	0	down	ATCC25795GL000757	-20.4824	204 -- 223	288 -- 308	CGGCCAUCGACGCCCACCCA	GCCGGUAACUGCGGGGUGGGU	-	GO:0008270//zinc ion binding;GO:0016811//hydrolase activity, acting on carbon-nitrogen (but not peptide) bonds, in linear amides	-	K06015//N-acyl-D-amino-acid deacylase [EC:3.5.1.81]	34.6472	12.9381	2.67791	1.42111	0.0033827	0.0103452	up
Candidate_49	2052.1	4838.35	0.424133	-1.23741	3.44672e-274	1.30876e-273	down	ATCC25795GL000756	-25.7787	347 -- 406	133 -- 199	CAGGCGCUAGCACCAGGAUGGCGACCGCGGCGACGGCGGCGAGGAUGGCGAGCACCCAGG	GUUCGCGACGAUCGCCCCGGCCGCCGGUGCCGAUGUGCUGAGCCCGCUGCUGCCGCUGGUGGAUGCC	-	GO:0004106//chorismate mutase activity	GO:0046417//chorismate metabolic process	K04093//chorismate mutase [EC:5.4.99.5]	50.736	12.0487	4.21092	2.07414	1.94386e-06	9.26478e-06	up
Candidate_49	2052.1	4838.35	0.424133	-1.23741	3.44672e-274	1.30876e-273	down	ATCC25795GL000755	-20.0036	355 -- 408	603 -- 670	GGCAGGCGCUAGCACCAGGAUGGCGACCGCGGCGACGGCGGCGAGGAUGGCGAG	UCGUCCCGAUCGUGGUGUCGCUGGCCAGUCUCUUCGUGGCGUUCGCGAUGAGCUACUUCUAUCCGCUC	GO:0005886//plasma membrane;GO:0016021//integral to membrane	GO:0016301//kinase activity;GO:0005351//sugar:hydrogen symporter activity;GO:0008982//protein-N(PI)-phosphohistidine-sugar phosphotransferase activity	GO:0016310//phosphorylation;GO:0009401//phosphoenolpyruvate-dependent sugar phosphotransferase system	K02804//PTS system, N-acetylglucosamine-specific IIC component;K02803//PTS system, N-acetylglucosamine-specific IIB component [EC:2.7.1.69] K02804 PTS system, N-acetylglucosamine-specific IIC component;K02763//PTS system, D-glucosamine-specific IIA component [EC:2.7.1.69] K02764 PTS system, D-glucosamine-specific IIB component [EC:2.7.1.69] K02765 PTS system, D-glucosamine-specific IIC component	39.2765	14.747	2.66336	1.41325	0.00189877	0.00611399	up
Candidate_20	677.008	1841.79	0.367582	-1.44386	7.14812e-132	1.40813e-131	down	ATCC25795GL004046	-23.2834	141 -- 202	953 -- 1020	CCCCGCUUACAGAUGCGGCCAAGCCACGGCUAUAGCGCCGCCGGUCGACCCUGAGCCACUAG	GGGGCAAAAUGCUUGGGGCGCUCGGGGUUUCGGGCCUGCUUGUCGGUGCGGCCGGCUGGGCCGGUAUC	-	-	-	-	76.9087	27.4115	2.80571	1.48837	5.64566e-06	2.5574e-05	up
Candidate_31	189.265	1029.78	0.183791	-2.44386	3.07506e-145	6.44534e-145	down	ATCC25795GL001381	-20.0444	542 -- 592	289 -- 339	CGAGAAGGAGCCUGGCAGGGCGUGAGGCCACCACCACGGGGGCCUGUGGCG	GCUCGUCCUCGGCCUGCUGAUCCUGACCGGACUGUUCACCCGGAUCGCCGC	-	-	-	K15977//putative oxidoreductase	65.2446	12.7599	5.11326	2.35424	4.12724e-09	2.40943e-08	up
Candidate_3	2856.67	575.668	4.96235	2.31102	0	0	up	ATCC25795GL000784	-20.3496	185 -- 215	96 -- 126	GGGGCGCGGGCGGUGGCUGCGCCUGCGGCGG	CCCACGGGCCCGCGCCGACGCCAUCGCCGCC	-	-	-	-	38.3297	104.713	0.366044	-1.44991	8.45745e-10	5.20207e-09	down
Candidate_116	3743.15	905.17	4.13529	2.04799	0	0	up	ATCC25795GL000784	-22.9732	175 -- 231	93 -- 150	GCUCCGGUGCCCGGCCCAGGCUCGGUGCCGGUGAGUGCCAGGCUGCCCAGGACGACC	CGACCCACGGGCCCGCGCCGACGCCAUCGCCGCCACCUACGCCGACGAGGUCCGCUGG	-	-	-	-	38.3297	104.713	0.366044	-1.44991	8.45745e-10	5.20207e-09	down
Candidate_122	19607.8	2309.21	8.49114	3.08596	0	0	up	ATCC25795GL004969	-21.9546	399 -- 417	454 -- 473	GUGGCGUGGUUUGAGCGGC	CACCGCCACCGAACUCGCCG	-	-	GO:0006950//response to stress	K04063//osmotically inducible protein OsmC	67.3441	156.566	0.430131	-1.21715	2.82477e-11	1.89329e-10	down
Candidate_98	2114.05	0	error	20	1.57038e-246	5.27486e-246	up	ATCC25795GL004969	-25.3771	151 -- 170	275 -- 294	GACAAGCGGUAGCCGAUGCG	CUGUUCGCCGUCGGCUACGC	-	-	GO:0006950//response to stress	K04063//osmotically inducible protein OsmC	67.3441	156.566	0.430131	-1.21715	2.82477e-11	1.89329e-10	down
Candidate_131	0	463.951	0	-20	4.53104e-80	7.23862e-80	down	ATCC25795GL000781	-20.7146	93 -- 211	308 -- 444	CGGCUCCUGUCUGUUCCGUUGUCGCUGCUAGCCGCUGUAGCGGCCCGGUGCCCACUGUUAGGCGCAAGGCCUCCCUUGUCGCCAGUUGCGAGCUCGCGGCUGCCACGUGUCGCAAGGCC	GUCGGGACGGACCAGGCAGUACUCGCUGUGCGGCGAUCCUGACCGGGUGGACGAAUACCGGAUCGCGGUGCGGCACAACGCCGACGGUCUCGGGGGAUCGGCGGAGAUACAUCGGCUGGCGGUGGGUCAGGAGCUGG	-	GO:0016491//oxidoreductase activity;GO:0005488//binding	-	K00540//[EC:1.-.-.-];K07519//phthalate 4,5-dioxygenase [EC:1.14.12.7]	114.127	44.8152	2.5466	1.34857	3.66702e-07	1.87455e-06	up
Candidate_255	0	1436.12	0	-20	2.49574e-188	6.22746e-188	down	ATCC25795GL000781	-20.0583	268 -- 283	1093 -- 1109	CCGACUGCGCCUGGAC	GGCUGACGCUGGACCUG	-	GO:0016491//oxidoreductase activity;GO:0005488//binding	-	K00540//[EC:1.-.-.-];K07519//phthalate 4,5-dioxygenase [EC:1.14.12.7]	114.127	44.8152	2.5466	1.34857	3.66702e-07	1.87455e-06	up
Candidate_107	0	3339.14	0	-20	0	0	down	ATCC25795GL000781	-20.5202	1 -- 31	421 -- 453	UCGGCCGCACCCAGUGUGCGCAGCCAGUCGC	GGCUGGCGGUGGGUCAGGAGCUGGAGGUCAGCG	-	GO:0016491//oxidoreductase activity;GO:0005488//binding	-	K00540//[EC:1.-.-.-];K07519//phthalate 4,5-dioxygenase [EC:1.14.12.7]	114.127	44.8152	2.5466	1.34857	3.66702e-07	1.87455e-06	up
Candidate_10	4668.53	1814.38	2.57307	1.36349	1.45684e-265	5.37596e-265	up	ATCC25795GL004057	-29.441	132 -- 181	391 -- 442	GUUGGGCGGCGACGCCAGCCGAGUGGGCAGGGCGGUGACCGGCGGCGUGG	CAACCUGCAUCAGCGAUACCGGCUCACCACCACCCAGCUGGCCGCCGCCACC	-	GO:0043565//sequence-specific DNA binding	-	K07110//	12.3331	25.5305	0.483071	-1.04969	0.0154908	0.0398831	down
Candidate_193	3459.36	1568.52	2.20549	1.1411	1.14005e-147	2.42839e-147	up	ATCC25795GL002709	-23.2435	297 -- 379	192 -- 274	AGCCGUUACCGCCGAGGGCAUCCGCCAGCUUCGGGGCGCUGUCGUGGUAGUUGCGGAUGGUGCAGAACAGGGCGGGGCUGUGG	UCGGCGAUGACCGUCGGCUUCCUCGGUUGGGUCCUCGGAAGUACCGUCGAUGCCUACUACGAGGUGCUCCUCCACCAGGCGCC	-	-	GO:0007165//signal transduction	K03320//ammonium transporter, Amt family;K13924//two-component system, chemotaxis family, CheB/CheR fusion protein [EC:2.1.1.80 3.1.1.61]	176.017	367.325	0.479184	-1.06135	2.13491e-20	2.06096e-19	down
Candidate_190	4063.8	1754.84	2.31576	1.21149	3.35067e-191	8.44111e-191	up	ATCC25795GL002709	-22.3931	361 -- 473	953 -- 1083	GCUGCACCGGCUGGACGCAGGGUUGGGCGCCUACGGCCGCACCCCUUGCAAGCCGCGGCAGGUGCAGGCCAUACGGUUCAGGUCGGCGCCGUCGCGGGGAGCCGCAGCGUGCC	CGAGGUGGCCGCCCACGCGUUCCAGGACCCGCUGACCGGACUGGCCAACCGGCUGCUGUUCACCGACCGACUCGAACAGGCCGUCGCCGGGCAACGCCGCGGCGGACGCCCCACUGCGGUGCUCUCGCUGG	-	-	GO:0007165//signal transduction	K03320//ammonium transporter, Amt family;K13924//two-component system, chemotaxis family, CheB/CheR fusion protein [EC:2.1.1.80 3.1.1.61]	176.017	367.325	0.479184	-1.06135	2.13491e-20	2.06096e-19	down
Candidate_68	2063.44	0	error	20	3.5026e-242	1.16162e-241	up	ATCC25795GL002709	-20.5395	416 -- 444	2267 -- 2302	CAGCGACUGGCUCGCGAAGUGGUCCGACG	GUUGCCGGUGACCGAGCGCGGUAUCACCGGGCCUGC	-	-	GO:0007165//signal transduction	K03320//ammonium transporter, Amt family;K13924//two-component system, chemotaxis family, CheB/CheR fusion protein [EC:2.1.1.80 3.1.1.61]	176.017	367.325	0.479184	-1.06135	2.13491e-20	2.06096e-19	down
Candidate_202	4638.8	647.168	7.16784	2.84154	0	0	up	ATCC25795GL002709	-20.1342	14 -- 50	2130 -- 2167	CAGAUUGCGAGCCCUGGGGAACUGUUGGGUCGCUGCG	GUCGCGCUCGCCCACACCCUUGGCAUCACCAGCGUCGC	-	-	GO:0007165//signal transduction	K03320//ammonium transporter, Amt family;K13924//two-component system, chemotaxis family, CheB/CheR fusion protein [EC:2.1.1.80 3.1.1.61]	176.017	367.325	0.479184	-1.06135	2.13491e-20	2.06096e-19	down
Candidate_234	806.078	4873.16	0.165412	-2.59587	0	0	down	ATCC25795GL000772	-28.7853	83 -- 201	603 -- 741	UUGGGCACGGUGGACUGCGCCUGGGUGAACACCGGGAGUUGCUCGCGUUCCAGCCACAGCGUCGGCGGGAGGAUCCAAUGCGCCAGCCGCGAGGUCUCGGUGACGUAGGGGUCCAGCGA	AGCCCUGGCCUCCGCGCACAUCACCAACAUCCCCGACGAAUCCGAACACCCACCGCGCAACAUCACCGUCGCCUCGCUCACCGCCAUCCUGAUCGCCGCGAUCAUCGUCUUCGUCGUCUCUGUAUCCCUCACCCUCGCU	-	-	-	-	20.6602	5.72406	3.60936	1.85174	0.00516333	0.0151702	up
Candidate_49	2052.1	4838.35	0.424133	-1.23741	3.44672e-274	1.30876e-273	down	ATCC25795GL000772	-21.5363	335 -- 388	667 -- 725	UGGCGACCGCGGCGACGGCGGCGAGGAUGGCGAGCACCCAGGACAGCGGGGGCG	ACCGUCGCCUCGCUCACCGCCAUCCUGAUCGCCGCGAUCAUCGUCUUCGUCGUCUCUGU	-	-	-	-	20.6602	5.72406	3.60936	1.85174	0.00516333	0.0151702	up
Candidate_79	268.05	1944.6	0.137843	-2.8589	0	0	down	ATCC25795GL000772	-23.116	254 -- 349	656 -- 752	GCGUGCACUGGCGGCGCCCAUGAGUGUCACCGCCCAUGCGUAGCGCGGCCGUAGCCCUGAGCAGCCUGAGCCAGAGUGGGACCGUAACUAGGAGUG	CGCGCAACAUCACCGUCGCCUCGCUCACCGCCAUCCUGAUCGCCGCGAUCAUCGUCUUCGUCGUCUCUGUAUCCCUCACCCUCGCUUGGCCUUCCAC	-	-	-	-	20.6602	5.72406	3.60936	1.85174	0.00516333	0.0151702	up
Candidate_235	4954.36	1036.79	4.77856	2.25658	0	0	up	ATCC25795GL001396	-20.8684	296 -- 313	179 -- 197	UAGCCCGACCAUCACCAU	GUCGGGCUGGUGUGUGGUG	-	-	-	K11022//structural toxin protein (hemagglutinin/hemolysin) RtxA	14.9526	32.1671	0.464842	-1.10519	0.00482329	0.0142903	down
Candidate_63	2286.63	0	error	20	3.95589e-261	1.41978e-260	up	ATCC25795GL001396	-23.8476	385 -- 420	661 -- 698	GCGGCGCCGCCGUGGCAGCUCAGCUACCGGUUCUAG	CGGCGCGGUGGGCACCGUCGAGCAGGUGGCCGAGGAUC	-	-	-	K11022//structural toxin protein (hemagglutinin/hemolysin) RtxA	14.9526	32.1671	0.464842	-1.10519	0.00482329	0.0142903	down
Candidate_105	0	4980.66	0	-20	0	0	down	ATCC25795GL004952	-20.7596	103 -- 131	751 -- 779	CCCGCUGCCGCGCUGGCAGCUAGUGCUGC	GGCCGACGGCGCGAUCGUCGAGGACGCCG	-	GO:0015416//organic phosphonate transmembrane-transporting ATPase activity;GO:0005524//ATP binding	GO:0006200//ATP catabolic process	K10008//glutamate transport system ATP-binding protein [EC:3.6.3.-]	107.89	44.8986	2.40297	1.26482	2.95075e-06	1.38103e-05	up
Candidate_79	268.05	1944.6	0.137843	-2.8589	0	0	down	ATCC25795GL004074	-21.5984	296 -- 352	1072 -- 1135	GAAGCGUGCACUGGCGGCGCCCAUGAGUGUCACCGCCCAUGCGUAGCGCGGCCGUAG	CUUCUACAUGACCAACCCGGCCGCGGGCUACGCCAACGUGCGGGAACGCUUCGCGGUGCGCAUC	-	GO:0016740//transferase activity	-	-	199.308	60.1389	3.31412	1.72863	1.69015e-16	1.4375e-15	up
Candidate_50	2575.74	778.585	3.30824	1.72606	1.47423e-210	4.15322e-210	up	ATCC25795GL004076	-21.0157	5 -- 48	265 -- 309	GGUAGGACCUCGACGGUGGCGGCAAAAAGGCGAUAGGCGGCGUG	CCAUCGUGAGCACCGCCACCGUCGUUCGUCAGACCCCCGCCGCAC	-	-	-	K00924//[EC:2.7.1.-];K02565//N-acetylglucosamine repressor;K15545//transcriptional regulator of PTS gene	15.4695	34.011	0.454838	-1.13658	0.00311399	0.00961886	down
Candidate_51	541.279	0	error	20	1.63039e-88	2.68656e-88	up	ATCC25795GL004076	-21.1548	134 -- 154	849 -- 869	CUGCUCGGCCACGACCGGCUC	GUCGGGCCGGUGCUGGCCGAG	-	-	-	K00924//[EC:2.7.1.-];K02565//N-acetylglucosamine repressor;K15545//transcriptional regulator of PTS gene	15.4695	34.011	0.454838	-1.13658	0.00311399	0.00961886	down
Candidate_3	2856.67	575.668	4.96235	2.31102	0	0	up	ATCC25795GL004076	-22.1964	163 -- 215	265 -- 333	GGGGCGCGGGCGGUGGCUGCGCCUGCGGCGGCGCCACAACGCGCGGACGUGGG	CCAUCGUGAGCACCGCCACCGUCGUUCGUCAGACCCCCGCCGCACAUGCCAAGCGCGCCCUGUUGGCCC	-	-	-	K00924//[EC:2.7.1.-];K02565//N-acetylglucosamine repressor;K15545//transcriptional regulator of PTS gene	15.4695	34.011	0.454838	-1.13658	0.00311399	0.00961886	down
Candidate_167	2866.26	1417.75	2.0217	1.01557	9.27948e-101	1.66522e-100	up	ATCC25795GL004076	-25.1342	147 -- 181	652 -- 689	GGGAGCUGGAGUAGUUGUGGUUGGGGAUGCCGUUG	CCCUCGACGUCGUCGAGACGCCGACCCCGCGCGGCAGC	-	-	-	K00924//[EC:2.7.1.-];K02565//N-acetylglucosamine repressor;K15545//transcriptional regulator of PTS gene	15.4695	34.011	0.454838	-1.13658	0.00311399	0.00961886	down
Candidate_92	4739.06	2148.75	2.20549	1.1411	1.32832e-201	3.58782e-201	up	ATCC25795GL004076	-20.6223	97 -- 111	321 -- 336	CGGGGCAACCGGCGG	GCCCUGUUGGCCCGCC	-	-	-	K00924//[EC:2.7.1.-];K02565//N-acetylglucosamine repressor;K15545//transcriptional regulator of PTS gene	15.4695	34.011	0.454838	-1.13658	0.00311399	0.00961886	down
Candidate_78	2588.49	1005.99	2.57307	1.36349	4.27376e-148	9.17807e-148	up	ATCC25795GL004076	-22.2633	225 -- 270	111 -- 158	CACUCUCGCUGGCCGGUAUACUCGGCGAGCGGUACGCCGUUGUACA	GUGAUCUCGAUCAGCCAGGCGAGCCGUCUCGCCGUGCGGAGUGCGUGU	-	-	-	K00924//[EC:2.7.1.-];K02565//N-acetylglucosamine repressor;K15545//transcriptional regulator of PTS gene	15.4695	34.011	0.454838	-1.13658	0.00311399	0.00961886	down
Candidate_70	24704.8	8372.83	2.95059	1.561	0	0	up	ATCC25795GL004076	-20.6942	208 -- 232	921 -- 949	CGGCUACGGCGGCGGCACGGGCGGG	GCCGAACUGCUGCUCGCCGUGCGCCGUCC	-	-	-	K00924//[EC:2.7.1.-];K02565//N-acetylglucosamine repressor;K15545//transcriptional regulator of PTS gene	15.4695	34.011	0.454838	-1.13658	0.00311399	0.00961886	down
Candidate_49	2052.1	4838.35	0.424133	-1.23741	3.44672e-274	1.30876e-273	down	ATCC25795GL000799	-20.3494	361 -- 398	99 -- 136	AGCACCAGGAUGGCGACCGCGGCGACGGCGGCGAGGAU	UCGUGGAUCCAGACCGACUUGCCGAUAUCGCCGCCCUA	GO:0005737//cytoplasm;GO:0005618//cell wall	GO:0016149//translation release factor activity, codon specific	GO:0006415//translational termination;GO:0040007//growth	K02836//peptide chain release factor 2	113.199	47.9471	2.36092	1.23935	2.57847e-06	1.21255e-05	up
Candidate_138	211.405	1533.67	0.137843	-2.8589	2.22181e-253	7.6594e-253	down	ATCC25795GL002766	-20.4128	190 -- 260	235 -- 308	GUUACUGCUGAACGACUAGCUCACCGUCGCGCUGAAGAAGCUGAAGCCUGUACACGUCUUCCGCAAGUACU	CGAUAUCGACGCCGUGGUGGUCGGCAAGGCGCCCGACUUCUUCGAGGGCGUGAUGAUGCCCGAGCUGUUCAUGG	-	GO:0003985//acetyl-CoA C-acetyltransferase activity;GO:0033814//propanoyl-CoA C-acyltransferase activity	GO:0008152//metabolic process	K00626//acetyl-CoA C-acetyltransferase [EC:2.3.1.9]	446.358	47.1856	9.45963	3.24178	7.7385e-76	1.85311e-74	up
Candidate_84	645.791	1464.05	0.441098	-1.18083	1.09031e-78	1.73129e-78	down	ATCC25795GL002769	-21.4915	322 -- 344	1075 -- 1097	CGAUGCGACUGGCGAUUCUGGUG	GUCGCGCUGGCCGCUGAGAUCGC	-	GO:0004497//monooxygenase activity;GO:0016705//oxidoreductase activity, acting on paired donors, with incorporation or reduction of molecular oxygen	GO:0055114//oxidation-reduction process	K00540//[EC:1.-.-.-];K00320//coenzyme F420-dependent N5,N10-methenyltetrahydromethanopterin reductase [EC:1.5.99.11]	152.624	39.526	3.86136	1.94911	2.90236e-15	2.33943e-14	up
Candidate_79	268.05	1944.6	0.137843	-2.8589	0	0	down	ATCC25795GL002769	-21.0819	69 -- 109	579 -- 624	CGGCGGCUAUGGUGUCUAAGGCUGCGGCGCUGGCUCCUCGG	GCCGCCGACCAACCACGCCGAAUUGGUCGCCGCGGCCGAGGAAGCC	-	GO:0004497//monooxygenase activity;GO:0016705//oxidoreductase activity, acting on paired donors, with incorporation or reduction of molecular oxygen	GO:0055114//oxidation-reduction process	K00540//[EC:1.-.-.-];K00320//coenzyme F420-dependent N5,N10-methenyltetrahydromethanopterin reductase [EC:1.5.99.11]	152.624	39.526	3.86136	1.94911	2.90236e-15	2.33943e-14	up
Candidate_72	2081.33	4403.95	0.472605	-1.08129	7.29074e-204	2.01071e-203	down	ATCC25795GL002769	-24.1988	108 -- 234	20 -- 150	CCUGACUAGCCGUGGCAGCCGUAGGCGUAGCUGCCGGCGCUGCUUGGGUCGAGCGACUGGUGGGGGCUCCGCGGCCUGGACGUCCGGGACGACCGCCAGUACCACCUCGCGCCACAGCUGUGGCAGC	GGACGAAGUAGGCGAUAUCGGUGAUCGCGCCGACGGGCUCGUCGAUCCAGUGCGCAUGCACCCGGUCGCCGGUCUUGAUCGCGCCCUCGGCGGUCUUGACCGCGUGCAGCAGCGGGGUGUCGGCACCGUCG	-	GO:0004497//monooxygenase activity;GO:0016705//oxidoreductase activity, acting on paired donors, with incorporation or reduction of molecular oxygen	GO:0055114//oxidation-reduction process	K00540//[EC:1.-.-.-];K00320//coenzyme F420-dependent N5,N10-methenyltetrahydromethanopterin reductase [EC:1.5.99.11]	152.624	39.526	3.86136	1.94911	2.90236e-15	2.33943e-14	up
Candidate_131	0	463.951	0	-20	4.53104e-80	7.23862e-80	down	ATCC25795GL002768	-21.6307	105 -- 206	492 -- 596	CCUGUCUGUUCCGUUGUCGCUGCUAGCCGCUGUAGCGGCCCGGUGCCCACUGUUAGGCGCAAGGCCUCCCUUGUCGCCAGUUGCGAGCUCGCGGCUGCCACG	GGAUCGACGAGCCCGUCGGCGCGAUCACCGAUAUCGCCUACUUCGUCCCUGGUGAGGAUUCCGAGCCGGAGGGGCAGCCCGAUGACCGGGAGCCCGUGACCGUGC	-	-	-	K07068//	916.806	63.8777	14.3525	3.84323	2.97823e-177	1.65074e-175	up
Candidate_138	211.405	1533.67	0.137843	-2.8589	2.22181e-253	7.6594e-253	down	ATCC25795GL002736	-24.5199	211 -- 260	223 -- 278	GUUACUGCUGAACGACUAGCUCACCGUCGCGCUGAAGAAGCUGAAGCCUG	CGAUGUACUGACCCAUCUGAUCGACACCCAGCGCGAGUUCUUCGAGCGCCACGGAU	-	-	-	-	15.6187	3.9944	3.91014	1.96722	0.0110038	0.0297761	up
Candidate_43	3728.29	1423.54	2.61902	1.38903	8.9642e-219	2.6389e-218	up	ATCC25795GL002738	-21.5372	129 -- 164	171 -- 209	UGGUGCGUGUGUGGUGGGUAGUCGUGCUAUAGCUCC	GCCGCCGCCACACCGCCCAGCAGCUCGCCGGUAUCGAGG	GO:0005737//cytoplasm;GO:0005886//plasma membrane	GO:0004673//protein histidine kinase activity;GO:0004871//signal transducer activity;GO:0005515//protein binding;GO:0000166//nucleotide binding	GO:0016310//phosphorylation;GO:0007165//signal transduction	K07646//two-component system, OmpR family, sensor histidine kinase KdpD [EC:2.7.13.3]	88.5746	220.862	0.40104	-1.31818	6.62298e-17	5.76211e-16	down
Candidate_51	541.279	0	error	20	1.63039e-88	2.68656e-88	up	ATCC25795GL002738	-23.256	63 -- 94	983 -- 1019	CGGUGGCGGCCACUGCCACGGCGCCGCGAGCG	GCCACCCAGCUGGUGAUCGGCACAUCGCGGCGCUCGC	GO:0005737//cytoplasm;GO:0005886//plasma membrane	GO:0004673//protein histidine kinase activity;GO:0004871//signal transducer activity;GO:0005515//protein binding;GO:0000166//nucleotide binding	GO:0016310//phosphorylation;GO:0007165//signal transduction	K07646//two-component system, OmpR family, sensor histidine kinase KdpD [EC:2.7.13.3]	88.5746	220.862	0.40104	-1.31818	6.62298e-17	5.76211e-16	down
Candidate_184	4379.6	1654.81	2.64659	1.40413	4.57341e-261	1.61923e-260	up	ATCC25795GL002738	-20.0057	199 -- 235	1213 -- 1261	GCUUGACGGGUUCUCGUGCCACGUCGCGUGCGACGAG	CGGACUGCCCGAGGGUGCGCUGGGUAUCGGUGGACAGAGCGCGCUGUUC	GO:0005737//cytoplasm;GO:0005886//plasma membrane	GO:0004673//protein histidine kinase activity;GO:0004871//signal transducer activity;GO:0005515//protein binding;GO:0000166//nucleotide binding	GO:0016310//phosphorylation;GO:0007165//signal transduction	K07646//two-component system, OmpR family, sensor histidine kinase KdpD [EC:2.7.13.3]	88.5746	220.862	0.40104	-1.31818	6.62298e-17	5.76211e-16	down
Candidate_81	1556.18	705.593	2.20549	1.1411	1.8712e-67	2.78554e-67	up	ATCC25795GL002738	-20.0656	170 -- 209	154 -- 194	CCGCUAGCUCUGCGUUCGGUGGAAGCCAAUGUGGGUCUUG	GGUGAUCGAGACGCACGGCCGCCGCCACACCGCCCAGCAGC	GO:0005737//cytoplasm;GO:0005886//plasma membrane	GO:0004673//protein histidine kinase activity;GO:0004871//signal transducer activity;GO:0005515//protein binding;GO:0000166//nucleotide binding	GO:0016310//phosphorylation;GO:0007165//signal transduction	K07646//two-component system, OmpR family, sensor histidine kinase KdpD [EC:2.7.13.3]	88.5746	220.862	0.40104	-1.31818	6.62298e-17	5.76211e-16	down
Candidate_1	2341.24	909.899	2.57307	1.36349	3.91817e-134	7.77698e-134	up	ATCC25795GL002740	-21.8655	48 -- 138	1180 -- 1280	CCGGUGUUGCCCUCCAUCUGGUCAUAGGCCACCUCGCACACCCUCUCCGGUCGCACCGGAAUCCACCGCUUGUCGGCCGCCGAGUUCCACC	GGCCACCGCGGUGCUGUGGCUUGACCGGUAUCUGGGGAUCAGCGGCGAGAGUGCCCUGUUCUUCGUGGGCGUGCUGGCGGUGGCACUGCUCGGCGGGGUGG	GO:0005737//cytoplasm;GO:0005886//plasma membrane	GO:0004673//protein histidine kinase activity;GO:0004871//signal transducer activity;GO:0005515//protein binding;GO:0000166//nucleotide binding	GO:0016310//phosphorylation;GO:0007165//signal transduction	K07646//two-component system, OmpR family, sensor histidine kinase KdpD [EC:2.7.13.3]	109.351	250.809	0.435991	-1.19763	8.14272e-17	7.01013e-16	down
Candidate_101	2699.88	816.107	3.30824	1.72606	1.30856e-220	3.94072e-220	up	ATCC25795GL002740	-20.0087	38 -- 55	1246 -- 1263	CCUGCACAACCGUCACCG	GGGCGUGCUGGCGGUGGC	GO:0005737//cytoplasm;GO:0005886//plasma membrane	GO:0004673//protein histidine kinase activity;GO:0004871//signal transducer activity;GO:0005515//protein binding;GO:0000166//nucleotide binding	GO:0016310//phosphorylation;GO:0007165//signal transduction	K07646//two-component system, OmpR family, sensor histidine kinase KdpD [EC:2.7.13.3]	109.351	250.809	0.435991	-1.19763	8.14272e-17	7.01013e-16	down
Candidate_245	2022.47	733.613	2.75686	1.46303	1.41832e-129	2.77313e-129	up	ATCC25795GL002740	-21.219	195 -- 214	1029 -- 1048	AGCCACGGCGCCACCGCCUC	UCGGUGCCGCGGUGGUGCAG	GO:0005737//cytoplasm;GO:0005886//plasma membrane	GO:0004673//protein histidine kinase activity;GO:0004871//signal transducer activity;GO:0005515//protein binding;GO:0000166//nucleotide binding	GO:0016310//phosphorylation;GO:0007165//signal transduction	K07646//two-component system, OmpR family, sensor histidine kinase KdpD [EC:2.7.13.3]	109.351	250.809	0.435991	-1.19763	8.14272e-17	7.01013e-16	down
Candidate_10	4668.53	1814.38	2.57307	1.36349	1.45684e-265	5.37596e-265	up	ATCC25795GL002740	-22.5298	135 -- 150	1878 -- 1893	GCGGUGACCGGCGGCG	CGCCGCUGGCCGCCGC	GO:0005737//cytoplasm;GO:0005886//plasma membrane	GO:0004673//protein histidine kinase activity;GO:0004871//signal transducer activity;GO:0005515//protein binding;GO:0000166//nucleotide binding	GO:0016310//phosphorylation;GO:0007165//signal transduction	K07646//two-component system, OmpR family, sensor histidine kinase KdpD [EC:2.7.13.3]	109.351	250.809	0.435991	-1.19763	8.14272e-17	7.01013e-16	down
Candidate_122	19607.8	2309.21	8.49114	3.08596	0	0	up	ATCC25795GL002743	-20.4253	388 -- 438	309 -- 360	CUGAGGUAGGGCAAGCGGCUCGUGGCGUGGUUUGAGCGGCGCUGCUUGCGC	GACUACAUGUACCGCGUCUACACCCGCGCCGAGGACUCCCGCGUCGAACGCG	GO:0005886//plasma membrane;GO:0016021//integral to membrane	GO:0005524//ATP binding;GO:0008556//potassium-transporting ATPase activity	GO:0006813//potassium ion transport	K01546//K+-transporting ATPase ATPase A chain [EC:3.6.3.12]	72.4313	647.222	0.111911	-3.15958	5.67847e-124	2.18843e-122	down
Candidate_17	1771.46	401.602	4.41098	2.1411	3.27187e-195	8.48743e-195	up	ATCC25795GL002743	-21.6959	163 -- 196	1330 -- 1366	AGUCGCCAGCCAGUGGGUCGCCACAGCCCCUAGA	UCGGCGAGGUCGCCCCCGGCGGUGUCGGAUCGGGUCU	GO:0005886//plasma membrane;GO:0016021//integral to membrane	GO:0005524//ATP binding;GO:0008556//potassium-transporting ATPase activity	GO:0006813//potassium ion transport	K01546//K+-transporting ATPase ATPase A chain [EC:3.6.3.12]	72.4313	647.222	0.111911	-3.15958	5.67847e-124	2.18843e-122	down
Candidate_7	1994.86	602.999	3.30824	1.72606	1.60926e-163	3.66632e-163	up	ATCC25795GL002743	-20.8453	134 -- 199	264 -- 329	UGGCGGUAGCGUGACGAGUGGGAGUGGCCGCGGCGCCGCCAGCGCCGGCGUGACGUGGCGCGGAUG	GCCGCCCUCGUCCUCGUGCUGGCCCUCACCCACGUGCCGCUCGGCGACUACAUGUACCGCGUCUAC	GO:0005886//plasma membrane;GO:0016021//integral to membrane	GO:0005524//ATP binding;GO:0008556//potassium-transporting ATPase activity	GO:0006813//potassium ion transport	K01546//K+-transporting ATPase ATPase A chain [EC:3.6.3.12]	72.4313	647.222	0.111911	-3.15958	5.67847e-124	2.18843e-122	down
Candidate_166	4362.4	1249.25	3.49203	1.80406	0	0	up	ATCC25795GL002743	-20.3663	377 -- 445	231 -- 301	CGCGAUACUGGUGGCCCGCAGCGCCAGGGCGUCGAGGGCGUCGGCGCGGCGUUGGGCGUGGGUGCGUGG	GUGUCCACGACCACCGCGGGGAUCGUCUUCCUCGCCGCCCUCGUCCUCGUGCUGGCCCUCACCCACGUGCC	GO:0005886//plasma membrane;GO:0016021//integral to membrane	GO:0005524//ATP binding;GO:0008556//potassium-transporting ATPase activity	GO:0006813//potassium ion transport	K01546//K+-transporting ATPase ATPase A chain [EC:3.6.3.12]	72.4313	647.222	0.111911	-3.15958	5.67847e-124	2.18843e-122	down
Candidate_164	7532.42	2049.18	3.67582	1.87806	0	0	up	ATCC25795GL002743	-20.9581	268 -- 296	265 -- 293	GGCGGAGCAGGCGUCAGGGCCGGGAGUGG	CCGCCCUCGUCCUCGUGCUGGCCCUCACC	GO:0005886//plasma membrane;GO:0016021//integral to membrane	GO:0005524//ATP binding;GO:0008556//potassium-transporting ATPase activity	GO:0006813//potassium ion transport	K01546//K+-transporting ATPase ATPase A chain [EC:3.6.3.12]	72.4313	647.222	0.111911	-3.15958	5.67847e-124	2.18843e-122	down
Candidate_77	1888.4	380.544	4.96235	2.31102	5.66589e-229	1.76722e-228	up	ATCC25795GL002743	-20.3561	491 -- 517	1684 -- 1715	CAGGCUGCCGUAGUCGGCGAAGGCGGG	GUCUGGCCAUGGUGUUCGGCCGCUUCCUGCCC	GO:0005886//plasma membrane;GO:0016021//integral to membrane	GO:0005524//ATP binding;GO:0008556//potassium-transporting ATPase activity	GO:0006813//potassium ion transport	K01546//K+-transporting ATPase ATPase A chain [EC:3.6.3.12]	72.4313	647.222	0.111911	-3.15958	5.67847e-124	2.18843e-122	down
Candidate_255	0	1436.12	0	-20	2.49574e-188	6.22746e-188	down	ATCC25795GL002744	-23.1454	232 -- 280	288 -- 339	ACUGCGCCUGGACCGCUACGCGACCGACGCCGCGAGAUCGCGCGCCUGU	UGGUGCGGGCCGGGGGUGUGCCGGCCGAUCAGGUGUUGUGGCGGUGCGGGCA	-	-	-	K01586//diaminopimelate decarboxylase [EC:4.1.1.20]	92.847	41.9205	2.21483	1.1472	7.19189e-05	0.000291039	up
Candidate_42	1093.12	0	error	20	4.42373e-151	9.65848e-151	up	ATCC25795GL002741	-22.7107	138 -- 187	310 -- 359	CCGGUGGCGGCUGGCGUAGCACCACUACCGCGUGCCGAGCUAGUGGCUCC	GGCCACCGCCGCCGAUCCCACCGAUGGUCGCACCAGCCUGCUCACCGAGG	-	-	-	K01548//K+-transporting ATPase ATPase C chain [EC:3.6.3.12]	238.275	758.706	0.314055	-1.67091	1.74138e-73	4.07119e-72	down
Candidate_53	9060.23	1369.34	6.61647	2.72606	0	0	up	ATCC25795GL002741	-20.1427	113 -- 167	490 -- 547	CGGCCAGGUUCACCGCACACGGGUCGGCGGCCGGGGUGGGCUCCGGCGGUGGUGG	GCCGGUCAGGGUGGUCAGUGUGAACCAGGUCUGCCCGGCCGUCCCGUUCGUCACCACC	-	-	-	K01548//K+-transporting ATPase ATPase C chain [EC:3.6.3.12]	238.275	758.706	0.314055	-1.67091	1.74138e-73	4.07119e-72	down
Candidate_10	4668.53	1814.38	2.57307	1.36349	1.45684e-265	5.37596e-265	up	ATCC25795GL002741	-20.4376	55 -- 82	783 -- 810	GGCUCCCGGCGUGAAGGCGGGAGGACUC	CCGAGGGCCGCACACUCGGCUUCCUGGG	-	-	-	K01548//K+-transporting ATPase ATPase C chain [EC:3.6.3.12]	238.275	758.706	0.314055	-1.67091	1.74138e-73	4.07119e-72	down
Candidate_3	2856.67	575.668	4.96235	2.31102	0	0	up	ATCC25795GL002742	-23.9344	160 -- 218	90 -- 152	CCAGGGGCGCGGGCGGUGGCUGCGCCUGCGGCGGCGCCACAACGCGCGGACGUGGGUCU	GGAAUCCACUGAUGUCCACCGCGACCGUCGACACCGCUGCCACCACCGCGCCGCGCACCCCGA	GO:0005886//plasma membrane;GO:0016021//integral to membrane	GO:0005524//ATP binding;GO:0000287//magnesium ion binding;GO:0008556//potassium-transporting ATPase activity	GO:0006813//potassium ion transport;GO:0008152//metabolic process	K01547//K+-transporting ATPase ATPase B chain [EC:3.6.3.12]	153.404	988.08	0.155255	-2.68729	9.32816e-163	4.7439e-161	down
Candidate_113	2915.66	755.43	3.85961	1.94845	2.72527e-282	1.11566e-281	up	ATCC25795GL002742	-24.3754	127 -- 146	1089 -- 1108	GGCCGAGGUAGUGGGAGCUG	CCGGCACCAUCACCCUCGGC	GO:0005886//plasma membrane;GO:0016021//integral to membrane	GO:0005524//ATP binding;GO:0000287//magnesium ion binding;GO:0008556//potassium-transporting ATPase activity	GO:0006813//potassium ion transport;GO:0008152//metabolic process	K01547//K+-transporting ATPase ATPase B chain [EC:3.6.3.12]	153.404	988.08	0.155255	-2.68729	9.32816e-163	4.7439e-161	down
Candidate_109	5429.48	447.601	12.1302	3.60053	0	0	up	ATCC25795GL002742	-21.9803	259 -- 305	100 -- 148	CUACUCUUGGCGCCAGUAGUGGUGGCAGGUGCCCGCGCCGCGCGUGG	GAUGUCCACCGCGACCGUCGACACCGCUGCCACCACCGCGCCGCGCACC	GO:0005886//plasma membrane;GO:0016021//integral to membrane	GO:0005524//ATP binding;GO:0000287//magnesium ion binding;GO:0008556//potassium-transporting ATPase activity	GO:0006813//potassium ion transport;GO:0008152//metabolic process	K01547//K+-transporting ATPase ATPase B chain [EC:3.6.3.12]	153.404	988.08	0.155255	-2.68729	9.32816e-163	4.7439e-161	down
Candidate_261	1208.03	547.738	2.20549	1.1411	9.12369e-53	1.30623e-52	up	ATCC25795GL002742	-22.0302	243 -- 285	802 -- 845	CGAUUCGGUGUAGAUGAUCCCGCGCAGCGGCGGCACGUCGGCG	GCUGAGCAUCAUCUUCAUCUUCGCCGUCGCCACCCUGCAGCCGC	GO:0005886//plasma membrane;GO:0016021//integral to membrane	GO:0005524//ATP binding;GO:0000287//magnesium ion binding;GO:0008556//potassium-transporting ATPase activity	GO:0006813//potassium ion transport;GO:0008152//metabolic process	K01547//K+-transporting ATPase ATPase B chain [EC:3.6.3.12]	153.404	988.08	0.155255	-2.68729	9.32816e-163	4.7439e-161	down
Candidate_188	0	1551.23	0	-20	2.11719e-199	5.60306e-199	down	ATCC25795GL002798	-20.1546	77 -- 112	98 -- 133	CAUUGCGCACCAGGCUACUGGCGGACUAGCGACAGG	GUAAUGCUGACCCGCCUGACCCGCCUGCAGCUGUCC	-	-	-	K02067//putative ABC transport system substrate-binding protein	171.062	52.2895	3.27143	1.70992	3.69138e-14	2.85417e-13	up
Candidate_134	884.564	2406.44	0.367582	-1.44386	1.05423e-171	2.44431e-171	down	ATCC25795GL002793	-21.4105	284 -- 317	562 -- 595	CCGGCUGGGCCGCUGGCGUUGACGGUGGCAGUGG	GGUCGACCCGGUGAACCUGAAUGCCACCGUCACC	GO:0005886//plasma membrane	-	-	K02067//putative ABC transport system substrate-binding protein	65.327	18.023	3.62465	1.85784	6.18601e-07	3.11384e-06	up
Candidate_253	821.845	1738.97	0.472605	-1.08129	1.22642e-81	1.97131e-81	down	ATCC25795GL002795	-23.5865	143 -- 185	609 -- 652	ACGCACCAUGGGUCAGUCCUGUCGAGGCUGGUAGAUGUCGGGC	UGCGUGGUGCCCUGGACGGCGUCGCCGAUCUGAGCCGCAGCCUG	-	-	-	K02067//putative ABC transport system substrate-binding protein	110.845	33.3131	3.32738	1.73439	7.1621e-10	4.4274e-09	up
Candidate_79	268.05	1944.6	0.137843	-2.8589	0	0	down	ATCC25795GL004909	-20.789	276 -- 308	591 -- 624	AGCGCGGCCGUAGCCCUGAGCAGCCUGAGCCAG	UCGCGCGCAGCAUCGGUGAUGACAAGACUCGGUU	-	GO:0016787//hydrolase activity	-	K01467//beta-lactamase [EC:3.5.2.6]	67.2646	29.012	2.31851	1.2132	0.000377091	0.00138099	up
Candidate_147	0	1704.79	0	-20	8.40937e-214	2.42116e-213	down	ATCC25795GL004909	-21.7921	33 -- 95	322 -- 391	GCGGCCAGCUCGGCAACAUCACGCAGGUGCCGGACGGAUAUGCCCUGCUGCUGCAGCGCCCGC	CGCCGAAGAACCGUUCGCGAUGUGCUCCACGUUCAAGACCUAUGCGGCGGCGGCGGUGUUGAGAAGGGUG	-	GO:0016787//hydrolase activity	-	K01467//beta-lactamase [EC:3.5.2.6]	67.2646	29.012	2.31851	1.2132	0.000377091	0.00138099	up
Candidate_60	2062.17	9350.19	0.220549	-2.18083	0	0	down	ATCC25795GL002780	-22.2224	80 -- 115	973 -- 1008	CCGGCGGCGGGCUGCGCUGCCCAACGCGGCGUGGCG	GAGCCGCUGGACCGACGCCUGGGACGCCGACACCGC	-	GO:0018580//nitronate monooxygenase activity;GO:0016702//oxidoreductase activity, acting on single donors with incorporation of molecular oxygen, incorporation of two atoms of oxygen;GO:0008270//zinc ion binding	GO:0055114//oxidation-reduction process	K00459//nitronate monooxygenase [EC:1.13.12.16]	979.125	108.739	9.00437	3.17063	1.31363e-160	6.54559e-159	up
Candidate_79	268.05	1944.6	0.137843	-2.8589	0	0	down	ATCC25795GL004104	-21.4248	241 -- 355	277 -- 400	CAAGAAGCGUGCACUGGCGGCGCCCAUGAGUGUCACCGCCCAUGCGUAGCGCGGCCGUAGCCCUGAGCAGCCUGAGCCAGAGUGGGACCGUAACUAGGAGUGGUUAGACCUCCCG	GUUCUUCUCCGAUACCGCCGAACGGCUCAAGCGGACCAUCCCGCCGAUCUUCAAGACGGUCUACGGCUCCGAGGACAACAACGCGGGCACCCAGGUGCGCGACUUCCACACCAAUAUCAAGGGC	-	-	-	-	108.639	25.1702	4.31619	2.10976	1.81944e-12	1.28586e-11	up
Candidate_72	2081.33	4403.95	0.472605	-1.08129	7.29074e-204	2.01071e-203	down	ATCC25795GL004104	-20.5586	157 -- 178	116 -- 139	CUGGUGGGGGCUCCGCGGCCUG	GAAAACACGCCCGAGGCGCUGGAC	-	-	-	-	108.639	25.1702	4.31619	2.10976	1.81944e-12	1.28586e-11	up
Candidate_181	2667.73	1209.59	2.20549	1.1411	2.60889e-114	4.88235e-114	up	ATCC25795GL004103	-21.4874	143 -- 191	453 -- 501	ACCUGACGCAGCUCUUCCACUACCGCGUUACUCGCCGGCCCUCAAGGCC	UGGUCUGCGAUGAGGAGGCGUUGGGGUUGAUCGAUGCCGGGAUCGCCGG	GO:0071944//cell periphery	-	-	-	3.8819	12.6797	0.306151	-1.70768	0.0174679	0.0443713	down
Candidate_10	4668.53	1814.38	2.57307	1.36349	1.45684e-265	5.37596e-265	up	ATCC25795GL004103	-23.7554	140 -- 182	1303 -- 1347	UGUUGGGCGGCGACGCCAGCCGAGUGGGCAGGGCGGUGACCGG	ACAACCCGCCCAACGCUGCGACCUGGACCAUGUCACCCCCUGGCC	GO:0071944//cell periphery	-	-	-	3.8819	12.6797	0.306151	-1.70768	0.0174679	0.0443713	down
Candidate_167	2866.26	1417.75	2.0217	1.01557	9.27948e-101	1.66522e-100	up	ATCC25795GL004103	-21.2185	255 -- 295	1287 -- 1342	CGAAGACCGACCCGGGGUGGGACGAGCUGUUGCAGUGGGGG	GCUUCCCCGGCUGCGGACAACCCGCCCAACGCUGCGACCUGGACCAUGUCACCCCC	GO:0071944//cell periphery	-	-	-	3.8819	12.6797	0.306151	-1.70768	0.0174679	0.0443713	down
Candidate_90	1717.16	778.585	2.20549	1.1411	3.04396e-74	4.69128e-74	up	ATCC25795GL004103	-22.241	155 -- 234	1246 -- 1328	GUCAGGCUGGUCGAUGGAGGCGGGUGUUACUGGCGCGGCUGGGCCCAUACACCUGCGUUGGGCUGCGGCACCGCUGGACC	CAAGCUGGCGGCCUAUGUCCGCAUGACCGCCAUGACCUGCUGCUUCCCCGGCUGCGGACAACCCGCCCAACGCUGCGACCUGG	GO:0071944//cell periphery	-	-	-	3.8819	12.6797	0.306151	-1.70768	0.0174679	0.0443713	down
Candidate_106	833.047	2266.29	0.367582	-1.44386	8.11015e-162	1.81612e-161	down	ATCC25795GL004101	-23.0144	120 -- 151	196 -- 227	CCGGCCAGACUCGCGCCCCUAUCUAGACCGCG	GGCCGGUCCGAUCGCGGGGUUGGCAAUGGCGC	GO:0016021//integral to membrane	-	-	-	21.0537	2.91655	7.21872	2.85174	0.000179225	0.000692883	up
Candidate_234	806.078	4873.16	0.165412	-2.59587	0	0	down	ATCC25795GL002791	-22.1155	130 -- 168	657 -- 700	GGGAGUUGCUCGCGUUCCAGCCACAGCGUCGGCGGGAGG	CCCUCAACAUCCUGCUGCGCGAGAUCGGUGCGGCCGACCUCUCC	-	-	-	K02066//putative ABC transport system permease protein	203.14	31.2149	6.50778	2.70217	1.4825e-29	1.75797e-28	up
Candidate_138	211.405	1533.67	0.137843	-2.8589	2.22181e-253	7.6594e-253	down	ATCC25795GL002788	-21.325	278 -- 313	1527 -- 1565	UCGCUGCCGUGGUUCCUGCUCUAGAUGCCAUAGCCG	GGCGGCGGCACCAACGAGAUCCAGCGUGACAUCAUCGGC	-	GO:0050660//flavin adenine dinucleotide binding;GO:0003995//acyl-CoA dehydrogenase activity	GO:0055114//oxidation-reduction process	K00257//[EC:1.3.99.-]	522.923	110.681	4.72461	2.2402	2.17811e-58	4.28073e-57	up
Candidate_20	677.008	1841.79	0.367582	-1.44386	7.14812e-132	1.40813e-131	down	ATCC25795GL002788	-20.7536	156 -- 178	502 -- 524	CACGGCUAUAGCGCCGCCGGUCG	GUGCCGAGGCGCUGGCGGCCAGC	-	GO:0050660//flavin adenine dinucleotide binding;GO:0003995//acyl-CoA dehydrogenase activity	GO:0055114//oxidation-reduction process	K00257//[EC:1.3.99.-]	522.923	110.681	4.72461	2.2402	2.17811e-58	4.28073e-57	up
Candidate_138	211.405	1533.67	0.137843	-2.8589	2.22181e-253	7.6594e-253	down	ATCC25795GL002787	-21.2589	278 -- 312	19 -- 56	CGCUGCCGUGGUUCCUGCUCUAGAUGCCAUAGCCG	GCGGCGGCACCAACGAGAUCCAGCGUGACAUCAUCGGC	-	GO:0016627//oxidoreductase activity, acting on the CH-CH group of donors	GO:0008152//metabolic process	K00257//[EC:1.3.99.-]	354.85	66.6025	5.32789	2.41356	4.07046e-44	6.54058e-43	up
Candidate_49	2052.1	4838.35	0.424133	-1.23741	3.44672e-274	1.30876e-273	down	ATCC25795GL002786	-21.9044	335 -- 388	116 -- 176	UGGCGACCGCGGCGACGGCGGCGAGGAUGGCGAGCACCCAGGACAGCGGGGGCG	GCCGCGGGCGCCGCCUUGGCCGCCGCCCUGGGCGCUCGCCUGGAUGCCGCCCGGCCACCGC	-	GO:0016874//ligase activity	GO:0008152//metabolic process	K00666//fatty-acyl-CoA synthase [EC:6.2.1.-]	50.2219	16.7701	2.99472	1.58242	0.000114673	0.000452184	up
Candidate_129	2147.82	7790.83	0.275686	-1.8589	0	0	down	ATCC25795GL002786	-20.2869	196 -- 212	625 -- 641	GCCCACCCACCACCCUU	CGGGUGGGCGGUGGGGG	-	GO:0016874//ligase activity	GO:0008152//metabolic process	K00666//fatty-acyl-CoA synthase [EC:6.2.1.-]	50.2219	16.7701	2.99472	1.58242	0.000114673	0.000452184	up
Candidate_24	659.087	2390.71	0.275686	-1.8589	1.63091e-240	5.34122e-240	down	ATCC25795GL003395	-21.5306	260 -- 290	392 -- 422	CGGCUCCACGCCCGCGUUGACCUCUGGUGGC	GCCGAGGUGUGGGCCGACGAGGUGGCCGCCG	-	GO:0003700//sequence-specific DNA binding transcription factor activity;GO:0003677//DNA binding	GO:0006355//regulation of transcription, DNA-dependent	K03711//Fur family transcriptional regulator, ferric uptake regulator	443.816	211.327	2.10014	1.07048	4.01912e-16	3.3661e-15	up
Candidate_49	2052.1	4838.35	0.424133	-1.23741	3.44672e-274	1.30876e-273	down	ATCC25795GL001222	-21.318	363 -- 381	244 -- 263	CGCGGCGACGGCGGCGAGG	GCGCCGCUGCUGCCGAAUCC	-	GO:0008839//4-hydroxy-tetrahydrodipicolinate reductase;GO:0000166//nucleotide binding	GO:0009089//lysine biosynthetic process via diaminopimelate;GO:0055114//oxidation-reduction process	K00215//dihydrodipicolinate reductase [EC:1.3.1.26]	23.4178	0	error	20	1.0703e-06	5.25354e-06	up
Candidate_188	0	1551.23	0	-20	2.11719e-199	5.60306e-199	down	ATCC25795GL001228	-22.5656	26 -- 86	574 -- 638	UAGCGACAGGCCCGGCUGCCGUGGGGGUAGGCGGUACUCACCAUGAGGCUACUCAAGGUCG	GUCGCGGUCGUCCGUGCCGAUGCCGCCGCCGUGCCCGCCCUGGUGGAACUCGACGGAGCUCCGGU	-	-	-	-	528.502	193.278	2.73442	1.45123	2.24985e-31	2.74715e-30	up
Candidate_20	677.008	1841.79	0.367582	-1.44386	7.14812e-132	1.40813e-131	down	ATCC25795GL001228	-23.9132	117 -- 154	146 -- 183	CCCUGAGCCACUAGAAGCUAGAGCCACCCCUAAGCGAC	GGGGCUGGUGGGGUUCGGUGCCGGAGGGUGAUUCGCUG	-	-	-	-	528.502	193.278	2.73442	1.45123	2.24985e-31	2.74715e-30	up
Candidate_231	5171.3	2084.21	2.48118	1.31102	4.22189e-276	1.67596e-275	up	ATCC25795GL001237	-20.7458	1 -- 128	50 -- 185	CCCGGACGCCCCUGCCGCUGGCACGCCGAGAACCGUCCUGUCGACCUUGCUGGUGGGUACGCCUACCCCGCGCCGACGCGAGAUAACCCGACGUACACGGCUACUUUUGACCCGGCCCUGCCGCCGCC	GGGUUUGCUGGAGGGAGGCAUGUCAUGGAUCGCAACAUCAGGGGGAUCGACAAGAUGCUCAAAACGUUGAUGCUCACCGGCGCGGCCGGUGCGAUAAGCGUCGGUAUGGCCGUUGCGGGCGCGGGAACGGCUGCGG	-	-	-	-	16468.5	45929.8	0.358559	-1.47972	0	0	down
Candidate_17	1771.46	401.602	4.41098	2.1411	3.27187e-195	8.48743e-195	up	ATCC25795GL001237	-28.3888	139 -- 211	5 -- 82	ACUGGAGUGGGAGCAAGUCGCCAGCCAGUGGGUCGCCACAGCCCCUAGACAGCCACCUCUGCGUGCCGUAGCG	UGAUCUACGCCACACUCAUCGGGUCGGUCUCGGGCGGUGCGUGGGGGGUUUGCUGGAGGGAGGCAUGUCAUGGAUCGC	-	-	-	-	16468.5	45929.8	0.358559	-1.47972	0	0	down
Candidate_63	2286.63	0	error	20	3.95589e-261	1.41978e-260	up	ATCC25795GL001237	-20.5822	125 -- 177	13 -- 68	CGGUUCAGCCCAGACUCACAGCUAGUCUAGCCACGCAAGCUCCAGUUGCUCCG	GCCACACUCAUCGGGUCGGUCUCGGGCGGUGCGUGGGGGGUUUGCUGGAGGGAGGC	-	-	-	-	16468.5	45929.8	0.358559	-1.47972	0	0	down
Candidate_154	3798.13	984.071	3.85961	1.94845	0	0	up	ATCC25795GL001237	-20.0422	325 -- 346	495 -- 516	AGCCACUAGACCGGCCGCCGAC	UCGGUGGUCUGUUCGGCGGCUG	-	-	-	-	16468.5	45929.8	0.358559	-1.47972	0	0	down
Candidate_17	1771.46	401.602	4.41098	2.1411	3.27187e-195	8.48743e-195	up	ATCC25795GL001236	-20.6858	162 -- 230	1078 -- 1154	GGCUGGUGCUUAGCUAGCGACUGGAGUGGGAGCAAGUCGCCAGCCAGUGGGUCGCCACAGCCCCUAGAC	CUGACCGUCGUAUCGAUCUUCUUCGCCCUCAUCCUCGGCGUGAUCUUCGGGUUGGCCAGGGUGUCGCGGUCGAUCUG	GO:0016021//integral to membrane;GO:0005886//plasma membrane;GO:0030288//outer membrane-bounded periplasmic space	GO:0005215//transporter activity	GO:0006810//transport	K02029//polar amino acid transport system permease protein K02030 polar amino acid transport system substrate-binding protein	263.214	603.53	0.436125	-1.19719	3.55209e-38	5.07897e-37	down
Candidate_98	2114.05	0	error	20	1.57038e-246	5.27486e-246	up	ATCC25795GL001236	-25.1701	3 -- 62	1531 -- 1599	CCCGAGUAGUGCUACCGGAUGCACCACAAGCUCCGCAGCAACUAGCCGUAGAAGAGGAAG	GGGCGCAUCAUCAUCGCGGGCAACUACAAGGCGUUCGAGAUGUGGCUGAUCGUCGGCAUCAUCUACUUC	GO:0016021//integral to membrane;GO:0005886//plasma membrane;GO:0030288//outer membrane-bounded periplasmic space	GO:0005215//transporter activity	GO:0006810//transport	K02029//polar amino acid transport system permease protein K02030 polar amino acid transport system substrate-binding protein	263.214	603.53	0.436125	-1.19719	3.55209e-38	5.07897e-37	down
Candidate_113	2915.66	755.43	3.85961	1.94845	2.72527e-282	1.11566e-281	up	ATCC25795GL001232	-27.0555	361 -- 492	866 -- 1004	CGGUAGUACUAGCACGAGCCGAAGGAUGGGUUCCAGCGGCGGUAGCAGCGCAGCUAGGGCUUGGGGCACGAGCCACCACGCCGUGAGUGCAACAAGCGGUGGCAGCGGCAGCAGCCGUAGGUCUGGGAGCCG	GCCAUCUUCGUCUUCGGCGUCCUGGGCACCCUGUUGCAACUGGUGUCGCGGAUCUCGAUCUUCAAACUGCUGCGCUACCUGGCCCGCGAGUACCUGCUCAUCGUGUCGACCUCGUCGUCGGAGUCCGCCCUUCCCCGGC	GO:0016021//integral to membrane	GO:0017153//sodium:dicarboxylate symporter activity	GO:0006835//dicarboxylic acid transport	K11103//aerobic C4-dicarboxylate transport protein	16.9514	96.2461	0.176125	-2.50533	2.64233e-16	2.22814e-15	down
Candidate_7	1994.86	602.999	3.30824	1.72606	1.60926e-163	3.66632e-163	up	ATCC25795GL001232	-21.7276	170 -- 196	1 -- 31	CGGUAGCGUGACGAGUGGGAGUGGCCG	GCCCACCCGCAUUGCGCAACCCUCUCCCGGC	GO:0016021//integral to membrane	GO:0017153//sodium:dicarboxylate symporter activity	GO:0006835//dicarboxylic acid transport	K11103//aerobic C4-dicarboxylate transport protein	16.9514	96.2461	0.176125	-2.50533	2.64233e-16	2.22814e-15	down
Candidate_249	6771.94	1116.54	6.0651	2.60053	0	0	up	ATCC25795GL001232	-21.6325	173 -- 232	1256 -- 1323	CGGGUGACGGGCUGCUUAGCGCUGCUGGUAGCAGCCGUUGUUGGUCUUCCGACAGGCCCG	GCCCACCGCCCCGACCUGCUCGAUGGUGUCGGCCUGAUCGUCGGCAUCGACCGGUUCAUGUCCGAGGC	GO:0016021//integral to membrane	GO:0017153//sodium:dicarboxylate symporter activity	GO:0006835//dicarboxylic acid transport	K11103//aerobic C4-dicarboxylate transport protein	16.9514	96.2461	0.176125	-2.50533	2.64233e-16	2.22814e-15	down
Candidate_14	4788.24	2171.05	2.20549	1.1411	1.12216e-203	3.06257e-203	up	ATCC25795GL001232	-21.2545	426 -- 445	754 -- 774	CACCGACCGUGAUGGCCACG	GUGGCUGGCUCCUAUCGGUGC	GO:0016021//integral to membrane	GO:0017153//sodium:dicarboxylate symporter activity	GO:0006835//dicarboxylic acid transport	K11103//aerobic C4-dicarboxylate transport protein	16.9514	96.2461	0.176125	-2.50533	2.64233e-16	2.22814e-15	down
Candidate_162	3033.36	687.684	4.41098	2.1411	0	0	up	ATCC25795GL001232	-23.2242	264 -- 360	877 -- 993	GAAGCCGAGGAUGAACGACAGCCCCUGGGACAGGUAGACCAGCCGCUUGAGCAGAUCGCCGAGCAGGAAGUACAGCUGGCGCAGACCCAUCAGCGCG	CUUCGGCGUCCUGGGCACCCUGUUGCAACUGGUGUCGCGGAUCUCGAUCUUCAAACUGCUGCGCUACCUGGCCCGCGAGUACCUGCUCAUCGUGUCGACCUCGUCGUCGGAGUCCGC	GO:0016021//integral to membrane	GO:0017153//sodium:dicarboxylate symporter activity	GO:0006835//dicarboxylic acid transport	K11103//aerobic C4-dicarboxylate transport protein	16.9514	96.2461	0.176125	-2.50533	2.64233e-16	2.22814e-15	down
Candidate_215	3252.91	1311.04	2.48118	1.31102	2.24539e-174	5.29994e-174	up	ATCC25795GL001232	-21.3663	267 -- 309	157 -- 208	CGGCAGGCCUGCGUAGGUCGGCACGGCGGUGGUAUCCGGCAGG	GCCGGCACCGGACGCGCCGAAGAAAAAGCACGACCGCACCCACUGGCUGUUC	GO:0016021//integral to membrane	GO:0017153//sodium:dicarboxylate symporter activity	GO:0006835//dicarboxylic acid transport	K11103//aerobic C4-dicarboxylate transport protein	16.9514	96.2461	0.176125	-2.50533	2.64233e-16	2.22814e-15	down
Candidate_213	2839.85	468.227	6.0651	2.60053	0	0	up	ATCC25795GL001232	-21.2808	366 -- 394	1298 -- 1327	CCGAGUUGGCCGGGUACAGGCUCUGGUCG	GGCAUCGACCGGUUCAUGUCCGAGGCCCGC	GO:0016021//integral to membrane	GO:0017153//sodium:dicarboxylate symporter activity	GO:0006835//dicarboxylic acid transport	K11103//aerobic C4-dicarboxylate transport protein	16.9514	96.2461	0.176125	-2.50533	2.64233e-16	2.22814e-15	down
Candidate_53	9060.23	1369.34	6.61647	2.72606	0	0	up	ATCC25795GL001215	-21.0125	101 -- 142	628 -- 678	GGCGGCCGGGGUGGGCUCCGGCGGUGGUGGCGGCGGGGCGGC	CCGCCGACACCCUGCUCGACGAGGCCAACGCCACCGCCGCCACCAUCGCCG	GO:0005618//cell wall;GO:0005886//plasma membrane	GO:0004300//enoyl-CoA hydratase activity;GO:0016853//isomerase activity	GO:0006631//fatty acid metabolic process	K01692//enoyl-CoA hydratase [EC:4.2.1.17]	19.2789	42.256	0.456239	-1.13214	0.00101594	0.00346346	down
Candidate_113	2915.66	755.43	3.85961	1.94845	2.72527e-282	1.11566e-281	up	ATCC25795GL001215	-22.235	426 -- 456	25 -- 61	CGGCGGUAGCAGCGCAGCUAGGGCUUGGGGC	GCCGCCGUCGACGCCUAUUUCGCCUCCGCCGACCCCG	GO:0005618//cell wall;GO:0005886//plasma membrane	GO:0004300//enoyl-CoA hydratase activity;GO:0016853//isomerase activity	GO:0006631//fatty acid metabolic process	K01692//enoyl-CoA hydratase [EC:4.2.1.17]	19.2789	42.256	0.456239	-1.13214	0.00101594	0.00346346	down
Candidate_10	4668.53	1814.38	2.57307	1.36349	1.45684e-265	5.37596e-265	up	ATCC25795GL001215	-21.9973	120 -- 143	359 -- 385	CCGGCGGCGUGGGGCGUAGCGGCG	GGCCACCCGCACCCCGACCAUCGCCGC	GO:0005618//cell wall;GO:0005886//plasma membrane	GO:0004300//enoyl-CoA hydratase activity;GO:0016853//isomerase activity	GO:0006631//fatty acid metabolic process	K01692//enoyl-CoA hydratase [EC:4.2.1.17]	19.2789	42.256	0.456239	-1.13214	0.00101594	0.00346346	down
Candidate_222	855.304	0	error	20	1.47998e-125	2.80982e-125	up	ATCC25795GL001214	-25.1396	80 -- 195	795 -- 932	CGCGCGCAAUGUCUCCAACUCCUGCAACCGCUGGGCGGUACUGAUCGAGGGAGUGGGCUGCGGCGGCGCGGCGGUAGUGCCUGCCGGCGGUUCGGGUGCCGCCGCACGCUGGGCGG	GCGACAGCGUCGCAGCGAUCCUGGACGACCUGCGCGCCCACGCCGCGCCCGCCGCACACGACGCCGCCGAGCUGAUCGCCACCCGCUCCCCCAUCGCGCUGGCCGUCACCCUGACCGCGGUGCGCCGCGCGGCCCACC	GO:0005829//cytosol	GO:0016829//lyase activity	-	K01692//enoyl-CoA hydratase [EC:4.2.1.17]	8.84257	37.0985	0.238354	-2.06882	4.82154e-06	2.21047e-05	down
Candidate_114	2884.32	1207.19	2.38928	1.25658	1.2957e-144	2.69423e-144	up	ATCC25795GL001214	-20.7908	462 -- 496	1 -- 37	CUGGCGGGCGCCGUAGUGGCAGCUGGGGUGCGACC	GAGCGCUCUCAGGUAUCGGCCGCGACCCCAUUCCUGG	GO:0005829//cytosol	GO:0016829//lyase activity	-	K01692//enoyl-CoA hydratase [EC:4.2.1.17]	8.84257	37.0985	0.238354	-2.06882	4.82154e-06	2.21047e-05	down
Candidate_10	4668.53	1814.38	2.57307	1.36349	1.45684e-265	5.37596e-265	up	ATCC25795GL001214	-20.4695	120 -- 182	852 -- 922	UGUUGGGCGGCGACGCCAGCCGAGUGGGCAGGGCGGUGACCGGCGGCGUGGGGCGUAGCGGCG	ACGACGCCGCCGAGCUGAUCGCCACCCGCUCCCCCAUCGCGCUGGCCGUCACCCUGACCGCGGUGCGCCGC	GO:0005829//cytosol	GO:0016829//lyase activity	-	K01692//enoyl-CoA hydratase [EC:4.2.1.17]	8.84257	37.0985	0.238354	-2.06882	4.82154e-06	2.21047e-05	down
Candidate_14	4788.24	2171.05	2.20549	1.1411	1.12216e-203	3.06257e-203	up	ATCC25795GL001214	-21.229	257 -- 288	616 -- 662	GCCGUGGCGCGGUAGUGGAAGCAGUGGCGGGG	CGGCGCCGACGCCAUCGCCCUCGGAUUCGCCGACCACUUCGUCCCCC	GO:0005829//cytosol	GO:0016829//lyase activity	-	K01692//enoyl-CoA hydratase [EC:4.2.1.17]	8.84257	37.0985	0.238354	-2.06882	4.82154e-06	2.21047e-05	down
Candidate_249	6771.94	1116.54	6.0651	2.60053	0	0	up	ATCC25795GL000828	-21.1407	246 -- 268	238 -- 266	CGACCACUGGCUCCACCACGGCG	GCUGGUGACCGAGGGUAUCCGGGUGCCGC	-	GO:0051287//NAD binding;GO:0046872//metal ion binding;GO:0051537//2 iron, 2 sulfur cluster binding;GO:0008137//NADH dehydrogenase (ubiquinone) activity	GO:0055114//oxidation-reduction process	K00334//NADH-quinone oxidoreductase subunit E [EC:1.6.5.3]	68.8367	146.471	0.469969	-1.08936	2.62489e-09	1.56952e-08	down
Candidate_121	4295.65	0	error	20	0	0	up	ATCC25795GL000826	-21.2114	116 -- 199	716 -- 804	GCGGCAGCCGCGGCUACAGCUAGACUACCUGGUCCGGACCACCAGUGGCCCCUACUGGGUAGGGCUGCCGGCCAGGCGGAAGCG	CACCGUCUAUCCGCUGAUGUCGAUCACCCACAACCGCAGGAUCCGGCUGGAGGUCACCGCACCCGACGCCGAUCCCCAUGUGCCGUCGC	GO:0005886//plasma membrane	GO:0048038//quinone binding;GO:0008137//NADH dehydrogenase (ubiquinone) activity	GO:0019684//photosynthesis, light reaction;GO:0055114//oxidation-reduction process;GO:0006810//transport	K00332//NADH-quinone oxidoreductase subunit C [EC:1.6.5.3]	43.1224	88.9874	0.48459	-1.04516	6.62242e-06	2.98342e-05	down
Candidate_122	19607.8	2309.21	8.49114	3.08596	0	0	up	ATCC25795GL000826	-38.1468	80 -- 168	245 -- 346	UGCGGCUCCGGCACCAGCGCAACCGGCUCGUCCAGAUAGCGCUAUAGCCUGGCCACGCUGAUGACCACUUGUUGCGGCCGCAGCUUGUC	GCGCCGAGGCCGUGGCCGCCGCCGAGCAGGCCGCGCUGGCAUCGCCGACGACCAUCGAACUGACCGGGCUGCUGCGAUGAGCGACGCUUGCGGAGCGAACAG	GO:0005886//plasma membrane	GO:0048038//quinone binding;GO:0008137//NADH dehydrogenase (ubiquinone) activity	GO:0019684//photosynthesis, light reaction;GO:0055114//oxidation-reduction process;GO:0006810//transport	K00332//NADH-quinone oxidoreductase subunit C [EC:1.6.5.3]	43.1224	88.9874	0.48459	-1.04516	6.62242e-06	2.98342e-05	down
Candidate_222	855.304	0	error	20	1.47998e-125	2.80982e-125	up	ATCC25795GL000826	-21.5378	122 -- 151	767 -- 802	UCGAGGGAGUGGGCUGCGGCGGCGCGGCGG	GGUCACCGCACCCGACGCCGAUCCCCAUGUGCCGUC	GO:0005886//plasma membrane	GO:0048038//quinone binding;GO:0008137//NADH dehydrogenase (ubiquinone) activity	GO:0019684//photosynthesis, light reaction;GO:0055114//oxidation-reduction process;GO:0006810//transport	K00332//NADH-quinone oxidoreductase subunit C [EC:1.6.5.3]	43.1224	88.9874	0.48459	-1.04516	6.62242e-06	2.98342e-05	down
Candidate_101	2699.88	816.107	3.30824	1.72606	1.30856e-220	3.94072e-220	up	ATCC25795GL000826	-20.8344	39 -- 128	55 -- 145	ACCCCUGGCCGCAAGGUCAUGUCUCAAGAUCCACGUCGGCAACGUCCGCCCACGCGCCGGGUCGGGUUCCGCCCCUGCACAACCGUCACC	UGGGUUCUGGCGAUGGGUGUCUGCGCGUCCUCGGGCGGGAUGUUCAACAAUUACGCGGUCGUCCAGGGCGUCGACCACGUGGUGCCGGUGG	GO:0005886//plasma membrane	GO:0048038//quinone binding;GO:0008137//NADH dehydrogenase (ubiquinone) activity	GO:0019684//photosynthesis, light reaction;GO:0055114//oxidation-reduction process;GO:0006810//transport	K00332//NADH-quinone oxidoreductase subunit C [EC:1.6.5.3]	43.1224	88.9874	0.48459	-1.04516	6.62242e-06	2.98342e-05	down
Candidate_90	1717.16	778.585	2.20549	1.1411	3.04396e-74	4.69128e-74	up	ATCC25795GL000826	-22.5246	166 -- 256	690 -- 786	GGGCUACCUCUAGGCGUUUACUGUCAGGCUGGUCGAUGGAGGCGGGUGUUACUGGCGCGGCUGGGCCCAUACACCUGCGUUGGGCUGCGGC	CCCGAUGAGCAGGACCGCGAACUGCACACCGUCUAUCCGCUGAUGUCGAUCACCCACAACCGCAGGAUCCGGCUGGAGGUCACCGCACCCGACGCCG	GO:0005886//plasma membrane	GO:0048038//quinone binding;GO:0008137//NADH dehydrogenase (ubiquinone) activity	GO:0019684//photosynthesis, light reaction;GO:0055114//oxidation-reduction process;GO:0006810//transport	K00332//NADH-quinone oxidoreductase subunit C [EC:1.6.5.3]	43.1224	88.9874	0.48459	-1.04516	6.62242e-06	2.98342e-05	down
Candidate_200	4848.09	1221.22	3.96988	1.9891	0	0	up	ATCC25795GL000826	-20.6977	1 -- 25	849 -- 873	AUGUUGAAGAGGUCGUCGAAGAGGC	UACGACUUCUUCGGCAUCAUCUUCG	GO:0005886//plasma membrane	GO:0048038//quinone binding;GO:0008137//NADH dehydrogenase (ubiquinone) activity	GO:0019684//photosynthesis, light reaction;GO:0055114//oxidation-reduction process;GO:0006810//transport	K00332//NADH-quinone oxidoreductase subunit C [EC:1.6.5.3]	43.1224	88.9874	0.48459	-1.04516	6.62242e-06	2.98342e-05	down
Candidate_101	2699.88	816.107	3.30824	1.72606	1.30856e-220	3.94072e-220	up	ATCC25795GL000825	-20.8344	39 -- 128	386 -- 476	ACCCCUGGCCGCAAGGUCAUGUCUCAAGAUCCACGUCGGCAACGUCCGCCCACGCGCCGGGUCGGGUUCCGCCCCUGCACAACCGUCACC	UGGGUUCUGGCGAUGGGUGUCUGCGCGUCCUCGGGCGGGAUGUUCAACAAUUACGCGGUCGUCCAGGGCGUCGACCACGUGGUGCCGGUGG	GO:0005886//plasma membrane	GO:0048038//quinone binding;GO:0008137//NADH dehydrogenase (ubiquinone) activity;GO:0005506//iron ion binding;GO:0051539//4 iron, 4 sulfur cluster binding	GO:0006810//transport;GO:0019684//photosynthesis, light reaction;GO:0055114//oxidation-reduction process	K00331//NADH-quinone oxidoreductase subunit B [EC:1.6.5.3]	43.6154	131.103	0.332681	-1.58779	3.05969e-13	2.23607e-12	down
Candidate_100	1195.14	0	error	20	1.5552e-161	3.45306e-161	up	ATCC25795GL000825	-21.1397	84 -- 115	61 -- 96	AGCACCGCAUGCGAGACCGCGUCGCCCAUCAG	UCGUGGCCUACGCCUAUGUCUGGCGGCGAGGUGGUC	GO:0005886//plasma membrane	GO:0048038//quinone binding;GO:0008137//NADH dehydrogenase (ubiquinone) activity;GO:0005506//iron ion binding;GO:0051539//4 iron, 4 sulfur cluster binding	GO:0006810//transport;GO:0019684//photosynthesis, light reaction;GO:0055114//oxidation-reduction process	K00331//NADH-quinone oxidoreductase subunit B [EC:1.6.5.3]	43.6154	131.103	0.332681	-1.58779	3.05969e-13	2.23607e-12	down
Candidate_100	1195.14	0	error	20	1.5552e-161	3.45306e-161	up	ATCC25795GL000824	-21.9913	84 -- 115	351 -- 386	AGCACCGCAUGCGAGACCGCGUCGCCCAUCAG	UCGUGGCCUACGCCUAUGUCUGGCGGCGAGGUGGUC	GO:0016021//integral to membrane;GO:0005886//plasma membrane	GO:0048038//quinone binding;GO:0008137//NADH dehydrogenase (ubiquinone) activity	GO:0019684//photosynthesis, light reaction;GO:0055114//oxidation-reduction process;GO:0006810//transport	K00330//NADH-quinone oxidoreductase subunit A [EC:1.6.5.3]	16.8009	52.9178	0.31749	-1.65522	1.94293e-06	9.2693e-06	down
Candidate_235	4954.36	1036.79	4.77856	2.25658	0	0	up	ATCC25795GL000817	-20.1186	458 -- 501	132 -- 183	GCUAGAAGGACUAGCCGGCGAUGGUCCUCCGUGCAGCUCGGCCG	CGUCCUCCCUGACUGCCAAAGGCCGCCAAACCCGGGAGGCCAUCGAGCUGGC	-	GO:0003677//DNA binding	GO:0006355//regulation of transcription, DNA-dependent	K09017//TetR/AcrR family transcriptional regulator;K13770//TetR/AcrR family transcriptional regulator, fatty acid metabolism regulator protein;K02167//TetR/AcrR family transcriptional regulator, transcriptional repressor of bet genes	6.25653	17.3342	0.360936	-1.47019	0.0117408	0.031494	down
Candidate_114	2884.32	1207.19	2.38928	1.25658	1.2957e-144	2.69423e-144	up	ATCC25795GL000817	-25.855	232 -- 274	404 -- 466	CACCAGCCUGGAGAAGCUUGGGGCCGACUGGCGGCGGCGGGUC	GUGGUCACCGGAUACUGGAACCUCUUCAAACGCAAUAUCGGCAUCAUGAUCGCCGUCGCCCAG	-	GO:0003677//DNA binding	GO:0006355//regulation of transcription, DNA-dependent	K09017//TetR/AcrR family transcriptional regulator;K13770//TetR/AcrR family transcriptional regulator, fatty acid metabolism regulator protein;K02167//TetR/AcrR family transcriptional regulator, transcriptional repressor of bet genes	6.25653	17.3342	0.360936	-1.47019	0.0117408	0.031494	down
Candidate_100	1195.14	0	error	20	1.5552e-161	3.45306e-161	up	ATCC25795GL000817	-20.8737	26 -- 42	298 -- 314	AGACGACCGAGGCGAUC	UCUGCUGGCUUCGCUGG	-	GO:0003677//DNA binding	GO:0006355//regulation of transcription, DNA-dependent	K09017//TetR/AcrR family transcriptional regulator;K13770//TetR/AcrR family transcriptional regulator, fatty acid metabolism regulator protein;K02167//TetR/AcrR family transcriptional regulator, transcriptional repressor of bet genes	6.25653	17.3342	0.360936	-1.47019	0.0117408	0.031494	down
Candidate_63	2286.63	0	error	20	3.95589e-261	1.41978e-260	up	ATCC25795GL000817	-22.0982	109 -- 224	442 -- 557	GCCAGUAGUACGACUGGCGCGGGUAGGGCCGGUGGGUCUUCCGCGACCGGUUCAGCCCAGACUCACAGCUAGUCUAGCCACGCAAGCUCCAGUUGCUCCGCAAGCGCGGCCACGGG	CGGCAUCAUGAUCGCCGUCGCCCAGCUCGCGGCCACCCAACCCCGAUUCGCCAAAGUGCAGUACGAGUUCCGACGCUUCGGGAUGGAUCUGGUCGCCGAGUCGGUGCGCCGUGCCC	-	GO:0003677//DNA binding	GO:0006355//regulation of transcription, DNA-dependent	K09017//TetR/AcrR family transcriptional regulator;K13770//TetR/AcrR family transcriptional regulator, fatty acid metabolism regulator protein;K02167//TetR/AcrR family transcriptional regulator, transcriptional repressor of bet genes	6.25653	17.3342	0.360936	-1.47019	0.0117408	0.031494	down
Candidate_113	2915.66	755.43	3.85961	1.94845	2.72527e-282	1.11566e-281	up	ATCC25795GL000814	-22.4579	424 -- 481	106 -- 165	GCACGAGCCGAAGGAUGGGUUCCAGCGGCGGUAGCAGCGCAGCUAGGGCUUGGGGCAC	CGUGAUGAACUUCCUGCCCAAGCCCGCCGAAAGCGUCCCGGGCACCGAACGCACCCCGUG	-	-	-	-	12.8072	26.844	0.477099	-1.06764	0.0119924	0.0320468	down
Candidate_90	1717.16	778.585	2.20549	1.1411	3.04396e-74	4.69128e-74	up	ATCC25795GL000814	-20.3318	189 -- 225	371 -- 411	GUCGAUGGAGGCGGGUGUUACUGGCGCGGCUGGGCCC	CGGCUCACUCCGUCCGCCGAGAUCCUCGCCAACGACCUGGG	-	-	-	-	12.8072	26.844	0.477099	-1.06764	0.0119924	0.0320468	down
Candidate_20	677.008	1841.79	0.367582	-1.44386	7.14812e-132	1.40813e-131	down	ATCC25795GL000805	-20.4428	154 -- 208	815 -- 884	UGAAGGCCCCGCUUACAGAUGCGGCCAAGCCACGGCUAUAGCGCCGCCGGUCGAC	GCUGUCCGGGGUGAAAUCGCUGGUCCCCGCCGCGGCCGAUGCCGAACUGUUCAUCAUCGCGGCGGCGCUG	-	GO:0050660//flavin adenine dinucleotide binding;GO:0003995//acyl-CoA dehydrogenase activity;GO:0004085//butyryl-CoA dehydrogenase activity	GO:0055114//oxidation-reduction process	K00257//[EC:1.3.99.-]	502.681	249.251	2.01677	1.01205	2.21207e-16	1.86852e-15	up
Candidate_31	189.265	1029.78	0.183791	-2.44386	3.07506e-145	6.44534e-145	down	ATCC25795GL000805	-20.9707	544 -- 586	89 -- 138	GGAGCCUGGCAGGGCGUGAGGCCACCACCACGGGGGCCUGUGG	CCUCGAAUCCCGUCCCAAGCGCACCGGCCCGGAAAGCGCCGUCGGACUCC	-	GO:0050660//flavin adenine dinucleotide binding;GO:0003995//acyl-CoA dehydrogenase activity;GO:0004085//butyryl-CoA dehydrogenase activity	GO:0055114//oxidation-reduction process	K00257//[EC:1.3.99.-]	502.681	249.251	2.01677	1.01205	2.21207e-16	1.86852e-15	up
Candidate_131	0	463.951	0	-20	4.53104e-80	7.23862e-80	down	ATCC25795GL003545	-23.3078	155 -- 196	1210 -- 1254	CCGUUGUCGCUGCUAGCCGCUGUAGCGGCCCGGUGCCCACUG	GGCGACGGCGACGGUCUUCUUCGGCAUCGCGGGCUUUCUGGUGGC	-	-	-	K03457//nucleobase:cation symporter-1, NCS1 family	20.8344	7.53441	2.76524	1.4674	0.0195559	0.0489444	up
Candidate_49	2052.1	4838.35	0.424133	-1.23741	3.44672e-274	1.30876e-273	down	ATCC25795GL003545	-21.8616	356 -- 385	888 -- 920	CGACCGCGGCGACGGCGGCGAGGAUGGCGA	GCUGGACGCCCUAUGCCGCCGAUUUCAGCCGCU	-	-	-	K03457//nucleobase:cation symporter-1, NCS1 family	20.8344	7.53441	2.76524	1.4674	0.0195559	0.0489444	up
Candidate_123	2766.54	1003.51	2.75686	1.46303	1.56899e-176	3.77133e-176	up	ATCC25795GL003526	-20.233	109 -- 136	1826 -- 1856	GCGGCUUCUGUGGAUGGGCCCUGCGUAG	CGCCGAUUACGACACCAUCCGGGACGCCAUC	-	GO:0008940//nitrate reductase activity;GO:0030151//molybdenum ion binding;GO:0051539//4 iron, 4 sulfur cluster binding;GO:0008863//formate dehydrogenase (NAD+) activity	GO:0055114//oxidation-reduction process	K00123//formate dehydrogenase, alpha subunit [EC:1.2.1.2]	239.939	638.463	0.375807	-1.41194	4.12394e-50	7.18848e-49	down
Candidate_7	1994.86	602.999	3.30824	1.72606	1.60926e-163	3.66632e-163	up	ATCC25795GL003526	-29.0696	91 -- 138	1984 -- 2031	GGAUGCGGCGGCCUACCUAGCCGCGGUGGGACCGGCGGCGGCGUGACG	CCUACCCGCUGGAAUGGGUACCGGUGCCGCCCGGCCGUCUGGUGCUGC	-	GO:0008940//nitrate reductase activity;GO:0030151//molybdenum ion binding;GO:0051539//4 iron, 4 sulfur cluster binding;GO:0008863//formate dehydrogenase (NAD+) activity	GO:0055114//oxidation-reduction process	K00123//formate dehydrogenase, alpha subunit [EC:1.2.1.2]	239.939	638.463	0.375807	-1.41194	4.12394e-50	7.18848e-49	down
Candidate_129	2147.82	7790.83	0.275686	-1.8589	0	0	down	ATCC25795GL000868	-22.3922	124 -- 183	1229 -- 1297	CGGAGGCGGCCUGGCGGUGCGAUUCAGCGACGAGGGGCGGGCAUCCGCGUCGCGACGUUG	GCCUAUGUCCGCAUGACCGCCAUGACCUGCUGCUUCCCCGGCUGCGGAAAACCCGCCCAGCGCUGCGAC	GO:0005618//cell wall;GO:0005886//plasma membrane	-	-	-	32.7043	9.86383	3.31557	1.72926	0.000839006	0.00289428	up
Candidate_188	0	1551.23	0	-20	2.11719e-199	5.60306e-199	down	ATCC25795GL000868	-22.4132	53 -- 110	1593 -- 1654	UUGCGCACCAGGCUACUGGCGGACUAGCGACAGGCCCGGCUGCCGUGGGGGUAGGCGG	AACGCACCCGACAACACGACCGCCAAUACCGCAUCAACGCCGAACGCACCCGCAACGCCGCC	GO:0005618//cell wall;GO:0005886//plasma membrane	-	-	-	32.7043	9.86383	3.31557	1.72926	0.000839006	0.00289428	up
Candidate_32	479.849	1740.56	0.275686	-1.8589	1.18589e-175	2.82458e-175	down	ATCC25795GL000868	-20.3914	323 -- 346	819 -- 843	CGGAUACGCCACUAGGCUGACGCG	GCCUGUGCGGUGACCCCGACUGCGC	GO:0005618//cell wall;GO:0005886//plasma membrane	-	-	-	32.7043	9.86383	3.31557	1.72926	0.000839006	0.00289428	up
Candidate_79	268.05	1944.6	0.137843	-2.8589	0	0	down	ATCC25795GL000868	-21.1661	270 -- 312	1622 -- 1672	GCGUAGCGCGGCCGUAGCCCUGAGCAGCCUGAGCCAGAGUGGG	CGCAUCAACGCCGAACGCACCCGCAACGCCGCCGAGCUCGCCAUCUCACCC	GO:0005618//cell wall;GO:0005886//plasma membrane	-	-	-	32.7043	9.86383	3.31557	1.72926	0.000839006	0.00289428	up
Candidate_72	2081.33	4403.95	0.472605	-1.08129	7.29074e-204	2.01071e-203	down	ATCC25795GL000868	-23.065	171 -- 211	1621 -- 1672	GGCGUAGCUGCCGGCGCUGCUUGGGUCGAGCGACUGGUGGG	CCGCAUCAACGCCGAACGCACCCGCAACGCCGCCGAGCUCGCCAUCUCACCC	GO:0005618//cell wall;GO:0005886//plasma membrane	-	-	-	32.7043	9.86383	3.31557	1.72926	0.000839006	0.00289428	up
Candidate_122	19607.8	2309.21	8.49114	3.08596	0	0	up	ATCC25795GL003522	-22.567	388 -- 439	903 -- 958	CCUGAGGUAGGGCAAGCGGCUCGUGGCGUGGUUUGAGCGGCGCUGCUUGCGC	GGAAUCCCUCUUCGCCGAACGCACCUGGCACAUCGCACGUCCGCUGCCCGAACGCG	-	GO:0003984//acetolactate synthase activity;GO:0016787//hydrolase activity;GO:0000287//magnesium ion binding;GO:0030976//thiamine pyrophosphate binding	GO:0008152//metabolic process	K03336//3D-(3,5/4)-trihydroxycyclohexane-1,2-dione hydrolase [EC:3.7.1.-]	33.2274	113.289	0.293298	-1.76956	3.6963e-13	2.69333e-12	down
Candidate_85	4162.66	1887.41	2.20549	1.1411	2.61772e-177	6.3504e-177	up	ATCC25795GL003522	-23.6535	15 -- 45	1374 -- 1419	GCGCGACCGGCCAGGGCCGCUCGAGGCGUAG	CGCGCUGGCCGAUUACUGCAUACCCGGCGAAUACCGCUCCCGCAUC	-	GO:0003984//acetolactate synthase activity;GO:0016787//hydrolase activity;GO:0000287//magnesium ion binding;GO:0030976//thiamine pyrophosphate binding	GO:0008152//metabolic process	K03336//3D-(3,5/4)-trihydroxycyclohexane-1,2-dione hydrolase [EC:3.7.1.-]	33.2274	113.289	0.293298	-1.76956	3.6963e-13	2.69333e-12	down
Candidate_179	2783.72	631.089	4.41098	2.1411	1.33104e-305	5.71694e-305	up	ATCC25795GL003522	-24.1712	1 -- 124	1216 -- 1341	CCGGCAGCCACCGAAUCGUCGAAGCCGUGGAUCUCGAGGCGGCAGUCGUAACCGCGCGCGUUGUACCUGGCGUUGGAGAUGACACCCAGUGCGCCACCGUCGAAUCGCACCACCACCGCCGCGG	GGCACUCGGUACAGCGAUUUCACCUCCGCCUCGCGCACCGCUUUCAACAAUCCACAGGUGCGUUUCGUCAACAUCAAUAUCGCAUCCCUCGACGCGGUGAAGCAGGGCGGGGUGAGUGUCGUUGCC	-	GO:0003984//acetolactate synthase activity;GO:0016787//hydrolase activity;GO:0000287//magnesium ion binding;GO:0030976//thiamine pyrophosphate binding	GO:0008152//metabolic process	K03336//3D-(3,5/4)-trihydroxycyclohexane-1,2-dione hydrolase [EC:3.7.1.-]	33.2274	113.289	0.293298	-1.76956	3.6963e-13	2.69333e-12	down
Candidate_10	4668.53	1814.38	2.57307	1.36349	1.45684e-265	5.37596e-265	up	ATCC25795GL003522	-22.652	72 -- 152	890 -- 980	GGGCGGUGACCGGCGGCGUGGGGCGUAGCGGCGCGGGUAGCGAGGCAGGCAACGCUAAGGCCACCGGCAGGGCUCCCGGCG	CCCAUGACUGGCCGGAAUCCCUCUUCGCCGAACGCACCUGGCACAUCGCACGUCCGCUGCCCGAACGCGCGGUGGUCGCCCGGGCGGCCGC	-	GO:0003984//acetolactate synthase activity;GO:0016787//hydrolase activity;GO:0000287//magnesium ion binding;GO:0030976//thiamine pyrophosphate binding	GO:0008152//metabolic process	K03336//3D-(3,5/4)-trihydroxycyclohexane-1,2-dione hydrolase [EC:3.7.1.-]	33.2274	113.289	0.293298	-1.76956	3.6963e-13	2.69333e-12	down
Candidate_219	629.465	0	error	20	2.12255e-99	3.7575e-99	up	ATCC25795GL003522	-22.4108	31 -- 52	847 -- 869	CCGCGUUGCGCCGUAGGUGGGG	GGCGCGGCCACGGUAUCCAUCCC	-	GO:0003984//acetolactate synthase activity;GO:0016787//hydrolase activity;GO:0000287//magnesium ion binding;GO:0030976//thiamine pyrophosphate binding	GO:0008152//metabolic process	K03336//3D-(3,5/4)-trihydroxycyclohexane-1,2-dione hydrolase [EC:3.7.1.-]	33.2274	113.289	0.293298	-1.76956	3.6963e-13	2.69333e-12	down
Candidate_49	2052.1	4838.35	0.424133	-1.23741	3.44672e-274	1.30876e-273	down	ATCC25795GL000864	-21.1259	355 -- 388	106 -- 142	UGGCGACCGCGGCGACGGCGGCGAGGAUGGCGAG	ACCGCUGGCCGGACUGUUGGCCCUCGCCCUCCUGCUC	-	-	-	K02020//molybdate transport system substrate-binding protein	89.917	43.7482	2.05533	1.03937	0.000368539	0.00135167	up
Candidate_90	1717.16	778.585	2.20549	1.1411	3.04396e-74	4.69128e-74	up	ATCC25795GL003521	-21.2199	190 -- 261	5 -- 83	CGGCCGGGCUACCUCUAGGCGUUUACUGUCAGGCUGGUCGAUGGAGGCGGGUGUUACUGGCGCGGCUGGGCC	GUUGUGCCCGAGAUGGACCGGGUGAUGGAGUCGACGACGAUGCCCACCCUGCUGCUCGGCGGUGAUCCGACCGACCCGG	-	GO:0016861//intramolecular oxidoreductase activity, interconverting aldoses and ketoses	GO:0008152//metabolic process	K03337//5-deoxy-glucuronate isomerase [EC:5.3.1.-]	10.2556	60.6161	0.169189	-2.56329	4.85071e-11	3.20758e-10	down
Candidate_164	7532.42	2049.18	3.67582	1.87806	0	0	up	ATCC25795GL003521	-20.2408	425 -- 454	499 -- 528	AUGCACCGCUAGGCCCUGGCCGCGUGGGGG	UAUGUGGUGACCGGGCACGGGCGCAUCGCC	-	GO:0016861//intramolecular oxidoreductase activity, interconverting aldoses and ketoses	GO:0008152//metabolic process	K03337//5-deoxy-glucuronate isomerase [EC:5.3.1.-]	10.2556	60.6161	0.169189	-2.56329	4.85071e-11	3.20758e-10	down
Candidate_101	2699.88	816.107	3.30824	1.72606	1.30856e-220	3.94072e-220	up	ATCC25795GL003520	-23.3999	4 -- 86	319 -- 412	CGUCCGCCCACGCGCCGGGUCGGGUUCCGCCCCUGCACAACCGUCACCGCAGCGCUGACACCACAACUGUCACCGAUGUCCUG	GCUGCGGACCGCGCUGGCCGAUCCCGGCGUCGACGGUGUGCUGGCGACCGCGGACAUCCUCGACGACCUGGUGUUGCUCGGUGCGUUGGAGGAC	-	GO:0003824//catalytic activity	GO:0008152//metabolic process	-	15.4143	94.1628	0.163699	-2.61088	1.31524e-16	1.1225e-15	down
Candidate_113	2915.66	755.43	3.85961	1.94845	2.72527e-282	1.11566e-281	up	ATCC25795GL004141	-20.6737	426 -- 456	31 -- 73	CGGCGGUAGCAGCGCAGCUAGGGCUUGGGGC	GCCGCCGUCGCAAAGCCCACCGCGUCGGUCUGAGCCGGCCCCG	-	-	-	-	47.2064	95.6992	0.493279	-1.01952	4.43166e-06	2.03741e-05	down
Candidate_72	2081.33	4403.95	0.472605	-1.08129	7.29074e-204	2.01071e-203	down	ATCC25795GL002004	-22.7977	242 -- 288	241 -- 289	UGCUGCUGGUGGAUGGACUAGCUCCGCCCGGACGCCCGCCGGCCAGC	GCGGUGACCUCAAGCAGUGGGUCGAGGCGGGCCGGCGGGUCGGCGGUCG	-	-	-	-	828.991	364.261	2.27581	1.18638	2.03363e-34	2.63305e-33	up
Candidate_49	2052.1	4838.35	0.424133	-1.23741	3.44672e-274	1.30876e-273	down	ATCC25795GL000855	-24.07	343 -- 404	531 -- 603	GGCGCUAGCACCAGGAUGGCGACCGCGGCGACGGCGGCGAGGAUGGCGAGCACCCAGGACAG	CCGCGAUCUGUUCACCCUCGCCGCGCUCAAGCACGGACUGGACCGCCGCGACCUGCCGCCGUCGGUGUCCUUC	-	-	-	K09967//hypothetical protein	357.969	56.3047	6.35771	2.66851	4.61273e-50	7.98408e-49	up
Candidate_20	677.008	1841.79	0.367582	-1.44386	7.14812e-132	1.40813e-131	down	ATCC25795GL000853	-21.6184	220 -- 276	649 -- 714	CGUCGCUGACCAGUCGCUCGUCGUCCACGAGCUACGCCACCUGUUGGGCGGCUGGCU	GCAGCGACUGAAGGACGCCGACGAGCAGAACACCAAGCUCGAUCAGAUCUGCAAUCCGCCGACCGA	-	-	-	-	101.21	46.735	2.16562	1.11478	5.4301e-05	0.000223036	up
Candidate_14	4788.24	2171.05	2.20549	1.1411	1.12216e-203	3.06257e-203	up	ATCC25795GL001286	-25.0809	255 -- 274	412 -- 434	GUGGAAGCAGUGGCGGGGCG	CGCCUUCGUCACCACCGCCCCGC	-	GO:0016901//oxidoreductase activity, acting on the CH-OH group of donors, quinone or similar compound as acceptor;GO:0016615//malate dehydrogenase activity	GO:0055114//oxidation-reduction process	K00116//malate dehydrogenase (quinone) [EC:1.1.5.4];K00116//malate dehydrogenase (quinone) [EC:1.1.5.4]	201.873	610.052	0.330911	-1.59548	4.23175e-56	7.96765e-55	down
Candidate_70	24704.8	8372.83	2.95059	1.561	0	0	up	ATCC25795GL001286	-21.4529	52 -- 103	497 -- 554	GCGUGGUUACGCCACCAGCGGCUCAUGGGCGACCGAAAGUGCCAGUGGCGGC	CGCACCGUUGCGGCGUUCGCCGAGAUGCGGUACUCGCAGGAUCCCGCGGUCAUCGCCG	-	GO:0016901//oxidoreductase activity, acting on the CH-OH group of donors, quinone or similar compound as acceptor;GO:0016615//malate dehydrogenase activity	GO:0055114//oxidation-reduction process	K00116//malate dehydrogenase (quinone) [EC:1.1.5.4];K00116//malate dehydrogenase (quinone) [EC:1.1.5.4]	201.873	610.052	0.330911	-1.59548	4.23175e-56	7.96765e-55	down
Candidate_134	884.564	2406.44	0.367582	-1.44386	1.05423e-171	2.44431e-171	down	ATCC25795GL001288	-20.6843	176 -- 189	594 -- 607	ACGAGCCCCACGAG	UGCUCGGGGUGCUC	GO:0016020//membrane	GO:0042626//ATPase activity, coupled to transmembrane movement of substances;GO:0005524//ATP binding	GO:0006810//transport	K09686//antibiotic transport system permease protein	16.1952	4.9357	3.28124	1.71424	0.019586	0.0489948	up
Candidate_20	677.008	1841.79	0.367582	-1.44386	7.14812e-132	1.40813e-131	down	ATCC25795GL001288	-26.2472	141 -- 204	225 -- 304	GGCCCCGCUUACAGAUGCGGCCAAGCCACGGCUAUAGCGCCGCCGGUCGACCCUGAGCCACUAG	CCGCCGUGAUCUGUCUGCUGCUCGGUUCGAUCUUCUCGGAGAAGCUGCCGGUCGGUGGCGUCAGCACGGGCUCGGUGAUC	GO:0016020//membrane	GO:0042626//ATPase activity, coupled to transmembrane movement of substances;GO:0005524//ATP binding	GO:0006810//transport	K09686//antibiotic transport system permease protein	16.1952	4.9357	3.28124	1.71424	0.019586	0.0489948	up
Candidate_75	487.151	1767.05	0.275686	-1.8589	2.70075e-178	6.61304e-178	down	ATCC25795GL002804	-20.0905	190 -- 230	215 -- 257	UCGCUACUUCUUGACGGCCUUCUUCAGCGACGCCAACGCCU	AGCGAUGAGGACGCCGUGAGGAUCGCCCAGCGGAUGUGCGAGA	-	-	-	-	715.876	147.681	4.84745	2.27723	5.80028e-81	1.47488e-79	up
Candidate_131	0	463.951	0	-20	4.53104e-80	7.23862e-80	down	ATCC25795GL001289	-28.5804	65 -- 166	644 -- 747	CGGUGCCCACUGUUAGGCGCAAGGCCUCCCUUGUCGCCAGUUGCGAGCUCGCGGCUGCCACGUGUCGCAAGGCCAUCGCCGCCCAUGCGGGCGGCGCCACCU	GCCGACGGGACGACGAUCCUGAUGACGACGCACUACCUGGAGGAGGCGGCGGCGCUCGCCGACAGGGUUGCGGUGGUGGCGGCGGGGACCGUUGUGGCGGUGGA	-	GO:0005524//ATP binding;GO:0016887//ATPase activity	GO:0006200//ATP catabolic process	K09687//antibiotic transport system ATP-binding protein	47.2593	20.7765	2.27465	1.18564	0.0035121	0.0107144	up
Candidate_234	806.078	4873.16	0.165412	-2.59587	0	0	down	ATCC25795GL003508	-20.9904	135 -- 184	1388 -- 1437	CGCCUGGGUGAACACCGGGAGUUGCUCGCGUUCCAGCCACAGCGUCGGCG	GCCGACCUGCUGCAGGCCCUCUACGGGCGCAACGGUGAAUCGCCGGUCGC	-	GO:0047553//2-oxoglutarate synthase activity	GO:0055114//oxidation-reduction process	K00174//2-oxoglutarate ferredoxin oxidoreductase subunit alpha [EC:1.2.7.3]	1050.31	310.143	3.38655	1.75981	4.70468e-82	1.2025e-80	up
Candidate_129	2147.82	7790.83	0.275686	-1.8589	0	0	down	ATCC25795GL003508	-21.5395	267 -- 300	283 -- 317	GGCCGCCCCCACACGAUCCCGCACCCGCACCCAG	CCGGCCGGGGUGUGAAAGGCAGGAAGUCGUGGGUC	-	GO:0047553//2-oxoglutarate synthase activity	GO:0055114//oxidation-reduction process	K00174//2-oxoglutarate ferredoxin oxidoreductase subunit alpha [EC:1.2.7.3]	1050.31	310.143	3.38655	1.75981	4.70468e-82	1.2025e-80	up
Candidate_122	19607.8	2309.21	8.49114	3.08596	0	0	up	ATCC25795GL004119	-21.0237	398 -- 438	374 -- 415	CUGAGGUAGGGCAAGCGGCUCGUGGCGUGGUUUGAGCGGCG	GACCCACUCCGCGCCGACCGACCUGCCCACCGAGUUCGCCGC	-	GO:0003700//sequence-specific DNA binding transcription factor activity;GO:0000166//nucleotide binding	GO:0006355//regulation of transcription, DNA-dependent	K11923//MerR family transcriptional regulator, copper efflux regulator;K08365//MerR family transcriptional regulator, mercuric resistance operon regulatory protein;K13638//MerR family transcriptional regulator, Zn(II)-responsive regulator of zntA	12.4293	29.0249	0.428229	-1.22355	0.00402776	0.0121597	down
Candidate_249	6771.94	1116.54	6.0651	2.60053	0	0	up	ATCC25795GL004119	-20.3179	241 -- 291	363 -- 421	CGGCUCCUGCGUGACGCGCGGCCCGACCACUGGCUCCACCACGGCGUGCUG	GCCGAGAUCCUGACCCACUCCGCGCCGACCGACCUGCCCACCGAGUUCGCCGCACCGAC	-	GO:0003700//sequence-specific DNA binding transcription factor activity;GO:0000166//nucleotide binding	GO:0006355//regulation of transcription, DNA-dependent	K11923//MerR family transcriptional regulator, copper efflux regulator;K08365//MerR family transcriptional regulator, mercuric resistance operon regulatory protein;K13638//MerR family transcriptional regulator, Zn(II)-responsive regulator of zntA	12.4293	29.0249	0.428229	-1.22355	0.00402776	0.0121597	down
Candidate_90	1717.16	778.585	2.20549	1.1411	3.04396e-74	4.69128e-74	up	ATCC25795GL004119	-25.888	193 -- 232	719 -- 768	CAGGCUGGUCGAUGGAGGCGGGUGUUACUGGCGCGGCUGG	GUCCGAUCUGUACAACCCCGCCCAGCUCGAUGUGCUGCGCCGCGCCGACC	-	GO:0003700//sequence-specific DNA binding transcription factor activity;GO:0000166//nucleotide binding	GO:0006355//regulation of transcription, DNA-dependent	K11923//MerR family transcriptional regulator, copper efflux regulator;K08365//MerR family transcriptional regulator, mercuric resistance operon regulatory protein;K13638//MerR family transcriptional regulator, Zn(II)-responsive regulator of zntA	12.4293	29.0249	0.428229	-1.22355	0.00402776	0.0121597	down
Candidate_79	268.05	1944.6	0.137843	-2.8589	0	0	down	ATCC25795GL000847	-21.3705	254 -- 307	727 -- 780	GCGCGGCCGUAGCCCUGAGCAGCCUGAGCCAGAGUGGGACCGUAACUAGGAGUG	CGACGCUGGUCAUCGGGAGCACGCAGGACCGGUUGCUGCCCAUCAACGCCUCAC	-	GO:0016740//transferase activity	-	K00435//peroxiredoxin [EC:1.11.1.-];K00433//chloride peroxidase [EC:1.11.1.10];K01253//microsomal epoxide hydrolase [EC:3.3.2.9]	21.5322	6.76109	3.18473	1.67117	0.00833322	0.0232116	up
Candidate_197	1892.65	171.631	11.0275	3.46303	0	0	up	ATCC25795GL003516	-31.0213	176 -- 226	188 -- 241	GACUGGCGGCGUCACCCACAGCCAUAGCCACGCGACCCGUAGAAGUAGAGG	CUGAUCCGUCCGGAGAUGGGUGCCGGCAUCGGCGCGAUCGGCAUCUUCAUCGCC	GO:0016020//membrane	GO:0005215//transporter activity	GO:0006810//transport	K02057//simple sugar transport system permease protein	59.4932	504.901	0.117831	-3.0852	3.01911e-95	8.8126e-94	down
Candidate_179	2783.72	631.089	4.41098	2.1411	1.33104e-305	5.71694e-305	up	ATCC25795GL003516	-20.8326	8 -- 65	421 -- 482	GUUGUACCUGGCGUUGGAGAUGACACCCAGUGCGCCACCGUCGAAUCGCACCACCACC	CAACCUGCACCUCAACCUCUGGGUCGGGGCCGCGCUGGCCUUGGUGCUGUCUUUGGUGGUGG	GO:0016020//membrane	GO:0005215//transporter activity	GO:0006810//transport	K02057//simple sugar transport system permease protein	59.4932	504.901	0.117831	-3.0852	3.01911e-95	8.8126e-94	down
Candidate_98	2114.05	0	error	20	1.57038e-246	5.27486e-246	up	ATCC25795GL003516	-21.201	3 -- 21	223 -- 244	CUAGCCGUAGAAGAGGAAG	GAUCGGCAUCUUCAUCGCCUUC	GO:0016020//membrane	GO:0005215//transporter activity	GO:0006810//transport	K02057//simple sugar transport system permease protein	59.4932	504.901	0.117831	-3.0852	3.01911e-95	8.8126e-94	down
Candidate_202	4638.8	647.168	7.16784	2.84154	0	0	up	ATCC25795GL003516	-21.1353	118 -- 151	686 -- 722	CCGUAGGCCAGCACGGCACCACCGUCCACGGAGU	GGCAUCCGGGUCACCGUGCUGUGGUGGCUGGUCUUCA	GO:0016020//membrane	GO:0005215//transporter activity	GO:0006810//transport	K02057//simple sugar transport system permease protein	59.4932	504.901	0.117831	-3.0852	3.01911e-95	8.8126e-94	down
Candidate_197	1892.65	171.631	11.0275	3.46303	0	0	up	ATCC25795GL003515	-20.5198	170 -- 234	642 -- 718	ACGGCUAGGACUGGCGGCGUCACCCACAGCCAUAGCCACGCGACCCGUAGAAGUAGAGGCGCCGG	UGCUGAUCCUGGACGAACCGACCGCGGCGCUGGGUGUGAAACAGUCCGGUGUGGUGCUGAAAUACAUCACCGCGGCC	-	GO:0005524//ATP binding;GO:0015407//monosaccharide-transporting ATPase activity	GO:0006200//ATP catabolic process;GO:0008643//carbohydrate transport	K02056//simple sugar transport system ATP-binding protein [EC:3.6.3.17]	74.7717	412.52	0.181256	-2.4639	2.18461e-63	4.56639e-62	down
Candidate_215	3252.91	1311.04	2.48118	1.31102	2.24539e-174	5.29994e-174	up	ATCC25795GL003515	-20.9243	270 -- 309	487 -- 527	CGGCAGGCCUGCGUAGGUCGGCACGGCGGUGGUAUCCGGC	GUCGCUGGACGCCAACGCCAUGCGCGCCACCACGCUGGCCG	-	GO:0005524//ATP binding;GO:0015407//monosaccharide-transporting ATPase activity	GO:0006200//ATP catabolic process;GO:0008643//carbohydrate transport	K02056//simple sugar transport system ATP-binding protein [EC:3.6.3.17]	74.7717	412.52	0.181256	-2.4639	2.18461e-63	4.56639e-62	down
Candidate_23	4734.29	2146.59	2.20549	1.1411	2.10993e-201	5.64084e-201	up	ATCC25795GL001298	-27.6512	118 -- 233	235 -- 360	GCCGCACUCCUCCAGCGCUACCGCCGUCCCCACUCGCAGUGGACCAUGUGGACCGACCUCGUCCCGGCGCUCUAGUUGGGGAGCGCGGUCCAAGAGCUGCGGUAGUCGCGCCGCGA	CGGUCGUGUCGAGGUGUUCAACGUGAUCGGCGCAGGUGGCACCGUCGCGAUGGCGCGCUUGAUGAACGAGCGGGGCAACGGCGACCUCAUGAUGAUGAUGGGCCUCGGCGUGGUCGGUGCGGUGUU	GO:0030288//outer membrane-bounded periplasmic space	-	-	K07795//putative tricarboxylic transport membrane protein	5867.59	32183.1	0.182319	-2.45546	0	0	down
Candidate_52	15736.6	6564.39	2.39727	1.26139	0	0	up	ATCC25795GL001296	-20.2567	169 -- 192	898 -- 923	CGGGUGGCUACCACGCCUUGGGCU	GCCCGCUGGUGGUGCGGAGCUGCCGA	-	-	-	K07793//putative tricarboxylic transport membrane protein	6350.87	16825.2	0.377462	-1.4056	0	0	down
Candidate_113	2915.66	755.43	3.85961	1.94845	2.72527e-282	1.11566e-281	up	ATCC25795GL001296	-20.4378	382 -- 407	549 -- 574	AGUGCAACAAGCGGUGGCAGCGGCAG	UCAUGUUGUUCGCCCUCGUCGCGGUC	-	-	-	K07793//putative tricarboxylic transport membrane protein	6350.87	16825.2	0.377462	-1.4056	0	0	down
Candidate_114	2884.32	1207.19	2.38928	1.25658	1.2957e-144	2.69423e-144	up	ATCC25795GL001296	-20.0077	464 -- 496	1099 -- 1140	CUGGCGGGCGCCGUAGUGGCAGCUGGGGUGCGA	GACCGCCUUUGUCUCCUACGGUAUCCAGCCCGGUCCCACGCU	-	-	-	K07793//putative tricarboxylic transport membrane protein	6350.87	16825.2	0.377462	-1.4056	0	0	down
Candidate_197	1892.65	171.631	11.0275	3.46303	0	0	up	ATCC25795GL001296	-22.3639	97 -- 151	1327 -- 1381	CGGCGUGACAGCGACCGCGACUACGAGCCCGACAGGACGCCGUAGCUGAUGCGCA	GCCGCUGGAUCUGUUGCUGCUGCUGAUCUUCGGGUUGAUGGGCUUGAUGAUGCGU	-	-	-	K07793//putative tricarboxylic transport membrane protein	6350.87	16825.2	0.377462	-1.4056	0	0	down
Candidate_100	1195.14	0	error	20	1.5552e-161	3.45306e-161	up	ATCC25795GL001296	-24.8966	25 -- 41	1541 -- 1557	GACGACCGAGGCGAUCA	CUGCUGGCUCCGCUGGU	-	-	-	K07793//putative tricarboxylic transport membrane protein	6350.87	16825.2	0.377462	-1.4056	0	0	down
Candidate_65	9043.98	3417.22	2.64659	1.40413	0	0	up	ATCC25795GL001296	-21.6287	157 -- 206	536 -- 587	AGCGCAGACCCUUCGACAACAAGCCGGCUGCGGUGCCCAGGUCGGCGACC	UCGUAUCUGGCGAUCAUGUUGUUCGCCCUCGUCGCGGUCACAGCGGUGCUGG	-	-	-	K07793//putative tricarboxylic transport membrane protein	6350.87	16825.2	0.377462	-1.4056	0	0	down
Candidate_148	1270.83	576.212	2.20549	1.1411	2.04103e-55	2.93819e-55	up	ATCC25795GL001296	-21.3216	285 -- 301	810 -- 826	CCGCCGGGACCUGCCUG	GGCGGCCCUGGAUGGGC	-	-	-	K07793//putative tricarboxylic transport membrane protein	6350.87	16825.2	0.377462	-1.4056	0	0	down
Candidate_200	4848.09	1221.22	3.96988	1.9891	0	0	up	ATCC25795GL003519	-26.7897	1 -- 43	358 -- 400	CGCAACAGGAAGGUGGGCAUGUUGAAGAGGUCGUCGAAGAGGC	GCGAAAUCUUCCCGCCCGACAAUUUCCCGCUCUACUUCUACCG	-	GO:0047590;GO:0004747//ribokinase activity	GO:0016310//phosphorylation;GO:0006014//D-ribose metabolic process	K03338//5-dehydro-2-deoxygluconokinase [EC:2.7.1.92]	35.2762	96.0599	0.367231	-1.44524	4.509e-09	2.62918e-08	down
Candidate_253	821.845	1738.97	0.472605	-1.08129	1.22642e-81	1.97131e-81	down	ATCC25795GL003514	-20.0442	337 -- 349	451 -- 463	AGCUCGACGACCC	UCGAGCUGCUGGG	-	-	-	-	3152.26	979.185	3.21927	1.68674	3.82395e-227	2.73385e-225	up
Candidate_49	2052.1	4838.35	0.424133	-1.23741	3.44672e-274	1.30876e-273	down	ATCC25795GL001264	-21.3195	340 -- 409	344 -- 417	GGGCAGGCGCUAGCACCAGGAUGGCGACCGCGGCGACGGCGGCGAGGAUGGCGAGCACCCAGGACAGCGG	CCCACCGCGUUCGUGGAUCUGCGCUAUCUGGCUGUCGCCGUCCUGAGCGCGCUGGUGGUCUUCGUGUGGUCGCC	-	-	-	-	11.4515	1.65534	6.91794	2.79034	0.00633529	0.0182121	up
Candidate_235	4954.36	1036.79	4.77856	2.25658	0	0	up	ATCC25795GL001265	-21.0001	447 -- 483	1741 -- 1783	CGAUGGUCCUCCGUGCAGCUCGGCCGCUUCUGGCUCU	GCUGCCGAGGAGGACACCACGACGUCGGUGAAGGAAUCCGAGA	-	GO:0003824//catalytic activity	-	-	921.042	3851.9	0.239114	-2.06423	0	0	down
Candidate_101	2699.88	816.107	3.30824	1.72606	1.30856e-220	3.94072e-220	up	ATCC25795GL001265	-20.8391	74 -- 87	1511 -- 1524	ACGUCCGCCCACGC	UGCAGGCGGGUGCG	-	GO:0003824//catalytic activity	-	-	921.042	3851.9	0.239114	-2.06423	0	0	down
Candidate_200	4848.09	1221.22	3.96988	1.9891	0	0	up	ATCC25795GL001265	-49.8567	17 -- 152	699 -- 834	CUAGCAGCCGCCACAGGAGCCGCGCCCCGAGUCGAAGCCCUGCACCUGGUAGUUAGGCCAGCUGAUGGAGUGGGUCUACAUACGGUUACCGCGUGCGCCGAUGAAGCUGCGCAACAGGAAGGUGGGCAUGUUGAAG	GGUCAUCGGCGGUGUCAUCGGCGCAGGUAAGACCUGGCCCGGGCUGACGCUGAACCCGAUCGACUUCGUCAAGGGCAUGUACGACGCCGGCGCGCACGGUUUCUUCGAUGCGCUGUCAUUCCACCCGUACAACUUC	-	GO:0003824//catalytic activity	-	-	921.042	3851.9	0.239114	-2.06423	0	0	down
Candidate_122	19607.8	2309.21	8.49114	3.08596	0	0	up	ATCC25795GL001266	-29.0379	395 -- 435	805 -- 852	AGGUAGGGCAAGCGGCUCGUGGCGUGGUUUGAGCGGCGCUG	UCCAUCCUGUUCGCCGACAUCGCCGGAUACACCCAGCGCGCCAGCGAC	-	GO:0016849//phosphorus-oxygen lyase activity	GO:0009190//cyclic nucleotide biosynthetic process	K01768//adenylate cyclase [EC:4.6.1.1];K01769//guanylate cyclase, other [EC:4.6.1.2]	98.4507	199.695	0.493005	-1.02033	3.25794e-11	2.1777e-10	down
Candidate_3	2856.67	575.668	4.96235	2.31102	0	0	up	ATCC25795GL001266	-26.6713	163 -- 214	836 -- 897	GGGCGCGGGCGGUGGCUGCGCCUGCGGCGGCGCCACAACGCGCGGACGUGGG	CCCAGCGCGCCAGCGACACCGACCCCGCCGACCUGGUGUUGUUCCUCAACCGCCUGUACACC	-	GO:0016849//phosphorus-oxygen lyase activity	GO:0009190//cyclic nucleotide biosynthetic process	K01768//adenylate cyclase [EC:4.6.1.1];K01769//guanylate cyclase, other [EC:4.6.1.2]	98.4507	199.695	0.493005	-1.02033	3.25794e-11	2.1777e-10	down
Candidate_116	3743.15	905.17	4.13529	2.04799	0	0	up	ATCC25795GL001266	-25.4543	115 -- 179	1008 -- 1072	CGACCGCGACGAUGACCGCGACGCCGGCCGCGAGCAGACCGACGAACAGCCACGUGCCUCGGCGC	GCUGGCGUGCCUGGCGCUGGACAUGGCCCAUGCGGUCGACGGGCUGCGCGACGCGCGGGGCCGCG	-	GO:0016849//phosphorus-oxygen lyase activity	GO:0009190//cyclic nucleotide biosynthetic process	K01768//adenylate cyclase [EC:4.6.1.1];K01769//guanylate cyclase, other [EC:4.6.1.2]	98.4507	199.695	0.493005	-1.02033	3.25794e-11	2.1777e-10	down
Candidate_7	1994.86	602.999	3.30824	1.72606	1.60926e-163	3.66632e-163	up	ATCC25795GL001266	-23.3508	49 -- 110	315 -- 380	GGACCGGCGGCGGCGUGACGACGACAACGGCCGCCGUGACCUCUGGUCCUGGCAGUAGCGCG	CCUGGCCAUUCCGCUGUUGUACCGCUGCGGCUCACUGGCGGCGCUGGCGGCUUUCGUCAUCGUCGC	-	GO:0016849//phosphorus-oxygen lyase activity	GO:0009190//cyclic nucleotide biosynthetic process	K01768//adenylate cyclase [EC:4.6.1.1];K01769//guanylate cyclase, other [EC:4.6.1.2]	98.4507	199.695	0.493005	-1.02033	3.25794e-11	2.1777e-10	down
Candidate_134	884.564	2406.44	0.367582	-1.44386	1.05423e-171	2.44431e-171	down	ATCC25795GL002048	-22.522	197 -- 233	1039 -- 1078	CGGCCCCCACCUCAAGUGGCCGCUGCGGCCCCGCGAC	GCCGGGUAUGGAGAAGGGCCGCCGCGCCGGGGAACUGCUG	GO:0005622//intracellular	GO:0003700//sequence-specific DNA binding transcription factor activity;GO:0003677//DNA binding	GO:0006355//regulation of transcription, DNA-dependent	K01775//alanine racemase [EC:5.1.1.1];K02529//LacI family transcriptional regulator	38.2495	15.0198	2.5466	1.34857	0.00323958	0.00994452	up
Candidate_181	2667.73	1209.59	2.20549	1.1411	2.60889e-114	4.88235e-114	up	ATCC25795GL002044	-21.0675	121 -- 205	467 -- 554	CCACCUAGCCGACAACCUGACGCAGCUCUUCCACUACCGCGUUACUCGCCGGCCCUCAAGGCCCACGGGCUGGAACCACUUCCCA	GGUGACGGUGGUGGACGCCUCGACCUUCCUCACCGAGGUGGUGCGCGGUGAGGGGCUGGCCGAGCGUGACCUGGCCGCGGGAGAGGGU	-	-	-	K02234//cobalamin biosynthesis protein CobW	181.693	409.502	0.443692	-1.17237	1.0088e-25	1.09371e-24	down
Candidate_14	4788.24	2171.05	2.20549	1.1411	1.12216e-203	3.06257e-203	up	ATCC25795GL002044	-25.7703	188 -- 258	463 -- 544	GGCGACGACUCCCACCCAGAAAGGAGCUGGAAGGAGGACGACUACUACGACCGGUACGCGCUCGACUGGCG	CCCUGGUGACGGUGGUGGACGCCUCGACCUUCCUCACCGAGGUGGUGCGCGGUGAGGGGCUGGCCGAGCGUGACCUGGCCGC	-	-	-	K02234//cobalamin biosynthesis protein CobW	181.693	409.502	0.443692	-1.17237	1.0088e-25	1.09371e-24	down
Candidate_131	0	463.951	0	-20	4.53104e-80	7.23862e-80	down	ATCC25795GL001278	-20.85	35 -- 70	463 -- 500	CCACCUGCGCUGGCCGGCUUCGGCGGCGCCAGCCUG	GGUGGACGAACUGGCCGAUGUGCUGGUGCGGUCGGUAC	-	-	-	K16012//ATP-binding cassette, subfamily C, bacterial CydC	48	13.6648	3.51268	1.81257	2.73307e-05	0.000115233	up
Candidate_49	2052.1	4838.35	0.424133	-1.23741	3.44672e-274	1.30876e-273	down	ATCC25795GL001278	-20.1424	345 -- 385	379 -- 421	CGACCGCGGCGACGGCGGCGAGGAUGGCGAGCACCCAGGAC	GCUGUACCGCCGCCUGGUCGCCGCCCCGCCGGAGUCGGUCCUG	-	-	-	K16012//ATP-binding cassette, subfamily C, bacterial CydC	48	13.6648	3.51268	1.81257	2.73307e-05	0.000115233	up
Candidate_32	479.849	1740.56	0.275686	-1.8589	1.18589e-175	2.82458e-175	down	ATCC25795GL001278	-21.1752	436 -- 463	409 -- 436	CCGAAGUCAACGCGCCUCCGGCCGCCAG	GGAGUCGGUCCUGCGGAUGGCCGGCGGC	-	-	-	K16012//ATP-binding cassette, subfamily C, bacterial CydC	48	13.6648	3.51268	1.81257	2.73307e-05	0.000115233	up
Candidate_75	487.151	1767.05	0.275686	-1.8589	2.70075e-178	6.61304e-178	down	ATCC25795GL001278	-21.1094	102 -- 216	406 -- 524	CGGCCUUCUUCAGCGACGCCAACGCCUCGUCGAUACCGGCCUCGGCCUCCAGGGCCACCUCGACCUCCUUCUGAUACAGCACGCCGUAGGUGAACGUGUCCUCGCCGGCGGCAUG	GCCGGAGUCGGUCCUGCGGAUGGCCGGCGGCGAGCUGGUGGCCAGAGUCGGCAACUCGGUGGACGAACUGGCCGAUGUGCUGGUGCGGUCGGUACUACCGGCGUGCGUGGCCGCCGUGC	-	-	-	K16012//ATP-binding cassette, subfamily C, bacterial CydC	48	13.6648	3.51268	1.81257	2.73307e-05	0.000115233	up
Candidate_131	0	463.951	0	-20	4.53104e-80	7.23862e-80	down	ATCC25795GL001276	-23.0953	159 -- 201	339 -- 388	CUGUUCCGUUGUCGCUGCUAGCCGCUGUAGCGGCCCGGUGCCC	GGCGGGGCAAGGUCGACGAUCCGCACUGGCGACGCUGGGCCGAUAUCGGG	-	-	GO:0040007//growth	K00426//cytochrome d ubiquinol oxidase subunit II [EC:1.10.3.-]	1174.8	391.984	2.99706	1.58355	8.54486e-78	2.07644e-76	up
Candidate_129	2147.82	7790.83	0.275686	-1.8589	0	0	down	ATCC25795GL001277	-20.5461	255 -- 295	877 -- 919	CCCCCACACGAUCCCGCACCCGCACCCAGAACCGGGCCUAC	GGGGGUGGCGCUGGUGGCGGUCAAUGUGGGGCUGCGCCUGGUG	GO:0005886//plasma membrane	GO:0017111//nucleoside-triphosphatase activity	-	K16013//ATP-binding cassette, subfamily C, bacterial CydD	162.1	48.9537	3.3113	1.7274	1.09399e-13	8.22659e-13	up
Candidate_248	0	1042.11	0	-20	2.94827e-148	6.38386e-148	down	ATCC25795GL001277	-20.8888	14 -- 31	951 -- 969	GGCGCACGACGACCGGGG	CCGCGCUGCUGCUGGCCCC	GO:0005886//plasma membrane	GO:0017111//nucleoside-triphosphatase activity	-	K16013//ATP-binding cassette, subfamily C, bacterial CydD	162.1	48.9537	3.3113	1.7274	1.09399e-13	8.22659e-13	up
Candidate_203	495.774	2247.91	0.220549	-2.18083	5.2444e-276	2.0508e-275	down	ATCC25795GL002813	-21.622	178 -- 199	51 -- 73	CCCGAGCCCGCUCCCGGAUCGA	GGGUUCGGGCAAGGCGUUUAGUU	-	-	-	-	532.923	229.678	2.3203	1.21431	1.27623e-23	1.33101e-22	up
Candidate_138	211.405	1533.67	0.137843	-2.8589	2.22181e-253	7.6594e-253	down	ATCC25795GL001275	-22.9423	400 -- 419	382 -- 401	UGACCUCUACCUCCCCGACC	GCUGGCGAUGGAGGGGCUGG	GO:0005618//cell wall;GO:0016020//membrane	GO:0016491//oxidoreductase activity	GO:0055114//oxidation-reduction process	K00425//cytochrome d ubiquinol oxidase subunit I [EC:1.10.3.-]	4866.62	1195.02	4.0724	2.02588	0	0	up
Candidate_137	636.618	2309.21	0.275686	-1.8589	2.20388e-232	6.95682e-232	down	ATCC25795GL002052	-21.3141	50 -- 76	1248 -- 1277	UGCGCGGGGCCGGCGCCUACCACUAGC	ACGCGACCCCGGCCGAACAGUUGGUGAUCG	-	GO:0016627//oxidoreductase activity, acting on the CH-CH group of donors	GO:0008152//metabolic process	K00257//[EC:1.3.99.-]	242.921	28.3745	8.56122	3.09782	2.47378e-40	3.74329e-39	up
Candidate_206	3871.47	9499.69	0.407536	-1.295	0	0	down	ATCC25795GL002052	-20.2739	301 -- 323	2019 -- 2042	UCCCGAGCUGCCUCCGCCGCACC	AGGGGUUGGCGGAGGCGGCGAUGG	-	GO:0016627//oxidoreductase activity, acting on the CH-CH group of donors	GO:0008152//metabolic process	K00257//[EC:1.3.99.-]	242.921	28.3745	8.56122	3.09782	2.47378e-40	3.74329e-39	up
Candidate_49	2052.1	4838.35	0.424133	-1.23741	3.44672e-274	1.30876e-273	down	ATCC25795GL004195	-20.9034	360 -- 394	143 -- 181	CCAGGAUGGCGACCGCGGCGACGGCGGCGAGGAUG	GGUCCCGCCGCCACCGCGAAGGCCGCCGCCGAUUCCUGC	GO:0005576//extracellular region	GO:0050525//cutinase activity	GO:0008152//metabolic process	K08095//cutinase [EC:3.1.1.74]	421.404	19.6183	21.4801	4.42493	5.05898e-90	1.42605e-88	up
Candidate_188	0	1551.23	0	-20	2.11719e-199	5.60306e-199	down	ATCC25795GL004195	-23.5108	60 -- 100	506 -- 562	GGCUACUGGCGGACUAGCGACAGGCCCGGCUGCCGUGGGGG	CCGAUGCCCGCCGAUGUCGCCUCGCAUGUGUCCGCGGUCGUGCUGUUCGGCACCCCC	GO:0005576//extracellular region	GO:0050525//cutinase activity	GO:0008152//metabolic process	K08095//cutinase [EC:3.1.1.74]	421.404	19.6183	21.4801	4.42493	5.05898e-90	1.42605e-88	up
Candidate_106	833.047	2266.29	0.367582	-1.44386	8.11015e-162	1.81612e-161	down	ATCC25795GL002050	-21.5153	157 -- 193	609 -- 648	CUUCCCCAACCGCUACGCGUAAAACCACUCGCCCCGG	GAAGGCGUUCCGGCGGAUGCUCAGGGGUGAUAUCGGGGUC	-	-	-	K01087//trehalose 6-phosphate phosphatase [EC:3.1.3.12]	51.5229	10.7366	4.79881	2.26268	3.57795e-07	1.83092e-06	up
Candidate_131	0	463.951	0	-20	4.53104e-80	7.23862e-80	down	ATCC25795GL004198	-24.8109	151 -- 211	923 -- 985	CGGCUCCUGUCUGUUCCGUUGUCGCUGCUAGCCGCUGUAGCGGCCCGGUGCCCACUGUUAG	GCCGAGGUGGGAUCGCUGCUGCGGGCGGCGAUCGGUGAGGUGGGGCCGCCCGGGGUGACGGUC	-	-	-	K02488//two-component system, cell cycle response regulator;K03320//ammonium transporter, Amt family	41.301	5.2686	7.83908	2.97068	8.11669e-08	4.32394e-07	up
Candidate_31	189.265	1029.78	0.183791	-2.44386	3.07506e-145	6.44534e-145	down	ATCC25795GL001249	-20.1924	544 -- 592	76 -- 130	CGAGAAGGAGCCUGGCAGGGCGUGAGGCCACCACCACGGGGGCCUGUGG	GCUGUUUCUGAUGGUCCCGAUAUUCGCCGCCGGUCUGGUGGUGGCGCCGGGCGCC	-	-	-	-	28.3799	9.93203	2.85741	1.51471	0.0051461	0.0151466	up
Candidate_203	495.774	2247.91	0.220549	-2.18083	5.2444e-276	2.0508e-275	down	ATCC25795GL000887	-20.2532	70 -- 102	2851 -- 2884	CAGCUCCGCCAUCUCCUCGGCCGUGCCCCACCG	GUCGAGGCGUGGUCGAGGGCACCGUGCGGGUGGC	-	GO:0008986//pyruvate, water dikinase activity;GO:0005524//ATP binding	GO:0016310//phosphorylation	K01007//pyruvate, water dikinase [EC:2.7.9.2]	42.2869	3.71197	11.392	3.50995	4.1059e-09	2.39981e-08	up
Candidate_49	2052.1	4838.35	0.424133	-1.23741	3.44672e-274	1.30876e-273	down	ATCC25795GL002014	-20.1115	351 -- 459	766 -- 875	CGCCGCGGUGGGCGAGGCGGCCAGCAACCAGCGGUCGAUGCGCGCAUCGAGGGCAGGCGCUAGCACCAGGAUGGCGACCGCGGCGACGGCGGCGAGGAUGGCGAGCACC	GCGCGCCAGCACCACACCGGUGACCCGCGCCCAGCUCGACGUCGUGUGGCUCACCGAUACCGCCCAGCGUGACCGGGCGCUGGAUUCGCUGCUGACCGACGGUCUCGUGG	-	GO:0005488//binding;GO:0016787//hydrolase activity	GO:0006281//DNA repair	K03575//A/G-specific adenine glycosylase [EC:3.2.2.-]	10.9438	2.02137	5.41404	2.43671	0.0138441	0.036249	up
Candidate_253	821.845	1738.97	0.472605	-1.08129	1.22642e-81	1.97131e-81	down	ATCC25795GL002014	-21.8156	3 -- 94	849 -- 941	UAAGCGGCGUUUCUGGUGGCCAGCACCACCGCGGCGACGACUGCCGCGGUGAGCGAACCGGUCAGCACCCCUACCUUGACGAACUCUUCGCG	AUUCGCUGCUGACCGACGGUCUCGUGGAGCAGACCGCUGCGGGGCUGUUCGCGCUGGCCGGCGAAGGCGACGAUGGGAGCGAGGGACGAGCGC	-	GO:0005488//binding;GO:0016787//hydrolase activity	GO:0006281//DNA repair	K03575//A/G-specific adenine glycosylase [EC:3.2.2.-]	10.9438	2.02137	5.41404	2.43671	0.0138441	0.036249	up
Candidate_106	833.047	2266.29	0.367582	-1.44386	8.11015e-162	1.81612e-161	down	ATCC25795GL002014	-20.8373	154 -- 200	892 -- 939	CGACAAGCUUCCCCAACCGCUACGCGUAAAACCACUCGCCCCGGCCG	GCUGUUCGCGCUGGCCGGCGAAGGCGACGAUGGGAGCGAGGGACGAGC	-	GO:0005488//binding;GO:0016787//hydrolase activity	GO:0006281//DNA repair	K03575//A/G-specific adenine glycosylase [EC:3.2.2.-]	10.9438	2.02137	5.41404	2.43671	0.0138441	0.036249	up
Candidate_232	4001.6	8709.03	0.459477	-1.12194	0	0	down	ATCC25795GL000888	-23.2002	202 -- 280	1563 -- 1642	CAGCUUGCGUGCACCGACCUGGCUAAGCACCGCACGGAUGGCCGAGUCGCAGCGUGGCAGGAGCUGCACCCGACGCCCU	GUCGAGCGCGCGGGCCUGGAGUUCCUGGUGGAGUGCCCACCGCUGGGUGAACCGGUGUACCUCGAUCGGGACAUGUGGGA	-	GO:0004871//signal transducer activity;GO:0016301//kinase activity	GO:0016310//phosphorylation;GO:0007165//signal transduction	K00936//[EC:2.7.3.-];K01768//adenylate cyclase [EC:4.6.1.1]	842.081	348.877	2.41369	1.27124	2.54206e-39	3.76576e-38	up
Candidate_188	0	1551.23	0	-20	2.11719e-199	5.60306e-199	down	ATCC25795GL000888	-20.1487	34 -- 78	3935 -- 3979	GGCCCGGCUGCCGUGGGGGUAGGCGGUACUCACCAUGAGGCUACU	CCGACUGCUGGCCGGCAUGACCCCACCGCAGGGCUACUCCGAUGA	-	GO:0004871//signal transducer activity;GO:0016301//kinase activity	GO:0016310//phosphorylation;GO:0007165//signal transduction	K00936//[EC:2.7.3.-];K01768//adenylate cyclase [EC:4.6.1.1]	842.081	348.877	2.41369	1.27124	2.54206e-39	3.76576e-38	up
Candidate_107	0	3339.14	0	-20	0	0	down	ATCC25795GL000888	-20.7666	43 -- 156	3732 -- 3852	CGCCGUAGCGCAACGAGGCCAGCACGGCGGCCAGCGUCUCGCCGCCGACGCAGUCGACCGCGGCGGUCCAUCGCUCCUUCUGCAAUGGCCGUGCCGGAUCGCCGAGAGCCGCGC	GCGGCACGCGGUGUCCCGGUGGGGAUCCGGCCAGGCCGAAAUCGCGCGGUCGCGCUGCUGACGCUGCCGGCGCGAGCGACGUUGCUGAUCUACACCGACGGUCUCGUGGAACGUCGGCGCG	-	GO:0004871//signal transducer activity;GO:0016301//kinase activity	GO:0016310//phosphorylation;GO:0007165//signal transduction	K00936//[EC:2.7.3.-];K01768//adenylate cyclase [EC:4.6.1.1]	842.081	348.877	2.41369	1.27124	2.54206e-39	3.76576e-38	up
Candidate_131	0	463.951	0	-20	4.53104e-80	7.23862e-80	down	ATCC25795GL004158	-24.2039	175 -- 208	124 -- 164	CUCCUGUCUGUUCCGUUGUCGCUGCUAGCCGCUG	GAGGACACGAUGAGGCGUACAGCGGCGGCAAUACUGGCGGC	-	-	-	-	2289.18	560.898	4.08127	2.02902	1.31861e-217	8.91052e-216	up
Candidate_105	0	4980.66	0	-20	0	0	down	ATCC25795GL004158	-26.0848	89 -- 164	61 -- 146	CUGUCACGCCUACCACGACCAGCUUCCCCUCUUCCCGCUGCCGCGCUGGCAGCUAGUGCUGCAUAAGCUGCAGUCG	GACAGUGCGGGGUACAAAGCGCGGCGACGAAGAGAAUGGGGCGUGAGUCGGCGCCAUGACAAGGAGGACACGAUGAGGCGUACAGC	-	-	-	-	2289.18	560.898	4.08127	2.02902	1.31861e-217	8.91052e-216	up
Candidate_129	2147.82	7790.83	0.275686	-1.8589	0	0	down	ATCC25795GL000885	-21.7002	267 -- 298	544 -- 578	CCGCCCCCACACGAUCCCGCACCCGCACCCAG	GGGGGGAGUCUGCUGUGGGCGACACCGGCGUGGUC	-	-	-	K02488//two-component system, cell cycle response regulator	154.866	35.3351	4.38279	2.13185	2.33825e-17	2.07456e-16	up
Candidate_220	1764.49	5600.3	0.31507	-1.66626	0	0	down	ATCC25795GL000885	-21.8169	13 -- 35	1084 -- 1106	ACCGGUGCCAGUACCACCAGGGC	UGGCCACGGUCACGGUGGUGCCG	-	-	-	K02488//two-component system, cell cycle response regulator	154.866	35.3351	4.38279	2.13185	2.33825e-17	2.07456e-16	up
Candidate_75	487.151	1767.05	0.275686	-1.8589	2.70075e-178	6.61304e-178	down	ATCC25795GL000884	-22.8881	68 -- 194	26 -- 164	CGCCUCGUCGAUACCGGCCUCGGCCUCCAGGGCCACCUCGACCUCCUUCUGAUACAGCACGCCGUAGGUGAACGUGUCCUCGCCGGCGGCAUGCGCGGCGUCGGCCUCGUGCAGCAGAUGGGUCCGG	GCGGGUACUCCUGAGCCGCGGCACCCGGUCGCGUGGCGGGAGGAUCGCGAUGUUGGCUUGGCUCGACCGUGUCCAACAGCGCAGCCGCGCCGCCGGAUUUGCGAUCGCGGUGGUCUACAAGUACGUCGACGACCAGGCC	-	-	-	K07058//membrane protein	1075.8	381.297	2.82143	1.49642	3.0993e-65	6.59002e-64	up
Candidate_20	677.008	1841.79	0.367582	-1.44386	7.14812e-132	1.40813e-131	down	ATCC25795GL004165	-23.8063	144 -- 200	1570 -- 1630	CCGCUUACAGAUGCGGCCAAGCCACGGCUAUAGCGCCGCCGGUCGACCCUGAGCCAC	GGUGAAGGAACGCAAGGGUUCGGUGCACGUGCCCAAGCAGGUGGUCGUGGUGGAUUCGGUG	-	GO:0004321//fatty-acyl-CoA synthase activity;GO:0008756//o-succinylbenzoate-CoA ligase activity	GO:0008152//metabolic process	K00666//fatty-acyl-CoA synthase [EC:6.2.1.-]	493.587	44.0252	11.2115	3.4869	2.86324e-89	8.02521e-88	up
Candidate_106	833.047	2266.29	0.367582	-1.44386	8.11015e-162	1.81612e-161	down	ATCC25795GL004165	-20.0023	156 -- 194	1468 -- 1507	GCUUCCCCAACCGCUACGCGUAAAACCACUCGCCCCGGC	CGAGAAGUGGGGGGAGGCGGUGACCGCGGUGGUGGUGCUG	-	GO:0004321//fatty-acyl-CoA synthase activity;GO:0008756//o-succinylbenzoate-CoA ligase activity	GO:0008152//metabolic process	K00666//fatty-acyl-CoA synthase [EC:6.2.1.-]	493.587	44.0252	11.2115	3.4869	2.86324e-89	8.02521e-88	up
Candidate_154	3798.13	984.071	3.85961	1.94845	0	0	up	ATCC25795GL000870	-21.628	155 -- 209	48 -- 107	UUGUACUGUGGCGACGCGGUCCGCUAGCAGCUGGAGUGGUUGGUCCGGCGGCGCG	GACAUGACAUCAGCUGUUGACGCCGCGAUCGACGACCCGCUCCUACCCCCGGUUCCGCGC	-	-	-	-	69.8098	160.533	0.434863	-1.20137	2.42166e-11	1.62753e-10	down
Candidate_220	1764.49	5600.3	0.31507	-1.66626	0	0	down	ATCC25795GL000874	-20.7193	2 -- 35	641 -- 680	ACCGGUGCCAGUACCACCAGGGCCGCUCCUGAUG	UGGCGGCGGUUUGCGGUGGUGUCGGUGGUGCUGGGACUGC	-	-	-	K07098//	35.7427	11.6503	3.06796	1.61728	0.00092747	0.00317282	up
Candidate_79	268.05	1944.6	0.137843	-2.8589	0	0	down	ATCC25795GL000874	-22.1428	310 -- 407	651 -- 752	GGUGCCACCCUAAGCACCACGACAACUAGCGGUGGUCGCAGCGCCACAACCACAAGAAGCGUGCACUGGCGGCGCCCAUGAGUGUCACCGCCCAUGCG	UUGCGGUGGUGUCGGUGGUGCUGGGACUGCUUUUCGGCGUCCCCUGGUGGACGCUGGUGGUCGCCGCCGCGUGGCCGGCGCCGGUCUUCAUAGCAGGGACGC	-	-	-	K07098//	35.7427	11.6503	3.06796	1.61728	0.00092747	0.00317282	up
Candidate_129	2147.82	7790.83	0.275686	-1.8589	0	0	down	ATCC25795GL002869	-22.9619	277 -- 301	173 -- 197	GGGCCGCCCCCACACGAUCCCGCAC	CCCGGCGAGGGUGUGCAGGGACGUG	-	-	-	-	20.3818	5.21255	3.91014	1.96722	0.00367821	0.0111728	up
Candidate_49	2052.1	4838.35	0.424133	-1.23741	3.44672e-274	1.30876e-273	down	ATCC25795GL002867	-23.8879	354 -- 388	625 -- 659	UGGCGACCGCGGCGACGGCGGCGAGGAUGGCGAGC	GCUGCUGGCGCACGGUGCCGCCGAUUCCACCCUUG	-	GO:0046872//metal ion binding;GO:0051536//iron-sulfur cluster binding;GO:0004044//amidophosphoribosyltransferase activity	GO:0006164//purine nucleotide biosynthetic process;GO:0009113//purine nucleobase biosynthetic process;GO:0009116//nucleoside metabolic process	K00764//amidophosphoribosyltransferase [EC:2.4.2.14]	707.662	247.833	2.8554	1.51369	2.55178e-44	4.11371e-43	up
Candidate_31	189.265	1029.78	0.183791	-2.44386	3.07506e-145	6.44534e-145	down	ATCC25795GL002862	-22.9191	561 -- 583	234 -- 256	GCCUGGCAGGGCGUGAGGCCACC	CGGACCGUCUCGCCCAAUGGUGG	-	GO:0016702//oxidoreductase activity, acting on single donors with incorporation of molecular oxygen, incorporation of two atoms of oxygen	-	K03795//sirohydrochlorin cobaltochelatase [EC:4.99.1.3]	14.9368	3.31068	4.5117	2.17367	0.00764123	0.0215027	up
Candidate_166	4362.4	1249.25	3.49203	1.80406	0	0	up	ATCC25795GL002877	-20.6027	417 -- 485	329 -- 400	CGUUGCCUGCUGCCGGGCAGUCUUGGCGUCCGCACAGACACGCGAUACUGGUGGCCCGCAGCGCCAGGG	GCAGCGGUCAUCCUCGGCCUGCAGACCGUCGUGUUCGUCAUCGGCGCCACCGCCGGACCACGUCGCCAUCCC	-	-	-	K01011//thiosulfate/3-mercaptopyruvate sulfurtransferase [EC:2.8.1.1 2.8.1.2]	74.4105	256.199	0.290441	-1.78368	4.66191e-28	5.34819e-27	down
Candidate_72	2081.33	4403.95	0.472605	-1.08129	7.29074e-204	2.01071e-203	down	ATCC25795GL002878	-20.8915	144 -- 171	488 -- 518	GGGCUCCGCGGCCUGGACGUCCGGGACG	CCCAAGGCCGCUGACCUGCGCUCGGCCCUGC	-	GO:0009055//electron carrier activity;GO:0015035//protein disulfide oxidoreductase activity	GO:0045454//cell redox homeostasis;GO:0006662//glycerol ether metabolic process	K00540//[EC:1.-.-.-];K03671//thioredoxin 1	214.966	26.1886	8.20838	3.0371	3.31137e-35	4.39112e-34	up
Candidate_79	268.05	1944.6	0.137843	-2.8589	0	0	down	ATCC25795GL002873	-23.3128	291 -- 307	21 -- 37	GCGCGGCCGUAGCCCUG	CGCGCCGGCGUCGGGAC	-	GO:0003824//catalytic activity	-	K02619//4-amino-4-deoxychorismate lyase [EC:4.1.3.38]	14.1378	3.32351	4.25389	2.08878	0.0115804	0.0311144	up
Candidate_157	4374.12	915.364	4.77856	2.25658	0	0	up	ATCC25795GL002876	-25.0881	4 -- 33	407 -- 437	CGGCUGUAGCUCCACGGUUUGGUAGGGCAG	GCUGGUCACCGAGGUGCCGAACCGUCCUGCC	-	GO:0004792//thiosulfate sulfurtransferase activity	-	K01011//thiosulfate/3-mercaptopyruvate sulfurtransferase [EC:2.8.1.1 2.8.1.2]	122.858	435.342	0.28221	-1.82516	8.6752e-48	1.47061e-46	down
Candidate_257	3063.73	0	error	20	0	0	up	ATCC25795GL002872	-21.3733	358 -- 394	588 -- 628	CCGCAGCGGGCCGUCGGCCUCCACCUGGAUCUCGUCG	GGUGGGCGUCCGGCAGGCCGGGGUGUGGACCUACGAGGCGC	-	GO:0016740//transferase activity	-	K06980//	104.34	231.951	0.449835	-1.15253	6.34542e-15	5.0487e-14	down
Candidate_5	5860.08	1275.38	4.59477	2.19999	0	0	up	ATCC25795GL002872	-23.9919	435 -- 462	858 -- 885	CGACGGCCGACCGUCGGCGCGCCGCCCG	GCUGCUGGCAGGCGGCCGCGCGGUGGGC	-	GO:0016740//transferase activity	-	K06980//	104.34	231.951	0.449835	-1.15253	6.34542e-15	5.0487e-14	down
Candidate_164	7532.42	2049.18	3.67582	1.87806	0	0	up	ATCC25795GL002872	-24.4152	402 -- 460	612 -- 674	CAGCGGAUGCACCGCUAGGCCCUGGCCGCGUGGGGGCUGCUGCCGCUUCUGUGGUUGCU	GUGGACCUACGAGGCGCACCGGGUGAGCGCGCUGCGGCCCCGACUCGGCGUGGACACCGACGA	-	GO:0016740//transferase activity	-	K06980//	104.34	231.951	0.449835	-1.15253	6.34542e-15	5.0487e-14	down
Candidate_148	1270.83	576.212	2.20549	1.1411	2.04103e-55	2.93819e-55	up	ATCC25795GL002872	-20.6527	172 -- 205	633 -- 669	CCACUUGCGCCGCCGGGUCCGGCCUCACCUGCGG	GGUGAGCGCGCUGCGGCCCCGACUCGGCGUGGACACC	-	GO:0016740//transferase activity	-	K06980//	104.34	231.951	0.449835	-1.15253	6.34542e-15	5.0487e-14	down
Candidate_72	2081.33	4403.95	0.472605	-1.08129	7.29074e-204	2.01071e-203	down	ATCC25795GL002882	-20.9549	1 -- 25	646 -- 671	GGCGCUAGUGGAGCUAAAGGUAGGG	CCGCCAUCACCCCGAUCUUCCGUUCC	GO:0043190//ATP-binding cassette (ABC) transporter complex	GO:0042301//phosphate ion binding	GO:0035435//phosphate ion transmembrane transport	K02040//phosphate transport system substrate-binding protein	32.6305	9.44775	3.45378	1.78818	0.000619338	0.00218854	up
Candidate_79	268.05	1944.6	0.137843	-2.8589	0	0	down	ATCC25795GL002892	-20.4409	233 -- 262	802 -- 832	CUAGGAGUGGUUAGACCUCCCGGACCGGUG	GAUCCUCACCAACUUCAAGAUGCCCGGCUAC	-	GO:0046914//transition metal ion binding;GO:0045300//acyl-[acyl-carrier-protein] desaturase activity	GO:0006631//fatty acid metabolic process;GO:0055114//oxidation-reduction process	K03921//acyl-[acyl-carrier-protein] desaturase [EC:1.14.19.2]	9080.69	1632.42	5.56272	2.47579	0	0	up
Candidate_107	0	3339.14	0	-20	0	0	down	ATCC25795GL002891	-20.2531	126 -- 153	158 -- 187	CGUAGCGCAACGAGGCCAGCACGGCGGC	GCAUUGCGUUCUCCGGUCGUCCUGGCCCCG	-	GO:0050660//flavin adenine dinucleotide binding;GO:0017150//tRNA dihydrouridine synthase activity	GO:0055114//oxidation-reduction process;GO:0008033//tRNA processing	K05540//tRNA-dihydrouridine synthase B [EC:1.-.-.-]	500.363	52.9454	9.45054	3.2404	9.42347e-85	2.52641e-83	up
Candidate_231	5171.3	2084.21	2.48118	1.31102	4.22189e-276	1.67596e-275	up	ATCC25795GL002894	-23.4076	229 -- 277	767 -- 816	CACCGCGGAACUGCUCGCAUGUGCUACGAGAGCCCCGCUACCUCGCCUG	GUGGCGCUCUAUGACGAGCCGGUGCGCGAGCUGAUGGGGUACACCUGGAC	-	-	-	-	59.9013	143.043	0.418765	-1.25579	7.96323e-11	5.19611e-10	down
Candidate_131	0	463.951	0	-20	4.53104e-80	7.23862e-80	down	ATCC25795GL002898	-23.0258	160 -- 211	71 -- 124	CGGCUCCUGUCUGUUCCGUUGUCGCUGCUAGCCGCUGUAGCGGCCCGGUGCC	GCCGAGGACGGCUACGCCAAGAUGACGAUCGCCGAUAUCGUCCGGCGGGCCAGG	GO:0005886//plasma membrane	GO:0003677//DNA binding	GO:0006351//transcription, DNA-dependent	-	181.386	48.998	3.70191	1.88827	4.15489e-17	3.63406e-16	up
Candidate_49	2052.1	4838.35	0.424133	-1.23741	3.44672e-274	1.30876e-273	down	ATCC25795GL004223	-24.4802	354 -- 388	152 -- 193	UGGCGACCGCGGCGACGGCGGCGAGGAUGGCGAGC	GCCGCGGGGGACGCCGCCGACCGCCGCAUCACCACCCGCUCG	-	GO:0051537//2 iron, 2 sulfur cluster binding;GO:0046872//metal ion binding;GO:0003677//DNA binding	-	K13771//Rrf2 family transcriptional regulator, nitric oxide-sensitive transcriptional repressor	137.438	5.64122	24.3632	4.60663	3.96213e-31	4.79048e-30	up
Candidate_138	211.405	1533.67	0.137843	-2.8589	2.22181e-253	7.6594e-253	down	ATCC25795GL002899	-20.1802	400 -- 418	602 -- 623	GACCUCUACCUCCCCGACC	CUGGGGAUGGAGAUGGUGCUGG	GO:0005886//plasma membrane	GO:0016787//hydrolase activity	-	-	15.6624	3.47152	4.5117	2.17367	0.00630363	0.0181741	up
Candidate_84	645.791	1464.05	0.441098	-1.18083	1.09031e-78	1.73129e-78	down	ATCC25795GL002899	-20.3003	1 -- 30	416 -- 448	CCGUCGGCACCGCGAUCGAGCCAGUGGUUC	GGCGAGCCGUGGCGCGGGUUCGGGGCCGCCAAG	GO:0005886//plasma membrane	GO:0016787//hydrolase activity	-	-	15.6624	3.47152	4.5117	2.17367	0.00630363	0.0181741	up
Candidate_211	1049.6	2141.57	0.490109	-1.02883	7.85277e-93	1.31886e-92	down	ATCC25795GL002899	-20.5735	345 -- 382	606 -- 649	CCGCCAUCACCAACAGGAAGCUGGCGUACCGCGCGUUG	GGAUGGAGAUGGUGCUGGCCUUCGACCGCAAGCAGGUGCGCGAC	GO:0005886//plasma membrane	GO:0016787//hydrolase activity	-	-	15.6624	3.47152	4.5117	2.17367	0.00630363	0.0181741	up
Candidate_6	2605.69	525.092	4.96235	2.31102	0	0	up	ATCC25795GL004220	-22.7104	197 -- 261	205 -- 274	CAGCGCCGCCGUGCGUCUGACCGGCGACCACUCGGGCAGCUCGGCCAGAUGUUGGAGCCGUCGCC	GUCGCGGCGGCAUAUGACUUCCUGACCGAACACUGGCAUCCCGGCGACCCGGUCUACGUCUUCGGAGCGG	-	-	-	-	4.2071	181.835	0.0231369	-5.43366	1.46759e-46	2.43759e-45	down
Candidate_92	4739.06	2148.75	2.20549	1.1411	1.32832e-201	3.58782e-201	up	ATCC25795GL004220	-20.7936	29 -- 74	667 -- 713	CGUGCCGCUCCCCAGAGCGCGACCUGUGGCCGCAGCCAUGGCGGUU	GCGCAGGCCGGUCUGCGACUGGACACCGCCCCGUCGGUGCACGCCGA	-	-	-	-	4.2071	181.835	0.0231369	-5.43366	1.46759e-46	2.43759e-45	down
Candidate_197	1892.65	171.631	11.0275	3.46303	0	0	up	ATCC25795GL004219	-22.1872	536 -- 580	134 -- 186	GGCCCGGAGCCGGGCCGCUAGCUUGCCCGUUACCGCCCCGAGCCG	UCGGGCCUCGGCUCGGCGGGAUGGUUGGCGGUCGCGGCAUGGGCGGGGUUGGC	-	-	-	-	1.58469	14.0496	0.112792	-3.14826	0.000494831	0.00178045	down
Candidate_245	2022.47	733.613	2.75686	1.46303	1.41832e-129	2.77313e-129	up	ATCC25795GL004219	-22.5047	191 -- 216	156 -- 185	UCAGCCACGGCGCCACCGCCUCGACC	GGUUGGCGGUCGCGGCAUGGGCGGGGUUGG	-	-	-	-	1.58469	14.0496	0.112792	-3.14826	0.000494831	0.00178045	down
Candidate_166	4362.4	1249.25	3.49203	1.80406	0	0	up	ATCC25795GL004219	-24.537	88 -- 140	858 -- 915	CGGCCGCGGCGAGCUGGGUGUCGAUGACGGCCGUGAUGUCGGGGUCGGUGAUC	GCCGGCAGUCCGCACACCCGCAGCCCACCGGACGGCAUCACUCCAGCCCCGCCAUCGG	-	-	-	-	1.58469	14.0496	0.112792	-3.14826	0.000494831	0.00178045	down
Candidate_215	3252.91	1311.04	2.48118	1.31102	2.24539e-174	5.29994e-174	up	ATCC25795GL004219	-20.5436	277 -- 309	880 -- 914	CGGCAGGCCUGCGUAGGUCGGCACGGCGGUGGU	GCCCACCGGACGGCAUCACUCCAGCCCCGCCAUCG	-	-	-	-	1.58469	14.0496	0.112792	-3.14826	0.000494831	0.00178045	down
Candidate_231	5171.3	2084.21	2.48118	1.31102	4.22189e-276	1.67596e-275	up	ATCC25795GL004203	-20.7954	255 -- 308	93 -- 148	CCACGCCGCGCCCGCCAUCGACAGCCUGAGUCACCGCGGAACUGCUCGCAUGUG	GGGCGGUCGCCAGGGCUGUGGCUGACCGCGGGCUGGUGUGCGCCGACGACGAACAC	-	-	-	-	195.943	434.3	0.45117	-1.14826	1.91055e-26	2.11317e-25	down
Candidate_249	6771.94	1116.54	6.0651	2.60053	0	0	up	ATCC25795GL004203	-21.0055	276 -- 315	420 -- 461	UCGGACUGGCCACUGAUGGAUAGCCGGCUCCUGCGUGACG	AGCGUGCCGGUGAGUCUUCCCACACGACCGAGGACGUGUUGC	-	-	-	-	195.943	434.3	0.45117	-1.14826	1.91055e-26	2.11317e-25	down
Candidate_129	2147.82	7790.83	0.275686	-1.8589	0	0	down	ATCC25795GL004202	-22.5701	270 -- 298	1001 -- 1030	CCGCCCCCACACGAUCCCGCACCCGCACC	GGUGCCGGUGUGGUCGGGGUGUGGAAGUGG	GO:0030288//outer membrane-bounded periplasmic space	GO:0005524//ATP binding;GO:0004674//protein serine/threonine kinase activity;GO:0005215//transporter activity	GO:0006810//transport;GO:0006468//protein phosphorylation	K08282//non-specific serine/threonine protein kinase [EC:2.7.11.1];K08884//serine/threonine protein kinase, bacterial [EC:2.7.11.1];K02030//polar amino acid transport system substrate-binding protein	26.0297	9.61565	2.70702	1.43671	0.0103555	0.0282074	up
Candidate_166	4362.4	1249.25	3.49203	1.80406	0	0	up	ATCC25795GL000994	-20.0969	259 -- 287	60 -- 90	CCAUCCCGUCCCCGACCGGUUCGACAUUG	GGUAUCGAGGGCGUGCUGGUCAAGCUGUGGC	-	GO:0016491//oxidoreductase activity	GO:0055114//oxidation-reduction process	K14698//ATP-binding cassette, subfamily B, bacterial IrtA [EC:3.6.3.-]	26.9364	171.39	0.157164	-2.66965	1.55947e-29	1.84481e-28	down
Candidate_148	1270.83	576.212	2.20549	1.1411	2.04103e-55	2.93819e-55	up	ATCC25795GL000994	-22.324	264 -- 301	611 -- 654	CCGCCGGGACCUGCCUGACCUGCCGGCCCACCGGGUGC	GGCGGCCUUCGAUGCUGCGGACCACUUCGGCUGGGUGGCCUGCG	-	GO:0016491//oxidoreductase activity	GO:0055114//oxidation-reduction process	K14698//ATP-binding cassette, subfamily B, bacterial IrtA [EC:3.6.3.-]	26.9364	171.39	0.157164	-2.66965	1.55947e-29	1.84481e-28	down
Candidate_245	2022.47	733.613	2.75686	1.46303	1.41832e-129	2.77313e-129	up	ATCC25795GL000479	-20.5521	186 -- 215	1048 -- 1082	CAGCCACGGCGCCACCGCCUCGACCCGCUG	GUCGAGUGCGGUGGUGGCGGGCUUGACCGGGCGGC	-	-	-	K01175//[EC:3.1.-.-]	55.9013	127.282	0.439192	-1.18708	3.70884e-09	2.17806e-08	down
Candidate_46	2371.32	358.396	6.61647	2.72606	0	0	up	ATCC25795GL000498	-27.2846	1 -- 58	1004 -- 1063	CCACACCACCCGGUCGGGCAUCUCGGUGAUCGCGACCGGCAGAUCCACGGUGCCCCGG	GGCGUGGUGGGCAAGUUCGUCGAGUUCUACGGCAAGGGCGUGGCCGAGGUGCCGCUGGCC	-	GO:0046872//metal ion binding;GO:0052633//isocitrate hydro-lyase (cis-aconitate-forming) activity;GO:0052632//citrate hydro-lyase (cis-aconitate-forming) activity;GO:0051539//4 iron, 4 sulfur cluster binding	GO:0006099//tricarboxylic acid cycle	K01681//aconitate hydratase 1 [EC:4.2.1.3]	297.885	658.036	0.452687	-1.14341	5.53217e-39	8.09798e-38	down
Candidate_135	4679.37	1885.95	2.48118	1.31102	5.2031e-250	1.77041e-249	up	ATCC25795GL000498	-21.5206	65 -- 111	1164 -- 1220	CAUGCCCUCGUCGAUGCCGUAGACCAGCAGAUCGGUCCCGUUCAUCG	GUACCGAGGAGCAGCUGGCGCUGGUCGAGGCGUACGCCAAGGAACAGGGCAUGUGGC	-	GO:0046872//metal ion binding;GO:0052633//isocitrate hydro-lyase (cis-aconitate-forming) activity;GO:0052632//citrate hydro-lyase (cis-aconitate-forming) activity;GO:0051539//4 iron, 4 sulfur cluster binding	GO:0006099//tricarboxylic acid cycle	K01681//aconitate hydratase 1 [EC:4.2.1.3]	297.885	658.036	0.452687	-1.14341	5.53217e-39	8.09798e-38	down
Candidate_122	19607.8	2309.21	8.49114	3.08596	0	0	up	ATCC25795GL000498	-28.4309	387 -- 438	1288 -- 1346	CUGAGGUAGGGCAAGCGGCUCGUGGCGUGGUUUGAGCGGCGCUGCUUGCGCA	GAUCUCCGGCCCGAAGCGCCCACAGGACCGCAUCGAACUCUCCGAUGCCAAGAACGCGU	-	GO:0046872//metal ion binding;GO:0052633//isocitrate hydro-lyase (cis-aconitate-forming) activity;GO:0052632//citrate hydro-lyase (cis-aconitate-forming) activity;GO:0051539//4 iron, 4 sulfur cluster binding	GO:0006099//tricarboxylic acid cycle	K01681//aconitate hydratase 1 [EC:4.2.1.3]	297.885	658.036	0.452687	-1.14341	5.53217e-39	8.09798e-38	down
Candidate_1	2341.24	909.899	2.57307	1.36349	3.91817e-134	7.77698e-134	up	ATCC25795GL000498	-21.2848	11 -- 36	2948 -- 2974	CCGUCGUGGACGUCGUCGCCGAUGCG	GGCGGCAUCCUGCAGUACGUGCUGCGC	-	GO:0046872//metal ion binding;GO:0052633//isocitrate hydro-lyase (cis-aconitate-forming) activity;GO:0052632//citrate hydro-lyase (cis-aconitate-forming) activity;GO:0051539//4 iron, 4 sulfur cluster binding	GO:0006099//tricarboxylic acid cycle	K01681//aconitate hydratase 1 [EC:4.2.1.3]	297.885	658.036	0.452687	-1.14341	5.53217e-39	8.09798e-38	down
Candidate_181	2667.73	1209.59	2.20549	1.1411	2.60889e-114	4.88235e-114	up	ATCC25795GL000498	-21.1856	179 -- 226	1762 -- 1812	CCUUUUUGACACCAAUGGUCCCCACCUAGCCGACAACCUGACGCAGCU	GGAGAAGCUGGGCUACUACCUGGGUGGUUACGGUUGCACCACCUGCAUCGG	-	GO:0046872//metal ion binding;GO:0052633//isocitrate hydro-lyase (cis-aconitate-forming) activity;GO:0052632//citrate hydro-lyase (cis-aconitate-forming) activity;GO:0051539//4 iron, 4 sulfur cluster binding	GO:0006099//tricarboxylic acid cycle	K01681//aconitate hydratase 1 [EC:4.2.1.3]	297.885	658.036	0.452687	-1.14341	5.53217e-39	8.09798e-38	down
Candidate_7	1994.86	602.999	3.30824	1.72606	1.60926e-163	3.66632e-163	up	ATCC25795GL000498	-20.823	104 -- 173	1567 -- 1648	GCCGCGGCGCCGCCAGCGCCGGCGUGACGUGGCGCGGAUGCGGCGGCCUACCUAGCCGCGGUGGGACCGG	CGGUGCCGUCGUCGUCGCGGGAAUCACCUCAUGCACCAACACCUCCAACCCGUCGGUCAUGAUCGGUGCCGCACUGCUGGCC	-	GO:0046872//metal ion binding;GO:0052633//isocitrate hydro-lyase (cis-aconitate-forming) activity;GO:0052632//citrate hydro-lyase (cis-aconitate-forming) activity;GO:0051539//4 iron, 4 sulfur cluster binding	GO:0006099//tricarboxylic acid cycle	K01681//aconitate hydratase 1 [EC:4.2.1.3]	297.885	658.036	0.452687	-1.14341	5.53217e-39	8.09798e-38	down
Candidate_6	2605.69	525.092	4.96235	2.31102	0	0	up	ATCC25795GL000498	-22.1687	55 -- 90	1043 -- 1081	CACCGGCUCCCGUGGGACCGCCGCGCGCUAGACCCG	GUGGCCGAGGUGCCGCUGGCCAACCGCGCGACCCUGGGC	-	GO:0046872//metal ion binding;GO:0052633//isocitrate hydro-lyase (cis-aconitate-forming) activity;GO:0052632//citrate hydro-lyase (cis-aconitate-forming) activity;GO:0051539//4 iron, 4 sulfur cluster binding	GO:0006099//tricarboxylic acid cycle	K01681//aconitate hydratase 1 [EC:4.2.1.3]	297.885	658.036	0.452687	-1.14341	5.53217e-39	8.09798e-38	down
Candidate_249	6771.94	1116.54	6.0651	2.60053	0	0	up	ATCC25795GL000498	-28.0421	202 -- 232	1821 -- 1852	CGGGUGACGGGCUGCUUAGCGCUGCUGGUAG	GCCCGCUGCCCGACGAGAUCUCGGCGGCCAUC	-	GO:0046872//metal ion binding;GO:0052633//isocitrate hydro-lyase (cis-aconitate-forming) activity;GO:0052632//citrate hydro-lyase (cis-aconitate-forming) activity;GO:0051539//4 iron, 4 sulfur cluster binding	GO:0006099//tricarboxylic acid cycle	K01681//aconitate hydratase 1 [EC:4.2.1.3]	297.885	658.036	0.452687	-1.14341	5.53217e-39	8.09798e-38	down
Candidate_10	4668.53	1814.38	2.57307	1.36349	1.45684e-265	5.37596e-265	up	ATCC25795GL000498	-22.4504	56 -- 100	1882 -- 1928	CGCUAAGGCCACCGGCAGGGCUCCCGGCGUGAAGGCGGGAGGACU	GCUGUCCGGUAACCGCAACUUCGAGGGCCGCAUCUCCCCCGACGUGA	-	GO:0046872//metal ion binding;GO:0052633//isocitrate hydro-lyase (cis-aconitate-forming) activity;GO:0052632//citrate hydro-lyase (cis-aconitate-forming) activity;GO:0051539//4 iron, 4 sulfur cluster binding	GO:0006099//tricarboxylic acid cycle	K01681//aconitate hydratase 1 [EC:4.2.1.3]	297.885	658.036	0.452687	-1.14341	5.53217e-39	8.09798e-38	down
Candidate_94	4463.94	809.605	5.51373	2.46303	0	0	up	ATCC25795GL000498	-21.1042	93 -- 113	2672 -- 2692	CGCGCACGCCAGCCGUGGCUC	GUGCGUGCGGUCAUCACCGAG	-	GO:0046872//metal ion binding;GO:0052633//isocitrate hydro-lyase (cis-aconitate-forming) activity;GO:0052632//citrate hydro-lyase (cis-aconitate-forming) activity;GO:0051539//4 iron, 4 sulfur cluster binding	GO:0006099//tricarboxylic acid cycle	K01681//aconitate hydratase 1 [EC:4.2.1.3]	297.885	658.036	0.452687	-1.14341	5.53217e-39	8.09798e-38	down
Candidate_157	4374.12	915.364	4.77856	2.25658	0	0	up	ATCC25795GL000498	-20.277	7 -- 36	400 -- 429	GCUCGGCUGUAGCUCCACGGUUUGGUAGGG	CGAGCCGAGCAUCGAGAUCCAGUUCACCCC	-	GO:0046872//metal ion binding;GO:0052633//isocitrate hydro-lyase (cis-aconitate-forming) activity;GO:0052632//citrate hydro-lyase (cis-aconitate-forming) activity;GO:0051539//4 iron, 4 sulfur cluster binding	GO:0006099//tricarboxylic acid cycle	K01681//aconitate hydratase 1 [EC:4.2.1.3]	297.885	658.036	0.452687	-1.14341	5.53217e-39	8.09798e-38	down
Candidate_131	0	463.951	0	-20	4.53104e-80	7.23862e-80	down	ATCC25795GL000447	-20.4594	147 -- 213	1705 -- 1777	ACCGGCUCCUGUCUGUUCCGUUGUCGCUGCUAGCCGCUGUAGCGGCCCGGUGCCCACUGUUAGGCGC	UGGCCGGUGGAUGGCGAGGUGACCGACGAGCUGCGCACCCGGCUGCAUGCCUAUGCCGAGAAAGCGAUCCGCG	-	GO:0016853//isomerase activity	-	K06044//(1-&gt;4)-alpha-D-glucan 1-alpha-D-glucosylmutase [EC:5.4.99.15]	1297.73	254.388	5.10138	2.35089	2.62346e-151	1.24438e-149	up
Candidate_138	211.405	1533.67	0.137843	-2.8589	2.22181e-253	7.6594e-253	down	ATCC25795GL000447	-20.9431	197 -- 235	480 -- 521	GUCGCGCUGAAGAAGCUGAAGCCUGUACACGUCUUCCGC	CGGCGCGUACUUCGAUAUCGACUGGGAUCUGGCCGACGGGCG	-	GO:0016853//isomerase activity	-	K06044//(1-&gt;4)-alpha-D-glucan 1-alpha-D-glucosylmutase [EC:5.4.99.15]	1297.73	254.388	5.10138	2.35089	2.62346e-151	1.24438e-149	up
Candidate_24	659.087	2390.71	0.275686	-1.8589	1.63091e-240	5.34122e-240	down	ATCC25795GL000959	-24.0398	87 -- 135	279 -- 327	GCUCCUACGGCGCCGCCAGCGACGGGCCCACGCGAGCCGGCCACGCUAG	CGAGGAACUGUGGCGGCGCAUCGGGGUGAGCCUGCGGCUGGUGCUGAUC	GO:0005886//plasma membrane;GO:0016021//integral to membrane	GO:0005215//transporter activity	GO:0006810//transport	K02033//peptide/nickel transport system permease protein	23.0558	4.88477	4.71993	2.23877	0.000722367	0.00252905	up
Candidate_31	189.265	1029.78	0.183791	-2.44386	3.07506e-145	6.44534e-145	down	ATCC25795GL000437	-20.7101	570 -- 592	538 -- 560	CGAGAAGGAGCCUGGCAGGGCGU	GCCUUCCUCGGCCUGAUCCCGCA	-	GO:0050253//retinyl-palmitate esterase activity;GO:0004806//triglyceride lipase activity	GO:0016042//lipid catabolic process	K01046//triacylglycerol lipase [EC:3.1.1.3]	106.848	31.8487	3.35485	1.74625	1.18452e-09	7.21388e-09	up
Candidate_84	645.791	1464.05	0.441098	-1.18083	1.09031e-78	1.73129e-78	down	ATCC25795GL000437	-21.5536	1 -- 36	229 -- 266	CGCCAACCGUCGGCACCGCGAUCGAGCCAGUGGUUC	GCGGCGGGCGGCCCGCGGCGCUCUACCGGUUCACCGAG	-	GO:0050253//retinyl-palmitate esterase activity;GO:0004806//triglyceride lipase activity	GO:0016042//lipid catabolic process	K01046//triacylglycerol lipase [EC:3.1.1.3]	106.848	31.8487	3.35485	1.74625	1.18452e-09	7.21388e-09	up
Candidate_72	2081.33	4403.95	0.472605	-1.08129	7.29074e-204	2.01071e-203	down	ATCC25795GL000437	-20.4536	153 -- 187	922 -- 958	GUCGAGCGACUGGUGGGGGCUCCGCGGCCUGGACG	CAGCUCGCACUCUCCCCCGAGGCGCCGAUCGGCCUGU	-	GO:0050253//retinyl-palmitate esterase activity;GO:0004806//triglyceride lipase activity	GO:0016042//lipid catabolic process	K01046//triacylglycerol lipase [EC:3.1.1.3]	106.848	31.8487	3.35485	1.74625	1.18452e-09	7.21388e-09	up
Candidate_20	677.008	1841.79	0.367582	-1.44386	7.14812e-132	1.40813e-131	down	ATCC25795GL000963	-20.0887	153 -- 180	953 -- 981	GCCACGGCUAUAGCGCCGCCGGUCGACC	CGGUGCCGAGCCCGACGGCGGCCCGUUGG	-	GO:0016740//transferase activity	-	-	36.0978	13.645	2.6455	1.40354	0.00307748	0.00951203	up
Candidate_105	0	4980.66	0	-20	0	0	down	ATCC25795GL000439	-21.5156	122 -- 164	704 -- 754	CUGUCACGCCUACCACGACCAGCUUCCCCUCUUCCCGCUGCCG	GACACCCUGCGGAUGGUGCGCGAGGCCGGUAUGGAGGUCUGCUGCGGCGGC	-	GO:0004076//biotin synthase activity;GO:0005506//iron ion binding;GO:0051537//2 iron, 2 sulfur cluster binding;GO:0051539//4 iron, 4 sulfur cluster binding	GO:0009102//biotin biosynthetic process	K01012//biotin synthetase [EC:2.8.1.6]	17.9414	2.13035	8.42184	3.07414	0.000319407	0.00118647	up
Candidate_32	479.849	1740.56	0.275686	-1.8589	1.18589e-175	2.82458e-175	down	ATCC25795GL000470	-23.4741	439 -- 463	188 -- 215	CCGAAGUCAACGCGCCUCCGGCCGC	GGCUUCAUCCGGCGCGGUCUGGCCGGCG	-	-	-	-	31.9255	14.2713	2.23705	1.1616	0.0185398	0.0467333	up
Candidate_79	268.05	1944.6	0.137843	-2.8589	0	0	down	ATCC25795GL000470	-22.6654	245 -- 288	1034 -- 1077	CAGCCUGAGCCAGAGUGGGACCGUAACUAGGAGUGGUUAGACCU	GUCGGGCUCGUACUGAUCCUGCCGGUGUUCCUCACCGGUGUGGA	-	-	-	-	31.9255	14.2713	2.23705	1.1616	0.0185398	0.0467333	up
Candidate_147	0	1704.79	0	-20	8.40937e-214	2.42116e-213	down	ATCC25795GL000470	-22.63	33 -- 147	899 -- 1033	CACCGCGCGACCACUCUCGCGCACCAUCCGGCGCGCCUCGGGGUCACCAUCGGCGGCCAGCUCGGCAACAUCACGCAGGUGCCGGACGGAUAUGCCCUGCUGCUGCAGCGCCCGC	GUGGUUGCGCUGGUGGGGUCGACCAUCUAUGGCGUCGUGGUGCUGGCCGUGUCGAUGGGUCUCAUCGCCGAGGUGUCCGGCGUUUCGGUGGCGCGGUUCCGCGACGCCUUGUCGGGGCAGCGCGUCGCGGUCGCG	-	-	-	-	31.9255	14.2713	2.23705	1.1616	0.0185398	0.0467333	up
Candidate_43	3728.29	1423.54	2.61902	1.38903	8.9642e-219	2.6389e-218	up	ATCC25795GL000989	-22.1196	93 -- 133	2308 -- 2348	GCUCCUACGGAGCCGCGCCCACGCCCUGUAGAGCUAGCCCC	CGACACGGUGCUCGGCUCGGGUGCGGGACUGUCCGGUGGGG	GO:0005886//plasma membrane	GO:0017111//nucleoside-triphosphatase activity;GO:0042927;GO:0071949//FAD binding	GO:0040007//growth;GO:0052572//response to host immune response;GO:0033216;GO:0010106//cellular response to iron ion starvation;GO:0075139;GO:0015891//siderophore transport;GO:0052099;GO:0009405//pathogenesis	K14698//ATP-binding cassette, subfamily B, bacterial IrtA [EC:3.6.3.-]	2.84078	12.4498	0.228178	-2.13177	0.00703209	0.0199823	down
Candidate_122	19607.8	2309.21	8.49114	3.08596	0	0	up	ATCC25795GL000989	-22.7586	372 -- 423	1120 -- 1179	CGGCUCGUGGCGUGGUUUGAGCGGCGCUGCUUGCGCACUGGCACCCCCUGCG	GUUGGGUACCGGCACCUUCCUGACCGCGGCACUGGCGCUGUGGCUGCACCGGGUGGACGC	GO:0005886//plasma membrane	GO:0017111//nucleoside-triphosphatase activity;GO:0042927;GO:0071949//FAD binding	GO:0040007//growth;GO:0052572//response to host immune response;GO:0033216;GO:0010106//cellular response to iron ion starvation;GO:0075139;GO:0015891//siderophore transport;GO:0052099;GO:0009405//pathogenesis	K14698//ATP-binding cassette, subfamily B, bacterial IrtA [EC:3.6.3.-]	2.84078	12.4498	0.228178	-2.13177	0.00703209	0.0199823	down
Candidate_114	2884.32	1207.19	2.38928	1.25658	1.2957e-144	2.69423e-144	up	ATCC25795GL000989	-21.8397	180 -- 277	1971 -- 2078	GCUCACCAGCCUGGAGAAGCUUGGGGCCGACUGGCGGCGGCGGGUCCUGCAGCUCUGCUAGCCACAGUGGCGCCAGCUUGACGACGACCGGGCAUAGG	CGGUGAUCAAGGACGUCUCGCUGACCCUGGCACCCGGGACGGUCACCGCCCUGGUCGGUCCGUCGGGCUCGGGUAAGUCGACGCUGGCCGCGCUGCUGGCCCGGUUCC	GO:0005886//plasma membrane	GO:0017111//nucleoside-triphosphatase activity;GO:0042927;GO:0071949//FAD binding	GO:0040007//growth;GO:0052572//response to host immune response;GO:0033216;GO:0010106//cellular response to iron ion starvation;GO:0075139;GO:0015891//siderophore transport;GO:0052099;GO:0009405//pathogenesis	K14698//ATP-binding cassette, subfamily B, bacterial IrtA [EC:3.6.3.-]	2.84078	12.4498	0.228178	-2.13177	0.00703209	0.0199823	down
Candidate_116	3743.15	905.17	4.13529	2.04799	0	0	up	ATCC25795GL000989	-27.9069	127 -- 178	1390 -- 1450	GACCGCGACGAUGACCGCGACGCCGGCCGCGAGCAGACCGACGAACAGCCAC	CUGGCGCAUCGCCCUGGUGCUCUUCGGCCCGGUGCUCGUCUACCUGGUGCUGAUGUCGGUG	GO:0005886//plasma membrane	GO:0017111//nucleoside-triphosphatase activity;GO:0042927;GO:0071949//FAD binding	GO:0040007//growth;GO:0052572//response to host immune response;GO:0033216;GO:0010106//cellular response to iron ion starvation;GO:0075139;GO:0015891//siderophore transport;GO:0052099;GO:0009405//pathogenesis	K14698//ATP-binding cassette, subfamily B, bacterial IrtA [EC:3.6.3.-]	2.84078	12.4498	0.228178	-2.13177	0.00703209	0.0199823	down
Candidate_198	3214.4	0	error	20	0	0	up	ATCC25795GL000989	-29.8953	95 -- 167	1543 -- 1615	CCAGCAGGACUAGCCGCACCGCCGGCGUAAGCAGCCUAAGGCGCCCCUCGGGUCGCUGUUGAAGUGGUAGGGG	GGUCGUCCGCAUCUUCGGCGGCGCCGCAUCGUCGAGUUUCCGCACUCGGCUCGACGACUACAUCGCCUUCCUC	GO:0005886//plasma membrane	GO:0017111//nucleoside-triphosphatase activity;GO:0042927;GO:0071949//FAD binding	GO:0040007//growth;GO:0052572//response to host immune response;GO:0033216;GO:0010106//cellular response to iron ion starvation;GO:0075139;GO:0015891//siderophore transport;GO:0052099;GO:0009405//pathogenesis	K14698//ATP-binding cassette, subfamily B, bacterial IrtA [EC:3.6.3.-]	2.84078	12.4498	0.228178	-2.13177	0.00703209	0.0199823	down
Candidate_197	1892.65	171.631	11.0275	3.46303	0	0	up	ATCC25795GL000989	-22.9021	88 -- 145	1760 -- 1823	GACAGCGACCGCGACUACGAGCCCGACAGGACGCCGUAGCUGAUGCGCAACAAGUAGG	CUGUUGCUGGGCACGACGUUCGGCGCGCGCCUGCUGGGUAUCGGCUAUGGGUUGGCCGGCAUCC	GO:0005886//plasma membrane	GO:0017111//nucleoside-triphosphatase activity;GO:0042927;GO:0071949//FAD binding	GO:0040007//growth;GO:0052572//response to host immune response;GO:0033216;GO:0010106//cellular response to iron ion starvation;GO:0075139;GO:0015891//siderophore transport;GO:0052099;GO:0009405//pathogenesis	K14698//ATP-binding cassette, subfamily B, bacterial IrtA [EC:3.6.3.-]	2.84078	12.4498	0.228178	-2.13177	0.00703209	0.0199823	down
Candidate_85	4162.66	1887.41	2.20549	1.1411	2.61772e-177	6.3504e-177	up	ATCC25795GL000989	-20.4324	175 -- 265	2248 -- 2353	GUAGACGCCGGUGGGCGAUGUGGGGCUAGCCACCGUUGCACGGCGUCAGCGACCAGUUGGUCCGCACGGACCUGUAGGUCGCCCCUGCGUU	CAUCGCGGCCGCCCGCGCUGCCCGCAUCCACGACCGUAUCGAGGGCAUGCCGCAGGGCUACGACACGGUGCUCGGCUCGGGUGCGGGACUGUCCGGUGGGGAGCGA	GO:0005886//plasma membrane	GO:0017111//nucleoside-triphosphatase activity;GO:0042927;GO:0071949//FAD binding	GO:0040007//growth;GO:0052572//response to host immune response;GO:0033216;GO:0010106//cellular response to iron ion starvation;GO:0075139;GO:0015891//siderophore transport;GO:0052099;GO:0009405//pathogenesis	K14698//ATP-binding cassette, subfamily B, bacterial IrtA [EC:3.6.3.-]	2.84078	12.4498	0.228178	-2.13177	0.00703209	0.0199823	down
Candidate_89	9798.6	2317.99	4.22719	2.0797	0	0	up	ATCC25795GL000989	-26.7671	76 -- 135	993 -- 1053	AGGGCCGUCCGGAGUUGGUGCACCGCUCGUAGCCGCGGUAGCUGACAACCGCCACGACCG	UCCUGCAGGCCUUGAUCACACUGGUCGAGCUGGCGCCGUUCGUGCUGUUGGUCGAGCUGGC	GO:0005886//plasma membrane	GO:0017111//nucleoside-triphosphatase activity;GO:0042927;GO:0071949//FAD binding	GO:0040007//growth;GO:0052572//response to host immune response;GO:0033216;GO:0010106//cellular response to iron ion starvation;GO:0075139;GO:0015891//siderophore transport;GO:0052099;GO:0009405//pathogenesis	K14698//ATP-binding cassette, subfamily B, bacterial IrtA [EC:3.6.3.-]	2.84078	12.4498	0.228178	-2.13177	0.00703209	0.0199823	down
Candidate_83	1383.27	0	error	20	3.64286e-180	9.00406e-180	up	ATCC25795GL000989	-21.856	1 -- 14	1089 -- 1102	AUACCCUGAGCCCG	UGUGGGACUUGGGU	GO:0005886//plasma membrane	GO:0017111//nucleoside-triphosphatase activity;GO:0042927;GO:0071949//FAD binding	GO:0040007//growth;GO:0052572//response to host immune response;GO:0033216;GO:0010106//cellular response to iron ion starvation;GO:0075139;GO:0015891//siderophore transport;GO:0052099;GO:0009405//pathogenesis	K14698//ATP-binding cassette, subfamily B, bacterial IrtA [EC:3.6.3.-]	2.84078	12.4498	0.228178	-2.13177	0.00703209	0.0199823	down
Candidate_166	4362.4	1249.25	3.49203	1.80406	0	0	up	ATCC25795GL000989	-21.3778	381 -- 408	2251 -- 2279	GCGUCGGCGCGGCGUUGGGCGUGGGUGC	CGCGGCCGCCCGCGCUGCCCGCAUCCACG	GO:0005886//plasma membrane	GO:0017111//nucleoside-triphosphatase activity;GO:0042927;GO:0071949//FAD binding	GO:0040007//growth;GO:0052572//response to host immune response;GO:0033216;GO:0010106//cellular response to iron ion starvation;GO:0075139;GO:0015891//siderophore transport;GO:0052099;GO:0009405//pathogenesis	K14698//ATP-binding cassette, subfamily B, bacterial IrtA [EC:3.6.3.-]	2.84078	12.4498	0.228178	-2.13177	0.00703209	0.0199823	down
Candidate_92	4739.06	2148.75	2.20549	1.1411	1.32832e-201	3.58782e-201	up	ATCC25795GL000989	-24.6712	162 -- 250	1681 -- 1771	CGAGUCACUCGACUAGCCAGACGCGCAAGUGUUGGGGCGGCCGGCAACGCAGCCAGCGGAGCUGCUAGACACACAGGGCAAGUGGCCCG	GUUCCUGUGGCUGAUCAUGGCCGUGGGCACCCCGCUGGUCGUCGGCGGUGCGCUCGACCCCGUCGAUCUGCUGCCAUUCCUGUUGCUGGGC	GO:0005886//plasma membrane	GO:0017111//nucleoside-triphosphatase activity;GO:0042927;GO:0071949//FAD binding	GO:0040007//growth;GO:0052572//response to host immune response;GO:0033216;GO:0010106//cellular response to iron ion starvation;GO:0075139;GO:0015891//siderophore transport;GO:0052099;GO:0009405//pathogenesis	K14698//ATP-binding cassette, subfamily B, bacterial IrtA [EC:3.6.3.-]	2.84078	12.4498	0.228178	-2.13177	0.00703209	0.0199823	down
Candidate_52	15736.6	6564.39	2.39727	1.26139	0	0	up	ATCC25795GL000986	-21.9113	102 -- 144	1670 -- 1716	CCAGUAAGGCUGGUGCUGGUGGUGCGACGGCGGGCGAGGGACU	GGUCGUCUCCGAAGCCACCGACCUACCCGGUACCGCCCACUCCCUGG	-	-	-	-	13.0944	28.7387	0.455637	-1.13404	0.0066638	0.0190235	down
Candidate_184	4379.6	1654.81	2.64659	1.40413	4.57341e-261	1.61923e-260	up	ATCC25795GL000986	-21.4315	144 -- 161	1031 -- 1048	GCUGGGGCUGGGCGACCG	CGACCCCGACCUGCUGGU	-	-	-	-	13.0944	28.7387	0.455637	-1.13404	0.0066638	0.0190235	down
Candidate_85	4162.66	1887.41	2.20549	1.1411	2.61772e-177	6.3504e-177	up	ATCC25795GL000986	-22.5217	2 -- 58	2451 -- 2507	GGCUACUGCUCAAGCGCGACCGGCCAGGGCCGCUCGAGGCGUAGGUAGACCUGGCAG	CCGAUGCCGAGCAACCGCGAUAUCGCCGACCGGCUGAGCCUGUCCAUCCGGACCGUC	-	-	-	-	13.0944	28.7387	0.455637	-1.13404	0.0066638	0.0190235	down
Candidate_77	1888.4	380.544	4.96235	2.31102	5.66589e-229	1.76722e-228	up	ATCC25795GL000986	-21.0508	442 -- 475	2549 -- 2589	CUGGGUGACGCGCUGGGCGGCGCGGCCGCGGUGG	GACCCGCGAAGAGCUGGCCGAACUGCUGCGCCGGCGCCGCC	-	-	-	-	13.0944	28.7387	0.455637	-1.13404	0.0066638	0.0190235	down
Candidate_138	211.405	1533.67	0.137843	-2.8589	2.22181e-253	7.6594e-253	down	ATCC25795GL000983	-20.7058	203 -- 332	269 -- 403	CUUCGUCUAGCGGGUGUUCUCGCUGCCGUGGUUCCUGCUCUAGAUGCCAUAGCCGCCGUCGACCAAGGCGGAGUUACUGCUGAACGACUAGCUCACCGUCGCGCUGAAGAAGCUGAAGCCUGUACACGUC	GAACAGUUCGCCCUGCUGGAGGCGAUGGCCCCCGGACGUGUCGACCUGGGCAUCGGCCGGGCGCCGGGAUCCGACCCGGUGACGUCGAUGGCGCUGCGCGGGGCGCGUGCGGCCAACGACGAGGACAUCGAGCGG	-	GO:0004497//monooxygenase activity;GO:0016705//oxidoreductase activity, acting on paired donors, with incorporation or reduction of molecular oxygen	-	K00540//[EC:1.-.-.-];K00517//[EC:1.14.-.-];K00495//[EC:1.14.14.-]	409.693	58.9791	6.94642	2.79627	4.43477e-60	8.85696e-59	up
Candidate_129	2147.82	7790.83	0.275686	-1.8589	0	0	down	ATCC25795GL000983	-20.2595	205 -- 222	444 -- 462	GGCCAUCGACGCCCACCC	CCGGUGGUGCGCGGGUGGG	-	GO:0004497//monooxygenase activity;GO:0016705//oxidoreductase activity, acting on paired donors, with incorporation or reduction of molecular oxygen	-	K00540//[EC:1.-.-.-];K00517//[EC:1.14.-.-];K00495//[EC:1.14.14.-]	409.693	58.9791	6.94642	2.79627	4.43477e-60	8.85696e-59	up
Candidate_138	211.405	1533.67	0.137843	-2.8589	2.22181e-253	7.6594e-253	down	ATCC25795GL000453	-26.6033	197 -- 249	557 -- 610	ACGACUAGCUCACCGUCGCGCUGAAGAAGCUGAAGCCUGUACACGUCUUCCGC	UGUCCGUCGGGGGAGGUGCAGACCCGGCUUCGGCUCGGGCAUGAGCGGGAGGCG	GO:0005737//cytoplasm	GO:0003887//DNA-directed DNA polymerase activity;GO:0003677//DNA binding;GO:0008408//3'-5' exonuclease activity	GO:0006260//DNA replication	K02337//DNA polymerase III subunit alpha [EC:2.7.7.7]	151.993	63.6849	2.38664	1.25498	3.59621e-08	1.96457e-07	up
Candidate_129	2147.82	7790.83	0.275686	-1.8589	0	0	down	ATCC25795GL000453	-21.9861	193 -- 207	2998 -- 3013	CCCACCACCCUUCUG	GGGUGAGUGGGAGGAC	GO:0005737//cytoplasm	GO:0003887//DNA-directed DNA polymerase activity;GO:0003677//DNA binding;GO:0008408//3'-5' exonuclease activity	GO:0006260//DNA replication	K02337//DNA polymerase III subunit alpha [EC:2.7.7.7]	151.993	63.6849	2.38664	1.25498	3.59621e-08	1.96457e-07	up
Candidate_20	677.008	1841.79	0.367582	-1.44386	7.14812e-132	1.40813e-131	down	ATCC25795GL000453	-28.1561	141 -- 267	3209 -- 3342	CCAGUCGCUCGUCGUCCACGAGCUACGCCACCUGUUGGGCGGCUGGCUAUGGUCCCGCAUGAAGGCCCCGCUUACAGAUGCGGCCAAGCCACGGCUAUAGCGCCGCCGGUCGACCCUGAGCCACUAG	GGUCUGCCGUGGGCCUCGGCGCAGGUGGAGGACCUGACCGGCGGUAUCGAGGUGCUGUUCUUCCCGCAGACCUACUCGGCGUUCGGUGCCGAUAUCGCCGAUGACGCGGUGGUCAUCGUCGGGGCGAAGGUGGC	GO:0005737//cytoplasm	GO:0003887//DNA-directed DNA polymerase activity;GO:0003677//DNA binding;GO:0008408//3'-5' exonuclease activity	GO:0006260//DNA replication	K02337//DNA polymerase III subunit alpha [EC:2.7.7.7]	151.993	63.6849	2.38664	1.25498	3.59621e-08	1.96457e-07	up
Candidate_79	268.05	1944.6	0.137843	-2.8589	0	0	down	ATCC25795GL000453	-20.2461	233 -- 249	1688 -- 1705	GACCUCCCGGACCGGUG	CUGGAGGGCCUGGUCCGC	GO:0005737//cytoplasm	GO:0003887//DNA-directed DNA polymerase activity;GO:0003677//DNA binding;GO:0008408//3'-5' exonuclease activity	GO:0006260//DNA replication	K02337//DNA polymerase III subunit alpha [EC:2.7.7.7]	151.993	63.6849	2.38664	1.25498	3.59621e-08	1.96457e-07	up
Candidate_72	2081.33	4403.95	0.472605	-1.08129	7.29074e-204	2.01071e-203	down	ATCC25795GL000453	-22.0522	155 -- 253	3286 -- 3396	CCGCCGGCCAGCACAGCGGCCUGACUAGCCGUGGCAGCCGUAGGCGUAGCUGCCGGCGCUGCUUGGGUCGAGCGACUGGUGGGGGCUCCGCGGCCUGGA	GGCGUUCGGUGCCGAUAUCGCCGAUGACGCGGUGGUCAUCGUCGGGGCGAAGGUGGCAAUCCGCGACGACCGGAUCUCGCUGAUCGCCAACGACCUUGUGGUGCCGGACUU	GO:0005737//cytoplasm	GO:0003887//DNA-directed DNA polymerase activity;GO:0003677//DNA binding;GO:0008408//3'-5' exonuclease activity	GO:0006260//DNA replication	K02337//DNA polymerase III subunit alpha [EC:2.7.7.7]	151.993	63.6849	2.38664	1.25498	3.59621e-08	1.96457e-07	up
Candidate_49	2052.1	4838.35	0.424133	-1.23741	3.44672e-274	1.30876e-273	down	ATCC25795GL000920	-20.8624	359 -- 393	377 -- 413	CAGGAUGGCGACCGCGGCGACGGCGGCGAGGAUGG	GUCCUACCGCUGGCCGUGACGCUGUUCGCGUUCAUCC	GO:0016021//integral to membrane;GO:0045263//proton-transporting ATP synthase complex, coupling factor F(o);GO:0005886//plasma membrane	GO:0046933//hydrogen ion transporting ATP synthase activity, rotational mechanism;GO:0016787//hydrolase activity	GO:0042777//plasma membrane ATP synthesis coupled proton transport	K02108//F-type H+-transporting ATPase subunit a [EC:3.6.3.14]	554.762	183.51	3.02307	1.59601	3.94678e-38	5.62702e-37	up
Candidate_135	4679.37	1885.95	2.48118	1.31102	5.2031e-250	1.77041e-249	up	ATCC25795GL001529	-20.0416	150 -- 266	340 -- 464	CCGGCGGCCAGAUCGAAUGUCCAGCCGGAAUCGGUGCGAACGAACUCCCAGUCCGCACCGGCGGGCUCGCCGUCGACCAGCAUCGGCGCGUAGGCCCGAUCCCCGUCCACGCGCACC	GGUCGCGGUCGCCCAGCAGUUGGCCGCCACGCUCUCGCAUGUGGUGAUCGGCCGGGUCGUCCCGUUGGUGGCGCUCGAGGGCCGGGCAUGGGAUGUCGGGCUGGAGAACCUGUGGGUGCACGUGG	-	-	-	-	6.32817	29.4549	0.214843	-2.21865	2.22266e-05	9.49297e-05	down
Candidate_231	5171.3	2084.21	2.48118	1.31102	4.22189e-276	1.67596e-275	up	ATCC25795GL001529	-20.1997	208 -- 244	423 -- 460	CCCGCUACCUCGCCUGACCUUUGCCGCUACUCCCGUG	GGGCAUGGGAUGUCGGGCUGGAGAACCUGUGGGUGCAC	-	-	-	-	6.32817	29.4549	0.214843	-2.21865	2.22266e-05	9.49297e-05	down
Candidate_181	2667.73	1209.59	2.20549	1.1411	2.60889e-114	4.88235e-114	up	ATCC25795GL001529	-23.7196	180 -- 230	438 -- 497	CCGACCUUUUUGACACCAAUGGUCCCCACCUAGCCGACAACCUGACGCAGC	GGCUGGAGAACCUGUGGGUGCACGUGGAUUCCGAGGGUGCGAUCGACUGGGUCGGCGUCG	-	-	-	-	6.32817	29.4549	0.214843	-2.21865	2.22266e-05	9.49297e-05	down
Candidate_249	6771.94	1116.54	6.0651	2.60053	0	0	up	ATCC25795GL001555	-32.6645	227 -- 363	557 -- 694	AGCCACGCCGACGGCGUCUUCCAGCCGCAGCCGUACCGGGCUGCCUACUCGGACUGGCCACUGAUGGAUAGCCGGCUCCUGCGUGACGCGCGGCCCGACCACUGGCUCCACCACGGCGUGCUGCUCAACGACGGGUG	UCGGUGACGCUGGCCCAACUGGUCGGGUUGCGCCAGGCCCUGCGCAUCCUGUUGACCAAUCCGACGCUGAGCGCCCAGGAAGCCGCCGAUAUCGGUCUGAUCACCGAGGUGGUUGCCGACGACGAGUUGGUCGCCCGC	-	GO:0016829//lyase activity	-	K15866//2-(1,2-epoxy-1,2-dihydrophenyl)acetyl-CoA isomerase [EC:5.3.3.18]	0	7.31313	0	-20	0.0119616	0.0319992	down
Candidate_90	1717.16	778.585	2.20549	1.1411	3.04396e-74	4.69128e-74	up	ATCC25795GL001555	-20.4755	159 -- 230	233 -- 310	GGCUGGUCGAUGGAGGCGGGUGUUACUGGCGCGGCUGGGCCCAUACACCUGCGUUGGGCUGCGGCACCGCUG	CUGGCCUGCCAUGCCGAUCCGGCCGUCAAGGUGGUGCUGCUCUCGGGUGCGGGACGCAACUUCUGCGCCGGUGGUGAC	-	GO:0016829//lyase activity	-	K15866//2-(1,2-epoxy-1,2-dihydrophenyl)acetyl-CoA isomerase [EC:5.3.3.18]	0	7.31313	0	-20	0.0119616	0.0319992	down
Candidate_63	2286.63	0	error	20	3.95589e-261	1.41978e-260	up	ATCC25795GL001555	-20.9637	216 -- 253	220 -- 260	CGUGUGGCGCCACGACCGGCCCCGGCUGGGCCAGUAGU	GCACGCCGAGGUGCUGGCCUGCCAUGCCGAUCCGGCCGUCA	-	GO:0016829//lyase activity	-	K15866//2-(1,2-epoxy-1,2-dihydrophenyl)acetyl-CoA isomerase [EC:5.3.3.18]	0	7.31313	0	-20	0.0119616	0.0319992	down
Candidate_90	1717.16	778.585	2.20549	1.1411	3.04396e-74	4.69128e-74	up	ATCC25795GL001557	-25.3685	190 -- 259	364 -- 443	GCCGGGCUACCUCUAGGCGUUUACUGUCAGGCUGGUCGAUGGAGGCGGGUGUUACUGGCGCGGCUGGGCC	CGGCUGGACCUUCCGCAAUGACGGCGAUCUGAUCGGAUUUCCGUUCUUCAAGGGCUACGGUGGCCGCAAGCUCGACCUGG	-	GO:0018623;GO:0005506//iron ion binding;GO:0016702//oxidoreductase activity, acting on single donors with incorporation of molecular oxygen, incorporation of two atoms of oxygen;GO:0051537//2 iron, 2 sulfur cluster binding	GO:0019439//aromatic compound catabolic process;GO:0055114//oxidation-reduction process	K05549//benzoate/toluate 1,2-dioxygenase alpha subunit [EC:1.14.12.10 1.14.12.-];K08686//2-chlorobenzoate 1,2-dioxygenase [EC:1.14.12.13];K03384//[EC:1.14.12.-]	3.36515	16.0649	0.209472	-2.25517	0.00157207	0.0051597	down
Candidate_129	2147.82	7790.83	0.275686	-1.8589	0	0	down	ATCC25795GL000939	-20.2347	202 -- 233	393 -- 429	CACAACCGCGCGGCCAUCGACGCCCACCCACC	GUGGCGGGCGGCUGACGGUCGGUCUGGGGGUGGGUGG	-	GO:0016491//oxidoreductase activity	-	-	26.73	8.40652	3.17967	1.66888	0.00332137	0.0101703	up
Candidate_203	495.774	2247.91	0.220549	-2.18083	5.2444e-276	2.0508e-275	down	ATCC25795GL000939	-20.6709	74 -- 127	386 -- 440	CACGGUCACUGACGCAGAACACGAACAGCUCCGCCAUCUCCUCGGCCGUGCCCC	GUGCUCAGUGGCGGGCGGCUGACGGUCGGUCUGGGGGUGGGUGGCCGGCAUGAGG	-	GO:0016491//oxidoreductase activity	-	-	26.73	8.40652	3.17967	1.66888	0.00332137	0.0101703	up
Candidate_147	0	1704.79	0	-20	8.40937e-214	2.42116e-213	down	ATCC25795GL000939	-22.8525	15 -- 53	485 -- 528	CCCUGCUGCUGCAGCGCCCGCACGAUCGCCCAUCCGCCC	GGGAUGAACGAGCGGAUCGCGGUGAUGCAGCGGGUCUGGGCGGG	-	GO:0016491//oxidoreductase activity	-	-	26.73	8.40652	3.17967	1.66888	0.00332137	0.0101703	up
Candidate_138	211.405	1533.67	0.137843	-2.8589	2.22181e-253	7.6594e-253	down	ATCC25795GL000938	-20.3534	198 -- 261	210 -- 284	AGUUACUGCUGAACGACUAGCUCACCGUCGCGCUGAAGAAGCUGAAGCCUGUACACGUCUUCCG	UCGGUGAUCGACUGCAAGAUCGACGUGGUGUGCGCAGACGGCAAGGUCGGCGACACCGUCCAGGCCGCGGAGGGC	-	-	-	-	54.8016	8.23496	6.65476	2.73439	3.55529e-09	2.10039e-08	up
Candidate_33	2575.74	1167.88	2.20549	1.1411	1.96406e-110	3.62382e-110	up	ATCC25795GL001571	-21.8998	39 -- 107	380 -- 451	CCGAUCCUGCAAUGACAGUCCGUUCGGCGGAUUCAUGGUCCUCUCCUCAGCCCGCGGGCCAUGGCUGCG	GGCUGGGGUUUCCUGCUGGGCAAGCUCACCCGCCAAGGUGCCAAACUGGUCAAGGGAAUCGGUGCCGCGCGC	-	GO:0016491//oxidoreductase activity	GO:0055114//oxidation-reduction process	K10027//phytoene desaturase [EC:1.3.99.26 1.3.99.28 1.3.99.29 1.3.99.31]	5.38556	25.0106	0.215331	-2.21537	9.42419e-05	0.000376433	down
Candidate_10	4668.53	1814.38	2.57307	1.36349	1.45684e-265	5.37596e-265	up	ATCC25795GL001571	-21.0341	135 -- 152	1200 -- 1220	GGGCGGUGACCGGCGGCG	CCCGCGACGACUGGCCGCCGC	-	GO:0016491//oxidoreductase activity	GO:0055114//oxidation-reduction process	K10027//phytoene desaturase [EC:1.3.99.26 1.3.99.28 1.3.99.29 1.3.99.31]	5.38556	25.0106	0.215331	-2.21537	9.42419e-05	0.000376433	down
Candidate_90	1717.16	778.585	2.20549	1.1411	3.04396e-74	4.69128e-74	up	ATCC25795GL001571	-22.7686	188 -- 260	969 -- 1055	GGCCGGGCUACCUCUAGGCGUUUACUGUCAGGCUGGUCGAUGGAGGCGGGUGUUACUGGCGCGGCUGGGCCCA	CCGGCAUGCUGAGCUUCGCCAAAUCGCGCAGGUUGGCCUACGUCUCCAACUUCACCGAUGUCUGCCCCGAGAUGGCGCCGCCCGGGU	-	GO:0016491//oxidoreductase activity	GO:0055114//oxidation-reduction process	K10027//phytoene desaturase [EC:1.3.99.26 1.3.99.28 1.3.99.29 1.3.99.31]	5.38556	25.0106	0.215331	-2.21537	9.42419e-05	0.000376433	down
Candidate_162	3033.36	687.684	4.41098	2.1411	0	0	up	ATCC25795GL001571	-21.0561	203 -- 242	642 -- 681	AGGUAGGGCUCCUGGGUCAGCCCGUAGAUGGCCGGGAUCG	UCCAUCCCGAGGGCACCAUCGGCAUCUGGCGCGCGCUGGC	-	GO:0016491//oxidoreductase activity	GO:0055114//oxidation-reduction process	K10027//phytoene desaturase [EC:1.3.99.26 1.3.99.28 1.3.99.29 1.3.99.31]	5.38556	25.0106	0.215331	-2.21537	9.42419e-05	0.000376433	down
Candidate_234	806.078	4873.16	0.165412	-2.59587	0	0	down	ATCC25795GL000904	-21.6053	127 -- 149	189 -- 212	GCCACAGCGUCGGCGGGAGGAUC	CGGUGCUGACAGCCGCCUUCCUGG	-	-	-	K07098//	54.8505	10.4382	5.2548	2.39364	5.08754e-08	2.74582e-07	up
Candidate_129	2147.82	7790.83	0.275686	-1.8589	0	0	down	ATCC25795GL000904	-22.3432	202 -- 276	274 -- 376	CCGCACCCAGAACCGGGCCUACCGAAUAGCCCACGAACGCGCACACAACCGCGCGGCCAUCGACGCCCACCCACC	GGCGUGGUUCGCCUGGCCGGGAUACCUCUGGUUCGCCUUGAUCGGUUAUCUGCUUCUGACGCUGCUGUUGGUGGAACCGAUCCGGCUGGUGCUGCGGGGGUGG	-	-	-	K07098//	54.8505	10.4382	5.2548	2.39364	5.08754e-08	2.74582e-07	up
Candidate_138	211.405	1533.67	0.137843	-2.8589	2.22181e-253	7.6594e-253	down	ATCC25795GL005099	-21.1785	251 -- 305	925 -- 981	GUGGUUCCUGCUCUAGAUGCCAUAGCCGCCGUCGACCAAGGCGGAGUUACUGCUG	CGCCGAGGAAGAGGUCGGCGGUAUCGGGGUGCAGAACGUCACCGAUCAGCUGACGGC	GO:0030288//outer membrane-bounded periplasmic space	-	GO:0006865//amino acid transport	K01999//branched-chain amino acid transport system substrate-binding protein	66.0998	4.55937	14.4976	3.85774	2.31272e-14	1.80231e-13	up
Candidate_188	0	1551.23	0	-20	2.11719e-199	5.60306e-199	down	ATCC25795GL005091	-21.7087	53 -- 78	270 -- 301	GGCCCGGCUGCCGUGGGGGUAGGCGG	CCGCGGCCGACGGCAAGCUGCCCCCGUUCGUC	-	-	-	K03768//peptidyl-prolyl cis-trans isomerase B (cyclophilin B) [EC:5.2.1.8]	232.42	69.2181	3.3578	1.74752	2.81047e-19	2.63575e-18	up
Candidate_220	1764.49	5600.3	0.31507	-1.66626	0	0	down	ATCC25795GL003600	-22.1183	9 -- 28	337 -- 356	CCAGUACCACCAGGGCCGCU	GGUCGUGGUGGUGCUGGUGA	-	-	-	-	384.099	107.183	3.58358	1.8414	3.19568e-33	4.04212e-32	up
Candidate_72	2081.33	4403.95	0.472605	-1.08129	7.29074e-204	2.01071e-203	down	ATCC25795GL003600	-20.6741	128 -- 192	145 -- 225	CUUGGGUCGAGCGACUGGUGGGGGCUCCGCGGCCUGGACGUCCGGGACGACCGCCAGUACCACCU	GGACACAGUGGCUGAUCGGGAUCCCGAGGCGAUCAAGAAGGACAUCGACCAGGCUCGUGAUCAACUGGCGGCGACGGUGGA	-	-	-	-	384.099	107.183	3.58358	1.8414	3.19568e-33	4.04212e-32	up
Candidate_105	0	4980.66	0	-20	0	0	down	ATCC25795GL004741	-26.2222	103 -- 152	240 -- 289	CCACGACCAGCUUCCCCUCUUCCCGCUGCCGCGCUGGCAGCUAGUGCUGC	GGUGCUGGUCGCCGAUGUGGAGGGUGCGACGGUCCGGCCCGAUCUCGACG	-	-	-	-	59.5682	17.6041	3.38377	1.75863	4.96586e-06	2.26611e-05	up
Candidate_42	1093.12	0	error	20	4.42373e-151	9.65848e-151	up	ATCC25795GL003645	-21.1375	5 -- 60	127 -- 188	CGUGGGCUCACUGGAGCUCGGCUCGUACGGGCGCCACGGGCCUGACUGGCGGCGCG	GCACCCGAUGACCCGCGGCAUCAUGCCCGAUCGCCACCUGGGCACCGCACUGGCCGCCGCGC	-	GO:0016787//hydrolase activity	GO:0008152//metabolic process	K07045//	74.6526	171.557	0.435147	-1.20042	5.20929e-12	3.60919e-11	down
Candidate_43	3728.29	1423.54	2.61902	1.38903	8.9642e-219	2.6389e-218	up	ATCC25795GL003645	-21.9969	485 -- 569	534 -- 618	GCUUAAUAGACUAGCGGGCCGACCCAAGCCACUACGACCGGCUAGACGCGCUCCGCCCAUACCUGGCCCGGGAGCUGGACGGCUG	UGAUGAACAUGAUCGCCGAGGGUGUGUUCGAAAACUGGCCGGAGUUGAAGUUCGUGUGGGCCGACGGCGCCGCCGACCUGUUGAC	-	GO:0016787//hydrolase activity	GO:0008152//metabolic process	K07045//	74.6526	171.557	0.435147	-1.20042	5.20929e-12	3.60919e-11	down
Candidate_122	19607.8	2309.21	8.49114	3.08596	0	0	up	ATCC25795GL003645	-26.8479	380 -- 430	152 -- 205	GGGCAAGCGGCUCGUGGCGUGGUUUGAGCGGCGCUGCUUGCGCACUGGCAC	CCCGAUCGCCACCUGGGCACCGCACUGGCCGCCGCGCACAACGAGAUGAUGGUG	-	GO:0016787//hydrolase activity	GO:0008152//metabolic process	K07045//	74.6526	171.557	0.435147	-1.20042	5.20929e-12	3.60919e-11	down
Candidate_5	5860.08	1275.38	4.59477	2.19999	0	0	up	ATCC25795GL003645	-22.8178	365 -- 380	548 -- 563	CGGUUCCCACACGAGC	GCCGAGGGUGUGUUCG	-	GO:0016787//hydrolase activity	GO:0008152//metabolic process	K07045//	74.6526	171.557	0.435147	-1.20042	5.20929e-12	3.60919e-11	down
Candidate_197	1892.65	171.631	11.0275	3.46303	0	0	up	ATCC25795GL003645	-23.5404	538 -- 553	1371 -- 1386	CGUUACCGCCCCGAGC	GCGAUGGCGGGGCUCG	-	GO:0016787//hydrolase activity	GO:0008152//metabolic process	K07045//	74.6526	171.557	0.435147	-1.20042	5.20929e-12	3.60919e-11	down
Candidate_10	4668.53	1814.38	2.57307	1.36349	1.45684e-265	5.37596e-265	up	ATCC25795GL003645	-21.7856	133 -- 159	161 -- 188	GUGGGCAGGGCGGUGACCGGCGGCGUG	CACCUGGGCACCGCACUGGCCGCCGCGC	-	GO:0016787//hydrolase activity	GO:0008152//metabolic process	K07045//	74.6526	171.557	0.435147	-1.20042	5.20929e-12	3.60919e-11	down
Candidate_90	1717.16	778.585	2.20549	1.1411	3.04396e-74	4.69128e-74	up	ATCC25795GL003645	-20.1521	189 -- 205	1884 -- 1900	CUGGCGCGGCUGGGCCC	GACCGAGUUGACCCGGG	-	GO:0016787//hydrolase activity	GO:0008152//metabolic process	K07045//	74.6526	171.557	0.435147	-1.20042	5.20929e-12	3.60919e-11	down
Candidate_200	4848.09	1221.22	3.96988	1.9891	0	0	up	ATCC25795GL003645	-24.7908	393 -- 412	1508 -- 1529	UCAUGGGGCUAGACCCGGCG	AGUACGACCCGAUCUGGGCCGC	-	GO:0016787//hydrolase activity	GO:0008152//metabolic process	K07045//	74.6526	171.557	0.435147	-1.20042	5.20929e-12	3.60919e-11	down
Candidate_253	821.845	1738.97	0.472605	-1.08129	1.22642e-81	1.97131e-81	down	ATCC25795GL002595	-21.2193	95 -- 180	336 -- 424	CCAUGGGUCAGUCCUGUCGAGGCUGGUAGAUGUCGGGCACUCCGUCAUGAUCAUCGUCGGCCGUUUCGGCCUCUUGAAUUCGGCGG	GGUGCCCAAUCAGGGCGUUCCGGCCGGGCCCUAGCAGCCCAGGUGCGCUCUCACCUGCAGCUAUGGUUUUUGCGAAGAGUUGAGCCGCC	-	-	-	-	30.5841	7.73027	3.95641	1.98419	0.000343399	0.00126417	up
Candidate_49	2052.1	4838.35	0.424133	-1.23741	3.44672e-274	1.30876e-273	down	ATCC25795GL005080	-20.054	353 -- 388	110 -- 150	UGGCGACCGCGGCGACGGCGGCGAGGAUGGCGAGCA	GCCGCUUUGAUCGUCGCCGCCCUCGCCGCGCUGCUGCACGU	-	-	-	K08987//putative membrane protein	62.5492	26.5881	2.35253	1.23421	0.000497573	0.00178902	up
Candidate_5	5860.08	1275.38	4.59477	2.19999	0	0	up	ATCC25795GL002590	-24.3245	382 -- 441	1079 -- 1150	CCGCCCGACGUCGCCGGUGAGUCACGGUGGCCCCCACCAGAAGGCAGGCCAGCAUCACGG	GGCGCGGCUGCCGCGUCGAUCACUGGCCUACGACGUGCCGCCGGAAUUCGUCUUCCGUGCCGUCGGGGUGCC	-	-	-	-	19.223	66.9538	0.287108	-1.80033	1.63604e-08	9.19199e-08	down
Candidate_164	7532.42	2049.18	3.67582	1.87806	0	0	up	ATCC25795GL002590	-20.9177	560 -- 592	475 -- 510	CGCCCACCUGUGGCUCAGGCGUGGGUUUGUAGG	GCGGGUCCAGCACCGUCCAGUCCGCGUCCGUCAUCC	-	-	-	-	19.223	66.9538	0.287108	-1.80033	1.63604e-08	9.19199e-08	down
Candidate_213	2839.85	468.227	6.0651	2.60053	0	0	up	ATCC25795GL002590	-20.1526	100 -- 148	1 -- 55	CGUCCUUGGGGGUGUAGGUGCGGGUGAUGCCCUUCCAGCGGGGGUUGUG	GCAGCGGCAGCCACGCCAACGCCCACAGGUAUCCCAAUGCCCAGCCCGCCAACAC	-	-	-	-	19.223	66.9538	0.287108	-1.80033	1.63604e-08	9.19199e-08	down
Candidate_138	211.405	1533.67	0.137843	-2.8589	2.22181e-253	7.6594e-253	down	ATCC25795GL005084	-20.2678	286 -- 306	1558 -- 1578	CGUGGUUCCUGCUCUAGAUGC	GCAUCAAGGACGAGAUCCGCG	GO:0005829//cytosol;GO:0005618//cell wall;GO:0005576//extracellular region;GO:0005887//integral to plasma membrane	-	GO:0015031//protein transport;GO:0052059	K03072//preprotein translocase subunit SecD	30.378	10.9515	2.77386	1.47189	0.00470662	0.0139782	up
Candidate_49	2052.1	4838.35	0.424133	-1.23741	3.44672e-274	1.30876e-273	down	ATCC25795GL005084	-21.6532	358 -- 397	1343 -- 1387	GCACCAGGAUGGCGACCGCGGCGACGGCGGCGAGGAUGGC	CGUCGGUCUGGCGCUGGUGCUGCUGUACUCGCUGCUGUACUACCG	GO:0005829//cytosol;GO:0005618//cell wall;GO:0005576//extracellular region;GO:0005887//integral to plasma membrane	-	GO:0015031//protein transport;GO:0052059	K03072//preprotein translocase subunit SecD	30.378	10.9515	2.77386	1.47189	0.00470662	0.0139782	up
Candidate_31	189.265	1029.78	0.183791	-2.44386	3.07506e-145	6.44534e-145	down	ATCC25795GL002591	-20.4087	566 -- 592	1225 -- 1252	CGAGAAGGAGCCUGGCAGGGCGUGAGG	GUUCUUCCUUGGCAAUUCGCUGUACUCC	-	GO:0016301//kinase activity	GO:0008152//metabolic process;GO:0009987//cellular process	K07029//	234.767	112.625	2.08451	1.05971	4.56882e-09	2.66092e-08	up
Candidate_138	211.405	1533.67	0.137843	-2.8589	2.22181e-253	7.6594e-253	down	ATCC25795GL005085	-21.8782	278 -- 330	1134 -- 1195	UCGUCUAGCGGGUGUUCUCGCUGCCGUGGUUCCUGCUCUAGAUGCCAUAGCCG	AGCAGAUCGCCCGCGAACGGCGUGCCGCGCCCACGACAGGACGGGGUUAGUCAGAUGUCGGC	GO:0005622//intracellular;GO:0005886//plasma membrane;GO:0016021//integral to membrane	GO:0015450//P-P-bond-hydrolysis-driven protein transmembrane transporter activity	GO:0006886//intracellular protein transport	K03074//preprotein translocase subunit SecF	38.9955	18.7766	2.07681	1.05437	0.0174231	0.0442804	up
Candidate_49	2052.1	4838.35	0.424133	-1.23741	3.44672e-274	1.30876e-273	down	ATCC25795GL005085	-21.6532	358 -- 397	634 -- 678	GCACCAGGAUGGCGACCGCGGCGACGGCGGCGAGGAUGGC	CGUCGGUCUGGCGCUGGUGCUGCUGUACUCGCUGCUGUACUACCG	GO:0005622//intracellular;GO:0005886//plasma membrane;GO:0016021//integral to membrane	GO:0015450//P-P-bond-hydrolysis-driven protein transmembrane transporter activity	GO:0006886//intracellular protein transport	K03074//preprotein translocase subunit SecF	38.9955	18.7766	2.07681	1.05437	0.0174231	0.0442804	up
Candidate_79	268.05	1944.6	0.137843	-2.8589	0	0	down	ATCC25795GL001503	-20.9259	81 -- 138	91 -- 164	CACUGGGGCCACCACGUGAGUACUGGGAGCGGCGGCUAUGGUGUCUAAGGCUGCGGCG	GUGACCCCGGUUCUGCGCGGCAUACUGCUCGACAUCGCCCCGCCGCUGGUCGCCUACUACGGGUUGCGCGCCGC	-	-	-	-	192.8	68.7985	2.80239	1.48666	6.95371e-13	4.97861e-12	up
Candidate_43	3728.29	1423.54	2.61902	1.38903	8.9642e-219	2.6389e-218	up	ATCC25795GL002585	-22.0443	483 -- 545	1233 -- 1299	CAAGCCACUACGACCGGCUAGACGCGCUCCGCCCAUACCUGGCCCGGGAGCUGGACGGCUGCU	GUUCGGUGGUGGUGGCCGAUGCCUAUGCCGAUAACCGGGACAGCGGUGCCUUCAUCCUGAUCGACGA	-	GO:0004020//adenylylsulfate kinase activity;GO:0004781//sulfate adenylyltransferase (ATP) activity;GO:0005524//ATP binding;GO:0003924//GTPase activity;GO:0005525//GTP binding	GO:0000103//sulfate assimilation;GO:0006184//GTP catabolic process;GO:0016310//phosphorylation	K00955//bifunctional enzyme CysN/CysC [EC:2.7.7.4 2.7.1.25]	6.4492	16.6768	0.386717	-1.37065	0.0184025	0.0464583	down
Candidate_235	4954.36	1036.79	4.77856	2.25658	0	0	up	ATCC25795GL002585	-21.0252	414 -- 487	1489 -- 1567	CCGGCGAUGGUCCUCCGUGCAGCUCGGCCGCUUCUGGCUCUCAGCCGGAUGAUGUGCUACAAGGCGCCGUGCCG	GGCCGUCGCCGUGGAGCGCGCAUUGGUCGAAUCGGGGCGGGUGGCCUAUCUGCUCGACGGUGACAAUCUGCGGCACGGC	-	GO:0004020//adenylylsulfate kinase activity;GO:0004781//sulfate adenylyltransferase (ATP) activity;GO:0005524//ATP binding;GO:0003924//GTPase activity;GO:0005525//GTP binding	GO:0000103//sulfate assimilation;GO:0006184//GTP catabolic process;GO:0016310//phosphorylation	K00955//bifunctional enzyme CysN/CysC [EC:2.7.7.4 2.7.1.25]	6.4492	16.6768	0.386717	-1.37065	0.0184025	0.0464583	down
Candidate_100	1195.14	0	error	20	1.5552e-161	3.45306e-161	up	ATCC25795GL002585	-20.2419	29 -- 43	1049 -- 1063	CAGACGACCGAGGCG	GUCUGCUGGUUCCGC	-	GO:0004020//adenylylsulfate kinase activity;GO:0004781//sulfate adenylyltransferase (ATP) activity;GO:0005524//ATP binding;GO:0003924//GTPase activity;GO:0005525//GTP binding	GO:0000103//sulfate assimilation;GO:0006184//GTP catabolic process;GO:0016310//phosphorylation	K00955//bifunctional enzyme CysN/CysC [EC:2.7.7.4 2.7.1.25]	6.4492	16.6768	0.386717	-1.37065	0.0184025	0.0464583	down
Candidate_243	6330.22	574.042	11.0275	3.46303	0	0	up	ATCC25795GL002585	-20.7279	285 -- 318	725 -- 761	CGGCGCGGCGUCGGGAACAUCGUCGGCGCUGACG	GCCGCGCCGCAGCCCGAUCCGGCCAGCCUGCGACUGC	-	GO:0004020//adenylylsulfate kinase activity;GO:0004781//sulfate adenylyltransferase (ATP) activity;GO:0005524//ATP binding;GO:0003924//GTPase activity;GO:0005525//GTP binding	GO:0000103//sulfate assimilation;GO:0006184//GTP catabolic process;GO:0016310//phosphorylation	K00955//bifunctional enzyme CysN/CysC [EC:2.7.7.4 2.7.1.25]	6.4492	16.6768	0.386717	-1.37065	0.0184025	0.0464583	down
Candidate_166	4362.4	1249.25	3.49203	1.80406	0	0	up	ATCC25795GL002585	-21.5348	389 -- 404	725 -- 740	CGGCGCGGCGUUGGGC	GCCGCGCCGCAGCCCG	-	GO:0004020//adenylylsulfate kinase activity;GO:0004781//sulfate adenylyltransferase (ATP) activity;GO:0005524//ATP binding;GO:0003924//GTPase activity;GO:0005525//GTP binding	GO:0000103//sulfate assimilation;GO:0006184//GTP catabolic process;GO:0016310//phosphorylation	K00955//bifunctional enzyme CysN/CysC [EC:2.7.7.4 2.7.1.25]	6.4492	16.6768	0.386717	-1.37065	0.0184025	0.0464583	down
Candidate_231	5171.3	2084.21	2.48118	1.31102	4.22189e-276	1.67596e-275	up	ATCC25795GL005071	-22.8803	204 -- 236	482 -- 525	CUCGCCUGACCUUUGCCGCUACUCCCGUGGGUC	GAGUGGAGGAGAUUGCGAUGGAAUUCGGCGAGCAGGGCAGCCAG	-	GO:0016829//lyase activity	GO:0042823//pyridoxal phosphate biosynthetic process	K06215//pyridoxine biosynthesis protein [EC:4.-.-.-]	97.5283	217.769	0.447853	-1.1589	3.34755e-14	2.59238e-13	down
Candidate_23	4734.29	2146.59	2.20549	1.1411	2.10993e-201	5.64084e-201	up	ATCC25795GL005071	-23.0001	208 -- 252	466 -- 510	CUGCGCCUGGUCGCCGGACGCCGCACUCCUCCAGCGCUACCGCCG	GACUGGAUCGGUACCUGAGUGGAGGAGAUUGCGAUGGAAUUCGGC	-	GO:0016829//lyase activity	GO:0042823//pyridoxal phosphate biosynthetic process	K06215//pyridoxine biosynthesis protein [EC:4.-.-.-]	97.5283	217.769	0.447853	-1.1589	3.34755e-14	2.59238e-13	down
Candidate_3	2856.67	575.668	4.96235	2.31102	0	0	up	ATCC25795GL005071	-20.6455	179 -- 212	608 -- 642	GCGCGGGCGGUGGCUGCGCCUGCGGCGGCGCCAC	CGCGCAUCGCCGAAGCCGCCGGCGCCGUCGCGGUG	-	GO:0016829//lyase activity	GO:0042823//pyridoxal phosphate biosynthetic process	K06215//pyridoxine biosynthesis protein [EC:4.-.-.-]	97.5283	217.769	0.447853	-1.1589	3.34755e-14	2.59238e-13	down
Candidate_85	4162.66	1887.41	2.20549	1.1411	2.61772e-177	6.3504e-177	up	ATCC25795GL005071	-20.0028	252 -- 275	715 -- 741	UAGCCCCGUUGUAGACGCCGGUGG	AUCGAGGGCAUCAUCGACGCGGUCACC	-	GO:0016829//lyase activity	GO:0042823//pyridoxal phosphate biosynthetic process	K06215//pyridoxine biosynthesis protein [EC:4.-.-.-]	97.5283	217.769	0.447853	-1.1589	3.34755e-14	2.59238e-13	down
Candidate_90	1717.16	778.585	2.20549	1.1411	3.04396e-74	4.69128e-74	up	ATCC25795GL005071	-20.982	222 -- 254	497 -- 531	GCUACCUCUAGGCGUUUACUGUCAGGCUGGUCG	CGAUGGAAUUCGGCGAGCAGGGCAGCCAGACCGGU	-	GO:0016829//lyase activity	GO:0042823//pyridoxal phosphate biosynthetic process	K06215//pyridoxine biosynthesis protein [EC:4.-.-.-]	97.5283	217.769	0.447853	-1.1589	3.34755e-14	2.59238e-13	down
Candidate_31	189.265	1029.78	0.183791	-2.44386	3.07506e-145	6.44534e-145	down	ATCC25795GL005079	-21.2517	550 -- 573	70 -- 94	GCGUGAGGCCACCACCACGGGGGC	CGCACCCCGGUGGUGGAAGCCCUUG	-	GO:0003677//DNA binding;GO:0005524//ATP binding;GO:0009378//four-way junction helicase activity	GO:0009432//SOS response;GO:0006310//DNA recombination;GO:0006281//DNA repair	K03551//holliday junction DNA helicase RuvB [EC:3.6.4.12]	84.7832	40.0197	2.11854	1.08307	0.000323248	0.00119803	up
Candidate_211	1049.6	2141.57	0.490109	-1.02883	7.85277e-93	1.31886e-92	down	ATCC25795GL005079	-25.4836	43 -- 82	1001 -- 1041	GCAGCGCCAGCUUGACCUGGCCGUAGCCCUGUCCGCCGUG	CGUCGACGAACUCGGACUGGAUCGGCUGGACCGGGCGGUGC	-	GO:0003677//DNA binding;GO:0005524//ATP binding;GO:0009378//four-way junction helicase activity	GO:0009432//SOS response;GO:0006310//DNA recombination;GO:0006281//DNA repair	K03551//holliday junction DNA helicase RuvB [EC:3.6.4.12]	84.7832	40.0197	2.11854	1.08307	0.000323248	0.00119803	up
Candidate_231	5171.3	2084.21	2.48118	1.31102	4.22189e-276	1.67596e-275	up	ATCC25795GL004705	-20.4606	229 -- 268	91 -- 140	ACUGCUCGCAUGUGCUACGAGAGCCCCGCUACCUCGCCUG	UGAAUGAGCUCGCGAUGCGCCCGCACAACUCGGGGCACUGGAGCAUGGAC	-	GO:0034023//5-(carboxyamino)imidazole ribonucleotide mutase activity;GO:0016829//lyase activity	GO:0006189//'de novo' IMP biosynthetic process	K01588//5-(carboxyamino)imidazole ribonucleotide mutase [EC:5.4.99.18]	9.04941	23.6394	0.382811	-1.3853	0.00469756	0.0139597	down
Candidate_174	4504.31	2042.32	2.20549	1.1411	1.04195e-191	2.65039e-191	up	ATCC25795GL004705	-20.6268	488 -- 515	846 -- 875	CCGGCUCCACGACCGCUGGCCACAGUUG	GGCCGGGGUGCCGGUGGCGACGGUGUCGAU	-	GO:0034023//5-(carboxyamino)imidazole ribonucleotide mutase activity;GO:0016829//lyase activity	GO:0006189//'de novo' IMP biosynthetic process	K01588//5-(carboxyamino)imidazole ribonucleotide mutase [EC:5.4.99.18]	9.04941	23.6394	0.382811	-1.3853	0.00469756	0.0139597	down
Candidate_14	4788.24	2171.05	2.20549	1.1411	1.12216e-203	3.06257e-203	up	ATCC25795GL004705	-21.3283	55 -- 75	36 -- 56	CAGUAGCCACACGAGCGGCAG	GUCGUCGGCGUGCUCGCCGUC	-	GO:0034023//5-(carboxyamino)imidazole ribonucleotide mutase activity;GO:0016829//lyase activity	GO:0006189//'de novo' IMP biosynthetic process	K01588//5-(carboxyamino)imidazole ribonucleotide mutase [EC:5.4.99.18]	9.04941	23.6394	0.382811	-1.3853	0.00469756	0.0139597	down
Candidate_262	4656.41	1847.37	2.52056	1.33374	9.76133e-256	3.40996e-255	up	ATCC25795GL004705	-20.9707	206 -- 255	541 -- 594	CAGCCCAGAGCCCUCCCCGACCUUGACCAGCCAGUUACAUUCGGCGGCAU	GUCGGGGUCAUCAUGGGCAGCGACAGUGACUGGUCGGUGAUGGAGGCCGCCGUG	-	GO:0034023//5-(carboxyamino)imidazole ribonucleotide mutase activity;GO:0016829//lyase activity	GO:0006189//'de novo' IMP biosynthetic process	K01588//5-(carboxyamino)imidazole ribonucleotide mutase [EC:5.4.99.18]	9.04941	23.6394	0.382811	-1.3853	0.00469756	0.0139597	down
Candidate_70	24704.8	8372.83	2.95059	1.561	0	0	up	ATCC25795GL004705	-21.4503	244 -- 260	857 -- 873	GCCACUGCUGUCACAGC	CGGUGGCGACGGUGUCG	-	GO:0034023//5-(carboxyamino)imidazole ribonucleotide mutase activity;GO:0016829//lyase activity	GO:0006189//'de novo' IMP biosynthetic process	K01588//5-(carboxyamino)imidazole ribonucleotide mutase [EC:5.4.99.18]	9.04941	23.6394	0.382811	-1.3853	0.00469756	0.0139597	down
Candidate_114	2884.32	1207.19	2.38928	1.25658	1.2957e-144	2.69423e-144	up	ATCC25795GL002567	-23.3169	411 -- 453	110 -- 158	CCCCUUAGGUCGUGGCUGCAGCGGCUUGCCCUUCAGGCCCGUG	GGGGAUUCUGGCAACCACCAUCGCCGAUAUCACCGCGGAGGCCGGGCGC	-	-	-	-	36.1355	195.521	0.184817	-2.43583	1.31347e-30	1.58033e-29	down
Candidate_49	2052.1	4838.35	0.424133	-1.23741	3.44672e-274	1.30876e-273	down	ATCC25795GL005014	-22.264	345 -- 384	791 -- 834	GACCGCGGCGACGGCGGCGAGGAUGGCGAGCACCCAGGAC	CUGGCGGACGUCGCUGACCGCGGCGGCCCAGCGCGUGGGUCCUG	GO:0005737//cytoplasm	GO:0004853//uroporphyrinogen decarboxylase activity	GO:0006779//porphyrin-containing compound biosynthetic process	K01599//uroporphyrinogen decarboxylase [EC:4.1.1.37]	47.9539	18.0916	2.65062	1.40633	0.00063244	0.00223164	up
Candidate_52	15736.6	6564.39	2.39727	1.26139	0	0	up	ATCC25795GL002566	-21.2389	119 -- 151	1131 -- 1172	UCCUCUGCCAGUAAGGCUGGUGCUGGUGGUGCG	AGGGGAUGGUCUCGAUCGACACCGACCACUACUUCACCACGC	-	-	-	-	68.4246	205.455	0.33304	-1.58623	7.34431e-20	6.95383e-19	down
Candidate_179	2783.72	631.089	4.41098	2.1411	1.33104e-305	5.71694e-305	up	ATCC25795GL002566	-21.2437	2 -- 121	341 -- 479	GCAGCCACCGAAUCGUCGAAGCCGUGGAUCUCGAGGCGGCAGUCGUAACCGCGCGCGUUGUACCUGGCGUUGGAGAUGACACCCAGUGCGCCACCGUCGAAUCGCACCACCACCGCCGCG	CGCGGUUUCGAGAGCAGCUUCCUACUCGAUCACGCACUGGUCGACAUCGGCGUCGGCGUUCGCUGGUUGCGCGAGGUCCAGAACAUCGAAACCGUGGUGCUGCUGGGCAAUUCCGGUGGCGGGUCGUUGAUGGCGGCGU	-	-	-	-	68.4246	205.455	0.33304	-1.58623	7.34431e-20	6.95383e-19	down
Candidate_77	1888.4	380.544	4.96235	2.31102	5.66589e-229	1.76722e-228	up	ATCC25795GL002566	-21.9076	464 -- 531	655 -- 735	GCGGCGGCGAAGAACAGGCUGCCGUAGUCGGCGAAGGCGGGGUCGGACAGGAACAACUGGGUGACGCG	CGCCGCCAAUCCCGAGCUCGACCUGUUCGACGAGCGCAACGGUCCGCCCUACCCACCGGACUUCGUGACCCGAUACCGCGC	-	-	-	-	68.4246	205.455	0.33304	-1.58623	7.34431e-20	6.95383e-19	down
Candidate_222	855.304	0	error	20	1.47998e-125	2.80982e-125	up	ATCC25795GL002571	-22.1001	58 -- 88	1892 -- 1924	GCUGGGCGGCCGCGCGACGCACCACGGCCUG	CGAUCCGCCGGACCGCUGCUGCGUGGCCUGGGC	-	GO:0017111//nucleoside-triphosphatase activity;GO:0005524//ATP binding	-	K06413//stage V sporulation protein K	1.07487	8.33839	0.128906	-2.95561	0.00901913	0.0249671	down
Candidate_7	1994.86	602.999	3.30824	1.72606	1.60926e-163	3.66632e-163	up	ATCC25795GL002571	-22.2527	53 -- 139	1403 -- 1493	CGGAUGCGGCGGCCUACCUAGCCGCGGUGGGACCGGCGGCGGCGUGACGACGACAACGGCCGCCGUGACCUCUGGUCCUGGCAGUAG	GCCUACGCGUUGGUGUCCACCGGUGCCAAGAACGAUUUCGGCCUGGUCGCCAUCGACACGCUGCUGGCCCGGAUGGAGAACGACCGUGAUC	-	GO:0017111//nucleoside-triphosphatase activity;GO:0005524//ATP binding	-	K06413//stage V sporulation protein K	1.07487	8.33839	0.128906	-2.95561	0.00901913	0.0249671	down
Candidate_63	2286.63	0	error	20	3.95589e-261	1.41978e-260	up	ATCC25795GL002571	-21.8671	85 -- 148	1381 -- 1444	GCCACGCAAGCUCCAGUUGCUCCGCAAGCGCGGCCACGGGUACCGCACCAACUUCCUAUAGCCG	CGGUGUGCUGUUCCUCGACGAGGCCUACGCGUUGGUGUCCACCGGUGCCAAGAACGAUUUCGGC	-	GO:0017111//nucleoside-triphosphatase activity;GO:0005524//ATP binding	-	K06413//stage V sporulation protein K	1.07487	8.33839	0.128906	-2.95561	0.00901913	0.0249671	down
Candidate_79	268.05	1944.6	0.137843	-2.8589	0	0	down	ATCC25795GL005024	-23.8662	360 -- 388	345 -- 374	CGACAACUAGCGGUGGUCGCAGCGCCACA	GCUGUCGAUCGCCACCACGUUCAGCGGUGU	-	-	-	-	71.3722	25.199	2.83234	1.502	1.05294e-05	4.65425e-05	up
Candidate_134	884.564	2406.44	0.367582	-1.44386	1.05423e-171	2.44431e-171	down	ATCC25795GL005022	-20.6493	130 -- 248	103 -- 239	GCCGCUGGCGCUGAGCGGCCCCCACCUCAAGUGGCCGCUGCGGCCCCGCGACCCGUGGGACGAGCCCCACGAGCUGGCUGGCCUGGGCUUGAAGCUGUAGUAGUGGGGUAUCGGCAGUG	CGGCGCCGGGGUCGAUGGUUUGGUGGAUCGGCACCCCAAGGUGACGCCGGAACAGCUGGUCGCCCGGCUGGUGCCGCCGCCGACCUUCGCCGAUGUCAGCUUCGACACCUACCGUCCCGAUCCCGCCGAGCCGUCGC	-	GO:0005524//ATP binding	-	K06916//	179.654	14.1473	12.6988	3.66662	5.48332e-35	7.2518e-34	up
Candidate_79	268.05	1944.6	0.137843	-2.8589	0	0	down	ATCC25795GL002554	-20.6017	232 -- 279	708 -- 765	CCAGAGUGGGACCGUAACUAGGAGUGGUUAGACCUCCCGGACCGGUGG	GGUCGACCCUGGCGGAAACAUCCUCGCCACAACGCUUCUGGACAGUGGACUGGCCAUC	-	GO:0016810//hydrolase activity, acting on carbon-nitrogen (but not peptide) bonds;GO:0016746//transferase activity, transferring acyl groups	GO:0006807//nitrogen compound metabolic process	K01501//nitrilase [EC:3.5.5.1];K08590//carbon-nitrogen hydrolase family protein	14.274	0	error	20	0.000158489	0.000615128	up
Candidate_131	0	463.951	0	-20	4.53104e-80	7.23862e-80	down	ATCC25795GL005003	-23.258	175 -- 214	707 -- 755	CACCGGCUCCUGUCUGUUCCGUUGUCGCUGCUAGCCGCUG	GUGGUGGAGGGCGACUACGAGGCCGUGCAGGAGAUCGGCGGUCGGCGAU	-	GO:0008168//methyltransferase activity	GO:0043412//macromolecule modification;GO:0032259//methylation;GO:0016070//RNA metabolic process	K00599//[EC:2.1.1.-]	27.0691	6.24974	4.33123	2.11478	0.000425557	0.00155272	up
Candidate_1	2341.24	909.899	2.57307	1.36349	3.91817e-134	7.77698e-134	up	ATCC25795GL000408	-20.2427	257 -- 291	1076 -- 1112	GAGUUCUGUCGCAGGACGUGCCAUCAUCGGGUCUC	CUCAAGGCAGUCGUCCGCAACGCGUUGAUGUCCAGAG	-	-	-	-	5.32428	16.9935	0.313312	-1.67433	0.00658837	0.0188408	down
Candidate_113	2915.66	755.43	3.85961	1.94845	2.72527e-282	1.11566e-281	up	ATCC25795GL000408	-20.7023	426 -- 484	568 -- 626	CUAGCACGAGCCGAAGGAUGGGUUCCAGCGGCGGUAGCAGCGCAGCUAGGGCUUGGGGC	GAUCACUCCGCGUACCUUGCGCGAGGUCGCCGACUACGCGCUGUCUGUGCUCAACCCCG	-	-	-	-	5.32428	16.9935	0.313312	-1.67433	0.00658837	0.0188408	down
Candidate_179	2783.72	631.089	4.41098	2.1411	1.33104e-305	5.71694e-305	up	ATCC25795GL000408	-20.053	53 -- 111	104 -- 166	AAUCGUCGAAGCCGUGGAUCUCGAGGCGGCAGUCGUAACCGCGCGCGUUGUACCUGGCG	UUGGCGGUCUUCGAUGCCUACGACUCCGCCUGUGAGCAGCUGGCCGCCCUCGACGUCACCCGC	-	-	-	-	5.32428	16.9935	0.313312	-1.67433	0.00658837	0.0188408	down
Candidate_10	4668.53	1814.38	2.57307	1.36349	1.45684e-265	5.37596e-265	up	ATCC25795GL000408	-21.2401	203 -- 265	1237 -- 1299	GGCCGGGGCGGCCGUGGGCGUGGUCACGGACCACGGCAAGGCGGUCCAUAGGGCGGCCGGCGA	CCGCCUCGCCGCGCAUGCGCACCACUACCUGCUGAUCUACCGCGAGCACACCGCCGAACCGCU	-	-	-	-	5.32428	16.9935	0.313312	-1.67433	0.00658837	0.0188408	down
Candidate_49	2052.1	4838.35	0.424133	-1.23741	3.44672e-274	1.30876e-273	down	ATCC25795GL000406	-20.1643	333 -- 387	915 -- 988	GGCGACCGCGGCGACGGCGGCGAGGAUGGCGAGCACCCAGGACAGCGGGGGCGAG	CCGCCCAGGCAUCGCUGCACGCCGCGCAGAUCGCCUUCCUCGGCCCGCUGCUCGGAUCCAUCUCGCGCCCGUUC	-	-	-	K02575//MFS transporter, NNP family, nitrate/nitrite transporter	23.602	2.0718	11.392	3.50995	1.11917e-05	4.92494e-05	up
Candidate_60	2062.17	9350.19	0.220549	-2.18083	0	0	down	ATCC25795GL000406	-20.2625	142 -- 161	249 -- 268	CCAGUCACUACUCGCACAAG	GGUCGGUGAUGGUGUUGUUC	-	-	-	K02575//MFS transporter, NNP family, nitrate/nitrite transporter	23.602	2.0718	11.392	3.50995	1.11917e-05	4.92494e-05	up
Candidate_52	15736.6	6564.39	2.39727	1.26139	0	0	up	ATCC25795GL005007	-24.1398	241 -- 276	201 -- 237	GUGGGUCUACGGGUGGGACUCGCGGCUCGGGUGGCU	CACCCACACCGCCACCGCCCCGCGCCGACACCACCGA	-	-	-	-	19.5416	47.3737	0.412498	-1.27754	0.000153033	0.000594885	down
Candidate_177	5551.77	2288.41	2.42604	1.2786	1.53429e-284	6.3807e-284	up	ATCC25795GL005007	-25.5116	363 -- 419	488 -- 551	GCGUGGCCCAGGCCCGGCACCCGCUGAUAAGCAGCGUGGACGACGCGCGCGACGCGU	CGCACCGGCCGGGUCGGCGACUGGGAGGGGCGACUGUUCGACCUGCUGUCGACCGCGCUGCGCA	-	-	-	-	19.5416	47.3737	0.412498	-1.27754	0.000153033	0.000594885	down
Candidate_164	7532.42	2049.18	3.67582	1.87806	0	0	up	ATCC25795GL005007	-20.1893	249 -- 276	356 -- 383	CGGGAGUGGCUGGUCGUCCGCCGUGGCC	GUCCUCGGCAACCAGCGGGCGGCACUGG	-	-	-	-	19.5416	47.3737	0.412498	-1.27754	0.000153033	0.000594885	down
Candidate_17	1771.46	401.602	4.41098	2.1411	3.27187e-195	8.48743e-195	up	ATCC25795GL003693	-28.6377	178 -- 217	621 -- 660	CUAGCGACUGGAGUGGGAGCAAGUCGCCAGCCAGUGGGUC	GAUCGCCAGCCUCCUCUUGUUCAGCGAGUUGGUCAUCCAG	-	GO:0016787//hydrolase activity	-	K07044//	141.994	384.001	0.369776	-1.43528	1.78441e-31	2.18967e-30	down
Candidate_122	19607.8	2309.21	8.49114	3.08596	0	0	up	ATCC25795GL003676	-20.3443	88 -- 118	129 -- 161	GGCCACGCUGAUGACCACUUGUUGCGGCCGC	CCGGUGUGACCGAGGUGGUCCGCAAUGCCGGCG	-	-	-	-	166.125	488.53	0.340051	-1.55618	7.03561e-44	1.12319e-42	down
Candidate_109	5429.48	447.601	12.1302	3.60053	0	0	up	ATCC25795GL000421	-20.315	391 -- 406	201 -- 217	GCCGCCGCUCGUCACC	CGCGCGGCGAGCAGUGG	GO:0005618//cell wall;GO:0005737//cytoplasm	GO:0000107//imidazoleglycerol-phosphate synthase activity;GO:0016829//lyase activity;GO:0004635//phosphoribosyl-AMP cyclohydrolase activity;GO:0005524//ATP binding;GO:0000287//magnesium ion binding;GO:0042803//protein homodimerization activity;GO:0004636//phosphoribosyl-ATP diphosphatase activity	GO:0000105//histidine biosynthetic process;GO:0040007//growth;GO:0075139	K01496//phosphoribosyl-AMP cyclohydrolase [EC:3.5.4.19]	1.9223	11.7169	0.164062	-2.60769	0.00354346	0.0108034	down
Candidate_164	7532.42	2049.18	3.67582	1.87806	0	0	up	ATCC25795GL000421	-22.168	214 -- 251	277 -- 316	GCCUUGUCCAGGACGAGCUCCAGUGGUAGCGUCCGCCG	CGGCGACAGUGUGCUGCUGGAGGUCGACCAGGUGGGCGGC	GO:0005618//cell wall;GO:0005737//cytoplasm	GO:0000107//imidazoleglycerol-phosphate synthase activity;GO:0016829//lyase activity;GO:0004635//phosphoribosyl-AMP cyclohydrolase activity;GO:0005524//ATP binding;GO:0000287//magnesium ion binding;GO:0042803//protein homodimerization activity;GO:0004636//phosphoribosyl-ATP diphosphatase activity	GO:0000105//histidine biosynthetic process;GO:0040007//growth;GO:0075139	K01496//phosphoribosyl-AMP cyclohydrolase [EC:3.5.4.19]	1.9223	11.7169	0.164062	-2.60769	0.00354346	0.0108034	down
Candidate_148	1270.83	576.212	2.20549	1.1411	2.04103e-55	2.93819e-55	up	ATCC25795GL000421	-21.4202	265 -- 312	114 -- 163	CGCCGCUGGCACCGCCGGGACCUGCCUGACCUGCCGGCCCACCGGGUG	GCGGUGACGUCCUGAUGGUGGCCUGGAUGGACGACGAUGCGUUGGCCCGC	GO:0005618//cell wall;GO:0005737//cytoplasm	GO:0000107//imidazoleglycerol-phosphate synthase activity;GO:0016829//lyase activity;GO:0004635//phosphoribosyl-AMP cyclohydrolase activity;GO:0005524//ATP binding;GO:0000287//magnesium ion binding;GO:0042803//protein homodimerization activity;GO:0004636//phosphoribosyl-ATP diphosphatase activity	GO:0000105//histidine biosynthetic process;GO:0040007//growth;GO:0075139	K01496//phosphoribosyl-AMP cyclohydrolase [EC:3.5.4.19]	1.9223	11.7169	0.164062	-2.60769	0.00354346	0.0108034	down
Candidate_106	833.047	2266.29	0.367582	-1.44386	8.11015e-162	1.81612e-161	down	ATCC25795GL005027	-22.3607	4 -- 35	408 -- 440	AGCUGUGACGCGCGUCGUACCCGUAAGAGCUA	UCGGCACUGCGCGCGACGCUGGGCAUUCUCGAU	-	-	-	K06910//	194.679	30.8213	6.31638	2.6591	6.74982e-28	7.72549e-27	up
Candidate_19	7780.89	2822.37	2.75686	1.46303	0	0	up	ATCC25795GL005034	-23.9682	21 -- 81	444 -- 507	CGUCGGGCUGGUCAUGCCGGUCGUCGGGUGCCGGAUACGUGGCGUCCCAAUGGGCGUCGUC	GCAGUCCAUCGGGUACGGCGGGCAGCCCACGCGCGAGGUGUUCCGCCGGGUCGAUCCGCCGCAG	-	-	-	-	0	5.94636	0	-20	0.0173749	0.0441805	down
Candidate_68	2063.44	0	error	20	3.5026e-242	1.16162e-241	up	ATCC25795GL005034	-23.1097	257 -- 326	530 -- 606	GCGGCGGGGGCCGUGACUAAUGCGGCGGUGGCGGUCACUCCGCAUGGCGCGGCGCGACUUCCAGUAGCUC	CGCUGUUCCCGCGCCAGCCGCACUGCCGGUGGGGCCGCCAGCACCCGCUGGGGCUGCAAAUGCACAAGGUCGUCGAG	-	-	-	-	0	5.94636	0	-20	0.0173749	0.0441805	down
Candidate_113	2915.66	755.43	3.85961	1.94845	2.72527e-282	1.11566e-281	up	ATCC25795GL002524	-21.6553	425 -- 456	1381 -- 1418	CGGCGGUAGCAGCGCAGCUAGGGCUUGGGGCA	GCCGCCGUCGUCGUGCCCAUUGUCAUCCCCAUCGCCGU	GO:0016020//membrane	GO:0005215//transporter activity	GO:0055085//transmembrane transport;GO:0006814//sodium ion transport	K14445//solute carrier family 13 (sodium-dependent dicarboxylate transporter), member 2/3/5	170.708	638.178	0.267493	-1.90243	9.65925e-73	2.23705e-71	down
Candidate_7	1994.86	602.999	3.30824	1.72606	1.60926e-163	3.66632e-163	up	ATCC25795GL002524	-23.2961	173 -- 216	1365 -- 1416	CCGACUGGCGGCGCCGGUGGCGGUAGCGUGACGAGUGGGAGUGG	GAGCAACACCGCCGCGGCCGCCGUCGUCGUGCCCAUUGUCAUCCCCAUCGCC	GO:0016020//membrane	GO:0005215//transporter activity	GO:0055085//transmembrane transport;GO:0006814//sodium ion transport	K14445//solute carrier family 13 (sodium-dependent dicarboxylate transporter), member 2/3/5	170.708	638.178	0.267493	-1.90243	9.65925e-73	2.23705e-71	down
Candidate_89	9798.6	2317.99	4.22719	2.0797	0	0	up	ATCC25795GL002524	-20.1279	128 -- 147	503 -- 522	GGCGGCCGCGUUAGGGCCGU	CCACCGGCGUGAUCCUGGCA	GO:0016020//membrane	GO:0005215//transporter activity	GO:0055085//transmembrane transport;GO:0006814//sodium ion transport	K14445//solute carrier family 13 (sodium-dependent dicarboxylate transporter), member 2/3/5	170.708	638.178	0.267493	-1.90243	9.65925e-73	2.23705e-71	down
Candidate_10	4668.53	1814.38	2.57307	1.36349	1.45684e-265	5.37596e-265	up	ATCC25795GL002524	-24.5046	58 -- 151	1373 -- 1471	GGCGGUGACCGGCGGCGUGGGGCGUAGCGGCGCGGGUAGCGAGGCAGGCAACGCUAAGGCCACCGGCAGGGCUCCCGGCGUGAAGGCGGGAGGA	CCGCCGCGGCCGCCGUCGUCGUGCCCAUUGUCAUCCCCAUCGCCGUCGCAGCCGGGGUCAACCCGUUCGUCCCGGCGUUGGCCGCCACAUUCGCCGCCU	GO:0016020//membrane	GO:0005215//transporter activity	GO:0055085//transmembrane transport;GO:0006814//sodium ion transport	K14445//solute carrier family 13 (sodium-dependent dicarboxylate transporter), member 2/3/5	170.708	638.178	0.267493	-1.90243	9.65925e-73	2.23705e-71	down
Candidate_14	4788.24	2171.05	2.20549	1.1411	1.12216e-203	3.06257e-203	up	ATCC25795GL002524	-21.0801	256 -- 288	1527 -- 1561	GCCGUGGCGCGGUAGUGGAAGCAGUGGCGGGGC	CGGCGCCGUGCCCAUCACCACCAUGAUCCGCUCCG	GO:0016020//membrane	GO:0005215//transporter activity	GO:0055085//transmembrane transport;GO:0006814//sodium ion transport	K14445//solute carrier family 13 (sodium-dependent dicarboxylate transporter), member 2/3/5	170.708	638.178	0.267493	-1.90243	9.65925e-73	2.23705e-71	down
Candidate_98	2114.05	0	error	20	1.57038e-246	5.27486e-246	up	ATCC25795GL002524	-26.6592	170 -- 264	1383 -- 1481	GUGGCGGUACCACCCAUUGCACGGGUAGCGUCAGCCUAGGCCUUUACCAAGUGUGCGGGGCCGGCCGAUGUAACAGCGGUGGCAGCAGGACCCAG	CGCCGUCGUCGUGCCCAUUGUCAUCCCCAUCGCCGUCGCAGCCGGGGUCAACCCGUUCGUCCCGGCGUUGGCCGCCACAUUCGCCGCCUCGUUCGGGUU	GO:0016020//membrane	GO:0005215//transporter activity	GO:0055085//transmembrane transport;GO:0006814//sodium ion transport	K14445//solute carrier family 13 (sodium-dependent dicarboxylate transporter), member 2/3/5	170.708	638.178	0.267493	-1.90243	9.65925e-73	2.23705e-71	down
Candidate_219	629.465	0	error	20	2.12255e-99	3.7575e-99	up	ATCC25795GL002524	-22.4654	1 -- 54	1143 -- 1200	GACCGCGUUGCGCCGUAGGUGGGGCUAUGACCACGUGCUGGUUGUUACUUUCCG	CUGGCAGCAGCGCGAGUUCACCCUGCGCUGGAAGGAUGCUGCGGCCAUCGAUUGGGGC	GO:0016020//membrane	GO:0005215//transporter activity	GO:0055085//transmembrane transport;GO:0006814//sodium ion transport	K14445//solute carrier family 13 (sodium-dependent dicarboxylate transporter), member 2/3/5	170.708	638.178	0.267493	-1.90243	9.65925e-73	2.23705e-71	down
Candidate_63	2286.63	0	error	20	3.95589e-261	1.41978e-260	up	ATCC25795GL002524	-22.744	116 -- 241	246 -- 377	CGACCGGCCCCGGCUGGGCCAGUAGUACGACUGGCGCGGGUAGGGCCGGUGGGUCUUCCGCGACCGGUUCAGCCCAGACUCACAGCUAGUCUAGCCACGCAAGCUCCAGUUGCUCCGCAAGCGCGG	GCUGGCCGGCGUGCUGCUCGCAGUGAUCGUGCUGUGGGUGACCGAGCCGAUCCCCAUUCCCAUCGGCGGCCUCCUCGGAGUCGCCGUCAUCGUGUUCCUCGGCGUGGCCCCCGUCGACGAGGUGUUGGCGCC	GO:0016020//membrane	GO:0005215//transporter activity	GO:0055085//transmembrane transport;GO:0006814//sodium ion transport	K14445//solute carrier family 13 (sodium-dependent dicarboxylate transporter), member 2/3/5	170.708	638.178	0.267493	-1.90243	9.65925e-73	2.23705e-71	down
Candidate_49	2052.1	4838.35	0.424133	-1.23741	3.44672e-274	1.30876e-273	down	ATCC25795GL004771	-20.9873	359 -- 389	1261 -- 1295	AUGGCGACCGCGGCGACGGCGGCGAGGAUGG	UAUCGCUGGUGCCGGGCUGCGGCCGCCCGAUUACC	-	GO:0016491//oxidoreductase activity	GO:0008152//metabolic process	K00540//[EC:1.-.-.-];K00493//unspecific monooxygenase [EC:1.14.14.1];K00480//salicylate hydroxylase [EC:1.14.13.1]	373.513	125.454	2.9773	1.574	1.13081e-25	1.22063e-24	up
Candidate_206	3871.47	9499.69	0.407536	-1.295	0	0	down	ATCC25795GL004771	-20.1624	293 -- 310	216 -- 233	CCGCCGCACCCUUCACCG	GGCGGCGUGAGGAGGGGC	-	GO:0016491//oxidoreductase activity	GO:0008152//metabolic process	K00540//[EC:1.-.-.-];K00493//unspecific monooxygenase [EC:1.14.14.1];K00480//salicylate hydroxylase [EC:1.14.13.1]	373.513	125.454	2.9773	1.574	1.13081e-25	1.22063e-24	up
Candidate_23	4734.29	2146.59	2.20549	1.1411	2.10993e-201	5.64084e-201	up	ATCC25795GL004780	-21.5878	229 -- 258	627 -- 658	CGGUGCCUGCGCCUGGUCGCCGGACGCCGC	GUCUCGGUUGGCGGAUCAGCGUGCCUGCGGCG	-	GO:0003824//catalytic activity	-	K01175//[EC:3.1.-.-]	56.5221	156.367	0.361471	-1.46805	3.99741e-14	3.08113e-13	down
Candidate_86	1957.11	443.692	4.41098	2.1411	1.85336e-215	5.39534e-215	up	ATCC25795GL004780	-23.2114	180 -- 246	736 -- 802	GGCGUGAUGGUGGCGUGCUUGGCCUCCAAUUCAGCCAGCGCACGACGCAGCGCGGCAGCCUCACCGG	CCGCACCACCCCGCCGUAUGCGACCGACGAAUUGAUCGCCACGCUGCGCGACGCCGUCGGCGAGGCC	-	GO:0003824//catalytic activity	-	K01175//[EC:3.1.-.-]	56.5221	156.367	0.361471	-1.46805	3.99741e-14	3.08113e-13	down
Candidate_90	1717.16	778.585	2.20549	1.1411	3.04396e-74	4.69128e-74	up	ATCC25795GL004780	-21.0675	188 -- 261	455 -- 545	CGGCCGGGCUACCUCUAGGCGUUUACUGUCAGGCUGGUCGAUGGAGGCGGGUGUUACUGGCGCGGCUGGGCCCA	GGUGGCUGGAUGGCCGAGAUCGCCGAUGCCAUGUUCUCCUCCCCCGAUUACCCCGACCGCGAGGAGGCGCGCGCCGACAAGCUCUCCGGGU	-	GO:0003824//catalytic activity	-	K01175//[EC:3.1.-.-]	56.5221	156.367	0.361471	-1.46805	3.99741e-14	3.08113e-13	down
Candidate_10	4668.53	1814.38	2.57307	1.36349	1.45684e-265	5.37596e-265	up	ATCC25795GL004789	-21.5737	120 -- 152	235 -- 273	GGGCGGUGACCGGCGGCGUGGGGCGUAGCGGCG	CCCGUUGCUGCCGCCGCCGCGCCGCAGCAUAAGCGCCGC	-	-	-	-	105.184	286.48	0.367159	-1.44552	4.10332e-24	4.2976e-23	down
Candidate_90	1717.16	778.585	2.20549	1.1411	3.04396e-74	4.69128e-74	up	ATCC25795GL004790	-23.2144	197 -- 236	157 -- 208	CUGUCAGGCUGGUCGAUGGAGGCGGGUGUUACUGGCGCGG	GACAUGUCCGUCCAGACAUGCCUAGAACGCACACUGCCCGCGGUGCCGUGCC	-	GO:0003677//DNA binding	GO:0070542//response to fatty acid;GO:0046677//response to antibiotic	-	11.0532	42.8732	0.257811	-1.95561	1.99636e-06	9.48752e-06	down
Candidate_49	2052.1	4838.35	0.424133	-1.23741	3.44672e-274	1.30876e-273	down	ATCC25795GL000393	-27.3024	333 -- 408	756 -- 838	GGCAGGCGCUAGCACCAGGAUGGCGACCGCGGCGACGGCGGCGAGGAUGGCGAGCACCCAGGACAGCGGGGGCGAG	CCGUCGCGCAGAUCGUGGUCGGCACCGUCAUCGCCUUCGUUGUCGGGUAUGCCGCCGUCGCGUGGUUCCUGAAGUUCCUGGUC	GO:0016020//membrane	GO:0016787//hydrolase activity	GO:0006796//phosphate-containing compound metabolic process;GO:0016043//cellular component organization	K06153//undecaprenyl-diphosphatase [EC:3.6.1.27]	28.3313	7.07552	4.00413	2.00149	0.000525574	0.00188146	up
Candidate_79	268.05	1944.6	0.137843	-2.8589	0	0	down	ATCC25795GL000393	-25.0486	177 -- 217	445 -- 488	CACCCCGUAGCAGCCGGAAGACUAGCACAGGAAGCAGUAGC	GUGGGUCAUCGCCACCGCGCUGAUCGUGUUCUCCUUCGUCAUCG	GO:0016020//membrane	GO:0016787//hydrolase activity	GO:0006796//phosphate-containing compound metabolic process;GO:0016043//cellular component organization	K06153//undecaprenyl-diphosphatase [EC:3.6.1.27]	28.3313	7.07552	4.00413	2.00149	0.000525574	0.00188146	up
Candidate_79	268.05	1944.6	0.137843	-2.8589	0	0	down	ATCC25795GL000361	-23.2499	237 -- 355	43 -- 165	CAAGAAGCGUGCACUGGCGGCGCCCAUGAGUGUCACCGCCCAUGCGUAGCGCGGCCGUAGCCCUGAGCAGCCUGAGCCAGAGUGGGACCGUAACUAGGAGUGGUUAGACCUCCCGGACC	GUUCGCCCCGCACGUCCCGGGCCGCCCACGAAGCCGGUAGACAUAGAGGCCUAUGAGAGUGCUGAUCGUCGAGGACGAACCUCGGCUGAGUUCCACCCUGGCCAUCGGUCUGCGGGCCGAGGG	GO:0005622//intracellular	GO:0003677//DNA binding;GO:0000156//phosphorelay response regulator activity	GO:0035556//intracellular signal transduction;GO:0000160//two-component signal transduction system (phosphorelay);GO:0006355//regulation of transcription, DNA-dependent	K02483//two-component system, OmpR family, response regulator	32.074	13.6713	2.34608	1.23025	0.012909	0.0341265	up
Candidate_7	1994.86	602.999	3.30824	1.72606	1.60926e-163	3.66632e-163	up	ATCC25795GL000364	-21.9327	131 -- 192	241 -- 305	AGCGUGACGAGUGGGAGUGGCCGCGGCGCCGCCAGCGCCGGCGUGACGUGGCGCGGAUGCGG	UCGUGCUGCCCGCCGUCGCUGGUUUGUUCGCAGCCGGGCUCGCAUUCGCUGCGCCUGCCUACGCC	-	-	-	-	187.51	463.731	0.40435	-1.30632	2.4672e-33	3.12872e-32	down
Candidate_231	5171.3	2084.21	2.48118	1.31102	4.22189e-276	1.67596e-275	up	ATCC25795GL000367	-21.2684	174 -- 288	149 -- 287	ACAGCCUGAGUCACCGCGGAACUGCUCGCAUGUGCUACGAGAGCCCCGCUACCUCGCCUGACCUUUGCCGCUACUCCCGUGGGUCGCUGACGGACUUCGGGGGACGAUAGCCACC	UGUGGGACGCCCUGGACGCCACGGCGAUCGCGGCCGAGCAUGGUGUGCUCGCGGCGCAUCUGAACGGUCCGAGGUACUGGCUGAUGAGCCGUAUCGAGAAGGCGCCCGGUGCGGCCAUGCCCCGUGCCACGUUCGGUGG	-	-	-	-	189.704	519.607	0.365091	-1.45367	1.10677e-42	1.72775e-41	down
Candidate_198	3214.4	0	error	20	0	0	up	ATCC25795GL002600	-23.2067	126 -- 163	273 -- 310	CAGGACUAGCCGCACCGCCGGCGUAAGCAGCCUAAGGC	GUCCUGAUCGGCGUUCUCGCCGCCAUCGUCUUGUUCUG	-	-	-	-	93.5272	320.371	0.291934	-1.77629	1.70373e-34	2.22342e-33	down
Candidate_14	4788.24	2171.05	2.20549	1.1411	1.12216e-203	3.06257e-203	up	ATCC25795GL002606	-21.452	255 -- 286	2 -- 33	CGUGGCGCGGUAGUGGAAGCAGUGGCGGGGCG	GCACCGCGACCGUCUGCCCCGCCACCACCCGU	-	-	-	-	18.7163	37.5703	0.498167	-1.0053	0.00441183	0.01319	down
Candidate_207	5655.26	2564.17	2.20549	1.1411	3.14466e-240	1.01716e-239	up	ATCC25795GL002606	-22.1594	31 -- 95	268 -- 337	CCGGGGUUCGCUCCAGUGUCCACCACGCGAUCAUGCACACGACGAGCGUGUAGACGACCGGCAAG	GGCCACCGGCGGCGAUGUCGGCAAUGGGCGCACCGACACCGUGCUGCUGCUGCACAUCGGCGGGCUGUUC	-	-	-	-	18.7163	37.5703	0.498167	-1.0053	0.00441183	0.01319	down
Candidate_202	4638.8	647.168	7.16784	2.84154	0	0	up	ATCC25795GL002606	-20.0606	169 -- 196	837 -- 865	CCGAGCUGAUCGGCGACGGUCUGCAGGG	GGCUCGGCUGGGCGUUGCAGGACGAUCCC	-	-	-	-	18.7163	37.5703	0.498167	-1.0053	0.00441183	0.01319	down
Candidate_106	833.047	2266.29	0.367582	-1.44386	8.11015e-162	1.81612e-161	down	ATCC25795GL000348	-20.1039	154 -- 184	538 -- 568	CCGCUACGCGUAAAACCACUCGCCCCGGCCG	GGCGGUGUGCUGUUCAUCGGCGGGGCCGUGC	GO:0005887//integral to plasma membrane;GO:0033281//TAT protein transport complex	GO:0008320//protein transmembrane transporter activity	GO:0043953	K03118//sec-independent protein translocase protein TatC	59.4612	23.8522	2.49291	1.31783	0.000320929	0.00119123	up
Candidate_255	0	1436.12	0	-20	2.49574e-188	6.22746e-188	down	ATCC25795GL000338	-22.9055	266 -- 279	348 -- 361	CUGCGCCUGGACCG	GACGCGGACCUGGC	-	-	-	-	52.877	23.6518	2.23565	1.16069	0.00246018	0.00780456	up
Candidate_3	2856.67	575.668	4.96235	2.31102	0	0	up	ATCC25795GL000313	-21.168	150 -- 218	706 -- 777	CCAGGGGCGCGGGCGGUGGCUGCGCCUGCGGCGGCGCCACAACGCGCGGACGUGGGUCUAGCGGCUUCG	GGUCGCCCGCGCCAUCCGAUUGCGAGACGCCGACGGCGCCGAACGCGCCAUGCGCGCCAUCAUCGAUGAAGC	-	-	GO:0006351//transcription, DNA-dependent	-	29.2585	74.6293	0.392051	-1.35089	7.89769e-07	3.94724e-06	down
Candidate_231	5171.3	2084.21	2.48118	1.31102	4.22189e-276	1.67596e-275	up	ATCC25795GL000312	-22.835	200 -- 245	361 -- 406	CCCCGCUACCUCGCCUGACCUUUGCCGCUACUCCCGUGGGUCGCUG	GGAGGCGAUCGGGGACUGGCUGGAAGAGCGGUGCGGCACCGGUGGC	-	GO:0005524//ATP binding;GO:0046316//gluconokinase activity;GO:0004765//shikimate kinase activity	GO:0005975//carbohydrate metabolic process;GO:0016310//phosphorylation	K00851//gluconokinase [EC:2.7.1.12]	268.719	1202.94	0.223384	-2.1624	2.9389e-157	1.42133e-155	down
Candidate_109	5429.48	447.601	12.1302	3.60053	0	0	up	ATCC25795GL000312	-21.3962	378 -- 417	365 -- 409	CGCGUCUGCUGGCCGCCGCUCGUCACCGUGGCGACCGCGC	GCGAUCGGGGACUGGCUGGAAGAGCGGUGCGGCACCGGUGGCGUG	-	GO:0005524//ATP binding;GO:0046316//gluconokinase activity;GO:0004765//shikimate kinase activity	GO:0005975//carbohydrate metabolic process;GO:0016310//phosphorylation	K00851//gluconokinase [EC:2.7.1.12]	268.719	1202.94	0.223384	-2.1624	2.9389e-157	1.42133e-155	down
Candidate_63	2286.63	0	error	20	3.95589e-261	1.41978e-260	up	ATCC25795GL000311	-21.3595	304 -- 347	919 -- 973	CAUUGAGGUCGGUCUAGAGGCUGCCGAGCCGGCGCGACGACUAG	GUGGUUCCGGCAGAUCUUCGACACGCUCGGCACCCCGCUGAUCGCACUGCUGAUC	-	-	-	K03299//gluconate:H+ symporter, GntP family	186.687	1072.82	0.174015	-2.52272	8.83214e-166	4.5862e-164	down
Candidate_142	3628.98	822.716	4.41098	2.1411	0	0	up	ATCC25795GL000311	-20.0578	52 -- 69	259 -- 277	UCAGCUCCAUACCGGCCG	GGUCGGGGUGGUGGCCGGC	-	-	-	K03299//gluconate:H+ symporter, GntP family	186.687	1072.82	0.174015	-2.52272	8.83214e-166	4.5862e-164	down
Candidate_147	0	1704.79	0	-20	8.40937e-214	2.42116e-213	down	ATCC25795GL001436	-20.6132	14 -- 24	282 -- 292	CCAUCCGCCCG	GGUGGGCGGGC	-	-	-	-	166.768	37.9663	4.39252	2.13505	1.3155e-18	1.21071e-17	up
Candidate_129	2147.82	7790.83	0.275686	-1.8589	0	0	down	ATCC25795GL001427	-22.3102	203 -- 225	202 -- 228	CGCGGCCAUCGACGCCCACCCAC	GCGUCGGUAGCAUCCUGCGGGUGGGUG	-	-	-	K01467//beta-lactamase [EC:3.5.2.6];K08641//D-alanyl-D-alanine dipeptidase [EC:3.4.13.22]	36.7152	5.13965	7.14352	2.83664	8.09019e-07	4.03528e-06	up
Candidate_234	806.078	4873.16	0.165412	-2.59587	0	0	down	ATCC25795GL001414	-23.4767	178 -- 241	782 -- 845	CUGCCCUCGUGGCGGCAGAAUCGGCUUCACCCAUUGGGCAUUGGGCACGGUGGACUGCGCCUGG	GACCAAGACGCUGCUGUCCAAUGCCGACGGCAAGCCCGUGACCGACGCCGCCGACGCCAUGACC	-	GO:0016746//transferase activity, transferring acyl groups	GO:0008610//lipid biosynthetic process	K00645//[acyl-carrier-protein] S-malonyltransferase [EC:2.3.1.39]	613.683	166.304	3.69013	1.88367	8.86674e-54	1.62601e-52	up
Candidate_72	2081.33	4403.95	0.472605	-1.08129	7.29074e-204	2.01071e-203	down	ATCC25795GL001414	-22.1489	108 -- 211	817 -- 930	GGCGUAGCUGCCGGCGCUGCUUGGGUCGAGCGACUGGUGGGGGCUCCGCGGCCUGGACGUCCGGGACGACCGCCAGUACCACCUCGCGCCACAGCUGUGGCAGC	CCGUGACCGACGCCGCCGACGCCAUGACCAAGCUGGUCGCCCAGAUGACCCGCCCGGUGCGCUGGGACCUGAUCAACGAGACCCUGCGCGGCAUGGCGGUGUCGGCGCUGGUCG	-	GO:0016746//transferase activity, transferring acyl groups	GO:0008610//lipid biosynthetic process	K00645//[acyl-carrier-protein] S-malonyltransferase [EC:2.3.1.39]	613.683	166.304	3.69013	1.88367	8.86674e-54	1.62601e-52	up
Candidate_49	2052.1	4838.35	0.424133	-1.23741	3.44672e-274	1.30876e-273	down	ATCC25795GL001467	-24.7665	340 -- 409	1207 -- 1284	GGGCAGGCGCUAGCACCAGGAUGGCGACCGCGGCGACGGCGGCGAGGAUGGCGAGCACCCAGGACAGCGG	CCCGCCGCCGUGGUCGUUCAGGAUCCGCCCGCCGCGCGUAUUGCGCCCCGCCCCGCCCCGCCCUCAGCUCCGAUCGCC	-	-	-	-	170.286	68.7791	2.47584	1.30792	1.46151e-09	8.86795e-09	up
Candidate_105	0	4980.66	0	-20	0	0	down	ATCC25795GL001467	-22.5401	162 -- 204	351 -- 395	CCAUUCACCUGUAGCAUGAGCCACACAGGGACUGUGGAUGCUG	GGUUCAUGUGGACGCGGUGCUCGGUUUGUCGAUGACGCCUACGUC	-	-	-	-	170.286	68.7791	2.47584	1.30792	1.46151e-09	8.86795e-09	up
Candidate_139	0	926.493	0	-20	1.03135e-135	2.07857e-135	down	ATCC25795GL000394	-20.2788	11 -- 127	160 -- 277	CUGCCACGCGCGCCAACGGCGCGCCCGGUUCCAGCGAGGCCGUUGCCGCAUGUGGAUGAAGAGGAGCUUCUUGGUAGACUAGCGGCUCCACAUGGAGCUGGAGCAGUUCGUCCAGGG	GACCGGCGUGCACGCCAGCGGGUUCGGGACCCUCGGUGAUGGCCGCAGCUUCUCCUUUCACGUCGAGGACCGGCAGAACCUGGUCGUCGAGGUGUACCGGCCCCGGCUGAGCGGGCCC	-	-	-	-	26.5702	9.42269	2.81981	1.4956	0.00738909	0.0208765	up
Candidate_75	487.151	1767.05	0.275686	-1.8589	2.70075e-178	6.61304e-178	down	ATCC25795GL000394	-22.0981	86 -- 122	346 -- 387	CGUGUCCUCGCCGGCGGCAUGCGCGGCGUCGGCCUCG	GCGCAGCGUAGCGGCCACCGUGCGCGAUGCCGUCGCCGGAGC	-	-	-	-	26.5702	9.42269	2.81981	1.4956	0.00738909	0.0208765	up
Candidate_138	211.405	1533.67	0.137843	-2.8589	2.22181e-253	7.6594e-253	down	ATCC25795GL000396	-20.6423	86 -- 113	684 -- 713	GCCGAUGAUGGGCGAGCCGCUCCGUGGG	CGGCAGCGCUACCCGGUUGGCGAGGCGCCC	-	-	-	-	215.606	98.2984	2.19338	1.13316	2.21304e-09	1.32971e-08	up
Candidate_31	189.265	1029.78	0.183791	-2.44386	3.07506e-145	6.44534e-145	down	ATCC25795GL000398	-23.933	564 -- 592	367 -- 396	CGAGAAGGAGCCUGGCAGGGCGUGAGGCC	GCGCUUCCUCGGUGCCGCCCCGCCCGCCGG	-	GO:0016301//kinase activity	GO:0016310//phosphorylation	K06910//	2012.55	655.142	3.07194	1.61915	1.1322e-136	4.77363e-135	up
Candidate_79	268.05	1944.6	0.137843	-2.8589	0	0	down	ATCC25795GL000398	-20.9082	224 -- 270	250 -- 296	GACCGUAACUAGGAGUGGUUAGACCUCCCGGACCGGUGGAGCUUACG	CUGGCACUGGGCCGUCGCCGAUCUGCCCGCCACGGUCACCUCCUUGC	-	GO:0016301//kinase activity	GO:0016310//phosphorylation	K06910//	2012.55	655.142	3.07194	1.61915	1.1322e-136	4.77363e-135	up
Candidate_231	5171.3	2084.21	2.48118	1.31102	4.22189e-276	1.67596e-275	up	ATCC25795GL001446	-20.2303	206 -- 240	16 -- 51	CUACCUCGCCUGACCUUUGCCGCUACUCCCGUGGG	GAUGGGGGUCCGGACGGAGGCAGGAUGAGCGCACCC	-	GO:0003824//catalytic activity	GO:0044237//cellular metabolic process	K13924//two-component system, chemotaxis family, CheB/CheR fusion protein [EC:2.1.1.80 3.1.1.61];K00936//[EC:2.7.3.-];K02488//two-component system, cell cycle response regulator;K13069//diguanylate cyclase [EC:2.7.7.65]	43.7061	110.21	0.39657	-1.33435	2.67555e-09	1.59788e-08	down
Candidate_49	2052.1	4838.35	0.424133	-1.23741	3.44672e-274	1.30876e-273	down	ATCC25795GL004870	-24.4024	335 -- 391	98 -- 162	GGAUGGCGACCGCGGCGACGGCGGCGAGGAUGGCGAGCACCCAGGACAGCGGGGGCG	CCUGCCCGCCGGCGUCGCUCUCGGCCUGCUCGGCUCCGCCACCGCCUGCGCACCUGCGCCCCCGC	-	-	-	-	145.306	37.1614	3.91014	1.96722	8.80596e-15	6.97268e-14	up
Candidate_222	855.304	0	error	20	1.47998e-125	2.80982e-125	up	ATCC25795GL003700	-21.2914	130 -- 176	384 -- 432	UCCUGCAACCGCUGGGCGGUACUGAUCGAGGGAGUGGGCUGCGGCGG	AGGACGGGUUCGCGUGGUCCGCCAUGACCUCCCCGACACCGACGACGCC	-	-	-	-	33.5162	120.124	0.279013	-1.8416	1.70948e-14	1.34068e-13	down
Candidate_90	1717.16	778.585	2.20549	1.1411	3.04396e-74	4.69128e-74	up	ATCC25795GL003700	-20.483	173 -- 244	130 -- 205	GGCGUUUACUGUCAGGCUGGUCGAUGGAGGCGGGUGUUACUGGCGCGGCUGGGCCCAUACACCUGCGUUGGG	CUGCUAUUGACCCUUCCGGCCGUCGGCACCUACCCCAUCGAGGCGGUGCGCAUUGACCCCCUCAGGAUCGCGACCC	-	-	-	-	33.5162	120.124	0.279013	-1.8416	1.70948e-14	1.34068e-13	down
Candidate_203	495.774	2247.91	0.220549	-2.18083	5.2444e-276	2.0508e-275	down	ATCC25795GL003705	-20.0814	183 -- 202	124 -- 144	CGACCCGAGCCCGCUCCCGG	GCUGGGCUUCGGGCGAUGGCU	-	-	-	-	13.2035	2.9265	4.5117	2.17367	0.0121423	0.0323598	up
Candidate_222	855.304	0	error	20	1.47998e-125	2.80982e-125	up	ATCC25795GL003707	-20.4457	55 -- 88	154 -- 189	GCUGGGCGGCCGCGCGACGCACCACGGCCUGCAC	CGACCUGCUGGCGGCGCUGUGCGACAUCCUGGCGUG	-	GO:0003677//DNA binding	-	-	36.4642	73.2444	0.497843	-1.00624	6.95006e-05	0.000281483	down
Candidate_7	1994.86	602.999	3.30824	1.72606	1.60926e-163	3.66632e-163	up	ATCC25795GL003707	-23.4514	88 -- 138	19 -- 80	GGAUGCGGCGGCCUACCUAGCCGCGGUGGGACCGGCGGCGGCGUGACGACG	CCUGCGCCGCCUGAUGGCCGAGAACGGCAUGUUCGCCACCACCGACCUCGUCGCACCGCUGC	-	GO:0003677//DNA binding	-	-	36.4642	73.2444	0.497843	-1.00624	6.95006e-05	0.000281483	down
Candidate_198	3214.4	0	error	20	0	0	up	ATCC25795GL003707	-20.4798	107 -- 163	259 -- 316	CAGGACUAGCCGCACCGCCGGCGUAAGCAGCCUAAGGCGCCCCUCGGGUCGCUGUUG	GUCCGGGAUCGGCGACCUGCGGCCGAUCCGCGCCAGGAUCCGCCGCCCCGGCGACAAC	-	GO:0003677//DNA binding	-	-	36.4642	73.2444	0.497843	-1.00624	6.95006e-05	0.000281483	down
Candidate_7	1994.86	602.999	3.30824	1.72606	1.60926e-163	3.66632e-163	up	ATCC25795GL002693	-21.0697	170 -- 198	604 -- 632	GGCGGUAGCGUGACGAGUGGGAGUGGCCG	CCGCUCGCGCUGCUGAAUACCCUGCUGGC	-	-	-	-	61.3778	143.535	0.427615	-1.22562	1.52061e-10	9.74176e-10	down
Candidate_69	965.904	0	error	20	1.20213e-137	2.46061e-137	up	ATCC25795GL002693	-22.1114	114 -- 156	275 -- 320	UGCCGUCCAUCCGUGAUUCCAGGGCGGCCUCGGUCGGCGUCUG	GCGUGCGGGUGGGCAUGCCGGUCCUGCUGGACCAUCUGGCCGCGAC	-	-	-	-	61.3778	143.535	0.427615	-1.22562	1.52061e-10	9.74176e-10	down
Candidate_53	9060.23	1369.34	6.61647	2.72606	0	0	up	ATCC25795GL003780	-20.149	294 -- 321	38 -- 67	GUGUUGGCGUUCUGGGCAUUGGUAUUGG	CACCACCGCGAUGACCCGGAACCCACGACC	-	-	GO:0006351//transcription, DNA-dependent	K11476//GntR family transcriptional regulator, gluconate operon transcriptional repressor;K13654//GntR family transcriptional regulator, colanic acid and biofilm gene transcriptional regulator	10.7124	69.0721	0.15509	-2.68883	6.52073e-13	4.6754e-12	down
Candidate_90	1717.16	778.585	2.20549	1.1411	3.04396e-74	4.69128e-74	up	ATCC25795GL003780	-20.4929	190 -- 238	7 -- 56	UACUGUCAGGCUGGUCGAUGGAGGCGGGUGUUACUGGCGCGGCUGGGCC	AUGACGCCGACCCGCUUCUGGACAAGCUUUUCACCACCGCGAUGACCCGG	-	-	GO:0006351//transcription, DNA-dependent	K11476//GntR family transcriptional regulator, gluconate operon transcriptional repressor;K13654//GntR family transcriptional regulator, colanic acid and biofilm gene transcriptional regulator	10.7124	69.0721	0.15509	-2.68883	6.52073e-13	4.6754e-12	down
Candidate_131	0	463.951	0	-20	4.53104e-80	7.23862e-80	down	ATCC25795GL003776	-24.511	147 -- 212	101 -- 177	CCGGCUCCUGUCUGUUCCGUUGUCGCUGCUAGCCGCUGUAGCGGCCCGGUGCCCACUGUUAGGCGC	GGUCGAAGACAAGGACAUGCCGACGAUCGAACAUCCCAACGAUGCGAUCGUCCGGGUCACGAUGGCGGCGAUCUGCG	-	GO:0050022;GO:0018467//formaldehyde dehydrogenase activity;GO:0000166//nucleotide binding;GO:0008270//zinc ion binding;GO:0051903//S-(hydroxymethyl)glutathione dehydrogenase activity	GO:0055114//oxidation-reduction process	K00121//S-(hydroxymethyl)glutathione dehydrogenase / alcohol dehydrogenase [EC:1.1.1.284 1.1.1.1];K00001//alcohol dehydrogenase [EC:1.1.1.1]	431.366	173.749	2.48269	1.3119	4.7674e-22	4.7703e-21	up
Candidate_122	19607.8	2309.21	8.49114	3.08596	0	0	up	ATCC25795GL003764	-20.9806	195 -- 267	1 -- 75	AGCACAACCACCUACACCUGCUCCUGCGGCGGUGGCGUAACGCGCUCCUCAACCAGUGGCUGCCACCUUGCCG	UCGUGCUGGUCGGGAUCUUCGCCAUCGGAUUCUCGGGGCUGGUCAUCGACGGAUUGCUGCGGUCGCUGGAACGGC	GO:0016020//membrane	-	GO:0006790//sulfur compound metabolic process;GO:0006810//transport	K15551//taurine transport system substrate-binding protein	9.18462	30.887	0.297362	-1.74971	0.000165146	0.000640458	down
Candidate_89	9798.6	2317.99	4.22719	2.0797	0	0	up	ATCC25795GL003764	-23.8303	24 -- 83	3 -- 67	CACGACCGGCUCGUGAACCUUGUGGUUAGCAACCGGCUAUAGAGCCAGCGGCGCCACCGG	GUGCUGGUCGGGAUCUUCGCCAUCGGAUUCUCGGGGCUGGUCAUCGACGGAUUGCUGCGGUCGCU	GO:0016020//membrane	-	GO:0006790//sulfur compound metabolic process;GO:0006810//transport	K15551//taurine transport system substrate-binding protein	9.18462	30.887	0.297362	-1.74971	0.000165146	0.000640458	down
Candidate_231	5171.3	2084.21	2.48118	1.31102	4.22189e-276	1.67596e-275	up	ATCC25795GL002662	-22.4127	207 -- 313	268 -- 388	GUUCGCCACGCCGCGCCCGCCAUCGACAGCCUGAGUCACCGCGGAACUGCUCGCAUGUGCUACGAGAGCCCCGCUACCUCGCCUGACCUUUGCCGCUACUCCCGUGG	CGAGCGGGUGGCAGCGGUCGCGGCCGAUGUCGAUCUGGCGGUCAGCUAUGACCCCGACCACGACGAGGCAUUUCUCGGCGGUGAGGAUGUCUCGCAGGAGAUCCGCGGCGACGAGGUCACC	-	GO:0016301//kinase activity;GO:0000166//nucleotide binding	GO:0006139//nucleobase-containing compound metabolic process	K00945//cytidylate kinase [EC:2.7.4.14]	18.8242	39.5835	0.475558	-1.07231	0.00221094	0.00704558	down
Candidate_254	1556.18	0	error	20	1.19743e-196	3.13726e-196	up	ATCC25795GL002662	-22.8897	170 -- 199	76 -- 115	CGCGCAACUCCGCCACCCGCUCGGCAUGGC	GCGAGUUGUACAAGGCGGUGGGAAUGUGAGCACGGGACCG	-	GO:0016301//kinase activity;GO:0000166//nucleotide binding	GO:0006139//nucleobase-containing compound metabolic process	K00945//cytidylate kinase [EC:2.7.4.14]	18.8242	39.5835	0.475558	-1.07231	0.00221094	0.00704558	down
Candidate_181	2667.73	1209.59	2.20549	1.1411	2.60889e-114	4.88235e-114	up	ATCC25795GL002662	-20.1727	171 -- 205	68 -- 104	CCACCUAGCCGACAACCUGACGCAGCUCUUCCACU	GGAGAUCGGCGAGUUGUACAAGGCGGUGGGAAUGUGA	-	GO:0016301//kinase activity;GO:0000166//nucleotide binding	GO:0006139//nucleobase-containing compound metabolic process	K00945//cytidylate kinase [EC:2.7.4.14]	18.8242	39.5835	0.475558	-1.07231	0.00221094	0.00704558	down
Candidate_3	2856.67	575.668	4.96235	2.31102	0	0	up	ATCC25795GL003797	-20.2445	185 -- 208	380 -- 403	GGGCGGUGGCUGCGCCUGCGGCGG	CCCGCACCGAUGCUCGACGCCGCC	-	-	-	-	38.3479	87.4964	0.438279	-1.19008	9.70143e-07	4.78571e-06	down
Candidate_259	2378.87	647.168	3.67582	1.87806	2.60659e-219	7.76053e-219	up	ATCC25795GL003797	-21.9057	35 -- 78	1166 -- 1213	UGGCCGCCCCCACCCGCGCGGCGACACCGGCCAGCAGCACAUUG	ACCGGUGGCAUGUGGGCCGGCGCCGGUGUGCCCAAGGGAUCGUGUGAC	-	-	-	-	38.3479	87.4964	0.438279	-1.19008	9.70143e-07	4.78571e-06	down
Candidate_101	2699.88	816.107	3.30824	1.72606	1.30856e-220	3.94072e-220	up	ATCC25795GL003797	-22.4546	6 -- 86	429 -- 509	CGUCCGCCCACGCGCCGGGUCGGGUUCCGCCCCUGCACAACCGUCACCGCAGCGCUGACACCACAACUGUCACCGAUGUCC	GCGGGCGGGUGAUGGUCAUCAAAGGCGCCUCACAGCGGCUGGCGCCGCGGCUGCUGGUGGACACCCACAACGGCUAUCAGG	-	-	-	-	38.3479	87.4964	0.438279	-1.19008	9.70143e-07	4.78571e-06	down
Candidate_10	4668.53	1814.38	2.57307	1.36349	1.45684e-265	5.37596e-265	up	ATCC25795GL003797	-21.269	122 -- 175	143 -- 208	CGGCGACGCCAGCCGAGUGGGCAGGGCGGUGACCGGCGGCGUGGGGCGUAGCGG	GCUGCUGUGAUUGAAAGUGAUCGUCUGCGUCCCGCAUCAGAAGGAAAUGCCGUGCCCACCGUCGCC	-	-	-	-	38.3479	87.4964	0.438279	-1.19008	9.70143e-07	4.78571e-06	down
Candidate_121	4295.65	0	error	20	0	0	up	ATCC25795GL000305	-20.3883	18 -- 45	590 -- 620	CUGGCGUAGCCGGCGCUGUAGUAGCUAG	GGCCGCAACCGGCCGCGACAUCCGCUCGAUC	GO:0030288//outer membrane-bounded periplasmic space	GO:0005215//transporter activity	GO:0006810//transport	K11069//spermidine/putrescine transport system substrate-binding protein	55.406	211.188	0.262354	-1.93041	1.20307e-25	1.2958e-24	down
Candidate_114	2884.32	1207.19	2.38928	1.25658	1.2957e-144	2.69423e-144	up	ATCC25795GL000305	-20.4208	471 -- 496	296 -- 321	CUGGCGGGCGCCGUAGUGGCAGCUGG	GACCGCCUCCGGCCUGACCGUCGACU	GO:0030288//outer membrane-bounded periplasmic space	GO:0005215//transporter activity	GO:0006810//transport	K11069//spermidine/putrescine transport system substrate-binding protein	55.406	211.188	0.262354	-1.93041	1.20307e-25	1.2958e-24	down
Candidate_193	3459.36	1568.52	2.20549	1.1411	1.14005e-147	2.42839e-147	up	ATCC25795GL000305	-20.1589	413 -- 443	249 -- 279	AGGUUGUCCGGGAACACAUACGGGUUGCCCA	UCGAACUGGCCCUUGUACAUGGCCGACGGGU	GO:0030288//outer membrane-bounded periplasmic space	GO:0005215//transporter activity	GO:0006810//transport	K11069//spermidine/putrescine transport system substrate-binding protein	55.406	211.188	0.262354	-1.93041	1.20307e-25	1.2958e-24	down
Candidate_1	2341.24	909.899	2.57307	1.36349	3.91817e-134	7.77698e-134	up	ATCC25795GL000306	-25.138	11 -- 76	58 -- 133	CCACCGCUUGUCGGCCGCCGAGUUCCACCUACUCGGUUCACCGUCGUGGACGUCGUCGCCGAUGCG	GGUGGCUGAUCACCCGGCGGCACGACGGAUGCGAGGAGCAUAGAUGGCAGGAGUCGCCGCGAGCAGUAGGCAGCGC	GO:0005886//plasma membrane;GO:0016021//integral to membrane	GO:0005215//transporter activity	GO:0006810//transport	K11071//spermidine/putrescine transport system permease protein	40.8817	167.382	0.244242	-2.03361	6.91659e-22	6.89283e-21	down
Candidate_162	3033.36	687.684	4.41098	2.1411	0	0	up	ATCC25795GL003783	-20.4585	186 -- 245	116 -- 178	ACCAGGUAGGGCUCCUGGGUCAGCCCGUAGAUGGCCGGGAUCGAGUCCAGCGCGAACAGC	UGGUUCGUCGUGCAGGCCGUCGGGCAUCUGCCGCAUGCGUUCAAGCACUACCGUCGCGAGUCG	-	-	-	K02066//putative ABC transport system permease protein	26.6802	54.4891	0.489642	-1.0302	0.000484095	0.00174564	down
Candidate_129	2147.82	7790.83	0.275686	-1.8589	0	0	down	ATCC25795GL002655	-29.6814	245 -- 298	131 -- 203	CCGCCCCCACACGAUCCCGCACCCGCACCCAGAACCGGGCCUACCGAAUAGCCC	GGUGGGGCAGGGUGCGCGGGUGAUCGGGCACAAGGUGGGUCUGUCCUCGGAGGCGAUGCAGAAGAUGAUGGGG	-	GO:0008684;GO:0047437	GO:0008152//metabolic process	K01617//4-oxalocrotonate decarboxylase [EC:4.1.1.77]	533.129	65.429	8.1482	3.02648	2.24255e-84	5.97973e-83	up
Candidate_203	495.774	2247.91	0.220549	-2.18083	5.2444e-276	2.0508e-275	down	ATCC25795GL002655	-23.0228	74 -- 207	577 -- 710	UACGCCGACCCGAGCCCGCUCCCGGAUCGAGGCAACAACACCGCCGUCGUUGAGGAUGUCGGUUCCGGUGAGGUAGCCCGCACGGUCACUGACGCAGAACACGAACAGCUCCGCCAUCUCCUCGGCCGUGCCCC	AUGCGGUGUUGGGUAAUCCGGUGACUUCGGUGGCGUGGUUGGCGCGCAAGGUCGAUCAGUUCGGGGUGCGCUUGAAGGCGGGGGACAUCGUGUUGCCGGGUGCCUGCAUGCGGGCGGUGGAUGCUCGGCCGGGG	-	GO:0008684;GO:0047437	GO:0008152//metabolic process	K01617//4-oxalocrotonate decarboxylase [EC:4.1.1.77]	533.129	65.429	8.1482	3.02648	2.24255e-84	5.97973e-83	up
Candidate_75	487.151	1767.05	0.275686	-1.8589	2.70075e-178	6.61304e-178	down	ATCC25795GL002655	-21.3879	154 -- 227	237 -- 313	CUACUUCUUGACGGCCUUCUUCAGCGACGCCAACGCCUCGUCGAUACCGGCCUCGGCCUCCAGGGCCACCUCGA	GAUAUGGAGGUGUUCGAGGACAAACCGGUGGCGGCGGGCCGGUUUUUGUAUCCGCGGGUGGAGGUCGAGGUGGGGUU	-	GO:0008684;GO:0047437	GO:0008152//metabolic process	K01617//4-oxalocrotonate decarboxylase [EC:4.1.1.77]	533.129	65.429	8.1482	3.02648	2.24255e-84	5.97973e-83	up
Candidate_3	2856.67	575.668	4.96235	2.31102	0	0	up	ATCC25795GL000307	-22.9837	155 -- 217	337 -- 403	CAGGGGCGCGGGCGGUGGCUGCGCCUGCGGCGGCGCCACAACGCGCGGACGUGGGUCUAGCGG	GUACCCCGCCCUCACCGAUGCGCUCAAGCUCAGCCUCGAGAUCGCGCUCAUCUCCACCCUGAUCGCC	GO:0005886//plasma membrane;GO:0016021//integral to membrane	GO:0005215//transporter activity	GO:0006810//transport	K11070//spermidine/putrescine transport system permease protein	36.9738	92.3026	0.400571	-1.31987	6.48489e-08	3.48095e-07	down
Candidate_100	1195.14	0	error	20	1.5552e-161	3.45306e-161	up	ATCC25795GL000307	-20.3018	92 -- 122	412 -- 443	CCCGGGCAGCACCGCAUGCGAGACCGCGUCG	GGGUUCGCUGCUGGCGAUCGCUCUGGUGCGGC	GO:0005886//plasma membrane;GO:0016021//integral to membrane	GO:0005215//transporter activity	GO:0006810//transport	K11070//spermidine/putrescine transport system permease protein	36.9738	92.3026	0.400571	-1.31987	6.48489e-08	3.48095e-07	down
Candidate_10	4668.53	1814.38	2.57307	1.36349	1.45684e-265	5.37596e-265	up	ATCC25795GL000307	-20.7072	131 -- 164	320 -- 361	GCCGAGUGGGCAGGGCGGUGACCGGCGGCGUGGG	UGGCUCGACCCGUUCAAGUACCCCGCCCUCACCGAUGCGCUC	GO:0005886//plasma membrane;GO:0016021//integral to membrane	GO:0005215//transporter activity	GO:0006810//transport	K11070//spermidine/putrescine transport system permease protein	36.9738	92.3026	0.400571	-1.31987	6.48489e-08	3.48095e-07	down
Candidate_92	4739.06	2148.75	2.20549	1.1411	1.32832e-201	3.58782e-201	up	ATCC25795GL000307	-20.4279	199 -- 226	330 -- 361	GCAAGUGUUGGGGCGGCCGGCAACGCAG	CGUUCAAGUACCCCGCCCUCACCGAUGCGCUC	GO:0005886//plasma membrane;GO:0016021//integral to membrane	GO:0005215//transporter activity	GO:0006810//transport	K11070//spermidine/putrescine transport system permease protein	36.9738	92.3026	0.400571	-1.31987	6.48489e-08	3.48095e-07	down
Candidate_134	884.564	2406.44	0.367582	-1.44386	1.05423e-171	2.44431e-171	down	ATCC25795GL002656	-20.6742	199 -- 233	321 -- 355	CGGCCCCCACCUCAAGUGGCCGCUGCGGCCCCGCG	GCCGGGGGUGAUUCCGCCGGCGAAUCUGCGGGCGC	GO:0005737//cytoplasm	GO:0051287//NAD binding;GO:0008774//acetaldehyde dehydrogenase (acetylating) activity	GO:0006520//cellular amino acid metabolic process;GO:0019439//aromatic compound catabolic process;GO:0055114//oxidation-reduction process	K04073//acetaldehyde dehydrogenase [EC:1.2.1.10]	806.475	163.739	4.92537	2.30023	3.68347e-92	1.05643e-90	up
Candidate_131	0	463.951	0	-20	4.53104e-80	7.23862e-80	down	ATCC25795GL002656	-21.3052	155 -- 202	278 -- 332	UCUGUUCCGUUGUCGCUGCUAGCCGCUGUAGCGGCCCGGUGCCCACUG	AGGCGGGGAUCACGGCGAUCGAUCUGACUCCGGCGGCGGUGGGGCCGGGGGUGAU	GO:0005737//cytoplasm	GO:0051287//NAD binding;GO:0008774//acetaldehyde dehydrogenase (acetylating) activity	GO:0006520//cellular amino acid metabolic process;GO:0019439//aromatic compound catabolic process;GO:0055114//oxidation-reduction process	K04073//acetaldehyde dehydrogenase [EC:1.2.1.10]	806.475	163.739	4.92537	2.30023	3.68347e-92	1.05643e-90	up
Candidate_20	677.008	1841.79	0.367582	-1.44386	7.14812e-132	1.40813e-131	down	ATCC25795GL002656	-25.1923	146 -- 204	430 -- 493	GGCCCCGCUUACAGAUGCGGCCAAGCCACGGCUAUAGCGCCGCCGGUCGACCCUGAGCC	CGGGUGGUGGAUGUGGGGUAUGCCGAGAUUGUGGCGUCGGUGUCGAGUGCGUCGGCGGGGCCGG	GO:0005737//cytoplasm	GO:0051287//NAD binding;GO:0008774//acetaldehyde dehydrogenase (acetylating) activity	GO:0006520//cellular amino acid metabolic process;GO:0019439//aromatic compound catabolic process;GO:0055114//oxidation-reduction process	K04073//acetaldehyde dehydrogenase [EC:1.2.1.10]	806.475	163.739	4.92537	2.30023	3.68347e-92	1.05643e-90	up
Candidate_79	268.05	1944.6	0.137843	-2.8589	0	0	down	ATCC25795GL002656	-21.1742	123 -- 160	429 -- 479	CGCCCACCGCCUACGGCGGCUCCACUGGGGCCACCACG	GCGGGUGGUGGAUGUGGGGUAUGCCGAGAUUGUGGCGUCGGUGUCGAGUGC	GO:0005737//cytoplasm	GO:0051287//NAD binding;GO:0008774//acetaldehyde dehydrogenase (acetylating) activity	GO:0006520//cellular amino acid metabolic process;GO:0019439//aromatic compound catabolic process;GO:0055114//oxidation-reduction process	K04073//acetaldehyde dehydrogenase [EC:1.2.1.10]	806.475	163.739	4.92537	2.30023	3.68347e-92	1.05643e-90	up
Candidate_253	821.845	1738.97	0.472605	-1.08129	1.22642e-81	1.97131e-81	down	ATCC25795GL000301	-21.2075	68 -- 125	1158 -- 1224	GUCGGCCGUUUCGGCCUCUUGAAUUCGGCGGUAAGCGGCGUUUCUGGUGGCCAGCACC	CAGCCUGGCCAACCCGUCCGAGGACGACCAGCGGGCAUUCGCCGCGAUGAAGCACUACCGGAAGUGG	GO:0016020//membrane	GO:0016746//transferase activity, transferring acyl groups;GO:0004301//epoxide hydrolase activity;GO:0033961//cis-stilbene-oxide hydrolase activity	GO:0009636//response to toxic substance;GO:0008152//metabolic process	K01253//microsomal epoxide hydrolase [EC:3.3.2.9]	90.5669	31.7461	2.85285	1.51241	5.9853e-07	3.02205e-06	up
Candidate_231	5171.3	2084.21	2.48118	1.31102	4.22189e-276	1.67596e-275	up	ATCC25795GL002683	-22.0631	33 -- 164	517 -- 653	GACCACCGAUUGGGCGCUUGUCAAUGAUCGCCAGAACCCGGACGCCCCUGCCGCUGGCACGCCGAGAACCGUCCUGUCGACCUUGCUGGUGGGUACGCCUACCCCGCGCCGACGCGAGAUAACCCGACGUAC	CUGCGACUGCUCGCCCACGAGCAGCCCGAUCUGGUGAUCUCGAGUGCGUUUGCGGCCGACUCGGCCGUGCAGGUGCCGGGCCGGCGUUGGGCGGCAUGUGUGGAACAGGCGUGGACAGGCGUUACAUUGCUGGCGUG	-	-	-	-	3.09903	30.9099	0.10026	-3.31818	1.30783e-07	6.83422e-07	down
Candidate_139	0	926.493	0	-20	1.03135e-135	2.07857e-135	down	ATCC25795GL002624	-20.1428	43 -- 103	1154 -- 1220	CCGGUUCCAGCGAGGCCGUUGCCGCAUGUGGAUGAAGAGGAGCUUCUUGGUAGACUAGCGG	GGCCAAGGUGCUCUUCGGCGGGCGGCUGGGCACCUAUCAGUACCUCGACAUGCACAUGGCGAUCGCC	-	GO:0008767//UDP-galactopyranose mutase activity;GO:0000166//nucleotide binding	-	K01854//UDP-galactopyranose mutase [EC:5.4.99.9]	67.9786	20.4653	3.32166	1.7319	1.43169e-06	6.93765e-06	up
Candidate_72	2081.33	4403.95	0.472605	-1.08129	7.29074e-204	2.01071e-203	down	ATCC25795GL002624	-21.4771	171 -- 213	140 -- 183	UAGGCGUAGCUGCCGGCGCUGCUUGGGUCGAGCGACUGGUGGG	AUCCGGAUUCUUCGGCCUGACGAUCGCCGAGCGCGCGGCCACCC	-	GO:0008767//UDP-galactopyranose mutase activity;GO:0000166//nucleotide binding	-	K01854//UDP-galactopyranose mutase [EC:5.4.99.9]	67.9786	20.4653	3.32166	1.7319	1.43169e-06	6.93765e-06	up
Candidate_79	268.05	1944.6	0.137843	-2.8589	0	0	down	ATCC25795GL002629	-20.7128	236 -- 343	848 -- 962	ACUGGCGGCGCCCAUGAGUGUCACCGCCCAUGCGUAGCGCGGCCGUAGCCCUGAGCAGCCUGAGCCAGAGUGGGACCGUAACUAGGAGUGGUUAGACCUCCCGGACCG	UGGUCGCCGCUGGCACUCGGCUGUGGAUUUACUGUGCGCCAGGCGGUUCCACUCCGUUGGACGUCAACGGUGACCCCGCCCAGAAGUUCAACGCCGACAGCCUGGAGGGUCUGGC	-	GO:0016746//transferase activity, transferring acyl groups	-	K00680//[EC:2.3.1.-]	213.095	51.8396	4.11066	2.03937	5.52897e-22	5.52113e-21	up
Candidate_254	1556.18	0	error	20	1.19743e-196	3.13726e-196	up	ATCC25795GL004893	-25.3989	162 -- 217	904 -- 968	ACGUCGGCGGCAGUCCGGCGCGCAACUCCGCCACCCGCUCGGCAUGGCCGGGCCCG	UGCAGACCGCCGUCAAGGUGGCCCGCGGUGAGACGGUUGACGAGUUCAUCGAUGCCGGAACGGGU	-	GO:0015407//monosaccharide-transporting ATPase activity	-	K10439//ribose transport system substrate-binding protein	16.9283	310.468	0.0545253	-4.19693	1.06826e-72	2.46249e-71	down
Candidate_52	15736.6	6564.39	2.39727	1.26139	0	0	up	ATCC25795GL002618	-20.953	230 -- 300	1275 -- 1362	CCCCUACCGCCCGGACUGCCAACGGUGGGUCUACGGGUGGGACUCGCGGCUCGGGUGGCUUGGCUGCCGGC	GGGCCUGGCGGGUCGGCGGAUACAACGAAUACCUGUACACCUUCUUCAAAUGCCUCACCGAUGAGCGCAUCGCCUAUGCCGACGGCUG	-	GO:0051537//2 iron, 2 sulfur cluster binding;GO:0016787//hydrolase activity;GO:0046872//metal ion binding;GO:0016491//oxidoreductase activity	GO:0055114//oxidation-reduction process	K14952//UDP-MurNAc hydroxylase	198.529	448.593	0.442558	-1.17606	3.8738e-28	4.48579e-27	down
Candidate_123	2766.54	1003.51	2.75686	1.46303	1.56899e-176	3.77133e-176	up	ATCC25795GL002618	-20.367	238 -- 291	1058 -- 1111	CGGAGCUAGCUCGUCGUGCUGCCGGCACGGUAGGUCUACCGCGUCCGCGAGCCG	GCCUCCGAUCAGAUCUGCGACGGCAUCGGCUAUCCGGUGGAACUGCGCAUCGGC	-	GO:0051537//2 iron, 2 sulfur cluster binding;GO:0016787//hydrolase activity;GO:0046872//metal ion binding;GO:0016491//oxidoreductase activity	GO:0055114//oxidation-reduction process	K14952//UDP-MurNAc hydroxylase	198.529	448.593	0.442558	-1.17606	3.8738e-28	4.48579e-27	down
Candidate_23	4734.29	2146.59	2.20549	1.1411	2.10993e-201	5.64084e-201	up	ATCC25795GL002618	-20.9925	56 -- 83	697 -- 725	UCGGAGCCGCCGGUACGGGGCCUGGGCC	GGCCGGGCCGCCGUGCUUCCUGGACCCGG	-	GO:0051537//2 iron, 2 sulfur cluster binding;GO:0016787//hydrolase activity;GO:0046872//metal ion binding;GO:0016491//oxidoreductase activity	GO:0055114//oxidation-reduction process	K14952//UDP-MurNAc hydroxylase	198.529	448.593	0.442558	-1.17606	3.8738e-28	4.48579e-27	down
Candidate_193	3459.36	1568.52	2.20549	1.1411	1.14005e-147	2.42839e-147	up	ATCC25795GL002618	-20.1387	303 -- 391	408 -- 496	UCCGCAGGGAGUAGCCGUUACCGCCGAGGGCAUCCGCCAGCUUCGGGGCGCUGUCGUGGUAGUUGCGGAUGGUGCAGAACAGGGCGGGG	GGGCACCCGCCGACGGCCCGAUCGGCGACUCCGGGCUGGUGGUCUCCGACGGCACCACGACCGCUUUCAACAUGAAUGACGCCCGCCCC	-	GO:0051537//2 iron, 2 sulfur cluster binding;GO:0016787//hydrolase activity;GO:0046872//metal ion binding;GO:0016491//oxidoreductase activity	GO:0055114//oxidation-reduction process	K14952//UDP-MurNAc hydroxylase	198.529	448.593	0.442558	-1.17606	3.8738e-28	4.48579e-27	down
Candidate_90	1717.16	778.585	2.20549	1.1411	3.04396e-74	4.69128e-74	up	ATCC25795GL002618	-20.5956	190 -- 259	421 -- 506	GCCGGGCUACCUCUAGGCGUUUACUGUCAGGCUGGUCGAUGGAGGCGGGUGUUACUGGCGCGGCUGGGCC	CGGCCCGAUCGGCGACUCCGGGCUGGUGGUCUCCGACGGCACCACGACCGCUUUCAACAUGAAUGACGCCCGCCCCAUCGACCUGG	-	GO:0051537//2 iron, 2 sulfur cluster binding;GO:0016787//hydrolase activity;GO:0046872//metal ion binding;GO:0016491//oxidoreductase activity	GO:0055114//oxidation-reduction process	K14952//UDP-MurNAc hydroxylase	198.529	448.593	0.442558	-1.17606	3.8738e-28	4.48579e-27	down
Candidate_200	4848.09	1221.22	3.96988	1.9891	0	0	up	ATCC25795GL002618	-20.0743	1 -- 43	1290 -- 1334	CGCAACAGGAAGGUGGGCAUGUUGAAGAGGUCGUCGAAGAGGC	GCGGAUACAACGAAUACCUGUACACCUUCUUCAAAUGCCUCACCG	-	GO:0051537//2 iron, 2 sulfur cluster binding;GO:0016787//hydrolase activity;GO:0046872//metal ion binding;GO:0016491//oxidoreductase activity	GO:0055114//oxidation-reduction process	K14952//UDP-MurNAc hydroxylase	198.529	448.593	0.442558	-1.17606	3.8738e-28	4.48579e-27	down
Candidate_43	3728.29	1423.54	2.61902	1.38903	8.9642e-219	2.6389e-218	up	ATCC25795GL002643	-20.9245	257 -- 304	257 -- 308	GAGCUAGGGCAAGAUGGACACCCGCAACGCGACCAUAGACGGCGCCAG	CUCGAAACCGACCCGUUCUACCGGUGGGCGAACUAUCUCUAUCUGCCAGGUC	-	GO:0052869//arachidonic acid omega-hydroxylase activity;GO:0018685//alkane 1-monooxygenase activity	GO:0006629//lipid metabolic process;GO:0055114//oxidation-reduction process	K00496//alkane 1-monooxygenase [EC:1.14.15.3]	116.366	268.808	0.432895	-1.20791	4.15062e-18	3.76379e-17	down
Candidate_19	7780.89	2822.37	2.75686	1.46303	0	0	up	ATCC25795GL002643	-20.4012	193 -- 243	957 -- 1008	CGGGAGGCCACUGGUUGGGCGGACCGUCGGCGGGGUCUGGGGCCUUGUCGG	GCCACUCCGACCACCACGCCAACCCGCAGAAGCCCUACCAGACCCUGCAGCC	-	GO:0052869//arachidonic acid omega-hydroxylase activity;GO:0018685//alkane 1-monooxygenase activity	GO:0006629//lipid metabolic process;GO:0055114//oxidation-reduction process	K00496//alkane 1-monooxygenase [EC:1.14.15.3]	116.366	268.808	0.432895	-1.20791	4.15062e-18	3.76379e-17	down
Candidate_17	1771.46	401.602	4.41098	2.1411	3.27187e-195	8.48743e-195	up	ATCC25795GL002643	-20.586	177 -- 253	949 -- 1025	GGCCGUUGUCACGCCCCCGGUGAGGCUGGUGCUUAGCUAGCGACUGGAGUGGGAGCAAGUCGCCAGCCAGUGGGUCG	CCUGCAGCGCCACUCCGACCACCACGCCAACCCGCAGAAGCCCUACCAGACCCUGCAGCCGUCGGACAUCGCCCCGC	-	GO:0052869//arachidonic acid omega-hydroxylase activity;GO:0018685//alkane 1-monooxygenase activity	GO:0006629//lipid metabolic process;GO:0055114//oxidation-reduction process	K00496//alkane 1-monooxygenase [EC:1.14.15.3]	116.366	268.808	0.432895	-1.20791	4.15062e-18	3.76379e-17	down
Candidate_98	2114.05	0	error	20	1.57038e-246	5.27486e-246	up	ATCC25795GL002643	-20.0125	9 -- 114	77 -- 184	GAUACCGAUGUAUAGGGUGCCGGACCCGGCCCACCAGCCUUACCGGUCGCCUCCCGAGUAGUGCUACCGGAUGCACCACAAGCUCCGCAGCAACUAGCCGUAGAAG	UUGUGGCUGCUCGGCGCCGUCGUCCCCGGCCUGGUGGGGCUGGCCUGGUUGCUGGUCCAGCUGACCGGUUCCGCGAUCUUCUGGUGGGUGGGUCCGAUGAUGGCCUUC	-	GO:0052869//arachidonic acid omega-hydroxylase activity;GO:0018685//alkane 1-monooxygenase activity	GO:0006629//lipid metabolic process;GO:0055114//oxidation-reduction process	K00496//alkane 1-monooxygenase [EC:1.14.15.3]	116.366	268.808	0.432895	-1.20791	4.15062e-18	3.76379e-17	down
Candidate_222	855.304	0	error	20	1.47998e-125	2.80982e-125	up	ATCC25795GL004873	-24.2236	122 -- 150	1102 -- 1136	CGAGGGAGUGGGCUGCGGCGGCGCGGCGG	GCUGCCUCGCCCGGCAACAUGCCGCCUCGUCCGCC	GO:0005737//cytoplasm	GO:0003743//translation initiation factor activity;GO:0003924//GTPase activity;GO:0005525//GTP binding	GO:0006413//translational initiation;GO:0006184//GTP catabolic process	K02519//translation initiation factor IF-2	152.502	369.089	0.413184	-1.27514	4.81823e-26	5.29361e-25	down
Candidate_221	1940.17	879.7	2.20549	1.1411	1.20593e-83	1.95032e-83	up	ATCC25795GL004873	-20.4123	236 -- 260	686 -- 711	GAUGGCCAGUCGGGCGUCGGGUAGG	CUCCCGGUAAGCCCGCGGCACCGUCC	GO:0005737//cytoplasm	GO:0003743//translation initiation factor activity;GO:0003924//GTPase activity;GO:0005525//GTP binding	GO:0006413//translational initiation;GO:0006184//GTP catabolic process	K02519//translation initiation factor IF-2	152.502	369.089	0.413184	-1.27514	4.81823e-26	5.29361e-25	down
Candidate_23	4734.29	2146.59	2.20549	1.1411	2.10993e-201	5.64084e-201	up	ATCC25795GL004873	-20.578	56 -- 82	1163 -- 1190	CGGAGCCGCCGGUACGGGGCCUGGGCC	GUCCCGGCGGUCCGCGUCCCGGACCCGG	GO:0005737//cytoplasm	GO:0003743//translation initiation factor activity;GO:0003924//GTPase activity;GO:0005525//GTP binding	GO:0006413//translational initiation;GO:0006184//GTP catabolic process	K02519//translation initiation factor IF-2	152.502	369.089	0.413184	-1.27514	4.81823e-26	5.29361e-25	down
Candidate_114	2884.32	1207.19	2.38928	1.25658	1.2957e-144	2.69423e-144	up	ATCC25795GL004873	-21.5825	467 -- 496	855 -- 884	CUGGCGGGCGCCGUAGUGGCAGCUGGGGUG	GACGCCCGGGCCUGCACCGUCGGCACCCGC	GO:0005737//cytoplasm	GO:0003743//translation initiation factor activity;GO:0003924//GTPase activity;GO:0005525//GTP binding	GO:0006413//translational initiation;GO:0006184//GTP catabolic process	K02519//translation initiation factor IF-2	152.502	369.089	0.413184	-1.27514	4.81823e-26	5.29361e-25	down
Candidate_101	2699.88	816.107	3.30824	1.72606	1.30856e-220	3.94072e-220	up	ATCC25795GL004873	-20.0123	23 -- 98	1261 -- 1336	CCACGUCGGCAACGUCCGCCCACGCGCCGGGUCGGGUUCCGCCCCUGCACAACCGUCACCGCAGCGCUGACACCAC	GGUGGUGCCGGAGCAGGCGCCGGUGGCGGCGCGGCCGGUGGAUUCCGCGGUCGUCCCGGUGGCGGCGGCGGUGGUG	GO:0005737//cytoplasm	GO:0003743//translation initiation factor activity;GO:0003924//GTPase activity;GO:0005525//GTP binding	GO:0006413//translational initiation;GO:0006184//GTP catabolic process	K02519//translation initiation factor IF-2	152.502	369.089	0.413184	-1.27514	4.81823e-26	5.29361e-25	down
Candidate_166	4362.4	1249.25	3.49203	1.80406	0	0	up	ATCC25795GL004873	-20.1362	90 -- 148	832 -- 897	UGAGGGUGCGGCCGCGGCGAGCUGGGUGUCGAUGACGGCCGUGAUGUCGGGGUCGGUGA	GCUCCCACACCCGGACCCGCACCGACGCCCGGGCCUGCACCGUCGGCACCCGCAGCUUCGGCCACU	GO:0005737//cytoplasm	GO:0003743//translation initiation factor activity;GO:0003924//GTPase activity;GO:0005525//GTP binding	GO:0006413//translational initiation;GO:0006184//GTP catabolic process	K02519//translation initiation factor IF-2	152.502	369.089	0.413184	-1.27514	4.81823e-26	5.29361e-25	down
Candidate_67	4402.55	798.47	5.51373	2.46303	0	0	up	ATCC25795GL004873	-22.0984	289 -- 322	3159 -- 3194	CUUACUAAUGGGCUUCAUCUGCUCCCUCGCUCAC	GGAUGAUGCCACCGAGGUGCGCGAGGGUUACGAGUG	GO:0005737//cytoplasm	GO:0003743//translation initiation factor activity;GO:0003924//GTPase activity;GO:0005525//GTP binding	GO:0006413//translational initiation;GO:0006184//GTP catabolic process	K02519//translation initiation factor IF-2	152.502	369.089	0.413184	-1.27514	4.81823e-26	5.29361e-25	down
Candidate_200	4848.09	1221.22	3.96988	1.9891	0	0	up	ATCC25795GL004873	-20.4782	80 -- 132	138 -- 190	CGCGCCCCGAGUCGAAGCCCUGCACCUGGUAGUUAGGCCAGCUGAUGGAGUGG	GUGUGGGGUGUCGGAAGCGAGCGUUGGCCGUCGAUCUGGUCAGACUGUCCACC	GO:0005737//cytoplasm	GO:0003743//translation initiation factor activity;GO:0003924//GTPase activity;GO:0005525//GTP binding	GO:0006413//translational initiation;GO:0006184//GTP catabolic process	K02519//translation initiation factor IF-2	152.502	369.089	0.413184	-1.27514	4.81823e-26	5.29361e-25	down
Candidate_232	4001.6	8709.03	0.459477	-1.12194	0	0	down	ATCC25795GL004878	-20.1906	20 -- 68	766 -- 826	CGACCUGGAGUUGCCGGCUAUGCCACCUUAGUAGCGUACCCUGUCGGAC	GCUGGUCACCUUCGCCAUGGCCGAUGCCGGCGGAUUCAACGCGAUCAACAUGUGGGGCCUG	-	-	-	K00680//[EC:2.3.1.-]	636.997	237.201	2.68547	1.42518	2.16206e-36	2.96262e-35	up
Candidate_49	2052.1	4838.35	0.424133	-1.23741	3.44672e-274	1.30876e-273	down	ATCC25795GL002634	-23.0155	359 -- 408	1954 -- 2003	GGCAGGCGCUAGCACCAGGAUGGCGACCGCGGCGACGGCGGCGAGGAUGG	CCGUCCGCGAUGUCCUGCUCACCCCCGCCGGUGCCAUCCCGCGUACCUCC	GO:0005618//cell wall;GO:0005886//plasma membrane	GO:0004321//fatty-acyl-CoA synthase activity;GO:0005524//ATP binding;GO:0070566//adenylyltransferase activity;GO:0008922//long-chain fatty acid [acyl-carrier-protein] ligase activity	GO:0071769;GO:0006633//fatty acid biosynthetic process;GO:0040007//growth	K12428//fatty acid CoA ligase FadD32	396.337	157.688	2.51342	1.32965	7.82265e-21	7.58136e-20	up
Candidate_20	677.008	1841.79	0.367582	-1.44386	7.14812e-132	1.40813e-131	down	ATCC25795GL002633	-21.65	146 -- 179	734 -- 772	CCACGGCUAUAGCGCCGCCGGUCGACCCUGAGCC	GGUGCCGAUGCUCGCGGCGAUGGGUCUGGCGAUGACCGG	-	GO:0016787//hydrolase activity	GO:0008152//metabolic process	-	52.4782	21.4457	2.44702	1.29103	0.000901627	0.00309299	up
Candidate_122	19607.8	2309.21	8.49114	3.08596	0	0	up	ATCC25795GL004889	-20.9843	112 -- 132	1140 -- 1160	UAGCGCUAUAGCCUGGCCACG	GUCGCGGUAUCGGGCUGGUGC	-	GO:0005524//ATP binding;GO:0015407//monosaccharide-transporting ATPase activity	GO:0006200//ATP catabolic process	K10441//ribose transport system ATP-binding protein [EC:3.6.3.17]	8.73182	79.0671	0.110436	-3.17872	1.06723e-16	9.12417e-16	down
Candidate_5	5860.08	1275.38	4.59477	2.19999	0	0	up	ATCC25795GL004889	-21.5642	344 -- 389	1361 -- 1409	CAUCACGGUCGGUUCCCACACGAGCAUCGUGAGCACGGCUGCGGGC	GUGGUGCUGGCCAAGUGGAUUGCCCGUGGCAUCGACCUGCUGCUGCUCG	-	GO:0005524//ATP binding;GO:0015407//monosaccharide-transporting ATPase activity	GO:0006200//ATP catabolic process	K10441//ribose transport system ATP-binding protein [EC:3.6.3.17]	8.73182	79.0671	0.110436	-3.17872	1.06723e-16	9.12417e-16	down
Candidate_197	1892.65	171.631	11.0275	3.46303	0	0	up	ATCC25795GL004889	-22.3399	198 -- 227	563 -- 596	GGACUGGCGGCGUCACCCACAGCCAUAGCC	CCGACCGCCGUCGUGGGUGAACUGUCGGUAUCGG	-	GO:0005524//ATP binding;GO:0015407//monosaccharide-transporting ATPase activity	GO:0006200//ATP catabolic process	K10441//ribose transport system ATP-binding protein [EC:3.6.3.17]	8.73182	79.0671	0.110436	-3.17872	1.06723e-16	9.12417e-16	down
Candidate_48	1642.89	0	error	20	1.03711e-204	2.89066e-204	up	ATCC25795GL004888	-24.8667	311 -- 341	944 -- 976	CAUGACAGCAGACGGCCGCGCGGUUGGCAAG	GUACUGUUGCUGUCGGUGCUGCGCAACCUGUUC	GO:0016020//membrane	-	-	K10440//ribose transport system permease protein	9.07102	96.0599	0.0944309	-3.4046	5.66672e-21	5.52449e-20	down
Candidate_197	1892.65	171.631	11.0275	3.46303	0	0	up	ATCC25795GL004888	-21.2573	176 -- 199	920 -- 943	CCACGCGACCCGUAGAAGUAGAGG	GGUGUGCUGGGCACCUUCAUCGCC	GO:0016020//membrane	-	-	K10440//ribose transport system permease protein	9.07102	96.0599	0.0944309	-3.4046	5.66672e-21	5.52449e-20	down
Candidate_164	7532.42	2049.18	3.67582	1.87806	0	0	up	ATCC25795GL004888	-21.7498	488 -- 504	474 -- 490	ACCGCGACGGACGGAAG	UGGUGCUGCCUGCCUUC	GO:0016020//membrane	-	-	K10440//ribose transport system permease protein	9.07102	96.0599	0.0944309	-3.4046	5.66672e-21	5.52449e-20	down
Candidate_53	9060.23	1369.34	6.61647	2.72606	0	0	up	ATCC25795GL004887	-21.5512	84 -- 155	453 -- 542	CCGCACACGGGUCGGCGGCCGGGGUGGGCUCCGGCGGUGGUGGCGGCGGGGCGGCUGUCACCGUCGCGCUGG	GGCGUGUGCCGGGCCGCGGUCGCCGCCGGAGCCGAUUUCGUGAAGACCUCCACCGGAUUCCACCCGACCGGCGGGGCCAGCGUGCACGCC	-	GO:0016853//isomerase activity;GO:0016829//lyase activity	GO:0009056//catabolic process;GO:0005975//carbohydrate metabolic process	K01619//deoxyribose-phosphate aldolase [EC:4.1.2.4];K01840//phosphomannomutase [EC:5.4.2.8]	10.6188	47.6072	0.22305	-2.16456	1.05452e-07	5.5399e-07	down
Candidate_188	0	1551.23	0	-20	2.11719e-199	5.60306e-199	down	ATCC25795GL002630	-22.2438	45 -- 91	37 -- 95	CGGACUAGCGACAGGCCCGGCUGCCGUGGGGGUAGGCGGUACUCACC	GCCUUCGAGUCCGGGCCACAACAGACGGGAUCCCAAUACAUAUGACUUUCGCCGAGUGG	-	-	-	K00680//[EC:2.3.1.-];K03930//putative tributyrin esterase [EC:3.1.1.-]	41.0359	13.5698	3.02406	1.59649	0.000445273	0.00161986	up
Candidate_3	2856.67	575.668	4.96235	2.31102	0	0	up	ATCC25795GL004891	-21.0333	140 -- 209	960 -- 1040	CGGGCGGUGGCUGCGCCUGCGGCGGCGCCACAACGCGCGGACGUGGGUCUAGCGGCUUCGCAACCUGAUG	GCCCGCCAUGACCUUCCGGCGUUGAUCGACGAGGCGGCCGCGGUGGAUCCGGCUGCACACGGGUUGCAUGCACUGGACUAC	-	GO:0016301//kinase activity;GO:0016773//phosphotransferase activity, alcohol group as acceptor	GO:0008152//metabolic process	K00924//[EC:2.7.1.-];K00854//xylulokinase [EC:2.7.1.17]	3.6275	56.9909	0.0636505	-3.97368	2.62198e-14	2.03368e-13	down
Candidate_86	1957.11	443.692	4.41098	2.1411	1.85336e-215	5.39534e-215	up	ATCC25795GL004891	-22.7243	188 -- 242	425 -- 483	UGAUGGUGGCGUGCUUGGCCUCCAAUUCAGCCAGCGCACGACGCAGCGCGGCAGC	GCUGCACACCCACGAACCGGACAUCUAUCGGUCGGCAGCGCGCAUCGUCGAGGCUGUCG	-	GO:0016301//kinase activity;GO:0016773//phosphotransferase activity, alcohol group as acceptor	GO:0008152//metabolic process	K00924//[EC:2.7.1.-];K00854//xylulokinase [EC:2.7.1.17]	3.6275	56.9909	0.0636505	-3.97368	2.62198e-14	2.03368e-13	down
Candidate_174	4504.31	2042.32	2.20549	1.1411	1.04195e-191	2.65039e-191	up	ATCC25795GL004891	-20.655	477 -- 515	1190 -- 1233	CCGGCUCCACGACCGCUGGCCACAGUUGAGGCUACCUGC	GGCCGGGGUCUCUUGCGAGCGGCUGGUGUUCUCCGGUGGUAUCG	-	GO:0016301//kinase activity;GO:0016773//phosphotransferase activity, alcohol group as acceptor	GO:0008152//metabolic process	K00924//[EC:2.7.1.-];K00854//xylulokinase [EC:2.7.1.17]	3.6275	56.9909	0.0636505	-3.97368	2.62198e-14	2.03368e-13	down
Candidate_51	541.279	0	error	20	1.63039e-88	2.68656e-88	up	ATCC25795GL004892	-20.4974	126 -- 187	568 -- 629	CUGCCGUUCGGCUAGGUCCACGACCAACAGCUACUGCUCGGCCACGACCGGCUCAACCACAG	GACUGCGGGCCGGGCACCGGGUGCUGGUGAUCGGUGCGGGCCCGAUCGGCCUGUUCGGUGUC	-	GO:0016491//oxidoreductase activity;GO:0000166//nucleotide binding;GO:0008270//zinc ion binding	GO:0055114//oxidation-reduction process	K00100//[EC:1.1.1.-];K00008//L-iditol 2-dehydrogenase [EC:1.1.1.14]	10.0484	152.191	0.0660249	-3.92085	2.68604e-35	3.58115e-34	down
Candidate_103	1323.36	400.021	3.30824	1.72606	3.91792e-109	7.12843e-109	up	ATCC25795GL004892	-23.004	177 -- 213	890 -- 926	CCUCUGGCUUUGGCUCGAGAGCAAGGACCUCCGGUGG	GGAGACCUUCAACCAGUUCAUGCGCCUGGAGGCCACC	-	GO:0016491//oxidoreductase activity;GO:0000166//nucleotide binding;GO:0008270//zinc ion binding	GO:0055114//oxidation-reduction process	K00100//[EC:1.1.1.-];K00008//L-iditol 2-dehydrogenase [EC:1.1.1.14]	10.0484	152.191	0.0660249	-3.92085	2.68604e-35	3.58115e-34	down
Candidate_108	4939.85	1018.09	4.85208	2.2786	0	0	up	ATCC25795GL004892	-26.209	18 -- 75	140 -- 208	CCAGCUCCUCCAGCAGCGGUGGGCGUAGGUCGCGCCCGAGUCUGGCCCACACGUCACG	GGUCGAGGAGGUCGCGACGCCCCGGCCCGGGCCCGGCCAGGUGCUGCUGAAGAUCGCGGCGUGCGGUGU	-	GO:0016491//oxidoreductase activity;GO:0000166//nucleotide binding;GO:0008270//zinc ion binding	GO:0055114//oxidation-reduction process	K00100//[EC:1.1.1.-];K00008//L-iditol 2-dehydrogenase [EC:1.1.1.14]	10.0484	152.191	0.0660249	-3.92085	2.68604e-35	3.58115e-34	down
Candidate_3	2856.67	575.668	4.96235	2.31102	0	0	up	ATCC25795GL000206	-23.2693	29 -- 50	602 -- 623	GCCGUAGCGCGUCUAGUAGCUG	CGGCGUCGUGCGGGUCAUCGAC	-	GO:0016772//transferase activity, transferring phosphorus-containing groups	-	-	24.6483	61.8877	0.398274	-1.32817	8.79988e-06	3.92139e-05	down
Candidate_249	6771.94	1116.54	6.0651	2.60053	0	0	up	ATCC25795GL000206	-20.2827	88 -- 175	757 -- 848	CCGCGACAACCUGAGGAUGGUGGUGUAGCUACGGCUCGUCUGGGUCCGGCCUGACACCUAGCUCCGGCUUAGCCGCGCCCGUACCUAC	GGCGCAUGCUGGCACUCCACCAAGCGAUCGGGACCGCGGUAUGGGCGCACCAGGUCGGCGAUGGCGAUUUCGAACGGCAAGGGCACCGGAUG	-	GO:0016772//transferase activity, transferring phosphorus-containing groups	-	-	24.6483	61.8877	0.398274	-1.32817	8.79988e-06	3.92139e-05	down
Candidate_49	2052.1	4838.35	0.424133	-1.23741	3.44672e-274	1.30876e-273	down	ATCC25795GL000202	-22.6089	359 -- 409	3 -- 58	GGGCAGGCGCUAGCACCAGGAUGGCGACCGCGGCGACGGCGGCGAGGAUGG	CCCGUCUGCCCUCCCUUGUCACCAUGGCCGCCUGCGCCGCGGCUGCCGCCAUGACC	-	GO:0003755//peptidyl-prolyl cis-trans isomerase activity	GO:0006457//protein folding;GO:0000413//protein peptidyl-prolyl isomerization	K01802//peptidylprolyl isomerase [EC:5.2.1.8]	69.9092	20.9393	3.33866	1.73927	9.36083e-07	4.62232e-06	up
Candidate_79	268.05	1944.6	0.137843	-2.8589	0	0	down	ATCC25795GL000202	-20.191	84 -- 119	52 -- 87	GUACUGGGAGCGGCGGCUAUGGUGUCUAAGGCUGCG	CAUGACCUUGGCCGCCUGCAGCUCAGAUGCCGACGC	-	GO:0003755//peptidyl-prolyl cis-trans isomerase activity	GO:0006457//protein folding;GO:0000413//protein peptidyl-prolyl isomerization	K01802//peptidylprolyl isomerase [EC:5.2.1.8]	69.9092	20.9393	3.33866	1.73927	9.36083e-07	4.62232e-06	up
Candidate_166	4362.4	1249.25	3.49203	1.80406	0	0	up	ATCC25795GL004477	-20.5849	108 -- 178	29 -- 121	GGCGAUCCGUUCAUCCGACAGUGCGUUCCAUGAGGGUGCGGCCGCGGCGAGCUGGGUGUCGAUGACGGCCG	CCGCUCGGCGGUCAAGGCCGCGGUCAUGCUCGAGGAUGUCGCCCGCACCACCUUCAUCAGCCGCCAGCUCGGCACCCCACAGUCGCUGCCGGC	GO:0005737//cytoplasm	GO:0046872//metal ion binding;GO:0008736;GO:0008733	GO:0019569//L-arabinose catabolic process to xylulose 5-phosphate;GO:0006004//fucose metabolic process	K01804//L-arabinose isomerase [EC:5.3.1.4]	109.232	288.704	0.378352	-1.4022	2.23799e-23	2.32421e-22	down
Candidate_148	1270.83	576.212	2.20549	1.1411	2.04103e-55	2.93819e-55	up	ATCC25795GL004477	-20.5137	139 -- 202	667 -- 731	CUUGCGCCGCCGGGUCCGGCCUCACCUGCGGGUCCGCCGGGGAUGGCGCCGCUGGCGCCGCCGG	GGACACGACGGGCCGGAUCGGUUCCUGGGCGAGGGCGGCCCUGGCCGCGGCGGAUCUGCGGGGUC	GO:0005737//cytoplasm	GO:0046872//metal ion binding;GO:0008736;GO:0008733	GO:0019569//L-arabinose catabolic process to xylulose 5-phosphate;GO:0006004//fucose metabolic process	K01804//L-arabinose isomerase [EC:5.3.1.4]	109.232	288.704	0.378352	-1.4022	2.23799e-23	2.32421e-22	down
Candidate_166	4362.4	1249.25	3.49203	1.80406	0	0	up	ATCC25795GL004476	-20.3094	108 -- 178	631 -- 723	GGCGAUCCGUUCAUCCGACAGUGCGUUCCAUGAGGGUGCGGCCGCGGCGAGCUGGGUGUCGAUGACGGCCG	CCGCUCGGCGGUCAAGGCCGCGGUCAUGCUCGAGGAUGUCGCCCGCACCACCUUCAUCAGCCGCCAGCUCGGCACCCCACAGUCGCUGCCGGC	-	GO:0046872//metal ion binding;GO:0008742	-	K01786//L-ribulose-5-phosphate 4-epimerase [EC:5.1.3.4]	29.0874	116.585	0.249495	-2.00292	1.83131e-15	1.48828e-14	down
[truncated: 423 more rows]

## Sheet: 9OHAD-CC
sRNA								Targets										mRNA相关
[truncated: 1,740 more rows]

## Sheet: ADD-CC
sRNA								Targets										mRNA相关
[truncated: 1,386 more rows]

## Sheet: BNA-CC
sRNA								Targets										mRNA相关
[truncated: 1,511 more rows]
