# Supplementary material for: RNA-Seq analysis uncovers non-coding small RNA system of Mycobacterium neoaurum in the metabolism of sterols to accumulate steroid intermediates
Source: Microb Cell Fact. 2016 Apr 25;15:64. doi: 10.1186/s12934-016-0462-2 (PMC4845491; doi:10.1186/s12934-016-0462-2)
Supplement: Supplementary file 8 — 10.1186/s12934-016-0462-2 COG analysis of target genes of sRNA candidates in comparable groups Mn-CC/C, Mn-9OHAD/CC, Mn-ADD/CC, and Mn-BNA/CC. [file 12934_2016_462_MOESM8_ESM.xlsx]

## Sheet: AllCOG results (CC-C)
COGID	COGTerm	DifGene	AllDifGene	GeneInCOGID	AllGene	P-Value	FDR	Enrichment	(-log2P)
COG:G	Carbohydrate transport and metabolism	243	3126	268	3710	0.22567	0.70847	1.07611	2.14771
COG:E	Amino acid transport and metabolism	364	3126	407	3710	0.227967	0.70847	1.06143	2.1331
COG:M	Cell wall/membrane/envelope biogenesis	140	3126	154	3710	0.28156	0.70847	1.07893	1.82848
COG:P	Inorganic ion transport and metabolism	253	3126	284	3710	0.282315	0.70847	1.05727	1.82462
COG:L	Replication, recombination and repair	141	3126	156	3710	0.297077	0.70847	1.0727	1.75109
COG:H	Coenzyme transport and metabolism	138	3126	154	3710	0.324319	0.70847	1.06351	1.62451
COG:V	Defense mechanisms	36	3126	40	3710	0.43149	0.70847	1.06814	1.2126
COG:N	Cell motility	10	3126	10	3710	0.434955	0.70847	1.18682	1.20106
COG:R	General function prediction only	584	3126	685	3710	0.435797	0.70847	1.01183	1.19827
COG:T	Signal transduction mechanisms	150	3126	174	3710	0.442435	0.70847	1.02312	1.17646
COG:F	Nucleotide transport and metabolism	67	3126	77	3710	0.456904	0.70847	1.03269	1.13004
COG:Q	Secondary metabolites biosynthesis, transport and catabolism	307	3126	360	3710	0.457032	0.70847	1.01209	1.12963
COG:I	Lipid transport and metabolism	337	3126	398	3710	0.490053	0.70847	1.00492	1.02899
COG:C	Energy production and conversion	268	3126	318	3710	0.515831	0.70847	1.00021	0.955029
COG:O	Posttranslational modification, protein turnover, chaperones	94	3126	112	3710	0.538519	0.70847	0.996081	0.892931
COG:D	Cell cycle control, cell division, chromosome partitioning	23	3126	27	3710	0.539787	0.70847	1.011	0.889539
COG:U	Intracellular trafficking, secretion, and vesicular transport	22	3126	27	3710	0.601005	0.742418	0.967039	0.734551
COG:A	RNA processing and modification	1	3126	1	3710	0.70551	0.823095	1.18682	0.503261
COG:K	Transcription	321	3126	410	3710	0.835494	0.908808	0.929193	0.259298
COG:S	Function unknown	208	3126	273	3710	0.865532	0.908808	0.904244	0.208341
COG:J	Translation, ribosomal structure and biogenesis	109	3126	158	3710	0.950023	0.950023	0.818756	0.0739656

## Sheet: AllGene2COG (CC-C)
QueryID	Blast_E-Value	COGFunction	COGTerm	COGID	COGTermDetail	P-Value	Enrichment
ATCC25795GL000985	3e-125	COG:G	Carbohydrate transport and metabolism	COG0477	Permeases of the major facilitator superfamily	0.22567	1.07611
ATCC25795GL000985	3e-125	COG:E	Amino acid transport and metabolism	COG0477	Permeases of the major facilitator superfamily	0.227967	1.06143
ATCC25795GL000985	3e-125	COG:P	Inorganic ion transport and metabolism	COG0477	Permeases of the major facilitator superfamily	0.282315	1.05727
ATCC25795GL000985	3e-125	COG:R	General function prediction only	COG0477	Permeases of the major facilitator superfamily	0.435797	1.01183
ATCC25795GL003477	9e-74	COG:G	Carbohydrate transport and metabolism	COG0524	Sugar kinases, ribokinase family	0.22567	1.07611
ATCC25795GL003492	5e-166	COG:H	Coenzyme transport and metabolism	COG0285	Folylpolyglutamate synthase	0.324319	1.06351
ATCC25795GL003327	7e-112	COG:P	Inorganic ion transport and metabolism	COG1840	ABC-type Fe3+ transport system, periplasmic component	0.282315	1.05727
ATCC25795GL001808	3e-45	COG:O	Posttranslational modification, protein turnover, chaperones	COG1764	Predicted redox protein, regulator of disulfide bond formation	0.538519	0.996081
ATCC25795GL001007	1e-137	COG:P	Inorganic ion transport and metabolism	COG0598	Mg2+ and Co2+ transporters	0.282315	1.05727
ATCC25795GL003366	2e-29	COG:G	Carbohydrate transport and metabolism	COG0800	2-keto-3-deoxy-6-phosphogluconate aldolase	0.22567	1.07611
ATCC25795GL001952	1e-72	COG:E	Amino acid transport and metabolism	COG0601	ABC-type dipeptide/oligopeptide/nickel transport systems, permease components	0.227967	1.06143
ATCC25795GL001952	1e-72	COG:P	Inorganic ion transport and metabolism	COG0601	ABC-type dipeptide/oligopeptide/nickel transport systems, permease components	0.282315	1.05727
ATCC25795GL004354	4e-59	COG:K	Transcription	COG1846	Transcriptional regulators	0.835494	0.929193
ATCC25795GL000153	1e-168	COG:Q	Secondary metabolites biosynthesis, transport and catabolism	COG2124	Cytochrome P450	0.457032	1.01209
ATCC25795GL001779	1e-155	COG:Q	Secondary metabolites biosynthesis, transport and catabolism	COG1020	Non-ribosomal peptide synthetase modules and related proteins	0.457032	1.01209
ATCC25795GL000677	1e-10	COG:K	Transcription	COG0583	Transcriptional regulator	0.835494	0.929193
ATCC25795GL000460	8e-44	COG:R	General function prediction only	COG2962	Predicted permeases	0.435797	1.01183
ATCC25795GL002512	4e-49	COG:C	Energy production and conversion	COG1804	Predicted acyl-CoA transferases/carnitine dehydratase	0.515831	1.00021
ATCC25795GL004933	1e-67	COG:I	Lipid transport and metabolism	COG0558	Phosphatidylglycerophosphate synthase	0.490053	1.00492
ATCC25795GL002742	0	COG:P	Inorganic ion transport and metabolism	COG2216	High-affinity K+ transport system, ATPase chain B	0.282315	1.05727
ATCC25795GL000600	2e-97	COG:O	Posttranslational modification, protein turnover, chaperones	COG0450	Peroxiredoxin	0.538519	0.996081
ATCC25795GL001610	8e-13	COG:R	General function prediction only	COG2070	Dioxygenases related to 2-nitropropane dioxygenase	0.435797	1.01183
ATCC25795GL001795	1e-43	COG:P	Inorganic ion transport and metabolism	COG2146	Ferredoxin subunits of nitrite reductase and ring-hydroxylating dioxygenases	0.282315	1.05727
ATCC25795GL001795	1e-43	COG:R	General function prediction only	COG2146	Ferredoxin subunits of nitrite reductase and ring-hydroxylating dioxygenases	0.435797	1.01183
ATCC25795GL004613	8e-09	COG:G	Carbohydrate transport and metabolism	COG0697	Permeases of the drug/metabolite transporter (DMT) superfamily	0.22567	1.07611
ATCC25795GL004613	8e-09	COG:E	Amino acid transport and metabolism	COG0697	Permeases of the drug/metabolite transporter (DMT) superfamily	0.227967	1.06143
ATCC25795GL004613	8e-09	COG:R	General function prediction only	COG0697	Permeases of the drug/metabolite transporter (DMT) superfamily	0.435797	1.01183
ATCC25795GL003478	1e-177	COG:H	Coenzyme transport and metabolism	COG0171	NAD synthase	0.324319	1.06351
ATCC25795GL002413	3e-55	COG:I	Lipid transport and metabolism	COG0657	Esterase/lipase	0.490053	1.00492
ATCC25795GL004834	2e-91	COG:G	Carbohydrate transport and metabolism	COG1472	Beta-glucosidase-related glycosidases	0.22567	1.07611
ATCC25795GL002840	0	COG:F	Nucleotide transport and metabolism	COG0015	Adenylosuccinate lyase	0.456904	1.03269
ATCC25795GL000830	0	COG:C	Energy production and conversion	COG1034	NADH dehydrogenase/NADH:ubiquinone oxidoreductase 75 kD subunit (chain G)	0.515831	1.00021
ATCC25795GL002792	5e-119	COG:Q	Secondary metabolites biosynthesis, transport and catabolism	COG0767	ABC-type transport system involved in resistance to organic solvents, permease component	0.457032	1.01209
ATCC25795GL000076	8e-134	COG:R	General function prediction only	COG1408	Predicted phosphohydrolases	0.435797	1.01183
ATCC25795GL001027	2e-77	COG:K	Transcription	COG1309	Transcriptional regulator	0.835494	0.929193
ATCC25795GL003515	2e-86	COG:G	Carbohydrate transport and metabolism	COG1129	ABC-type sugar transport system, ATPase component	0.22567	1.07611
ATCC25795GL004083	5e-148	COG:F	Nucleotide transport and metabolism	COG0248	Exopolyphosphatase	0.456904	1.03269
ATCC25795GL004083	5e-148	COG:P	Inorganic ion transport and metabolism	COG0248	Exopolyphosphatase	0.282315	1.05727
ATCC25795GL002724	1e-118	COG:G	Carbohydrate transport and metabolism	COG1682	ABC-type polysaccharide/polyol phosphate export systems, permease component	0.22567	1.07611
ATCC25795GL002724	1e-118	COG:M	Cell wall/membrane/envelope biogenesis	COG1682	ABC-type polysaccharide/polyol phosphate export systems, permease component	0.28156	1.07893
ATCC25795GL001702	5e-48	COG:E	Amino acid transport and metabolism	COG0509	Glycine cleavage system H protein (lipoate-binding)	0.227967	1.06143
ATCC25795GL002687	3e-54	COG:C	Energy production and conversion	COG0427	Acetyl-CoA hydrolase	0.515831	1.00021
ATCC25795GL003078	6e-16	COG:S	Function unknown	COG1289	Predicted membrane protein	0.865532	0.904244
ATCC25795GL003585	2e-114	COG:R	General function prediction only	COG2270	Permeases of the major facilitator superfamily	0.435797	1.01183
ATCC25795GL002756	5e-17	COG:E	Amino acid transport and metabolism	COG0683	ABC-type branched-chain amino acid transport systems, periplasmic component	0.227967	1.06143
ATCC25795GL003735	3e-58	COG:I	Lipid transport and metabolism	COG3000	Sterol desaturase	0.490053	1.00492
ATCC25795GL005112	6e-109	COG:R	General function prediction only	COG2321	Predicted metalloprotease	0.435797	1.01183
ATCC25795GL002239	5e-74	COG:G	Carbohydrate transport and metabolism	COG1023	Predicted 6-phosphogluconate dehydrogenase	0.22567	1.07611
ATCC25795GL001849	3e-29	COG:I	Lipid transport and metabolism	COG1028	Dehydrogenases with different specificities (related to short-chain alcohol dehydrogenases)	0.490053	1.00492
ATCC25795GL001849	3e-29	COG:Q	Secondary metabolites biosynthesis, transport and catabolism	COG1028	Dehydrogenases with different specificities (related to short-chain alcohol dehydrogenases)	0.457032	1.01209
ATCC25795GL001849	3e-29	COG:R	General function prediction only	COG1028	Dehydrogenases with different specificities (related to short-chain alcohol dehydrogenases)	0.435797	1.01183
ATCC25795GL003840	4e-78	COG:G	Carbohydrate transport and metabolism	COG0477	Permeases of the major facilitator superfamily	0.22567	1.07611
ATCC25795GL003840	4e-78	COG:E	Amino acid transport and metabolism	COG0477	Permeases of the major facilitator superfamily	0.227967	1.06143
ATCC25795GL003840	4e-78	COG:P	Inorganic ion transport and metabolism	COG0477	Permeases of the major facilitator superfamily	0.282315	1.05727
ATCC25795GL003840	4e-78	COG:R	General function prediction only	COG0477	Permeases of the major facilitator superfamily	0.435797	1.01183
ATCC25795GL000848	1e-65	COG:C	Energy production and conversion	COG1062	Zn-dependent alcohol dehydrogenases, class III	0.515831	1.00021
ATCC25795GL001636	3e-08	COG:R	General function prediction only	COG1524	Uncharacterized proteins of the AP superfamily	0.435797	1.01183
ATCC25795GL003594	5e-21	COG:K	Transcription	COG1414	Transcriptional regulator	0.835494	0.929193
ATCC25795GL004096	1e-129	COG:H	Coenzyme transport and metabolism	COG0181	Porphobilinogen deaminase	0.324319	1.06351
ATCC25795GL003200	3e-70	COG:S	Function unknown	COG1507	Uncharacterized conserved protein	0.865532	0.904244
ATCC25795GL004137	4e-41	COG:R	General function prediction only	COG3576	Predicted flavin-nucleotide-binding protein structurally related to pyridoxine 5'-phosphate oxidase	0.435797	1.01183
ATCC25795GL002915	2e-09	COG:C	Energy production and conversion	COG2141	Coenzyme F420-dependent N5,N10-methylene tetrahydromethanopterin reductase and related flavin-dependent oxidoreductases	0.515831	1.00021
ATCC25795GL002123	6e-08	COG:M	Cell wall/membrane/envelope biogenesis	COG0791	Cell wall-associated hydrolases (invasion-associated proteins)	0.28156	1.07893
ATCC25795GL001424	1e-106	COG:I	Lipid transport and metabolism	COG1597	Sphingosine kinase and enzymes related to eukaryotic diacylglycerol kinase	0.490053	1.00492
ATCC25795GL001424	1e-106	COG:R	General function prediction only	COG1597	Sphingosine kinase and enzymes related to eukaryotic diacylglycerol kinase	0.435797	1.01183
ATCC25795GL001070	0	COG:H	Coenzyme transport and metabolism	COG1060	Thiamine biosynthesis enzyme ThiH and related uncharacterized enzymes	0.324319	1.06351
ATCC25795GL001070	0	COG:R	General function prediction only	COG1060	Thiamine biosynthesis enzyme ThiH and related uncharacterized enzymes	0.435797	1.01183
ATCC25795GL002501	3e-31	COG:I	Lipid transport and metabolism	COG1028	Dehydrogenases with different specificities (related to short-chain alcohol dehydrogenases)	0.490053	1.00492
ATCC25795GL002501	3e-31	COG:Q	Secondary metabolites biosynthesis, transport and catabolism	COG1028	Dehydrogenases with different specificities (related to short-chain alcohol dehydrogenases)	0.457032	1.01209
ATCC25795GL002501	3e-31	COG:R	General function prediction only	COG1028	Dehydrogenases with different specificities (related to short-chain alcohol dehydrogenases)	0.435797	1.01183
ATCC25795GL004452	1e-71	COG:E	Amino acid transport and metabolism	COG0531	Amino acid transporters	0.227967	1.06143
ATCC25795GL000566	1e-76	COG:R	General function prediction only	COG0515	Serine/threonine protein kinase	0.435797	1.01183
ATCC25795GL000566	1e-76	COG:T	Signal transduction mechanisms	COG0515	Serine/threonine protein kinase	0.442435	1.02312
ATCC25795GL000566	1e-76	COG:K	Transcription	COG0515	Serine/threonine protein kinase	0.835494	0.929193
ATCC25795GL000566	1e-76	COG:L	Replication, recombination and repair	COG0515	Serine/threonine protein kinase	0.297077	1.0727
ATCC25795GL000785	9e-65	COG:I	Lipid transport and metabolism	COG1028	Dehydrogenases with different specificities (related to short-chain alcohol dehydrogenases)	0.490053	1.00492
ATCC25795GL000785	9e-65	COG:Q	Secondary metabolites biosynthesis, transport and catabolism	COG1028	Dehydrogenases with different specificities (related to short-chain alcohol dehydrogenases)	0.457032	1.01209
ATCC25795GL000785	9e-65	COG:R	General function prediction only	COG1028	Dehydrogenases with different specificities (related to short-chain alcohol dehydrogenases)	0.435797	1.01183
ATCC25795GL004929	6e-89	COG:I	Lipid transport and metabolism	COG1028	Dehydrogenases with different specificities (related to short-chain alcohol dehydrogenases)	0.490053	1.00492
ATCC25795GL004929	6e-89	COG:Q	Secondary metabolites biosynthesis, transport and catabolism	COG1028	Dehydrogenases with different specificities (related to short-chain alcohol dehydrogenases)	0.457032	1.01209
ATCC25795GL004929	6e-89	COG:R	General function prediction only	COG1028	Dehydrogenases with different specificities (related to short-chain alcohol dehydrogenases)	0.435797	1.01183
ATCC25795GL004673	7e-13	COG:I	Lipid transport and metabolism	COG1028	Dehydrogenases with different specificities (related to short-chain alcohol dehydrogenases)	0.490053	1.00492
ATCC25795GL004673	7e-13	COG:Q	Secondary metabolites biosynthesis, transport and catabolism	COG1028	Dehydrogenases with different specificities (related to short-chain alcohol dehydrogenases)	0.457032	1.01209
ATCC25795GL004673	7e-13	COG:R	General function prediction only	COG1028	Dehydrogenases with different specificities (related to short-chain alcohol dehydrogenases)	0.435797	1.01183
ATCC25795GL001263	2e-89	COG:T	Signal transduction mechanisms	COG3707	Response regulator with putative antiterminator output domain	0.442435	1.02312
ATCC25795GL002889	6e-160	COG:K	Transcription	COG1316	Transcriptional regulator	0.835494	0.929193
ATCC25795GL003833	6e-19	COG:S	Function unknown	COG2170	Uncharacterized conserved protein	0.865532	0.904244
ATCC25795GL003432	4e-75	COG:O	Posttranslational modification, protein turnover, chaperones	COG0555	ABC-type sulfate transport system, permease component	0.538519	0.996081
ATCC25795GL001774	2e-45	COG:O	Posttranslational modification, protein turnover, chaperones	COG0740	Protease subunit of ATP-dependent Clp proteases	0.538519	0.996081
ATCC25795GL001774	2e-45	COG:U	Intracellular trafficking, secretion, and vesicular transport	COG0740	Protease subunit of ATP-dependent Clp proteases	0.601005	0.967039
ATCC25795GL001369	3e-96	COG:I	Lipid transport and metabolism	COG1028	Dehydrogenases with different specificities (related to short-chain alcohol dehydrogenases)	0.490053	1.00492
ATCC25795GL001369	3e-96	COG:Q	Secondary metabolites biosynthesis, transport and catabolism	COG1028	Dehydrogenases with different specificities (related to short-chain alcohol dehydrogenases)	0.457032	1.01209
ATCC25795GL001369	3e-96	COG:R	General function prediction only	COG1028	Dehydrogenases with different specificities (related to short-chain alcohol dehydrogenases)	0.435797	1.01183
ATCC25795GL001392	1e-30	COG:O	Posttranslational modification, protein turnover, chaperones	COG0492	Thioredoxin reductase	0.538519	0.996081
ATCC25795GL001210	0	COG:I	Lipid transport and metabolism	COG0183	Acetyl-CoA acetyltransferase	0.490053	1.00492
ATCC25795GL001851	8e-06	COG:M	Cell wall/membrane/envelope biogenesis	COG0449	Glucosamine 6-phosphate synthetase, contains amidotransferase and phosphosugar isomerase domains	0.28156	1.07893
ATCC25795GL004710	3e-09	COG:G	Carbohydrate transport and metabolism	COG3664	Beta-xylosidase	0.22567	1.07611
ATCC25795GL005058	0	COG:G	Carbohydrate transport and metabolism	COG0058	Glucan phosphorylase	0.22567	1.07611
ATCC25795GL001549	4e-139	COG:Q	Secondary metabolites biosynthesis, transport and catabolism	COG1463	ABC-type transport system involved in resistance to organic solvents, periplasmic component	0.457032	1.01209
ATCC25795GL002421	9e-12	COG:I	Lipid transport and metabolism	COG1028	Dehydrogenases with different specificities (related to short-chain alcohol dehydrogenases)	0.490053	1.00492
ATCC25795GL002421	9e-12	COG:Q	Secondary metabolites biosynthesis, transport and catabolism	COG1028	Dehydrogenases with different specificities (related to short-chain alcohol dehydrogenases)	0.457032	1.01209
ATCC25795GL002421	9e-12	COG:R	General function prediction only	COG1028	Dehydrogenases with different specificities (related to short-chain alcohol dehydrogenases)	0.435797	1.01183
ATCC25795GL003451	7e-77	COG:P	Inorganic ion transport and metabolism	COG0609	ABC-type Fe3+-siderophore transport system, permease component	0.282315	1.05727
ATCC25795GL003740	5e-55	COG:O	Posttranslational modification, protein turnover, chaperones	COG0526	Thiol-disulfide isomerase and thioredoxins	0.538519	0.996081
ATCC25795GL003740	5e-55	COG:C	Energy production and conversion	COG0526	Thiol-disulfide isomerase and thioredoxins	0.515831	1.00021
ATCC25795GL002505	3e-07	COG:K	Transcription	COG1309	Transcriptional regulator	0.835494	0.929193
ATCC25795GL003436	0	COG:G	Carbohydrate transport and metabolism	COG3387	Glucoamylase and related glycosyl hydrolases	0.22567	1.07611
ATCC25795GL003975	1e-120	COG:E	Amino acid transport and metabolism	COG0834	ABC-type amino acid transport/signal transduction systems, periplasmic component/domain	0.227967	1.06143
ATCC25795GL003975	1e-120	COG:T	Signal transduction mechanisms	COG0834	ABC-type amino acid transport/signal transduction systems, periplasmic component/domain	0.442435	1.02312
ATCC25795GL003966	1e-160	COG:C	Energy production and conversion	COG2141	Coenzyme F420-dependent N5,N10-methylene tetrahydromethanopterin reductase and related flavin-dependent oxidoreductases	0.515831	1.00021
ATCC25795GL001002	0	COG:C	Energy production and conversion	COG0567	2-oxoglutarate dehydrogenase complex, dehydrogenase (E1) component, and related enzymes	0.515831	1.00021
ATCC25795GL003409	1e-119	COG:K	Transcription	COG1420	Transcriptional regulator of heat shock gene	0.835494	0.929193
ATCC25795GL003087	0	COG:L	Replication, recombination and repair	COG0210	Superfamily I DNA and RNA helicases	0.297077	1.0727
ATCC25795GL004511	3e-16	COG:C	Energy production and conversion	COG3038	Cytochrome B561	0.515831	1.00021
ATCC25795GL001873	2e-124	COG:S	Function unknown	COG1262	Uncharacterized conserved protein	0.865532	0.904244
ATCC25795GL003927	1e-09	COG:E	Amino acid transport and metabolism	COG0520	Selenocysteine lyase	0.227967	1.06143
ATCC25795GL001869	2e-59	COG:P	Inorganic ion transport and metabolism	COG1108	ABC-type Mn2+/Zn2+ transport systems, permease components	0.282315	1.05727
ATCC25795GL002387	2e-58	COG:L	Replication, recombination and repair	COG2094	3-methyladenine DNA glycosylase	0.297077	1.0727
ATCC25795GL000034	5e-158	COG:E	Amino acid transport and metabolism	COG0136	Aspartate-semialdehyde dehydrogenase	0.227967	1.06143
ATCC25795GL002598	3e-93	COG:G	Carbohydrate transport and metabolism	COG2513	PEP phosphonomutase and related enzymes	0.22567	1.07611
ATCC25795GL000804	6e-89	COG:G	Carbohydrate transport and metabolism	COG0483	Archaeal fructose-1,6-bisphosphatase and related enzymes of inositol monophosphatase family	0.22567	1.07611
ATCC25795GL002108	0	COG:I	Lipid transport and metabolism	COG1960	Acyl-CoA dehydrogenases	0.490053	1.00492
ATCC25795GL001867	5e-90	COG:P	Inorganic ion transport and metabolism	COG0803	ABC-type metal ion transport system, periplasmic component/surface adhesin	0.282315	1.05727
ATCC25795GL004251	2e-18	COG:K	Transcription	COG1309	Transcriptional regulator	0.835494	0.929193
ATCC25795GL001486	0	COG:G	Carbohydrate transport and metabolism	COG0477	Permeases of the major facilitator superfamily	0.22567	1.07611
ATCC25795GL001486	0	COG:E	Amino acid transport and metabolism	COG0477	Permeases of the major facilitator superfamily	0.227967	1.06143
ATCC25795GL001486	0	COG:P	Inorganic ion transport and metabolism	COG0477	Permeases of the major facilitator superfamily	0.282315	1.05727
ATCC25795GL001486	0	COG:R	General function prediction only	COG0477	Permeases of the major facilitator superfamily	0.435797	1.01183
ATCC25795GL000832	9e-83	COG:C	Energy production and conversion	COG1143	Formate hydrogenlyase subunit 6/NADH:ubiquinone oxidoreductase 23 kD subunit (chain I)	0.515831	1.00021
ATCC25795GL002768	2e-132	COG:R	General function prediction only	COG1545	Predicted nucleic-acid-binding protein containing a Zn-ribbon	0.435797	1.01183
ATCC25795GL002232	2e-116	COG:D	Cell cycle control, cell division, chromosome partitioning	COG1192	ATPases involved in chromosome partitioning	0.539787	1.011
ATCC25795GL003759	4e-17	COG:P	Inorganic ion transport and metabolism	COG0598	Mg2+ and Co2+ transporters	0.282315	1.05727
ATCC25795GL004984	6e-87	COG:S	Function unknown	COG1295	Predicted membrane protein	0.865532	0.904244
ATCC25795GL002667	2e-121	COG:L	Replication, recombination and repair	COG4974	Site-specific recombinase XerD	0.297077	1.0727
ATCC25795GL001487	2e-75	COG:P	Inorganic ion transport and metabolism	COG2193	Bacterioferritin (cytochrome b1)	0.282315	1.05727
ATCC25795GL003694	2e-54	COG:R	General function prediction only	COG0596	Predicted hydrolases or acyltransferases (alpha/beta hydrolase superfamily)	0.435797	1.01183
ATCC25795GL001269	7e-34	COG:T	Signal transduction mechanisms	COG2197	Response regulator containing a CheY-like receiver domain and an HTH DNA-binding domain	0.442435	1.02312
ATCC25795GL001269	7e-34	COG:K	Transcription	COG2197	Response regulator containing a CheY-like receiver domain and an HTH DNA-binding domain	0.835494	0.929193
ATCC25795GL003217	8e-30	COG:E	Amino acid transport and metabolism	COG1177	ABC-type spermidine/putrescine transport system, permease component II	0.227967	1.06143
ATCC25795GL003369	7e-34	COG:R	General function prediction only	COG1574	Predicted metal-dependent hydrolase with the TIM-barrel fold	0.435797	1.01183
ATCC25795GL002325	0	COG:L	Replication, recombination and repair	COG0749	DNA polymerase I - 3'-5' exonuclease and polymerase domains	0.297077	1.0727
ATCC25795GL005087	1e-44	COG:F	Nucleotide transport and metabolism	COG0503	Adenine/guanine phosphoribosyltransferases and related PRPP-binding proteins	0.456904	1.03269
ATCC25795GL003060	1e-68	COG:C	Energy production and conversion	COG0277	FAD/FMN-containing dehydrogenases	0.515831	1.00021
ATCC25795GL004921	2e-51	COG:H	Coenzyme transport and metabolism	COG0262	Dihydrofolate reductase	0.324319	1.06351
ATCC25795GL002619	2e-90	COG:I	Lipid transport and metabolism	COG0204	1-acyl-sn-glycerol-3-phosphate acyltransferase	0.490053	1.00492
ATCC25795GL005119	0	COG:S	Function unknown	COG4196	Uncharacterized protein conserved in bacteria	0.865532	0.904244
ATCC25795GL003769	1e-128	COG:C	Energy production and conversion	COG1018	Flavodoxin reductases (ferredoxin-NADPH reductases) family 1	0.515831	1.00021
ATCC25795GL004124	2e-122	COG:M	Cell wall/membrane/envelope biogenesis	COG0451	Nucleoside-diphosphate-sugar epimerases	0.28156	1.07893
ATCC25795GL004124	2e-122	COG:G	Carbohydrate transport and metabolism	COG0451	Nucleoside-diphosphate-sugar epimerases	0.22567	1.07611
ATCC25795GL002575	3e-29	COG:N	Cell motility	COG5651	PPE-repeat proteins	0.434955	1.18682
ATCC25795GL005091	8e-79	COG:O	Posttranslational modification, protein turnover, chaperones	COG0652	Peptidyl-prolyl cis-trans isomerase (rotamase) - cyclophilin family	0.538519	0.996081
ATCC25795GL004665	7e-32	COG:C	Energy production and conversion	COG2141	Coenzyme F420-dependent N5,N10-methylene tetrahydromethanopterin reductase and related flavin-dependent oxidoreductases	0.515831	1.00021
ATCC25795GL004783	5e-120	COG:P	Inorganic ion transport and metabolism	COG1226	Kef-type K+ transport systems, predicted NAD-binding component	0.282315	1.05727
ATCC25795GL002817	1e-137	COG:T	Signal transduction mechanisms	COG0642	Signal transduction histidine kinase	0.442435	1.02312
ATCC25795GL002200	3e-168	COG:I	Lipid transport and metabolism	COG1260	Myo-inositol-1-phosphate synthase	0.490053	1.00492
ATCC25795GL004640	8e-30	COG:I	Lipid transport and metabolism	COG1028	Dehydrogenases with different specificities (related to short-chain alcohol dehydrogenases)	0.490053	1.00492
ATCC25795GL004640	8e-30	COG:Q	Secondary metabolites biosynthesis, transport and catabolism	COG1028	Dehydrogenases with different specificities (related to short-chain alcohol dehydrogenases)	0.457032	1.01209
ATCC25795GL004640	8e-30	COG:R	General function prediction only	COG1028	Dehydrogenases with different specificities (related to short-chain alcohol dehydrogenases)	0.435797	1.01183
ATCC25795GL004737	0	COG:U	Intracellular trafficking, secretion, and vesicular transport	COG0653	Preprotein translocase subunit SecA (ATPase, RNA helicase)	0.601005	0.967039
ATCC25795GL004041	1e-141	COG:Q	Secondary metabolites biosynthesis, transport and catabolism	COG3653	N-acyl-D-aspartate/D-glutamate deacylase	0.457032	1.01209
ATCC25795GL000715	7e-110	COG:I	Lipid transport and metabolism	COG1028	Dehydrogenases with different specificities (related to short-chain alcohol dehydrogenases)	0.490053	1.00492
ATCC25795GL000715	7e-110	COG:Q	Secondary metabolites biosynthesis, transport and catabolism	COG1028	Dehydrogenases with different specificities (related to short-chain alcohol dehydrogenases)	0.457032	1.01209
ATCC25795GL000715	7e-110	COG:R	General function prediction only	COG1028	Dehydrogenases with different specificities (related to short-chain alcohol dehydrogenases)	0.435797	1.01183
ATCC25795GL001288	1e-06	COG:V	Defense mechanisms	COG0842	ABC-type multidrug transport system, permease component	0.43149	1.06814
ATCC25795GL003218	1e-72	COG:E	Amino acid transport and metabolism	COG3842	ABC-type spermidine/putrescine transport systems, ATPase components	0.227967	1.06143
ATCC25795GL001190	9e-148	COG:H	Coenzyme transport and metabolism	COG1072	Panthothenate kinase	0.324319	1.06351
ATCC25795GL004903	6e-109	COG:H	Coenzyme transport and metabolism	COG0196	FAD synthase	0.324319	1.06351
ATCC25795GL004020	6e-152	COG:C	Energy production and conversion	COG0651	Formate hydrogenlyase subunit 3/Multisubunit Na+/H+ antiporter, MnhD subunit	0.515831	1.00021
ATCC25795GL004020	6e-152	COG:P	Inorganic ion transport and metabolism	COG0651	Formate hydrogenlyase subunit 3/Multisubunit Na+/H+ antiporter, MnhD subunit	0.282315	1.05727
ATCC25795GL000613	6e-20	COG:S	Function unknown	COG2259	Predicted membrane protein	0.865532	0.904244
ATCC25795GL003679	4e-97	COG:I	Lipid transport and metabolism	COG0183	Acetyl-CoA acetyltransferase	0.490053	1.00492
ATCC25795GL002250	1e-79	COG:O	Posttranslational modification, protein turnover, chaperones	COG0652	Peptidyl-prolyl cis-trans isomerase (rotamase) - cyclophilin family	0.538519	0.996081
ATCC25795GL001420	1e-24	COG:K	Transcription	COG0583	Transcriptional regulator	0.835494	0.929193
ATCC25795GL000849	3e-127	COG:C	Energy production and conversion	COG0604	NADPH:quinone reductase and related Zn-dependent oxidoreductases	0.515831	1.00021
ATCC25795GL000849	3e-127	COG:R	General function prediction only	COG0604	NADPH:quinone reductase and related Zn-dependent oxidoreductases	0.435797	1.01183
ATCC25795GL003081	2e-17	COG:S	Function unknown	COG2966	Uncharacterized conserved protein	0.865532	0.904244
ATCC25795GL003678	4e-103	COG:I	Lipid transport and metabolism	COG1960	Acyl-CoA dehydrogenases	0.490053	1.00492
ATCC25795GL003076	2e-68	COG:H	Coenzyme transport and metabolism	COG2243	Precorrin-2 methylase	0.324319	1.06351
ATCC25795GL000581	2e-21	COG:J	Translation, ribosomal structure and biogenesis	COG0227	Ribosomal protein L28	0.950023	0.818756
ATCC25795GL002025	8e-115	COG:R	General function prediction only	COG2220	Predicted Zn-dependent hydrolases of the beta-lactamase fold	0.435797	1.01183
ATCC25795GL001240	2e-100	COG:I	Lipid transport and metabolism	COG1835	Predicted acyltransferases	0.490053	1.00492
ATCC25795GL002295	2e-36	COG:N	Cell motility	COG5651	PPE-repeat proteins	0.434955	1.18682
ATCC25795GL002212	1e-144	COG:E	Amino acid transport and metabolism	COG1063	Threonine dehydrogenase and related Zn-dependent dehydrogenases	0.227967	1.06143
ATCC25795GL002212	1e-144	COG:R	General function prediction only	COG1063	Threonine dehydrogenase and related Zn-dependent dehydrogenases	0.435797	1.01183
ATCC25795GL004802	2e-10	COG:N	Cell motility	COG5651	PPE-repeat proteins	0.434955	1.18682
ATCC25795GL002195	0	COG:M	Cell wall/membrane/envelope biogenesis	COG0744	Membrane carboxypeptidase (penicillin-binding protein)	0.28156	1.07893
ATCC25795GL005168	8e-93	COG:I	Lipid transport and metabolism	COG0657	Esterase/lipase	0.490053	1.00492
ATCC25795GL003050	1e-119	COG:E	Amino acid transport and metabolism	COG0531	Amino acid transporters	0.227967	1.06143
ATCC25795GL001211	5e-131	COG:F	Nucleotide transport and metabolism	COG0027	Formate-dependent phosphoribosylglycinamide formyltransferase (GAR transformylase)	0.456904	1.03269
ATCC25795GL002526	7e-49	COG:K	Transcription	COG0819	Putative transcription activator	0.835494	0.929193
ATCC25795GL000220	2e-43	COG:I	Lipid transport and metabolism	COG1960	Acyl-CoA dehydrogenases	0.490053	1.00492
ATCC25795GL001929	3e-21	COG:K	Transcription	COG2771	DNA-binding HTH domain-containing proteins	0.835494	0.929193
ATCC25795GL002100	2e-113	COG:I	Lipid transport and metabolism	COG1028	Dehydrogenases with different specificities (related to short-chain alcohol dehydrogenases)	0.490053	1.00492
ATCC25795GL002100	2e-113	COG:Q	Secondary metabolites biosynthesis, transport and catabolism	COG1028	Dehydrogenases with different specificities (related to short-chain alcohol dehydrogenases)	0.457032	1.01209
ATCC25795GL002100	2e-113	COG:R	General function prediction only	COG1028	Dehydrogenases with different specificities (related to short-chain alcohol dehydrogenases)	0.435797	1.01183
ATCC25795GL005065	0	COG:J	Translation, ribosomal structure and biogenesis	COG0441	Threonyl-tRNA synthetase	0.950023	0.818756
ATCC25795GL004528	1e-28	COG:Q	Secondary metabolites biosynthesis, transport and catabolism	COG0179	2-keto-4-pentenoate hydratase/2-oxohepta-3-ene-1,7-dioic acid hydratase (catechol pathway)	0.457032	1.01209
ATCC25795GL003028	2e-22	COG:T	Signal transduction mechanisms	COG0784	FOG: CheY-like receiver	0.442435	1.02312
ATCC25795GL003629	1e-64	COG:Q	Secondary metabolites biosynthesis, transport and catabolism	COG1463	ABC-type transport system involved in resistance to organic solvents, periplasmic component	0.457032	1.01209
ATCC25795GL000403	2e-49	COG:P	Inorganic ion transport and metabolism	COG0614	ABC-type Fe3+-hydroxamate transport system, periplasmic component	0.282315	1.05727
ATCC25795GL001245	5e-16	COG:S	Function unknown	COG4283	Uncharacterized conserved protein	0.865532	0.904244
ATCC25795GL000247	2e-25	COG:I	Lipid transport and metabolism	COG1028	Dehydrogenases with different specificities (related to short-chain alcohol dehydrogenases)	0.490053	1.00492
ATCC25795GL000247	2e-25	COG:Q	Secondary metabolites biosynthesis, transport and catabolism	COG1028	Dehydrogenases with different specificities (related to short-chain alcohol dehydrogenases)	0.457032	1.01209
ATCC25795GL000247	2e-25	COG:R	General function prediction only	COG1028	Dehydrogenases with different specificities (related to short-chain alcohol dehydrogenases)	0.435797	1.01183
ATCC25795GL001570	7e-103	COG:I	Lipid transport and metabolism	COG1960	Acyl-CoA dehydrogenases	0.490053	1.00492
ATCC25795GL001324	3e-105	COG:H	Coenzyme transport and metabolism	COG0142	Geranylgeranyl pyrophosphate synthase	0.324319	1.06351
ATCC25795GL005117	4e-104	COG:I	Lipid transport and metabolism	COG0183	Acetyl-CoA acetyltransferase	0.490053	1.00492
ATCC25795GL002794	2e-129	COG:Q	Secondary metabolites biosynthesis, transport and catabolism	COG1463	ABC-type transport system involved in resistance to organic solvents, periplasmic component	0.457032	1.01209
ATCC25795GL001114	3e-13	COG:G	Carbohydrate transport and metabolism	COG0477	Permeases of the major facilitator superfamily	0.22567	1.07611
ATCC25795GL001114	3e-13	COG:E	Amino acid transport and metabolism	COG0477	Permeases of the major facilitator superfamily	0.227967	1.06143
ATCC25795GL001114	3e-13	COG:P	Inorganic ion transport and metabolism	COG0477	Permeases of the major facilitator superfamily	0.282315	1.05727
ATCC25795GL001114	3e-13	COG:R	General function prediction only	COG0477	Permeases of the major facilitator superfamily	0.435797	1.01183
ATCC25795GL001050	4e-154	COG:I	Lipid transport and metabolism	COG0318	Acyl-CoA synthetases (AMP-forming)/AMP-acid ligases II	0.490053	1.00492
ATCC25795GL001050	4e-154	COG:Q	Secondary metabolites biosynthesis, transport and catabolism	COG0318	Acyl-CoA synthetases (AMP-forming)/AMP-acid ligases II	0.457032	1.01209
ATCC25795GL003893	0	COG:P	Inorganic ion transport and metabolism	COG2072	Predicted flavoprotein involved in K+ transport	0.282315	1.05727
ATCC25795GL002558	2e-37	COG:K	Transcription	COG1309	Transcriptional regulator	0.835494	0.929193
ATCC25795GL005067	4e-70	COG:I	Lipid transport and metabolism	COG0558	Phosphatidylglycerophosphate synthase	0.490053	1.00492
ATCC25795GL002494	4e-55	COG:C	Energy production and conversion	COG1053	Succinate dehydrogenase/fumarate reductase, flavoprotein subunit	0.515831	1.00021
ATCC25795GL003981	2e-101	COG:H	Coenzyme transport and metabolism	COG2022	Uncharacterized enzyme of thiazole biosynthesis	0.324319	1.06351
ATCC25795GL004424	2e-40	COG:S	Function unknown	COG3177	Uncharacterized conserved protein	0.865532	0.904244
ATCC25795GL003390	5e-13	COG:S	Function unknown	COG3832	Uncharacterized conserved protein	0.865532	0.904244
ATCC25795GL003665	7e-65	COG:Q	Secondary metabolites biosynthesis, transport and catabolism	COG1228	Imidazolonepropionase and related amidohydrolases	0.457032	1.01209
ATCC25795GL001306	8e-68	COG:S	Function unknown	COG1799	Uncharacterized protein conserved in bacteria	0.865532	0.904244
ATCC25795GL002660	5e-73	COG:R	General function prediction only	COG0730	Predicted permeases	0.435797	1.01183
ATCC25795GL000696	4e-122	COG:I	Lipid transport and metabolism	COG1028	Dehydrogenases with different specificities (related to short-chain alcohol dehydrogenases)	0.490053	1.00492
ATCC25795GL000696	4e-122	COG:Q	Secondary metabolites biosynthesis, transport and catabolism	COG1028	Dehydrogenases with different specificities (related to short-chain alcohol dehydrogenases)	0.457032	1.01209
ATCC25795GL000696	4e-122	COG:R	General function prediction only	COG1028	Dehydrogenases with different specificities (related to short-chain alcohol dehydrogenases)	0.435797	1.01183
ATCC25795GL003606	2e-58	COG:G	Carbohydrate transport and metabolism	COG0477	Permeases of the major facilitator superfamily	0.22567	1.07611
ATCC25795GL003606	2e-58	COG:E	Amino acid transport and metabolism	COG0477	Permeases of the major facilitator superfamily	0.227967	1.06143
ATCC25795GL003606	2e-58	COG:P	Inorganic ion transport and metabolism	COG0477	Permeases of the major facilitator superfamily	0.282315	1.05727
ATCC25795GL003606	2e-58	COG:R	General function prediction only	COG0477	Permeases of the major facilitator superfamily	0.435797	1.01183
ATCC25795GL004508	1e-43	COG:P	Inorganic ion transport and metabolism	COG1120	ABC-type cobalamin/Fe3+-siderophores transport systems, ATPase components	0.282315	1.05727
ATCC25795GL004508	1e-43	COG:H	Coenzyme transport and metabolism	COG1120	ABC-type cobalamin/Fe3+-siderophores transport systems, ATPase components	0.324319	1.06351
ATCC25795GL002130	5e-76	COG:G	Carbohydrate transport and metabolism	COG1879	ABC-type sugar transport system, periplasmic component	0.22567	1.07611
ATCC25795GL001538	0	COG:R	General function prediction only	COG2409	Predicted drug exporters of the RND superfamily	0.435797	1.01183
ATCC25795GL004840	2e-65	COG:M	Cell wall/membrane/envelope biogenesis	COG2335	Secreted and surface protein containing fasciclin-like repeats	0.28156	1.07893
ATCC25795GL001272	3e-90	COG:E	Amino acid transport and metabolism	COG0765	ABC-type amino acid transport system, permease component	0.227967	1.06143
ATCC25795GL001108	7e-138	COG:R	General function prediction only	COG2409	Predicted drug exporters of the RND superfamily	0.435797	1.01183
ATCC25795GL002614	1e-145	COG:J	Translation, ribosomal structure and biogenesis	COG0172	Seryl-tRNA synthetase	0.950023	0.818756
ATCC25795GL001979	7e-06	COG:S	Function unknown	COG3369	Uncharacterized conserved protein	0.865532	0.904244
ATCC25795GL001101	1e-66	COG:Q	Secondary metabolites biosynthesis, transport and catabolism	COG3315	O-Methyltransferase involved in polyketide biosynthesis	0.457032	1.01209
ATCC25795GL003814	6e-07	COG:S	Function unknown	COG3544	Uncharacterized protein conserved in bacteria	0.865532	0.904244
ATCC25795GL000136	0	COG:M	Cell wall/membrane/envelope biogenesis	COG4948	L-alanine-DL-glutamate epimerase and related enzymes of enolase superfamily	0.28156	1.07893
ATCC25795GL000136	0	COG:R	General function prediction only	COG4948	L-alanine-DL-glutamate epimerase and related enzymes of enolase superfamily	0.435797	1.01183
ATCC25795GL003381	3e-20	COG:S	Function unknown	COG1814	Uncharacterized membrane protein	0.865532	0.904244
ATCC25795GL003674	4e-35	COG:C	Energy production and conversion	COG0604	NADPH:quinone reductase and related Zn-dependent oxidoreductases	0.515831	1.00021
ATCC25795GL003674	4e-35	COG:R	General function prediction only	COG0604	NADPH:quinone reductase and related Zn-dependent oxidoreductases	0.435797	1.01183
ATCC25795GL001459	2e-87	COG:Q	Secondary metabolites biosynthesis, transport and catabolism	COG0767	ABC-type transport system involved in resistance to organic solvents, permease component	0.457032	1.01209
ATCC25795GL004255	2e-26	COG:K	Transcription	COG2378	Predicted transcriptional regulator	0.835494	0.929193
ATCC25795GL003388	4e-153	COG:F	Nucleotide transport and metabolism	COG0232	dGTP triphosphohydrolase	0.456904	1.03269
ATCC25795GL003578	2e-73	COG:G	Carbohydrate transport and metabolism	COG2301	Citrate lyase beta subunit	0.22567	1.07611
ATCC25795GL001019	6e-85	COG:M	Cell wall/membrane/envelope biogenesis	COG2951	Membrane-bound lytic murein transglycosylase B	0.28156	1.07893
ATCC25795GL004385	4e-07	COG:R	General function prediction only	COG5006	Predicted permease, DMT superfamily	0.435797	1.01183
ATCC25795GL004250	3e-20	COG:S	Function unknown	COG3662	Uncharacterized protein conserved in bacteria	0.865532	0.904244
ATCC25795GL004377	3e-99	COG:J	Translation, ribosomal structure and biogenesis	COG0522	Ribosomal protein S4 and related proteins	0.950023	0.818756
ATCC25795GL002446	4e-103	COG:E	Amino acid transport and metabolism	COG3191	L-aminopeptidase/D-esterase	0.227967	1.06143
ATCC25795GL002446	4e-103	COG:Q	Secondary metabolites biosynthesis, transport and catabolism	COG3191	L-aminopeptidase/D-esterase	0.457032	1.01209
ATCC25795GL001670	3e-28	COG:G	Carbohydrate transport and metabolism	COG0477	Permeases of the major facilitator superfamily	0.22567	1.07611
ATCC25795GL001670	3e-28	COG:E	Amino acid transport and metabolism	COG0477	Permeases of the major facilitator superfamily	0.227967	1.06143
ATCC25795GL001670	3e-28	COG:P	Inorganic ion transport and metabolism	COG0477	Permeases of the major facilitator superfamily	0.282315	1.05727
ATCC25795GL001670	3e-28	COG:R	General function prediction only	COG0477	Permeases of the major facilitator superfamily	0.435797	1.01183
ATCC25795GL003361	3e-17	COG:E	Amino acid transport and metabolism	COG0765	ABC-type amino acid transport system, permease component	0.227967	1.06143
ATCC25795GL002790	6e-104	COG:I	Lipid transport and metabolism	COG1028	Dehydrogenases with different specificities (related to short-chain alcohol dehydrogenases)	0.490053	1.00492
ATCC25795GL002790	6e-104	COG:Q	Secondary metabolites biosynthesis, transport and catabolism	COG1028	Dehydrogenases with different specificities (related to short-chain alcohol dehydrogenases)	0.457032	1.01209
ATCC25795GL002790	6e-104	COG:R	General function prediction only	COG1028	Dehydrogenases with different specificities (related to short-chain alcohol dehydrogenases)	0.435797	1.01183
ATCC25795GL004620	6e-151	COG:R	General function prediction only	COG1473	Metal-dependent amidase/aminoacylase/carboxypeptidase	0.435797	1.01183
ATCC25795GL004468	2e-132	COG:G	Carbohydrate transport and metabolism	COG4213	ABC-type xylose transport system, periplasmic component	0.22567	1.07611
ATCC25795GL002378	2e-155	COG:E	Amino acid transport and metabolism	COG0165	Argininosuccinate lyase	0.227967	1.06143
ATCC25795GL000360	2e-10	COG:K	Transcription	COG0454	Histone acetyltransferase HPA2 and related acetyltransferases	0.835494	0.929193
ATCC25795GL000360	2e-10	COG:R	General function prediction only	COG0454	Histone acetyltransferase HPA2 and related acetyltransferases	0.435797	1.01183
ATCC25795GL003617	2e-07	COG:K	Transcription	COG1309	Transcriptional regulator	0.835494	0.929193
ATCC25795GL002010	4e-47	COG:R	General function prediction only	COG2329	Conserved protein involved in polyketide biosynthesis related to monooxygenase	0.435797	1.01183
ATCC25795GL004797	3e-67	COG:K	Transcription	COG1316	Transcriptional regulator	0.835494	0.929193
ATCC25795GL000813	4e-44	COG:Q	Secondary metabolites biosynthesis, transport and catabolism	COG3508	Homogentisate 1,2-dioxygenase	0.457032	1.01209
ATCC25795GL000501	1e-101	COG:I	Lipid transport and metabolism	COG1024	Enoyl-CoA hydratase/carnithine racemase	0.490053	1.00492
ATCC25795GL003800	3e-83	COG:R	General function prediction only	COG1741	Pirin-related protein	0.435797	1.01183
ATCC25795GL003115	3e-65	COG:H	Coenzyme transport and metabolism	COG0521	Molybdopterin biosynthesis enzymes	0.324319	1.06351
ATCC25795GL004891	3e-98	COG:C	Energy production and conversion	COG1069	Ribulose kinase	0.515831	1.00021
ATCC25795GL000295	2e-22	COG:P	Inorganic ion transport and metabolism	COG1464	ABC-type metal ion transport system, periplasmic component/surface antigen	0.282315	1.05727
ATCC25795GL003548	0	COG:E	Amino acid transport and metabolism	COG0308	Aminopeptidase N	0.227967	1.06143
ATCC25795GL000695	0	COG:E	Amino acid transport and metabolism	COG0069	Glutamate synthase domain 2	0.227967	1.06143
ATCC25795GL004310	1e-150	COG:J	Translation, ribosomal structure and biogenesis	COG0090	Ribosomal protein L2	0.950023	0.818756
ATCC25795GL001561	8e-19	COG:I	Lipid transport and metabolism	COG3425	3-hydroxy-3-methylglutaryl CoA synthase	0.490053	1.00492
ATCC25795GL001472	4e-153	COG:Q	Secondary metabolites biosynthesis, transport and catabolism	COG2124	Cytochrome P450	0.457032	1.01209
ATCC25795GL001777	4e-51	COG:S	Function unknown	COG3804	Uncharacterized conserved protein related to dihydrodipicolinate reductase	0.865532	0.904244
ATCC25795GL002596	5e-124	COG:R	General function prediction only	COG3800	Predicted transcriptional regulator	0.435797	1.01183
ATCC25795GL003758	2e-140	COG:C	Energy production and conversion	COG3288	NAD/NADP transhydrogenase alpha subunit	0.515831	1.00021
ATCC25795GL002588	0	COG:P	Inorganic ion transport and metabolism	COG3119	Arylsulfatase A and related enzymes	0.282315	1.05727
ATCC25795GL001384	0	COG:E	Amino acid transport and metabolism	COG0174	Glutamine synthetase	0.227967	1.06143
ATCC25795GL000663	9e-77	COG:C	Energy production and conversion	COG1319	Aerobic-type carbon monoxide dehydrogenase, middle subunit CoxM/CutM homologs	0.515831	1.00021
ATCC25795GL005166	0	COG:P	Inorganic ion transport and metabolism	COG2072	Predicted flavoprotein involved in K+ transport	0.282315	1.05727
ATCC25795GL000999	7e-157	COG:G	Carbohydrate transport and metabolism	COG0477	Permeases of the major facilitator superfamily	0.22567	1.07611
ATCC25795GL000999	7e-157	COG:E	Amino acid transport and metabolism	COG0477	Permeases of the major facilitator superfamily	0.227967	1.06143
ATCC25795GL000999	7e-157	COG:P	Inorganic ion transport and metabolism	COG0477	Permeases of the major facilitator superfamily	0.282315	1.05727
ATCC25795GL000999	7e-157	COG:R	General function prediction only	COG0477	Permeases of the major facilitator superfamily	0.435797	1.01183
ATCC25795GL001827	7e-07	COG:K	Transcription	COG1309	Transcriptional regulator	0.835494	0.929193
ATCC25795GL003558	0	COG:R	General function prediction only	COG0488	ATPase components of ABC transporters with duplicated ATPase domains	0.435797	1.01183
ATCC25795GL003961	1e-25	COG:K	Transcription	COG0454	Histone acetyltransferase HPA2 and related acetyltransferases	0.835494	0.929193
ATCC25795GL003961	1e-25	COG:R	General function prediction only	COG0454	Histone acetyltransferase HPA2 and related acetyltransferases	0.435797	1.01183
ATCC25795GL004202	1e-75	COG:R	General function prediction only	COG0515	Serine/threonine protein kinase	0.435797	1.01183
ATCC25795GL004202	1e-75	COG:T	Signal transduction mechanisms	COG0515	Serine/threonine protein kinase	0.442435	1.02312
ATCC25795GL004202	1e-75	COG:K	Transcription	COG0515	Serine/threonine protein kinase	0.835494	0.929193
ATCC25795GL004202	1e-75	COG:L	Replication, recombination and repair	COG0515	Serine/threonine protein kinase	0.297077	1.0727
ATCC25795GL003908	4e-12	COG:T	Signal transduction mechanisms	COG4585	Signal transduction histidine kinase	0.442435	1.02312
ATCC25795GL002925	4e-31	COG:E	Amino acid transport and metabolism	COG0832	Urea amidohydrolase (urease) beta subunit	0.227967	1.06143
ATCC25795GL002372	0	COG:E	Amino acid transport and metabolism	COG1364	N-acetylglutamate synthase (N-acetylornithine aminotransferase)	0.227967	1.06143
ATCC25795GL002257	1e-135	COG:R	General function prediction only	COG0515	Serine/threonine protein kinase	0.435797	1.01183
ATCC25795GL002257	1e-135	COG:T	Signal transduction mechanisms	COG0515	Serine/threonine protein kinase	0.442435	1.02312
ATCC25795GL002257	1e-135	COG:K	Transcription	COG0515	Serine/threonine protein kinase	0.835494	0.929193
ATCC25795GL002257	1e-135	COG:L	Replication, recombination and repair	COG0515	Serine/threonine protein kinase	0.297077	1.0727
ATCC25795GL003567	3e-94	COG:T	Signal transduction mechanisms	COG4251	Bacteriophytochrome (light-regulated signal transduction histidine kinase)	0.442435	1.02312
ATCC25795GL000987	0	COG:C	Energy production and conversion	COG0277	FAD/FMN-containing dehydrogenases	0.515831	1.00021
ATCC25795GL003751	0	COG:P	Inorganic ion transport and metabolism	COG2217	Cation transport ATPase	0.282315	1.05727
ATCC25795GL004319	1e-154	COG:M	Cell wall/membrane/envelope biogenesis	COG1215	Glycosyltransferases, probably involved in cell wall biogenesis	0.28156	1.07893
ATCC25795GL000530	2e-37	COG:C	Energy production and conversion	COG1301	Na+/H+-dicarboxylate symporters	0.515831	1.00021
ATCC25795GL001281	0	COG:G	Carbohydrate transport and metabolism	COG0469	Pyruvate kinase	0.22567	1.07611
ATCC25795GL001525	0	COG:E	Amino acid transport and metabolism	COG0804	Urea amidohydrolase (urease) alpha subunit	0.227967	1.06143
ATCC25795GL003037	5e-12	COG:G	Carbohydrate transport and metabolism	COG0477	Permeases of the major facilitator superfamily	0.22567	1.07611
ATCC25795GL003037	5e-12	COG:E	Amino acid transport and metabolism	COG0477	Permeases of the major facilitator superfamily	0.227967	1.06143
ATCC25795GL003037	5e-12	COG:P	Inorganic ion transport and metabolism	COG0477	Permeases of the major facilitator superfamily	0.282315	1.05727
ATCC25795GL003037	5e-12	COG:R	General function prediction only	COG0477	Permeases of the major facilitator superfamily	0.435797	1.01183
ATCC25795GL002059	9e-132	COG:R	General function prediction only	COG0596	Predicted hydrolases or acyltransferases (alpha/beta hydrolase superfamily)	0.435797	1.01183
ATCC25795GL003378	0	COG:P	Inorganic ion transport and metabolism	COG1122	ABC-type cobalt transport system, ATPase component	0.282315	1.05727
ATCC25795GL000135	8e-25	COG:K	Transcription	COG1414	Transcriptional regulator	0.835494	0.929193
ATCC25795GL002673	2e-08	COG:E	Amino acid transport and metabolism	COG0346	Lactoylglutathione lyase and related lyases	0.227967	1.06143
ATCC25795GL001569	3e-26	COG:I	Lipid transport and metabolism	COG1024	Enoyl-CoA hydratase/carnithine racemase	0.490053	1.00492
ATCC25795GL000340	8e-91	COG:H	Coenzyme transport and metabolism	COG2875	Precorrin-4 methylase	0.324319	1.06351
ATCC25795GL000217	3e-08	COG:K	Transcription	COG1309	Transcriptional regulator	0.835494	0.929193
ATCC25795GL003713	1e-26	COG:R	General function prediction only	COG0596	Predicted hydrolases or acyltransferases (alpha/beta hydrolase superfamily)	0.435797	1.01183
ATCC25795GL003221	2e-114	COG:G	Carbohydrate transport and metabolism	COG3281	Uncharacterized protein, probably involved in trehalose biosynthesis	0.22567	1.07611
ATCC25795GL001315	3e-146	COG:M	Cell wall/membrane/envelope biogenesis	COG0770	UDP-N-acetylmuramyl pentapeptide synthase	0.28156	1.07893
ATCC25795GL001113	5e-144	COG:C	Energy production and conversion	COG1804	Predicted acyl-CoA transferases/carnitine dehydratase	0.515831	1.00021
ATCC25795GL001202	9e-173	COG:E	Amino acid transport and metabolism	COG0626	Cystathionine beta-lyases/cystathionine gamma-synthases	0.227967	1.06143
ATCC25795GL004848	4e-116	COG:H	Coenzyme transport and metabolism	COG1492	Cobyric acid synthase	0.324319	1.06351
ATCC25795GL002650	0	COG:C	Energy production and conversion	COG0277	FAD/FMN-containing dehydrogenases	0.515831	1.00021
ATCC25795GL004199	2e-07	COG:T	Signal transduction mechanisms	COG3476	Tryptophan-rich sensory protein (mitochondrial benzodiazepine receptor homolog)	0.442435	1.02312
ATCC25795GL001087	2e-13	COG:C	Energy production and conversion	COG0778	Nitroreductase	0.515831	1.00021
ATCC25795GL003300	5e-144	COG:C	Energy production and conversion	COG0243	Anaerobic dehydrogenases, typically selenocysteine-containing	0.515831	1.00021
ATCC25795GL001954	4e-68	COG:E	Amino acid transport and metabolism	COG0747	ABC-type dipeptide transport system, periplasmic component	0.227967	1.06143
ATCC25795GL003757	1e-161	COG:C	Energy production and conversion	COG1282	NAD/NADP transhydrogenase beta subunit	0.515831	1.00021
ATCC25795GL002065	8e-43	COG:I	Lipid transport and metabolism	COG1028	Dehydrogenases with different specificities (related to short-chain alcohol dehydrogenases)	0.490053	1.00492
ATCC25795GL002065	8e-43	COG:Q	Secondary metabolites biosynthesis, transport and catabolism	COG1028	Dehydrogenases with different specificities (related to short-chain alcohol dehydrogenases)	0.457032	1.01209
ATCC25795GL002065	8e-43	COG:R	General function prediction only	COG1028	Dehydrogenases with different specificities (related to short-chain alcohol dehydrogenases)	0.435797	1.01183
ATCC25795GL003417	4e-177	COG:Q	Secondary metabolites biosynthesis, transport and catabolism	COG3321	Polyketide synthase modules and related proteins	0.457032	1.01209
ATCC25795GL002786	9e-179	COG:I	Lipid transport and metabolism	COG0318	Acyl-CoA synthetases (AMP-forming)/AMP-acid ligases II	0.490053	1.00492
ATCC25795GL002786	9e-179	COG:Q	Secondary metabolites biosynthesis, transport and catabolism	COG0318	Acyl-CoA synthetases (AMP-forming)/AMP-acid ligases II	0.457032	1.01209
ATCC25795GL004209	4e-22	COG:M	Cell wall/membrane/envelope biogenesis	COG0438	Glycosyltransferase	0.28156	1.07893
ATCC25795GL002577	4e-30	COG:S	Function unknown	COG4842	Uncharacterized protein conserved in bacteria	0.865532	0.904244
ATCC25795GL000598	4e-104	COG:Q	Secondary metabolites biosynthesis, transport and catabolism	COG0179	2-keto-4-pentenoate hydratase/2-oxohepta-3-ene-1,7-dioic acid hydratase (catechol pathway)	0.457032	1.01209
ATCC25795GL004004	2e-13	COG:Q	Secondary metabolites biosynthesis, transport and catabolism	COG0500	SAM-dependent methyltransferases	0.457032	1.01209
ATCC25795GL004004	2e-13	COG:R	General function prediction only	COG0500	SAM-dependent methyltransferases	0.435797	1.01183
ATCC25795GL003826	5e-65	COG:T	Signal transduction mechanisms	COG0745	Response regulators consisting of a CheY-like receiver domain and a winged-helix DNA-binding domain	0.442435	1.02312
ATCC25795GL003826	5e-65	COG:K	Transcription	COG0745	Response regulators consisting of a CheY-like receiver domain and a winged-helix DNA-binding domain	0.835494	0.929193
ATCC25795GL002637	0	COG:I	Lipid transport and metabolism	COG4799	Acetyl-CoA carboxylase, carboxyltransferase component (subunits alpha and beta)	0.490053	1.00492
ATCC25795GL000083	2e-92	COG:R	General function prediction only	COG0491	Zn-dependent hydrolases, including glyoxylases	0.435797	1.01183
ATCC25795GL003805	2e-23	COG:S	Function unknown	COG3865	Uncharacterized protein conserved in bacteria	0.865532	0.904244
ATCC25795GL001615	2e-71	COG:Q	Secondary metabolites biosynthesis, transport and catabolism	COG2124	Cytochrome P450	0.457032	1.01209
ATCC25795GL000121	8e-48	COG:E	Amino acid transport and metabolism	COG0329	Dihydrodipicolinate synthase/N-acetylneuraminate lyase	0.227967	1.06143
ATCC25795GL000121	8e-48	COG:M	Cell wall/membrane/envelope biogenesis	COG0329	Dihydrodipicolinate synthase/N-acetylneuraminate lyase	0.28156	1.07893
ATCC25795GL002018	2e-153	COG:O	Posttranslational modification, protein turnover, chaperones	COG1066	Predicted ATP-dependent serine protease	0.538519	0.996081
ATCC25795GL001060	5e-151	COG:C	Energy production and conversion	COG1902	NADH:flavin oxidoreductases, Old Yellow Enzyme family	0.515831	1.00021
ATCC25795GL001715	1e-90	COG:F	Nucleotide transport and metabolism	COG0516	IMP dehydrogenase/GMP reductase	0.456904	1.03269
ATCC25795GL004532	1e-62	COG:R	General function prediction only	COG0491	Zn-dependent hydrolases, including glyoxylases	0.435797	1.01183
ATCC25795GL000044	2e-107	COG:E	Amino acid transport and metabolism	COG0520	Selenocysteine lyase	0.227967	1.06143
ATCC25795GL000860	2e-22	COG:E	Amino acid transport and metabolism	COG0591	Na+/proline symporter	0.227967	1.06143
ATCC25795GL000860	2e-22	COG:R	General function prediction only	COG0591	Na+/proline symporter	0.435797	1.01183
ATCC25795GL002701	2e-67	COG:E	Amino acid transport and metabolism	COG1174	ABC-type proline/glycine betaine transport systems, permease component	0.227967	1.06143
ATCC25795GL000125	8e-07	COG:S	Function unknown	COG3662	Uncharacterized protein conserved in bacteria	0.865532	0.904244
ATCC25795GL000839	9e-74	COG:K	Transcription	COG1309	Transcriptional regulator	0.835494	0.929193
ATCC25795GL003850	2e-35	COG:K	Transcription	COG1595	DNA-directed RNA polymerase specialized sigma subunit, sigma24 homolog	0.835494	0.929193
ATCC25795GL003099	7e-70	COG:F	Nucleotide transport and metabolism	COG0299	Folate-dependent phosphoribosylglycinamide formyltransferase PurN	0.456904	1.03269
ATCC25795GL004554	4e-15	COG:T	Signal transduction mechanisms	COG0589	Universal stress protein UspA and related nucleotide-binding proteins	0.442435	1.02312
ATCC25795GL000057	2e-49	COG:K	Transcription	COG1695	Predicted transcriptional regulators	0.835494	0.929193
ATCC25795GL003827	6e-58	COG:T	Signal transduction mechanisms	COG0642	Signal transduction histidine kinase	0.442435	1.02312
ATCC25795GL001398	1e-63	COG:R	General function prediction only	COG0546	Predicted phosphatases	0.435797	1.01183
ATCC25795GL002375	1e-130	COG:E	Amino acid transport and metabolism	COG0078	Ornithine carbamoyltransferase	0.227967	1.06143
ATCC25795GL002090	3e-25	COG:H	Coenzyme transport and metabolism	COG0654	2-polyprenyl-6-methoxyphenol hydroxylase and related FAD-dependent oxidoreductases	0.324319	1.06351
ATCC25795GL002090	3e-25	COG:C	Energy production and conversion	COG0654	2-polyprenyl-6-methoxyphenol hydroxylase and related FAD-dependent oxidoreductases	0.515831	1.00021
ATCC25795GL000779	9e-09	COG:K	Transcription	COG1309	Transcriptional regulator	0.835494	0.929193
ATCC25795GL004264	7e-108	COG:L	Replication, recombination and repair	COG0648	Endonuclease IV	0.297077	1.0727
ATCC25795GL005137	1e-146	COG:E	Amino acid transport and metabolism	COG0337	3-dehydroquinate synthetase	0.227967	1.06143
ATCC25795GL003002	4e-88	COG:I	Lipid transport and metabolism	COG0825	Acetyl-CoA carboxylase alpha subunit	0.490053	1.00492
ATCC25795GL002884	3e-79	COG:P	Inorganic ion transport and metabolism	COG0581	ABC-type phosphate transport system, permease component	0.282315	1.05727
ATCC25795GL002503	8e-12	COG:R	General function prediction only	COG0596	Predicted hydrolases or acyltransferases (alpha/beta hydrolase superfamily)	0.435797	1.01183
ATCC25795GL000914	0	COG:C	Energy production and conversion	COG0055	F0F1-type ATP synthase, beta subunit	0.515831	1.00021
ATCC25795GL000690	5e-41	COG:K	Transcription	COG1309	Transcriptional regulator	0.835494	0.929193
ATCC25795GL003483	3e-16	COG:H	Coenzyme transport and metabolism	COG1232	Protoporphyrinogen oxidase	0.324319	1.06351
ATCC25795GL002803	1e-92	COG:I	Lipid transport and metabolism	COG1028	Dehydrogenases with different specificities (related to short-chain alcohol dehydrogenases)	0.490053	1.00492
ATCC25795GL002803	1e-92	COG:Q	Secondary metabolites biosynthesis, transport and catabolism	COG1028	Dehydrogenases with different specificities (related to short-chain alcohol dehydrogenases)	0.457032	1.01209
ATCC25795GL002803	1e-92	COG:R	General function prediction only	COG1028	Dehydrogenases with different specificities (related to short-chain alcohol dehydrogenases)	0.435797	1.01183
ATCC25795GL003055	2e-174	COG:L	Replication, recombination and repair	COG1793	ATP-dependent DNA ligase	0.297077	1.0727
ATCC25795GL003242	5e-106	COG:M	Cell wall/membrane/envelope biogenesis	COG0451	Nucleoside-diphosphate-sugar epimerases	0.28156	1.07893
ATCC25795GL003242	5e-106	COG:G	Carbohydrate transport and metabolism	COG0451	Nucleoside-diphosphate-sugar epimerases	0.22567	1.07611
ATCC25795GL001776	0	COG:I	Lipid transport and metabolism	COG1960	Acyl-CoA dehydrogenases	0.490053	1.00492
ATCC25795GL004742	4e-164	COG:C	Energy production and conversion	COG1018	Flavodoxin reductases (ferredoxin-NADPH reductases) family 1	0.515831	1.00021
ATCC25795GL002916	4e-15	COG:K	Transcription	COG1802	Transcriptional regulators	0.835494	0.929193
ATCC25795GL002580	1e-124	COG:O	Posttranslational modification, protein turnover, chaperones	COG1404	Subtilisin-like serine proteases	0.538519	0.996081
ATCC25795GL003057	9e-15	COG:K	Transcription	COG2771	DNA-binding HTH domain-containing proteins	0.835494	0.929193
ATCC25795GL004825	3e-155	COG:J	Translation, ribosomal structure and biogenesis	COG0154	Asp-tRNAAsn/Glu-tRNAGln amidotransferase A subunit and related amidases	0.950023	0.818756
ATCC25795GL000337	4e-95	COG:H	Coenzyme transport and metabolism	COG2243	Precorrin-2 methylase	0.324319	1.06351
ATCC25795GL003937	4e-61	COG:G	Carbohydrate transport and metabolism	COG0477	Permeases of the major facilitator superfamily	0.22567	1.07611
ATCC25795GL003937	4e-61	COG:E	Amino acid transport and metabolism	COG0477	Permeases of the major facilitator superfamily	0.227967	1.06143
ATCC25795GL003937	4e-61	COG:P	Inorganic ion transport and metabolism	COG0477	Permeases of the major facilitator superfamily	0.282315	1.05727
ATCC25795GL003937	4e-61	COG:R	General function prediction only	COG0477	Permeases of the major facilitator superfamily	0.435797	1.01183
ATCC25795GL001748	6e-87	COG:I	Lipid transport and metabolism	COG0204	1-acyl-sn-glycerol-3-phosphate acyltransferase	0.490053	1.00492
ATCC25795GL001131	2e-27	COG:I	Lipid transport and metabolism	COG1028	Dehydrogenases with different specificities (related to short-chain alcohol dehydrogenases)	0.490053	1.00492
ATCC25795GL001131	2e-27	COG:Q	Secondary metabolites biosynthesis, transport and catabolism	COG1028	Dehydrogenases with different specificities (related to short-chain alcohol dehydrogenases)	0.457032	1.01209
ATCC25795GL001131	2e-27	COG:R	General function prediction only	COG1028	Dehydrogenases with different specificities (related to short-chain alcohol dehydrogenases)	0.435797	1.01183
ATCC25795GL004176	2e-141	COG:M	Cell wall/membrane/envelope biogenesis	COG0438	Glycosyltransferase	0.28156	1.07893
ATCC25795GL000412	1e-107	COG:E	Amino acid transport and metabolism	COG0134	Indole-3-glycerol phosphate synthase	0.227967	1.06143
ATCC25795GL004877	9e-116	COG:V	Defense mechanisms	COG0534	Na+-driven multidrug efflux pump	0.43149	1.06814
ATCC25795GL003324	2e-88	COG:I	Lipid transport and metabolism	COG0318	Acyl-CoA synthetases (AMP-forming)/AMP-acid ligases II	0.490053	1.00492
ATCC25795GL003324	2e-88	COG:Q	Secondary metabolites biosynthesis, transport and catabolism	COG0318	Acyl-CoA synthetases (AMP-forming)/AMP-acid ligases II	0.457032	1.01209
ATCC25795GL001762	3e-55	COG:R	General function prediction only	COG3687	Predicted metal-dependent hydrolase	0.435797	1.01183
ATCC25795GL000882	1e-10	COG:E	Amino acid transport and metabolism	COG0531	Amino acid transporters	0.227967	1.06143
ATCC25795GL000021	6e-07	COG:S	Function unknown	COG4842	Uncharacterized protein conserved in bacteria	0.865532	0.904244
ATCC25795GL004523	3e-97	COG:C	Energy production and conversion	COG0243	Anaerobic dehydrogenases, typically selenocysteine-containing	0.515831	1.00021
ATCC25795GL000402	1e-46	COG:Q	Secondary metabolites biosynthesis, transport and catabolism	COG0500	SAM-dependent methyltransferases	0.457032	1.01209
ATCC25795GL000402	1e-46	COG:R	General function prediction only	COG0500	SAM-dependent methyltransferases	0.435797	1.01183
ATCC25795GL003184	7e-49	COG:I	Lipid transport and metabolism	COG1024	Enoyl-CoA hydratase/carnithine racemase	0.490053	1.00492
ATCC25795GL000464	5e-169	COG:L	Replication, recombination and repair	COG0389	Nucleotidyltransferase/DNA polymerase involved in DNA repair	0.297077	1.0727
ATCC25795GL001957	1e-104	COG:I	Lipid transport and metabolism	COG3239	Fatty acid desaturase	0.490053	1.00492
ATCC25795GL003783	2e-94	COG:Q	Secondary metabolites biosynthesis, transport and catabolism	COG0767	ABC-type transport system involved in resistance to organic solvents, permease component	0.457032	1.01209
ATCC25795GL003729	5e-28	COG:T	Signal transduction mechanisms	COG0394	Protein-tyrosine-phosphatase	0.442435	1.02312
ATCC25795GL000858	1e-92	COG:J	Translation, ribosomal structure and biogenesis	COG0154	Asp-tRNAAsn/Glu-tRNAGln amidotransferase A subunit and related amidases	0.950023	0.818756
ATCC25795GL001289	3e-45	COG:V	Defense mechanisms	COG1131	ABC-type multidrug transport system, ATPase component	0.43149	1.06814
ATCC25795GL001685	3e-22	COG:G	Carbohydrate transport and metabolism	COG0477	Permeases of the major facilitator superfamily	0.22567	1.07611
ATCC25795GL001685	3e-22	COG:E	Amino acid transport and metabolism	COG0477	Permeases of the major facilitator superfamily	0.227967	1.06143
ATCC25795GL001685	3e-22	COG:P	Inorganic ion transport and metabolism	COG0477	Permeases of the major facilitator superfamily	0.282315	1.05727
ATCC25795GL001685	3e-22	COG:R	General function prediction only	COG0477	Permeases of the major facilitator superfamily	0.435797	1.01183
ATCC25795GL004793	0	COG:S	Function unknown	COG5282	Uncharacterized conserved protein	0.865532	0.904244
ATCC25795GL003613	1e-104	COG:I	Lipid transport and metabolism	COG0318	Acyl-CoA synthetases (AMP-forming)/AMP-acid ligases II	0.490053	1.00492
ATCC25795GL003613	1e-104	COG:Q	Secondary metabolites biosynthesis, transport and catabolism	COG0318	Acyl-CoA synthetases (AMP-forming)/AMP-acid ligases II	0.457032	1.01209
ATCC25795GL003765	3e-46	COG:P	Inorganic ion transport and metabolism	COG1116	ABC-type nitrate/sulfonate/bicarbonate transport system, ATPase component	0.282315	1.05727
ATCC25795GL003210	6e-85	COG:P	Inorganic ion transport and metabolism	COG0861	Membrane protein TerC, possibly involved in tellurium resistance	0.282315	1.05727
ATCC25795GL000371	1e-113	COG:J	Translation, ribosomal structure and biogenesis	COG2519	tRNA(1-methyladenosine) methyltransferase and related methyltransferases	0.950023	0.818756
ATCC25795GL004656	4e-14	COG:V	Defense mechanisms	COG1787	Predicted endonuclease distantly related to archaeal Holliday junction resolvase and Mrr-like restriction enzymes	0.43149	1.06814
ATCC25795GL001483	5e-144	COG:Q	Secondary metabolites biosynthesis, transport and catabolism	COG2124	Cytochrome P450	0.457032	1.01209
ATCC25795GL001794	0	COG:C	Energy production and conversion	COG1251	NAD(P)H-nitrite reductase	0.515831	1.00021
ATCC25795GL003540	3e-61	COG:G	Carbohydrate transport and metabolism	COG0698	Ribose 5-phosphate isomerase RpiB	0.22567	1.07611
ATCC25795GL003219	3e-20	COG:F	Nucleotide transport and metabolism	COG0461	Orotate phosphoribosyltransferase	0.456904	1.03269
ATCC25795GL004380	1e-116	COG:J	Translation, ribosomal structure and biogenesis	COG0101	Pseudouridylate synthase	0.950023	0.818756
ATCC25795GL001206	4e-164	COG:E	Amino acid transport and metabolism	COG0031	Cysteine synthase	0.227967	1.06143
ATCC25795GL002409	6e-21	COG:I	Lipid transport and metabolism	COG1028	Dehydrogenases with different specificities (related to short-chain alcohol dehydrogenases)	0.490053	1.00492
ATCC25795GL002409	6e-21	COG:Q	Secondary metabolites biosynthesis, transport and catabolism	COG1028	Dehydrogenases with different specificities (related to short-chain alcohol dehydrogenases)	0.457032	1.01209
ATCC25795GL002409	6e-21	COG:R	General function prediction only	COG1028	Dehydrogenases with different specificities (related to short-chain alcohol dehydrogenases)	0.435797	1.01183
ATCC25795GL004431	7e-17	COG:R	General function prediction only	COG0596	Predicted hydrolases or acyltransferases (alpha/beta hydrolase superfamily)	0.435797	1.01183
ATCC25795GL002658	1e-54	COG:R	General function prediction only	COG0730	Predicted permeases	0.435797	1.01183
ATCC25795GL004643	3e-09	COG:S	Function unknown	COG3391	Uncharacterized conserved protein	0.865532	0.904244
ATCC25795GL001107	2e-21	COG:K	Transcription	COG1309	Transcriptional regulator	0.835494	0.929193
ATCC25795GL003349	1e-07	COG:L	Replication, recombination and repair	COG0582	Integrase	0.297077	1.0727
ATCC25795GL004970	1e-38	COG:K	Transcription	COG1846	Transcriptional regulators	0.835494	0.929193
ATCC25795GL001878	0	COG:F	Nucleotide transport and metabolism	COG0104	Adenylosuccinate synthase	0.456904	1.03269
ATCC25795GL000362	4e-36	COG:T	Signal transduction mechanisms	COG0642	Signal transduction histidine kinase	0.442435	1.02312
ATCC25795GL000157	4e-164	COG:R	General function prediction only	COG2070	Dioxygenases related to 2-nitropropane dioxygenase	0.435797	1.01183
ATCC25795GL004862	5e-96	COG:H	Coenzyme transport and metabolism	COG1239	Mg-chelatase subunit ChlI	0.324319	1.06351
ATCC25795GL003645	9e-37	COG:R	General function prediction only	COG2159	Predicted metal-dependent hydrolase of the TIM-barrel fold	0.435797	1.01183
ATCC25795GL001576	1e-14	COG:K	Transcription	COG1309	Transcriptional regulator	0.835494	0.929193
ATCC25795GL003986	1e-117	COG:R	General function prediction only	COG2409	Predicted drug exporters of the RND superfamily	0.435797	1.01183
ATCC25795GL004652	0	COG:C	Energy production and conversion	COG1012	NAD-dependent aldehyde dehydrogenases	0.515831	1.00021
ATCC25795GL004467	2e-166	COG:F	Nucleotide transport and metabolism	COG0516	IMP dehydrogenase/GMP reductase	0.456904	1.03269
ATCC25795GL001596	4e-06	COG:H	Coenzyme transport and metabolism	COG1232	Protoporphyrinogen oxidase	0.324319	1.06351
ATCC25795GL002120	3e-39	COG:R	General function prediction only	COG2085	Predicted dinucleotide-binding enzymes	0.435797	1.01183
ATCC25795GL004406	1e-16	COG:O	Posttranslational modification, protein turnover, chaperones	COG1764	Predicted redox protein, regulator of disulfide bond formation	0.538519	0.996081
ATCC25795GL002370	0	COG:J	Translation, ribosomal structure and biogenesis	COG0072	Phenylalanyl-tRNA synthetase beta subunit	0.950023	0.818756
ATCC25795GL003905	1e-09	COG:K	Transcription	COG1846	Transcriptional regulators	0.835494	0.929193
ATCC25795GL000599	1e-90	COG:G	Carbohydrate transport and metabolism	COG0477	Permeases of the major facilitator superfamily	0.22567	1.07611
ATCC25795GL000599	1e-90	COG:E	Amino acid transport and metabolism	COG0477	Permeases of the major facilitator superfamily	0.227967	1.06143
ATCC25795GL000599	1e-90	COG:P	Inorganic ion transport and metabolism	COG0477	Permeases of the major facilitator superfamily	0.282315	1.05727
ATCC25795GL000599	1e-90	COG:R	General function prediction only	COG0477	Permeases of the major facilitator superfamily	0.435797	1.01183
ATCC25795GL003208	3e-11	COG:P	Inorganic ion transport and metabolism	COG2146	Ferredoxin subunits of nitrite reductase and ring-hydroxylating dioxygenases	0.282315	1.05727
ATCC25795GL003208	3e-11	COG:R	General function prediction only	COG2146	Ferredoxin subunits of nitrite reductase and ring-hydroxylating dioxygenases	0.435797	1.01183
ATCC25795GL003857	5e-70	COG:R	General function prediction only	COG0515	Serine/threonine protein kinase	0.435797	1.01183
ATCC25795GL003857	5e-70	COG:T	Signal transduction mechanisms	COG0515	Serine/threonine protein kinase	0.442435	1.02312
ATCC25795GL003857	5e-70	COG:K	Transcription	COG0515	Serine/threonine protein kinase	0.835494	0.929193
ATCC25795GL003857	5e-70	COG:L	Replication, recombination and repair	COG0515	Serine/threonine protein kinase	0.297077	1.0727
ATCC25795GL003772	4e-20	COG:S	Function unknown	COG3181	Uncharacterized protein conserved in bacteria	0.865532	0.904244
ATCC25795GL000540	0	COG:C	Energy production and conversion	COG2352	Phosphoenolpyruvate carboxylase	0.515831	1.00021
ATCC25795GL002489	1e-47	COG:I	Lipid transport and metabolism	COG1028	Dehydrogenases with different specificities (related to short-chain alcohol dehydrogenases)	0.490053	1.00492
ATCC25795GL002489	1e-47	COG:Q	Secondary metabolites biosynthesis, transport and catabolism	COG1028	Dehydrogenases with different specificities (related to short-chain alcohol dehydrogenases)	0.457032	1.01209
ATCC25795GL002489	1e-47	COG:R	General function prediction only	COG1028	Dehydrogenases with different specificities (related to short-chain alcohol dehydrogenases)	0.435797	1.01183
ATCC25795GL002760	4e-101	COG:I	Lipid transport and metabolism	COG1028	Dehydrogenases with different specificities (related to short-chain alcohol dehydrogenases)	0.490053	1.00492
ATCC25795GL002760	4e-101	COG:Q	Secondary metabolites biosynthesis, transport and catabolism	COG1028	Dehydrogenases with different specificities (related to short-chain alcohol dehydrogenases)	0.457032	1.01209
ATCC25795GL002760	4e-101	COG:R	General function prediction only	COG1028	Dehydrogenases with different specificities (related to short-chain alcohol dehydrogenases)	0.435797	1.01183
ATCC25795GL002954	6e-109	COG:H	Coenzyme transport and metabolism	COG2896	Molybdenum cofactor biosynthesis enzyme	0.324319	1.06351
ATCC25795GL002634	0	COG:I	Lipid transport and metabolism	COG0318	Acyl-CoA synthetases (AMP-forming)/AMP-acid ligases II	0.490053	1.00492
ATCC25795GL002634	0	COG:Q	Secondary metabolites biosynthesis, transport and catabolism	COG0318	Acyl-CoA synthetases (AMP-forming)/AMP-acid ligases II	0.457032	1.01209
ATCC25795GL001056	1e-08	COG:S	Function unknown	COG3868	Uncharacterized conserved protein	0.865532	0.904244
ATCC25795GL001707	0	COG:E	Amino acid transport and metabolism	COG1003	Glycine cleavage system protein P (pyridoxal-binding), C-terminal domain	0.227967	1.06143
ATCC25795GL002544	5e-82	COG:G	Carbohydrate transport and metabolism	COG1129	ABC-type sugar transport system, ATPase component	0.22567	1.07611
ATCC25795GL002864	1e-93	COG:S	Function unknown	COG4425	Predicted membrane protein	0.865532	0.904244
ATCC25795GL004235	1e-136	COG:M	Cell wall/membrane/envelope biogenesis	COG1088	dTDP-D-glucose 4,6-dehydratase	0.28156	1.07893
ATCC25795GL001666	2e-62	COG:Q	Secondary metabolites biosynthesis, transport and catabolism	COG2124	Cytochrome P450	0.457032	1.01209
ATCC25795GL002788	4e-179	COG:I	Lipid transport and metabolism	COG1960	Acyl-CoA dehydrogenases	0.490053	1.00492
ATCC25795GL004687	3e-07	COG:R	General function prediction only	COG0110	Acetyltransferase (isoleucine patch superfamily)	0.435797	1.01183
ATCC25795GL000156	3e-49	COG:K	Transcription	COG1309	Transcriptional regulator	0.835494	0.929193
ATCC25795GL000778	2e-109	COG:I	Lipid transport and metabolism	COG3239	Fatty acid desaturase	0.490053	1.00492
ATCC25795GL000273	6e-29	COG:T	Signal transduction mechanisms	COG2200	FOG: EAL domain	0.442435	1.02312
ATCC25795GL003199	6e-40	COG:D	Cell cycle control, cell division, chromosome partitioning	COG2919	Septum formation initiator	0.539787	1.011
ATCC25795GL001278	6e-79	COG:V	Defense mechanisms	COG1132	ABC-type multidrug transport system, ATPase and permease components	0.43149	1.06814
ATCC25795GL001067	2e-109	COG:R	General function prediction only	COG0491	Zn-dependent hydrolases, including glyoxylases	0.435797	1.01183
ATCC25795GL004439	5e-116	COG:G	Carbohydrate transport and metabolism	COG2213	Phosphotransferase system, mannitol-specific IIBC component	0.22567	1.07611
ATCC25795GL004438	1e-17	COG:K	Transcription	COG1349	Transcriptional regulators of sugar metabolism	0.835494	0.929193
ATCC25795GL004438	1e-17	COG:G	Carbohydrate transport and metabolism	COG1349	Transcriptional regulators of sugar metabolism	0.22567	1.07611
ATCC25795GL000588	3e-52	COG:S	Function unknown	COG1920	Uncharacterized conserved protein	0.865532	0.904244
ATCC25795GL001374	5e-147	COG:H	Coenzyme transport and metabolism	COG0320	Lipoate synthase	0.324319	1.06351
ATCC25795GL004977	0	COG:C	Energy production and conversion	COG1249	Pyruvate/2-oxoglutarate dehydrogenase complex, dihydrolipoamide dehydrogenase (E3) component, and related enzymes	0.515831	1.00021
ATCC25795GL004444	1e-118	COG:M	Cell wall/membrane/envelope biogenesis	COG0787	Alanine racemase	0.28156	1.07893
ATCC25795GL004476	1e-45	COG:G	Carbohydrate transport and metabolism	COG0235	Ribulose-5-phosphate 4-epimerase and related epimerases and aldolases	0.22567	1.07611
ATCC25795GL003582	0	COG:I	Lipid transport and metabolism	COG4799	Acetyl-CoA carboxylase, carboxyltransferase component (subunits alpha and beta)	0.490053	1.00492
ATCC25795GL002933	1e-16	COG:T	Signal transduction mechanisms	COG2199	FOG: GGDEF domain	0.442435	1.02312
ATCC25795GL004057	8e-168	COG:R	General function prediction only	COG3800	Predicted transcriptional regulator	0.435797	1.01183
ATCC25795GL001657	5e-89	COG:P	Inorganic ion transport and metabolism	COG2837	Predicted iron-dependent peroxidase	0.282315	1.05727
ATCC25795GL000542	3e-120	COG:G	Carbohydrate transport and metabolism	COG0149	Triosephosphate isomerase	0.22567	1.07611
ATCC25795GL001176	8e-154	COG:M	Cell wall/membrane/envelope biogenesis	COG0451	Nucleoside-diphosphate-sugar epimerases	0.28156	1.07893
ATCC25795GL001176	8e-154	COG:G	Carbohydrate transport and metabolism	COG0451	Nucleoside-diphosphate-sugar epimerases	0.22567	1.07611
ATCC25795GL004634	0	COG:R	General function prediction only	COG1201	Lhr-like helicases	0.435797	1.01183
ATCC25795GL001167	2e-46	COG:L	Replication, recombination and repair	COG2189	Adenine specific DNA methylase Mod	0.297077	1.0727
ATCC25795GL001221	2e-62	COG:R	General function prediction only	COG1752	Predicted esterase of the alpha-beta hydrolase superfamily	0.435797	1.01183
ATCC25795GL001363	3e-121	COG:S	Function unknown	COG0397	Uncharacterized conserved protein	0.865532	0.904244
ATCC25795GL002336	5e-31	COG:T	Signal transduction mechanisms	COG0394	Protein-tyrosine-phosphatase	0.442435	1.02312
ATCC25795GL000466	0	COG:J	Translation, ribosomal structure and biogenesis	COG0060	Isoleucyl-tRNA synthetase	0.950023	0.818756
ATCC25795GL000736	0	COG:R	General function prediction only	COG2409	Predicted drug exporters of the RND superfamily	0.435797	1.01183
ATCC25795GL004740	6e-129	COG:M	Cell wall/membrane/envelope biogenesis	COG1292	Choline-glycine betaine transporter	0.28156	1.07893
ATCC25795GL001884	1e-160	COG:G	Carbohydrate transport and metabolism	COG0191	Fructose/tagatose bisphosphate aldolase	0.22567	1.07611
ATCC25795GL004231	4e-82	COG:K	Transcription	COG0250	Transcription antiterminator	0.835494	0.929193
ATCC25795GL005009	2e-43	COG:P	Inorganic ion transport and metabolism	COG3004	Na+/H+ antiporter	0.282315	1.05727
ATCC25795GL002675	5e-176	COG:L	Replication, recombination and repair	COG0497	ATPase involved in DNA repair	0.297077	1.0727
ATCC25795GL001806	1e-33	COG:R	General function prediction only	COG0388	Predicted amidohydrolase	0.435797	1.01183
ATCC25795GL004488	4e-27	COG:O	Posttranslational modification, protein turnover, chaperones	COG4934	Predicted protease	0.538519	0.996081
ATCC25795GL003909	6e-42	COG:T	Signal transduction mechanisms	COG2197	Response regulator containing a CheY-like receiver domain and an HTH DNA-binding domain	0.442435	1.02312
ATCC25795GL003909	6e-42	COG:K	Transcription	COG2197	Response regulator containing a CheY-like receiver domain and an HTH DNA-binding domain	0.835494	0.929193
ATCC25795GL004698	4e-51	COG:M	Cell wall/membrane/envelope biogenesis	COG2148	Sugar transferases involved in lipopolysaccharide synthesis	0.28156	1.07893
ATCC25795GL002885	1e-117	COG:P	Inorganic ion transport and metabolism	COG1117	ABC-type phosphate transport system, ATPase component	0.282315	1.05727
ATCC25795GL004599	4e-160	COG:F	Nucleotide transport and metabolism	COG1816	Adenosine deaminase	0.456904	1.03269
ATCC25795GL001343	2e-145	COG:E	Amino acid transport and metabolism	COG0547	Anthranilate phosphoribosyltransferase	0.227967	1.06143
ATCC25795GL000436	2e-90	COG:F	Nucleotide transport and metabolism	COG1051	ADP-ribose pyrophosphatase	0.456904	1.03269
ATCC25795GL003274	1e-51	COG:L	Replication, recombination and repair	COG0742	N6-adenine-specific methylase	0.297077	1.0727
ATCC25795GL004873	0	COG:J	Translation, ribosomal structure and biogenesis	COG0532	Translation initiation factor 2 (IF-2; GTPase)	0.950023	0.818756
ATCC25795GL003045	6e-28	COG:C	Energy production and conversion	COG2141	Coenzyme F420-dependent N5,N10-methylene tetrahydromethanopterin reductase and related flavin-dependent oxidoreductases	0.515831	1.00021
ATCC25795GL001334	9e-128	COG:P	Inorganic ion transport and metabolism	COG0003	Oxyanion-translocating ATPase	0.282315	1.05727
ATCC25795GL002775	1e-21	COG:R	General function prediction only	COG2358	TRAP-type uncharacterized transport system, periplasmic component	0.435797	1.01183
ATCC25795GL000330	2e-123	COG:F	Nucleotide transport and metabolism	COG0788	Formyltetrahydrofolate hydrolase	0.456904	1.03269
ATCC25795GL005079	2e-161	COG:L	Replication, recombination and repair	COG2255	Holliday junction resolvasome, helicase subunit	0.297077	1.0727
ATCC25795GL001925	0	COG:R	General function prediction only	COG0699	Predicted GTPases (dynamin-related)	0.435797	1.01183
ATCC25795GL001626	3e-52	COG:P	Inorganic ion transport and metabolism	COG0861	Membrane protein TerC, possibly involved in tellurium resistance	0.282315	1.05727
ATCC25795GL003387	0	COG:L	Replication, recombination and repair	COG0358	DNA primase (bacterial type)	0.297077	1.0727
ATCC25795GL004520	1e-30	COG:R	General function prediction only	COG0491	Zn-dependent hydrolases, including glyoxylases	0.435797	1.01183
ATCC25795GL001837	2e-61	COG:C	Energy production and conversion	COG1012	NAD-dependent aldehyde dehydrogenases	0.515831	1.00021
ATCC25795GL001235	9e-87	COG:E	Amino acid transport and metabolism	COG1126	ABC-type polar amino acid transport system, ATPase component	0.227967	1.06143
ATCC25795GL004287	5e-111	COG:E	Amino acid transport and metabolism	COG4992	Ornithine/acetylornithine aminotransferase	0.227967	1.06143
ATCC25795GL003158	0	COG:J	Translation, ribosomal structure and biogenesis	COG0143	Methionyl-tRNA synthetase	0.950023	0.818756
ATCC25795GL002079	0	COG:I	Lipid transport and metabolism	COG1960	Acyl-CoA dehydrogenases	0.490053	1.00492
ATCC25795GL005162	7e-74	COG:F	Nucleotide transport and metabolism	COG0194	Guanylate kinase	0.456904	1.03269
ATCC25795GL002668	2e-59	COG:L	Replication, recombination and repair	COG0494	NTP pyrophosphohydrolases including oxidative damage repair enzymes	0.297077	1.0727
ATCC25795GL002668	2e-59	COG:R	General function prediction only	COG0494	NTP pyrophosphohydrolases including oxidative damage repair enzymes	0.435797	1.01183
ATCC25795GL002594	1e-75	COG:O	Posttranslational modification, protein turnover, chaperones	COG0443	Molecular chaperone	0.538519	0.996081
ATCC25795GL001226	0	COG:I	Lipid transport and metabolism	COG0183	Acetyl-CoA acetyltransferase	0.490053	1.00492
ATCC25795GL003566	9e-12	COG:T	Signal transduction mechanisms	COG1366	Anti-anti-sigma regulatory factor (antagonist of anti-sigma factor)	0.442435	1.02312
ATCC25795GL002393	6e-117	COG:C	Energy production and conversion	COG1053	Succinate dehydrogenase/fumarate reductase, flavoprotein subunit	0.515831	1.00021
ATCC25795GL002818	3e-59	COG:F	Nucleotide transport and metabolism	COG0537	Diadenosine tetraphosphate (Ap4A) hydrolase and other HIT family hydrolases	0.456904	1.03269
ATCC25795GL002818	3e-59	COG:G	Carbohydrate transport and metabolism	COG0537	Diadenosine tetraphosphate (Ap4A) hydrolase and other HIT family hydrolases	0.22567	1.07611
ATCC25795GL002818	3e-59	COG:R	General function prediction only	COG0537	Diadenosine tetraphosphate (Ap4A) hydrolase and other HIT family hydrolases	0.435797	1.01183
ATCC25795GL002978	2e-10	COG:K	Transcription	COG1309	Transcriptional regulator	0.835494	0.929193
ATCC25795GL002920	1e-16	COG:O	Posttranslational modification, protein turnover, chaperones	COG0830	Urease accessory protein UreF	0.538519	0.996081
ATCC25795GL000299	3e-159	COG:C	Energy production and conversion	COG2141	Coenzyme F420-dependent N5,N10-methylene tetrahydromethanopterin reductase and related flavin-dependent oxidoreductases	0.515831	1.00021
ATCC25795GL005014	6e-119	COG:H	Coenzyme transport and metabolism	COG0407	Uroporphyrinogen-III decarboxylase	0.324319	1.06351
ATCC25795GL000811	2e-11	COG:I	Lipid transport and metabolism	COG1182	Acyl carrier protein phosphodiesterase	0.490053	1.00492
ATCC25795GL004435	3e-27	COG:P	Inorganic ion transport and metabolism	COG1513	Cyanate lyase	0.282315	1.05727
ATCC25795GL000833	6e-72	COG:C	Energy production and conversion	COG0839	NADH:ubiquinone oxidoreductase subunit 6 (chain J)	0.515831	1.00021
ATCC25795GL001453	4e-89	COG:Q	Secondary metabolites biosynthesis, transport and catabolism	COG1463	ABC-type transport system involved in resistance to organic solvents, periplasmic component	0.457032	1.01209
ATCC25795GL002782	2e-30	COG:M	Cell wall/membrane/envelope biogenesis	COG0451	Nucleoside-diphosphate-sugar epimerases	0.28156	1.07893
ATCC25795GL002782	2e-30	COG:G	Carbohydrate transport and metabolism	COG0451	Nucleoside-diphosphate-sugar epimerases	0.22567	1.07611
ATCC25795GL002461	5e-12	COG:K	Transcription	COG0789	Predicted transcriptional regulators	0.835494	0.929193
ATCC25795GL002318	7e-72	COG:T	Signal transduction mechanisms	COG2365	Protein tyrosine/serine phosphatase	0.442435	1.02312
ATCC25795GL002705	2e-122	COG:R	General function prediction only	COG3173	Predicted aminoglycoside phosphotransferase	0.435797	1.01183
ATCC25795GL004289	6e-62	COG:K	Transcription	COG1522	Transcriptional regulators	0.835494	0.929193
ATCC25795GL002772	1e-22	COG:T	Signal transduction mechanisms	COG0745	Response regulators consisting of a CheY-like receiver domain and a winged-helix DNA-binding domain	0.442435	1.02312
ATCC25795GL002772	1e-22	COG:K	Transcription	COG0745	Response regulators consisting of a CheY-like receiver domain and a winged-helix DNA-binding domain	0.835494	0.929193
ATCC25795GL002298	4e-115	COG:D	Cell cycle control, cell division, chromosome partitioning	COG0455	ATPases involved in chromosome partitioning	0.539787	1.011
ATCC25795GL004745	9e-144	COG:E	Amino acid transport and metabolism	COG0128	5-enolpyruvylshikimate-3-phosphate synthase	0.227967	1.06143
ATCC25795GL004947	2e-07	COG:K	Transcription	COG1846	Transcriptional regulators	0.835494	0.929193
ATCC25795GL002551	1e-68	COG:R	General function prediction only	COG2516	Biotin synthase-related enzyme	0.435797	1.01183
ATCC25795GL003950	6e-34	COG:P	Inorganic ion transport and metabolism	COG0025	NhaP-type Na+/H+ and K+/H+ antiporters	0.282315	1.05727
ATCC25795GL004470	4e-92	COG:G	Carbohydrate transport and metabolism	COG4214	ABC-type xylose transport system, permease component	0.22567	1.07611
ATCC25795GL001216	0	COG:S	Function unknown	COG4425	Predicted membrane protein	0.865532	0.904244
ATCC25795GL004398	2e-26	COG:S	Function unknown	COG4842	Uncharacterized protein conserved in bacteria	0.865532	0.904244
ATCC25795GL003122	6e-41	COG:H	Coenzyme transport and metabolism	COG0212	5-formyltetrahydrofolate cyclo-ligase	0.324319	1.06351
ATCC25795GL004002	2e-160	COG:I	Lipid transport and metabolism	COG1960	Acyl-CoA dehydrogenases	0.490053	1.00492
ATCC25795GL004152	6e-18	COG:I	Lipid transport and metabolism	COG1028	Dehydrogenases with different specificities (related to short-chain alcohol dehydrogenases)	0.490053	1.00492
ATCC25795GL004152	6e-18	COG:Q	Secondary metabolites biosynthesis, transport and catabolism	COG1028	Dehydrogenases with different specificities (related to short-chain alcohol dehydrogenases)	0.457032	1.01209
ATCC25795GL004152	6e-18	COG:R	General function prediction only	COG1028	Dehydrogenases with different specificities (related to short-chain alcohol dehydrogenases)	0.435797	1.01183
ATCC25795GL001887	2e-06	COG:K	Transcription	COG1309	Transcriptional regulator	0.835494	0.929193
ATCC25795GL002046	3e-41	COG:P	Inorganic ion transport and metabolism	COG1121	ABC-type Mn/Zn transport systems, ATPase component	0.282315	1.05727
ATCC25795GL001930	0	COG:C	Energy production and conversion	COG0247	Fe-S oxidoreductase	0.515831	1.00021
ATCC25795GL000124	8e-21	COG:K	Transcription	COG1309	Transcriptional regulator	0.835494	0.929193
ATCC25795GL001855	3e-56	COG:E	Amino acid transport and metabolism	COG0665	Glycine/D-amino acid oxidases (deaminating)	0.227967	1.06143
ATCC25795GL001171	2e-88	COG:M	Cell wall/membrane/envelope biogenesis	COG0768	Cell division protein FtsI/penicillin-binding protein 2	0.28156	1.07893
ATCC25795GL003419	0	COG:Q	Secondary metabolites biosynthesis, transport and catabolism	COG1020	Non-ribosomal peptide synthetase modules and related proteins	0.457032	1.01209
ATCC25795GL000327	4e-19	COG:P	Inorganic ion transport and metabolism	COG4638	Phenylpropionate dioxygenase and related ring-hydroxylating dioxygenases, large terminal subunit	0.282315	1.05727
ATCC25795GL000327	4e-19	COG:R	General function prediction only	COG4638	Phenylpropionate dioxygenase and related ring-hydroxylating dioxygenases, large terminal subunit	0.435797	1.01183
ATCC25795GL000277	1e-63	COG:G	Carbohydrate transport and metabolism	COG3839	ABC-type sugar transport systems, ATPase components	0.22567	1.07611
ATCC25795GL004282	1e-11	COG:T	Signal transduction mechanisms	COG2197	Response regulator containing a CheY-like receiver domain and an HTH DNA-binding domain	0.442435	1.02312
ATCC25795GL004282	1e-11	COG:K	Transcription	COG2197	Response regulator containing a CheY-like receiver domain and an HTH DNA-binding domain	0.835494	0.929193
ATCC25795GL004497	7e-17	COG:L	Replication, recombination and repair	COG0847	DNA polymerase III, epsilon subunit and related 3'-5' exonucleases	0.297077	1.0727
ATCC25795GL003730	8e-73	COG:R	General function prediction only	COG0446	Uncharacterized NAD(FAD)-dependent dehydrogenases	0.435797	1.01183
ATCC25795GL002917	1e-144	COG:F	Nucleotide transport and metabolism	COG1953	Cytosine/uracil/thiamine/allantoin permeases	0.456904	1.03269
ATCC25795GL002917	1e-144	COG:H	Coenzyme transport and metabolism	COG1953	Cytosine/uracil/thiamine/allantoin permeases	0.324319	1.06351
ATCC25795GL003484	9e-30	COG:S	Function unknown	COG2120	Uncharacterized proteins, LmbE homologs	0.865532	0.904244
ATCC25795GL002521	7e-57	COG:I	Lipid transport and metabolism	COG1960	Acyl-CoA dehydrogenases	0.490053	1.00492
ATCC25795GL004038	0	COG:O	Posttranslational modification, protein turnover, chaperones	COG0459	Chaperonin GroEL (HSP60 family)	0.538519	0.996081
ATCC25795GL001359	5e-77	COG:G	Carbohydrate transport and metabolism	COG1929	Glycerate kinase	0.22567	1.07611
ATCC25795GL003999	8e-29	COG:R	General function prediction only	COG3173	Predicted aminoglycoside phosphotransferase	0.435797	1.01183
ATCC25795GL001572	1e-28	COG:G	Carbohydrate transport and metabolism	COG2301	Citrate lyase beta subunit	0.22567	1.07611
ATCC25795GL004104	6e-45	COG:S	Function unknown	COG3662	Uncharacterized protein conserved in bacteria	0.865532	0.904244
ATCC25795GL003263	0	COG:E	Amino acid transport and metabolism	COG0493	NADPH-dependent glutamate synthase beta chain and related oxidoreductases	0.227967	1.06143
ATCC25795GL003263	0	COG:R	General function prediction only	COG0493	NADPH-dependent glutamate synthase beta chain and related oxidoreductases	0.435797	1.01183
ATCC25795GL002689	7e-155	COG:J	Translation, ribosomal structure and biogenesis	COG0343	Queuine/archaeosine tRNA-ribosyltransferase	0.950023	0.818756
ATCC25795GL003728	2e-42	COG:T	Signal transduction mechanisms	COG0394	Protein-tyrosine-phosphatase	0.442435	1.02312
ATCC25795GL004126	3e-47	COG:S	Function unknown	COG3222	Uncharacterized protein conserved in bacteria	0.865532	0.904244
ATCC25795GL003334	0	COG:R	General function prediction only	COG2409	Predicted drug exporters of the RND superfamily	0.435797	1.01183
ATCC25795GL005176	1e-86	COG:H	Coenzyme transport and metabolism	COG1985	Pyrimidine reductase, riboflavin biosynthesis	0.324319	1.06351
ATCC25795GL001395	1e-43	COG:R	General function prediction only	COG1579	Zn-ribbon protein, possibly nucleic acid-binding	0.435797	1.01183
ATCC25795GL000541	5e-14	COG:U	Intracellular trafficking, secretion, and vesicular transport	COG1314	Preprotein translocase subunit SecG	0.601005	0.967039
ATCC25795GL004597	2e-25	COG:F	Nucleotide transport and metabolism	COG0295	Cytidine deaminase	0.456904	1.03269
ATCC25795GL002607	4e-41	COG:R	General function prediction only	COG1266	Predicted metal-dependent membrane protease	0.435797	1.01183
ATCC25795GL003993	1e-94	COG:P	Inorganic ion transport and metabolism	COG2072	Predicted flavoprotein involved in K+ transport	0.282315	1.05727
ATCC25795GL003281	4e-68	COG:R	General function prediction only	COG1399	Predicted metal-binding, possibly nucleic acid-binding protein	0.435797	1.01183
ATCC25795GL004952	4e-104	COG:E	Amino acid transport and metabolism	COG1126	ABC-type polar amino acid transport system, ATPase component	0.227967	1.06143
ATCC25795GL002199	2e-69	COG:K	Transcription	COG1695	Predicted transcriptional regulators	0.835494	0.929193
ATCC25795GL002480	2e-62	COG:I	Lipid transport and metabolism	COG0318	Acyl-CoA synthetases (AMP-forming)/AMP-acid ligases II	0.490053	1.00492
ATCC25795GL002480	2e-62	COG:Q	Secondary metabolites biosynthesis, transport and catabolism	COG0318	Acyl-CoA synthetases (AMP-forming)/AMP-acid ligases II	0.457032	1.01209
ATCC25795GL002403	3e-38	COG:I	Lipid transport and metabolism	COG1960	Acyl-CoA dehydrogenases	0.490053	1.00492
ATCC25795GL001769	5e-165	COG:I	Lipid transport and metabolism	COG1028	Dehydrogenases with different specificities (related to short-chain alcohol dehydrogenases)	0.490053	1.00492
ATCC25795GL001769	5e-165	COG:Q	Secondary metabolites biosynthesis, transport and catabolism	COG1028	Dehydrogenases with different specificities (related to short-chain alcohol dehydrogenases)	0.457032	1.01209
ATCC25795GL001769	5e-165	COG:R	General function prediction only	COG1028	Dehydrogenases with different specificities (related to short-chain alcohol dehydrogenases)	0.435797	1.01183
ATCC25795GL000549	1e-30	COG:M	Cell wall/membrane/envelope biogenesis	COG0771	UDP-N-acetylmuramoylalanine-D-glutamate ligase	0.28156	1.07893
ATCC25795GL000964	8e-49	COG:I	Lipid transport and metabolism	COG1960	Acyl-CoA dehydrogenases	0.490053	1.00492
ATCC25795GL004845	0	COG:M	Cell wall/membrane/envelope biogenesis	COG0768	Cell division protein FtsI/penicillin-binding protein 2	0.28156	1.07893
ATCC25795GL003911	4e-52	COG:I	Lipid transport and metabolism	COG1960	Acyl-CoA dehydrogenases	0.490053	1.00492
ATCC25795GL003473	6e-85	COG:H	Coenzyme transport and metabolism	COG1057	Nicotinic acid mononucleotide adenylyltransferase	0.324319	1.06351
ATCC25795GL003224	2e-56	COG:V	Defense mechanisms	COG1131	ABC-type multidrug transport system, ATPase component	0.43149	1.06814
ATCC25795GL000447	0	COG:G	Carbohydrate transport and metabolism	COG3280	Maltooligosyl trehalose synthase	0.22567	1.07611
ATCC25795GL002089	4e-73	COG:F	Nucleotide transport and metabolism	COG0402	Cytosine deaminase and related metal-dependent hydrolases	0.456904	1.03269
ATCC25795GL002089	4e-73	COG:R	General function prediction only	COG0402	Cytosine deaminase and related metal-dependent hydrolases	0.435797	1.01183
ATCC25795GL003661	2e-26	COG:P	Inorganic ion transport and metabolism	COG4638	Phenylpropionate dioxygenase and related ring-hydroxylating dioxygenases, large terminal subunit	0.282315	1.05727
ATCC25795GL003661	2e-26	COG:R	General function prediction only	COG4638	Phenylpropionate dioxygenase and related ring-hydroxylating dioxygenases, large terminal subunit	0.435797	1.01183
ATCC25795GL000010	2e-176	COG:L	Replication, recombination and repair	COG2812	DNA polymerase III, gamma/tau subunits	0.297077	1.0727
ATCC25795GL003697	1e-69	COG:Q	Secondary metabolites biosynthesis, transport and catabolism	COG2124	Cytochrome P450	0.457032	1.01209
ATCC25795GL003815	1e-29	COG:S	Function unknown	COG1937	Uncharacterized protein conserved in bacteria	0.865532	0.904244
ATCC25795GL002830	9e-89	COG:I	Lipid transport and metabolism	COG1028	Dehydrogenases with different specificities (related to short-chain alcohol dehydrogenases)	0.490053	1.00492
ATCC25795GL002830	9e-89	COG:Q	Secondary metabolites biosynthesis, transport and catabolism	COG1028	Dehydrogenases with different specificities (related to short-chain alcohol dehydrogenases)	0.457032	1.01209
ATCC25795GL002830	9e-89	COG:R	General function prediction only	COG1028	Dehydrogenases with different specificities (related to short-chain alcohol dehydrogenases)	0.435797	1.01183
ATCC25795GL004293	2e-60	COG:K	Transcription	COG1309	Transcriptional regulator	0.835494	0.929193
ATCC25795GL005002	0	COG:E	Amino acid transport and metabolism	COG0531	Amino acid transporters	0.227967	1.06143
ATCC25795GL000365	3e-12	COG:G	Carbohydrate transport and metabolism	COG0697	Permeases of the drug/metabolite transporter (DMT) superfamily	0.22567	1.07611
ATCC25795GL000365	3e-12	COG:E	Amino acid transport and metabolism	COG0697	Permeases of the drug/metabolite transporter (DMT) superfamily	0.227967	1.06143
ATCC25795GL000365	3e-12	COG:R	General function prediction only	COG0697	Permeases of the drug/metabolite transporter (DMT) superfamily	0.435797	1.01183
ATCC25795GL003283	2e-103	COG:L	Replication, recombination and repair	COG0266	Formamidopyrimidine-DNA glycosylase	0.297077	1.0727
ATCC25795GL002999	5e-27	COG:S	Function unknown	COG2259	Predicted membrane protein	0.865532	0.904244
ATCC25795GL002781	3e-17	COG:K	Transcription	COG1309	Transcriptional regulator	0.835494	0.929193
ATCC25795GL003365	5e-40	COG:M	Cell wall/membrane/envelope biogenesis	COG4948	L-alanine-DL-glutamate epimerase and related enzymes of enolase superfamily	0.28156	1.07893
ATCC25795GL003365	5e-40	COG:R	General function prediction only	COG4948	L-alanine-DL-glutamate epimerase and related enzymes of enolase superfamily	0.435797	1.01183
ATCC25795GL004094	2e-18	COG:O	Posttranslational modification, protein turnover, chaperones	COG0526	Thiol-disulfide isomerase and thioredoxins	0.538519	0.996081
ATCC25795GL004094	2e-18	COG:C	Energy production and conversion	COG0526	Thiol-disulfide isomerase and thioredoxins	0.515831	1.00021
ATCC25795GL004031	0	COG:K	Transcription	COG1061	DNA or RNA helicases of superfamily II	0.835494	0.929193
ATCC25795GL004031	0	COG:L	Replication, recombination and repair	COG1061	DNA or RNA helicases of superfamily II	0.297077	1.0727
ATCC25795GL002360	0	COG:S	Function unknown	COG2898	Uncharacterized conserved protein	0.865532	0.904244
ATCC25795GL003574	1e-63	COG:I	Lipid transport and metabolism	COG1024	Enoyl-CoA hydratase/carnithine racemase	0.490053	1.00492
ATCC25795GL003094	2e-67	COG:I	Lipid transport and metabolism	COG0183	Acetyl-CoA acetyltransferase	0.490053	1.00492
ATCC25795GL000671	2e-171	COG:F	Nucleotide transport and metabolism	COG0208	Ribonucleotide reductase, beta subunit	0.456904	1.03269
ATCC25795GL002306	7e-69	COG:G	Carbohydrate transport and metabolism	COG1105	Fructose-1-phosphate kinase and related fructose-6-phosphate kinase (PfkB)	0.22567	1.07611
ATCC25795GL004828	2e-104	COG:F	Nucleotide transport and metabolism	COG0528	Uridylate kinase	0.456904	1.03269
ATCC25795GL003030	3e-39	COG:C	Energy production and conversion	COG1018	Flavodoxin reductases (ferredoxin-NADPH reductases) family 1	0.515831	1.00021
ATCC25795GL004582	7e-18	COG:R	General function prediction only	COG2070	Dioxygenases related to 2-nitropropane dioxygenase	0.435797	1.01183
ATCC25795GL001126	3e-30	COG:F	Nucleotide transport and metabolism	COG1051	ADP-ribose pyrophosphatase	0.456904	1.03269
ATCC25795GL002780	2e-67	COG:R	General function prediction only	COG2070	Dioxygenases related to 2-nitropropane dioxygenase	0.435797	1.01183
ATCC25795GL001076	1e-49	COG:G	Carbohydrate transport and metabolism	COG2376	Dihydroxyacetone kinase	0.22567	1.07611
ATCC25795GL005085	1e-117	COG:U	Intracellular trafficking, secretion, and vesicular transport	COG0341	Preprotein translocase subunit SecF	0.601005	0.967039
ATCC25795GL004547	3e-32	COG:T	Signal transduction mechanisms	COG2197	Response regulator containing a CheY-like receiver domain and an HTH DNA-binding domain	0.442435	1.02312
ATCC25795GL004547	3e-32	COG:K	Transcription	COG2197	Response regulator containing a CheY-like receiver domain and an HTH DNA-binding domain	0.835494	0.929193
ATCC25795GL001455	2e-68	COG:Q	Secondary metabolites biosynthesis, transport and catabolism	COG1463	ABC-type transport system involved in resistance to organic solvents, periplasmic component	0.457032	1.01209
ATCC25795GL003345	2e-16	COG:L	Replication, recombination and repair	COG1961	Site-specific recombinases, DNA invertase Pin homologs	0.297077	1.0727
ATCC25795GL000179	4e-28	COG:M	Cell wall/membrane/envelope biogenesis	COG0791	Cell wall-associated hydrolases (invasion-associated proteins)	0.28156	1.07893
ATCC25795GL000485	2e-163	COG:O	Posttranslational modification, protein turnover, chaperones	COG0330	Membrane protease subunits, stomatin/prohibitin homologs	0.538519	0.996081
ATCC25795GL004530	1e-21	COG:R	General function prediction only	COG0730	Predicted permeases	0.435797	1.01183
ATCC25795GL000116	2e-47	COG:M	Cell wall/membrane/envelope biogenesis	COG1087	UDP-glucose 4-epimerase	0.28156	1.07893
ATCC25795GL000219	9e-13	COG:K	Transcription	COG1309	Transcriptional regulator	0.835494	0.929193
ATCC25795GL004517	8e-22	COG:S	Function unknown	COG3804	Uncharacterized conserved protein related to dihydrodipicolinate reductase	0.865532	0.904244
ATCC25795GL002562	0	COG:I	Lipid transport and metabolism	COG0318	Acyl-CoA synthetases (AMP-forming)/AMP-acid ligases II	0.490053	1.00492
ATCC25795GL002562	0	COG:Q	Secondary metabolites biosynthesis, transport and catabolism	COG0318	Acyl-CoA synthetases (AMP-forming)/AMP-acid ligases II	0.457032	1.01209
ATCC25795GL001305	1e-41	COG:S	Function unknown	COG0762	Predicted integral membrane protein	0.865532	0.904244
ATCC25795GL002702	3e-127	COG:E	Amino acid transport and metabolism	COG1125	ABC-type proline/glycine betaine transport systems, ATPase components	0.227967	1.06143
ATCC25795GL000164	1e-35	COG:C	Energy production and conversion	COG2141	Coenzyme F420-dependent N5,N10-methylene tetrahydromethanopterin reductase and related flavin-dependent oxidoreductases	0.515831	1.00021
ATCC25795GL002202	3e-07	COG:K	Transcription	COG1309	Transcriptional regulator	0.835494	0.929193
ATCC25795GL000052	6e-40	COG:T	Signal transduction mechanisms	COG2197	Response regulator containing a CheY-like receiver domain and an HTH DNA-binding domain	0.442435	1.02312
ATCC25795GL000052	6e-40	COG:K	Transcription	COG2197	Response regulator containing a CheY-like receiver domain and an HTH DNA-binding domain	0.835494	0.929193
ATCC25795GL000178	5e-54	COG:P	Inorganic ion transport and metabolism	COG2807	Cyanate permease	0.282315	1.05727
ATCC25795GL001082	4e-24	COG:H	Coenzyme transport and metabolism	COG2154	Pterin-4a-carbinolamine dehydratase	0.324319	1.06351
ATCC25795GL000207	4e-62	COG:P	Inorganic ion transport and metabolism	COG3546	Mn-containing catalase	0.282315	1.05727
ATCC25795GL004781	2e-166	COG:L	Replication, recombination and repair	COG0210	Superfamily I DNA and RNA helicases	0.297077	1.0727
ATCC25795GL003306	0	COG:E	Amino acid transport and metabolism	COG0367	Asparagine synthase (glutamine-hydrolyzing)	0.227967	1.06143
ATCC25795GL002271	2e-16	COG:J	Translation, ribosomal structure and biogenesis	COG1670	Acetyltransferases, including N-acetylases of ribosomal proteins	0.950023	0.818756
ATCC25795GL000453	0	COG:L	Replication, recombination and repair	COG0587	DNA polymerase III, alpha subunit	0.297077	1.0727
ATCC25795GL002070	2e-45	COG:G	Carbohydrate transport and metabolism	COG4213	ABC-type xylose transport system, periplasmic component	0.22567	1.07611
ATCC25795GL004272	1e-90	COG:I	Lipid transport and metabolism	COG1024	Enoyl-CoA hydratase/carnithine racemase	0.490053	1.00492
ATCC25795GL001477	3e-11	COG:T	Signal transduction mechanisms	COG0745	Response regulators consisting of a CheY-like receiver domain and a winged-helix DNA-binding domain	0.442435	1.02312
ATCC25795GL001477	3e-11	COG:K	Transcription	COG0745	Response regulators consisting of a CheY-like receiver domain and a winged-helix DNA-binding domain	0.835494	0.929193
ATCC25795GL003868	3e-14	COG:R	General function prediction only	COG1721	Uncharacterized conserved protein (some members contain a von Willebrand factor type A (vWA) domain)	0.435797	1.01183
ATCC25795GL002859	3e-169	COG:E	Amino acid transport and metabolism	COG1362	Aspartyl aminopeptidase	0.227967	1.06143
ATCC25795GL004833	2e-74	COG:C	Energy production and conversion	COG1804	Predicted acyl-CoA transferases/carnitine dehydratase	0.515831	1.00021
ATCC25795GL000089	1e-120	COG:O	Posttranslational modification, protein turnover, chaperones	COG0265	Trypsin-like serine proteases, typically periplasmic, contain C-terminal PDZ domain	0.538519	0.996081
ATCC25795GL000099	2e-40	COG:U	Intracellular trafficking, secretion, and vesicular transport	COG4965	Flp pilus assembly protein TadB	0.601005	0.967039
ATCC25795GL000430	8e-42	COG:E	Amino acid transport and metabolism	COG1280	Putative threonine efflux protein	0.227967	1.06143
ATCC25795GL001604	5e-12	COG:K	Transcription	COG1309	Transcriptional regulator	0.835494	0.929193
ATCC25795GL003627	3e-68	COG:Q	Secondary metabolites biosynthesis, transport and catabolism	COG1463	ABC-type transport system involved in resistance to organic solvents, periplasmic component	0.457032	1.01209
ATCC25795GL004558	0	COG:L	Replication, recombination and repair	COG0587	DNA polymerase III, alpha subunit	0.297077	1.0727
ATCC25795GL000782	1e-48	COG:R	General function prediction only	COG3687	Predicted metal-dependent hydrolase	0.435797	1.01183
ATCC25795GL003054	6e-123	COG:S	Function unknown	COG1273	Uncharacterized conserved protein	0.865532	0.904244
ATCC25795GL003415	0	COG:Q	Secondary metabolites biosynthesis, transport and catabolism	COG1020	Non-ribosomal peptide synthetase modules and related proteins	0.457032	1.01209
ATCC25795GL002082	7e-114	COG:I	Lipid transport and metabolism	COG1028	Dehydrogenases with different specificities (related to short-chain alcohol dehydrogenases)	0.490053	1.00492
ATCC25795GL002082	7e-114	COG:Q	Secondary metabolites biosynthesis, transport and catabolism	COG1028	Dehydrogenases with different specificities (related to short-chain alcohol dehydrogenases)	0.457032	1.01209
ATCC25795GL002082	7e-114	COG:R	General function prediction only	COG1028	Dehydrogenases with different specificities (related to short-chain alcohol dehydrogenases)	0.435797	1.01183
ATCC25795GL000378	4e-26	COG:S	Function unknown	COG3918	Predicted membrane protein	0.865532	0.904244
ATCC25795GL004049	0	COG:E	Amino acid transport and metabolism	COG1505	Serine proteases of the peptidase family S9A	0.227967	1.06143
ATCC25795GL004560	7e-86	COG:C	Energy production and conversion	COG0778	Nitroreductase	0.515831	1.00021
ATCC25795GL003771	0	COG:I	Lipid transport and metabolism	COG1960	Acyl-CoA dehydrogenases	0.490053	1.00492
ATCC25795GL002807	8e-33	COG:S	Function unknown	COG3427	Uncharacterized conserved protein	0.865532	0.904244
ATCC25795GL002067	6e-110	COG:G	Carbohydrate transport and metabolism	COG1070	Sugar (pentulose and hexulose) kinases	0.22567	1.07611
ATCC25795GL002719	5e-113	COG:C	Energy production and conversion	COG0604	NADPH:quinone reductase and related Zn-dependent oxidoreductases	0.515831	1.00021
ATCC25795GL002719	5e-113	COG:R	General function prediction only	COG0604	NADPH:quinone reductase and related Zn-dependent oxidoreductases	0.435797	1.01183
ATCC25795GL000627	0	COG:L	Replication, recombination and repair	COG0272	NAD-dependent DNA ligase (contains BRCT domain type II)	0.297077	1.0727
ATCC25795GL003725	3e-155	COG:S	Function unknown	COG1376	Uncharacterized protein conserved in bacteria	0.865532	0.904244
ATCC25795GL002669	0	COG:F	Nucleotide transport and metabolism	COG0504	CTP synthase (UTP-ammonia lyase)	0.456904	1.03269
ATCC25795GL005175	4e-108	COG:G	Carbohydrate transport and metabolism	COG0036	Pentose-5-phosphate-3-epimerase	0.22567	1.07611
ATCC25795GL003488	3e-30	COG:J	Translation, ribosomal structure and biogenesis	COG0261	Ribosomal protein L21	0.950023	0.818756
ATCC25795GL004521	7e-27	COG:K	Transcription	COG1733	Predicted transcriptional regulators	0.835494	0.929193
ATCC25795GL001258	1e-70	COG:E	Amino acid transport and metabolism	COG0411	ABC-type branched-chain amino acid transport systems, ATPase component	0.227967	1.06143
ATCC25795GL003803	8e-59	COG:I	Lipid transport and metabolism	COG1028	Dehydrogenases with different specificities (related to short-chain alcohol dehydrogenases)	0.490053	1.00492
ATCC25795GL003803	8e-59	COG:Q	Secondary metabolites biosynthesis, transport and catabolism	COG1028	Dehydrogenases with different specificities (related to short-chain alcohol dehydrogenases)	0.457032	1.01209
ATCC25795GL003803	8e-59	COG:R	General function prediction only	COG1028	Dehydrogenases with different specificities (related to short-chain alcohol dehydrogenases)	0.435797	1.01183
ATCC25795GL003141	2e-70	COG:E	Amino acid transport and metabolism	COG0169	Shikimate 5-dehydrogenase	0.227967	1.06143
ATCC25795GL004037	2e-56	COG:P	Inorganic ion transport and metabolism	COG0715	ABC-type nitrate/sulfonate/bicarbonate transport systems, periplasmic components	0.282315	1.05727
ATCC25795GL004686	1e-51	COG:M	Cell wall/membrane/envelope biogenesis	COG0438	Glycosyltransferase	0.28156	1.07893
ATCC25795GL001266	2e-101	COG:T	Signal transduction mechanisms	COG2114	Adenylate cyclase, family 3 (some proteins contain HAMP domain)	0.442435	1.02312
ATCC25795GL001308	4e-75	COG:S	Function unknown	COG1496	Uncharacterized conserved protein	0.865532	0.904244
ATCC25795GL004570	2e-128	COG:H	Coenzyme transport and metabolism	COG0190	5,10-methylene-tetrahydrofolate dehydrogenase/Methenyl tetrahydrofolate cyclohydrolase	0.324319	1.06351
ATCC25795GL000016	8e-103	COG:L	Replication, recombination and repair	COG0353	Recombinational DNA repair protein (RecF pathway)	0.297077	1.0727
ATCC25795GL003189	4e-133	COG:C	Energy production and conversion	COG2609	Pyruvate dehydrogenase complex, dehydrogenase (E1) component	0.515831	1.00021
ATCC25795GL004885	7e-51	COG:G	Carbohydrate transport and metabolism	COG1082	Sugar phosphate isomerases/epimerases	0.22567	1.07611
ATCC25795GL002867	0	COG:F	Nucleotide transport and metabolism	COG0034	Glutamine phosphoribosylpyrophosphate amidotransferase	0.456904	1.03269
ATCC25795GL001859	4e-43	COG:C	Energy production and conversion	COG2141	Coenzyme F420-dependent N5,N10-methylene tetrahydromethanopterin reductase and related flavin-dependent oxidoreductases	0.515831	1.00021
ATCC25795GL001415	1e-29	COG:I	Lipid transport and metabolism	COG0236	Acyl carrier protein	0.490053	1.00492
ATCC25795GL001415	1e-29	COG:Q	Secondary metabolites biosynthesis, transport and catabolism	COG0236	Acyl carrier protein	0.457032	1.01209
ATCC25795GL003595	2e-09	COG:P	Inorganic ion transport and metabolism	COG0471	Di- and tricarboxylate transporters	0.282315	1.05727
ATCC25795GL004197	1e-144	COG:I	Lipid transport and metabolism	COG1835	Predicted acyltransferases	0.490053	1.00492
ATCC25795GL001371	2e-131	COG:C	Energy production and conversion	COG0508	Pyruvate/2-oxoglutarate dehydrogenase complex, dihydrolipoamide acyltransferase (E2) component, and related enzymes	0.515831	1.00021
ATCC25795GL002441	3e-115	COG:R	General function prediction only	COG2321	Predicted metalloprotease	0.435797	1.01183
ATCC25795GL001259	5e-50	COG:E	Amino acid transport and metabolism	COG4177	ABC-type branched-chain amino acid transport system, permease component	0.227967	1.06143
ATCC25795GL003082	6e-73	COG:I	Lipid transport and metabolism	COG1028	Dehydrogenases with different specificities (related to short-chain alcohol dehydrogenases)	0.490053	1.00492
ATCC25795GL003082	6e-73	COG:Q	Secondary metabolites biosynthesis, transport and catabolism	COG1028	Dehydrogenases with different specificities (related to short-chain alcohol dehydrogenases)	0.457032	1.01209
ATCC25795GL003082	6e-73	COG:R	General function prediction only	COG1028	Dehydrogenases with different specificities (related to short-chain alcohol dehydrogenases)	0.435797	1.01183
ATCC25795GL003552	4e-87	COG:V	Defense mechanisms	COG1403	Restriction endonuclease	0.43149	1.06814
ATCC25795GL001541	9e-10	COG:K	Transcription	COG1309	Transcriptional regulator	0.835494	0.929193
ATCC25795GL000141	1e-128	COG:M	Cell wall/membrane/envelope biogenesis	COG2027	D-alanyl-D-alanine carboxypeptidase (penicillin-binding protein 4)	0.28156	1.07893
ATCC25795GL004186	3e-27	COG:K	Transcription	COG1309	Transcriptional regulator	0.835494	0.929193
ATCC25795GL002326	3e-14	COG:S	Function unknown	COG2966	Uncharacterized conserved protein	0.865532	0.904244
ATCC25795GL003344	2e-123	COG:L	Replication, recombination and repair	COG3328	Transposase and inactivated derivatives	0.297077	1.0727
ATCC25795GL004791	0	COG:R	General function prediction only	COG0661	Predicted unusual protein kinase	0.435797	1.01183
ATCC25795GL004611	3e-90	COG:C	Energy production and conversion	COG1012	NAD-dependent aldehyde dehydrogenases	0.515831	1.00021
ATCC25795GL001834	4e-14	COG:M	Cell wall/membrane/envelope biogenesis	COG0451	Nucleoside-diphosphate-sugar epimerases	0.28156	1.07893
ATCC25795GL001834	4e-14	COG:G	Carbohydrate transport and metabolism	COG0451	Nucleoside-diphosphate-sugar epimerases	0.22567	1.07611
ATCC25795GL003015	0	COG:Q	Secondary metabolites biosynthesis, transport and catabolism	COG3670	Lignostilbene-alpha,beta-dioxygenase and related enzymes	0.457032	1.01209
ATCC25795GL004911	3e-69	COG:K	Transcription	COG1522	Transcriptional regulators	0.835494	0.929193
ATCC25795GL002806	4e-44	COG:C	Energy production and conversion	COG1319	Aerobic-type carbon monoxide dehydrogenase, middle subunit CoxM/CutM homologs	0.515831	1.00021
ATCC25795GL000392	6e-76	COG:G	Carbohydrate transport and metabolism	COG0406	Fructose-2,6-bisphosphatase	0.22567	1.07611
ATCC25795GL000096	2e-109	COG:E	Amino acid transport and metabolism	COG0560	Phosphoserine phosphatase	0.227967	1.06143
ATCC25795GL004148	1e-07	COG:K	Transcription	COG1309	Transcriptional regulator	0.835494	0.929193
ATCC25795GL001551	1e-129	COG:Q	Secondary metabolites biosynthesis, transport and catabolism	COG1463	ABC-type transport system involved in resistance to organic solvents, periplasmic component	0.457032	1.01209
ATCC25795GL000160	3e-79	COG:I	Lipid transport and metabolism	COG1028	Dehydrogenases with different specificities (related to short-chain alcohol dehydrogenases)	0.490053	1.00492
ATCC25795GL000160	3e-79	COG:Q	Secondary metabolites biosynthesis, transport and catabolism	COG1028	Dehydrogenases with different specificities (related to short-chain alcohol dehydrogenases)	0.457032	1.01209
ATCC25795GL000160	3e-79	COG:R	General function prediction only	COG1028	Dehydrogenases with different specificities (related to short-chain alcohol dehydrogenases)	0.435797	1.01183
ATCC25795GL002791	5e-106	COG:Q	Secondary metabolites biosynthesis, transport and catabolism	COG0767	ABC-type transport system involved in resistance to organic solvents, permease component	0.457032	1.01209
ATCC25795GL003626	1e-63	COG:Q	Secondary metabolites biosynthesis, transport and catabolism	COG1463	ABC-type transport system involved in resistance to organic solvents, periplasmic component	0.457032	1.01209
ATCC25795GL003182	3e-67	COG:I	Lipid transport and metabolism	COG1022	Long-chain acyl-CoA synthetases (AMP-forming)	0.490053	1.00492
ATCC25795GL000836	4e-172	COG:C	Energy production and conversion	COG1008	NADH:ubiquinone oxidoreductase subunit 4 (chain M)	0.515831	1.00021
ATCC25795GL005047	8e-75	COG:R	General function prediction only	COG0596	Predicted hydrolases or acyltransferases (alpha/beta hydrolase superfamily)	0.435797	1.01183
ATCC25795GL004555	1e-38	COG:E	Amino acid transport and metabolism	COG0531	Amino acid transporters	0.227967	1.06143
ATCC25795GL001992	0	COG:O	Posttranslational modification, protein turnover, chaperones	COG0465	ATP-dependent Zn proteases	0.538519	0.996081
ATCC25795GL000560	8e-90	COG:I	Lipid transport and metabolism	COG0657	Esterase/lipase	0.490053	1.00492
ATCC25795GL004001	3e-36	COG:I	Lipid transport and metabolism	COG1028	Dehydrogenases with different specificities (related to short-chain alcohol dehydrogenases)	0.490053	1.00492
ATCC25795GL004001	3e-36	COG:Q	Secondary metabolites biosynthesis, transport and catabolism	COG1028	Dehydrogenases with different specificities (related to short-chain alcohol dehydrogenases)	0.457032	1.01209
ATCC25795GL004001	3e-36	COG:R	General function prediction only	COG1028	Dehydrogenases with different specificities (related to short-chain alcohol dehydrogenases)	0.435797	1.01183
ATCC25795GL004121	7e-51	COG:H	Coenzyme transport and metabolism	COG1575	1,4-dihydroxy-2-naphthoate octaprenyltransferase	0.324319	1.06351
ATCC25795GL000995	9e-114	COG:I	Lipid transport and metabolism	COG1835	Predicted acyltransferases	0.490053	1.00492
ATCC25795GL002520	8e-12	COG:I	Lipid transport and metabolism	COG1960	Acyl-CoA dehydrogenases	0.490053	1.00492
ATCC25795GL004701	2e-45	COG:H	Coenzyme transport and metabolism	COG0340	Biotin-(acetyl-CoA carboxylase) ligase	0.324319	1.06351
ATCC25795GL002723	2e-112	COG:R	General function prediction only	COG1216	Predicted glycosyltransferases	0.435797	1.01183
ATCC25795GL003522	8e-180	COG:E	Amino acid transport and metabolism	COG3962	Acetolactate synthase	0.227967	1.06143
ATCC25795GL002443	1e-153	COG:H	Coenzyme transport and metabolism	COG1488	Nicotinic acid phosphoribosyltransferase	0.324319	1.06351
ATCC25795GL001972	5e-23	COG:M	Cell wall/membrane/envelope biogenesis	COG0438	Glycosyltransferase	0.28156	1.07893
ATCC25795GL001144	2e-75	COG:Q	Secondary metabolites biosynthesis, transport and catabolism	COG0767	ABC-type transport system involved in resistance to organic solvents, permease component	0.457032	1.01209
ATCC25795GL003399	5e-114	COG:L	Replication, recombination and repair	COG1381	Recombinational DNA repair protein (RecF pathway)	0.297077	1.0727
ATCC25795GL000850	1e-134	COG:R	General function prediction only	COG2936	Predicted acyl esterases	0.435797	1.01183
ATCC25795GL001261	1e-38	COG:E	Amino acid transport and metabolism	COG0683	ABC-type branched-chain amino acid transport systems, periplasmic component	0.227967	1.06143
ATCC25795GL001846	6e-07	COG:K	Transcription	COG1846	Transcriptional regulators	0.835494	0.929193
ATCC25795GL002033	2e-10	COG:G	Carbohydrate transport and metabolism	COG0477	Permeases of the major facilitator superfamily	0.22567	1.07611
ATCC25795GL002033	2e-10	COG:E	Amino acid transport and metabolism	COG0477	Permeases of the major facilitator superfamily	0.227967	1.06143
ATCC25795GL002033	2e-10	COG:P	Inorganic ion transport and metabolism	COG0477	Permeases of the major facilitator superfamily	0.282315	1.05727
ATCC25795GL002033	2e-10	COG:R	General function prediction only	COG0477	Permeases of the major facilitator superfamily	0.435797	1.01183
ATCC25795GL003508	2e-179	COG:C	Energy production and conversion	COG0674	Pyruvate:ferredoxin oxidoreductase and related 2-oxoacid:ferredoxin oxidoreductases, alpha subunit	0.515831	1.00021
ATCC25795GL003105	1e-78	COG:I	Lipid transport and metabolism	COG1024	Enoyl-CoA hydratase/carnithine racemase	0.490053	1.00492
ATCC25795GL001162	4e-44	COG:L	Replication, recombination and repair	COG1961	Site-specific recombinases, DNA invertase Pin homologs	0.297077	1.0727
ATCC25795GL000920	1e-97	COG:C	Energy production and conversion	COG0356	F0F1-type ATP synthase, subunit a	0.515831	1.00021
ATCC25795GL002930	0	COG:I	Lipid transport and metabolism	COG0183	Acetyl-CoA acetyltransferase	0.490053	1.00492
ATCC25795GL003731	2e-24	COG:G	Carbohydrate transport and metabolism	COG0477	Permeases of the major facilitator superfamily	0.22567	1.07611
ATCC25795GL003731	2e-24	COG:E	Amino acid transport and metabolism	COG0477	Permeases of the major facilitator superfamily	0.227967	1.06143
ATCC25795GL003731	2e-24	COG:P	Inorganic ion transport and metabolism	COG0477	Permeases of the major facilitator superfamily	0.282315	1.05727
ATCC25795GL003731	2e-24	COG:R	General function prediction only	COG0477	Permeases of the major facilitator superfamily	0.435797	1.01183
ATCC25795GL000185	1e-20	COG:M	Cell wall/membrane/envelope biogenesis	COG4948	L-alanine-DL-glutamate epimerase and related enzymes of enolase superfamily	0.28156	1.07893
ATCC25795GL000185	1e-20	COG:R	General function prediction only	COG4948	L-alanine-DL-glutamate epimerase and related enzymes of enolase superfamily	0.435797	1.01183
ATCC25795GL004981	1e-154	COG:K	Transcription	COG0568	DNA-directed RNA polymerase, sigma subunit (sigma70/sigma32)	0.835494	0.929193
ATCC25795GL003171	3e-156	COG:M	Cell wall/membrane/envelope biogenesis	COG1207	N-acetylglucosamine-1-phosphate uridyltransferase (contains nucleotidyltransferase and I-patch acetyltransferase domains)	0.28156	1.07893
ATCC25795GL003693	4e-34	COG:R	General function prediction only	COG3687	Predicted metal-dependent hydrolase	0.435797	1.01183
ATCC25795GL003003	5e-88	COG:I	Lipid transport and metabolism	COG1024	Enoyl-CoA hydratase/carnithine racemase	0.490053	1.00492
ATCC25795GL001194	7e-86	COG:R	General function prediction only	COG1272	Predicted membrane protein, hemolysin III homolog	0.435797	1.01183
ATCC25795GL004021	3e-13	COG:P	Inorganic ion transport and metabolism	COG1006	Multisubunit Na+/H+ antiporter, MnhC subunit	0.282315	1.05727
ATCC25795GL001518	4e-73	COG:I	Lipid transport and metabolism	COG1028	Dehydrogenases with different specificities (related to short-chain alcohol dehydrogenases)	0.490053	1.00492
ATCC25795GL001518	4e-73	COG:Q	Secondary metabolites biosynthesis, transport and catabolism	COG1028	Dehydrogenases with different specificities (related to short-chain alcohol dehydrogenases)	0.457032	1.01209
ATCC25795GL001518	4e-73	COG:R	General function prediction only	COG1028	Dehydrogenases with different specificities (related to short-chain alcohol dehydrogenases)	0.435797	1.01183
ATCC25795GL005192	4e-77	COG:H	Coenzyme transport and metabolism	COG0307	Riboflavin synthase alpha chain	0.324319	1.06351
ATCC25795GL001061	2e-36	COG:S	Function unknown	COG2353	Uncharacterized conserved protein	0.865532	0.904244
ATCC25795GL001647	0	COG:K	Transcription	COG2183	Transcriptional accessory protein	0.835494	0.929193
ATCC25795GL003474	0	COG:R	General function prediction only	COG3552	Protein containing von Willebrand factor type A (vWA) domain	0.435797	1.01183
ATCC25795GL005074	1e-59	COG:I	Lipid transport and metabolism	COG1960	Acyl-CoA dehydrogenases	0.490053	1.00492
ATCC25795GL003984	2e-167	COG:R	General function prediction only	COG2234	Predicted aminopeptidases	0.435797	1.01183
ATCC25795GL002430	5e-108	COG:L	Replication, recombination and repair	COG1637	Predicted nuclease of the RecB family	0.297077	1.0727
ATCC25795GL004587	4e-11	COG:Q	Secondary metabolites biosynthesis, transport and catabolism	COG2931	RTX toxins and related Ca2+-binding proteins	0.457032	1.01209
ATCC25795GL002838	1e-54	COG:S	Function unknown	COG3226	Uncharacterized protein conserved in bacteria	0.865532	0.904244
ATCC25795GL004463	6e-67	COG:K	Transcription	COG1595	DNA-directed RNA polymerase specialized sigma subunit, sigma24 homolog	0.835494	0.929193
ATCC25795GL001643	2e-16	COG:K	Transcription	COG0640	Predicted transcriptional regulators	0.835494	0.929193
ATCC25795GL004321	0	COG:P	Inorganic ion transport and metabolism	COG3119	Arylsulfatase A and related enzymes	0.282315	1.05727
ATCC25795GL001383	0	COG:O	Posttranslational modification, protein turnover, chaperones	COG1391	Glutamine synthetase adenylyltransferase	0.538519	0.996081
ATCC25795GL001383	0	COG:T	Signal transduction mechanisms	COG1391	Glutamine synthetase adenylyltransferase	0.442435	1.02312
ATCC25795GL002550	3e-33	COG:R	General function prediction only	COG2144	Selenophosphate synthetase-related proteins	0.435797	1.01183
ATCC25795GL003546	9e-119	COG:P	Inorganic ion transport and metabolism	COG2239	Mg/Co/Ni transporter MgtE (contains CBS domain)	0.282315	1.05727
ATCC25795GL000400	3e-38	COG:K	Transcription	COG1396	Predicted transcriptional regulators	0.835494	0.929193
ATCC25795GL002932	9e-69	COG:K	Transcription	COG4977	Transcriptional regulator containing an amidase domain and an AraC-type DNA-binding HTH domain	0.835494	0.929193
ATCC25795GL002179	2e-13	COG:K	Transcription	COG1309	Transcriptional regulator	0.835494	0.929193
ATCC25795GL005076	3e-46	COG:L	Replication, recombination and repair	COG0817	Holliday junction resolvasome, endonuclease subunit	0.297077	1.0727
ATCC25795GL000259	4e-18	COG:C	Energy production and conversion	COG1009	NADH:ubiquinone oxidoreductase subunit 5 (chain L)/Multisubunit Na+/H+ antiporter, MnhA subunit	0.515831	1.00021
ATCC25795GL000259	4e-18	COG:P	Inorganic ion transport and metabolism	COG1009	NADH:ubiquinone oxidoreductase subunit 5 (chain L)/Multisubunit Na+/H+ antiporter, MnhA subunit	0.282315	1.05727
ATCC25795GL001770	0	COG:I	Lipid transport and metabolism	COG0183	Acetyl-CoA acetyltransferase	0.490053	1.00492
ATCC25795GL002407	2e-105	COG:I	Lipid transport and metabolism	COG0318	Acyl-CoA synthetases (AMP-forming)/AMP-acid ligases II	0.490053	1.00492
ATCC25795GL002407	2e-105	COG:Q	Secondary metabolites biosynthesis, transport and catabolism	COG0318	Acyl-CoA synthetases (AMP-forming)/AMP-acid ligases II	0.457032	1.01209
ATCC25795GL004844	2e-113	COG:R	General function prediction only	COG3393	Predicted acetyltransferase	0.435797	1.01183
ATCC25795GL001435	4e-55	COG:S	Function unknown	COG3804	Uncharacterized conserved protein related to dihydrodipicolinate reductase	0.865532	0.904244
ATCC25795GL002163	8e-06	COG:K	Transcription	COG0454	Histone acetyltransferase HPA2 and related acetyltransferases	0.835494	0.929193
ATCC25795GL002163	8e-06	COG:R	General function prediction only	COG0454	Histone acetyltransferase HPA2 and related acetyltransferases	0.435797	1.01183
ATCC25795GL002310	2e-52	COG:R	General function prediction only	COG1741	Pirin-related protein	0.435797	1.01183
ATCC25795GL004247	2e-115	COG:M	Cell wall/membrane/envelope biogenesis	COG2230	Cyclopropane fatty acid synthase and related methyltransferases	0.28156	1.07893
ATCC25795GL003897	4e-71	COG:S	Function unknown	COG3384	Uncharacterized conserved protein	0.865532	0.904244
ATCC25795GL005060	8e-48	COG:I	Lipid transport and metabolism	COG1960	Acyl-CoA dehydrogenases	0.490053	1.00492
ATCC25795GL000614	1e-158	COG:G	Carbohydrate transport and metabolism	COG2133	Glucose/sorbosone dehydrogenases	0.22567	1.07611
ATCC25795GL004768	3e-124	COG:D	Cell cycle control, cell division, chromosome partitioning	COG1192	ATPases involved in chromosome partitioning	0.539787	1.011
ATCC25795GL003764	8e-40	COG:P	Inorganic ion transport and metabolism	COG4521	ABC-type taurine transport system, periplasmic component	0.282315	1.05727
ATCC25795GL004493	1e-127	COG:Q	Secondary metabolites biosynthesis, transport and catabolism	COG3320	Putative dehydrogenase domain of multifunctional non-ribosomal peptide synthetases and related enzymes	0.457032	1.01209
ATCC25795GL001059	6e-70	COG:K	Transcription	COG1695	Predicted transcriptional regulators	0.835494	0.929193
ATCC25795GL002965	7e-98	COG:R	General function prediction only	COG3973	Superfamily I DNA and RNA helicases	0.435797	1.01183
ATCC25795GL001848	3e-87	COG:Q	Secondary metabolites biosynthesis, transport and catabolism	COG2124	Cytochrome P450	0.457032	1.01209
ATCC25795GL002327	1e-11	COG:S	Function unknown	COG2339	Predicted membrane protein	0.865532	0.904244
ATCC25795GL001401	4e-24	COG:H	Coenzyme transport and metabolism	COG1270	Cobalamin biosynthesis protein CobD/CbiB	0.324319	1.06351
ATCC25795GL000216	1e-90	COG:H	Coenzyme transport and metabolism	COG0351	Hydroxymethylpyrimidine/phosphomethylpyrimidine kinase	0.324319	1.06351
ATCC25795GL003075	1e-15	COG:P	Inorganic ion transport and metabolism	COG2072	Predicted flavoprotein involved in K+ transport	0.282315	1.05727
ATCC25795GL003657	1e-100	COG:C	Energy production and conversion	COG1012	NAD-dependent aldehyde dehydrogenases	0.515831	1.00021
ATCC25795GL004457	0	COG:O	Posttranslational modification, protein turnover, chaperones	COG0459	Chaperonin GroEL (HSP60 family)	0.538519	0.996081
ATCC25795GL002753	1e-112	COG:C	Energy production and conversion	COG2421	Predicted acetamidase/formamidase	0.515831	1.00021
ATCC25795GL002078	5e-105	COG:I	Lipid transport and metabolism	COG1960	Acyl-CoA dehydrogenases	0.490053	1.00492
ATCC25795GL001662	6e-10	COG:K	Transcription	COG1309	Transcriptional regulator	0.835494	0.929193
ATCC25795GL001172	2e-148	COG:I	Lipid transport and metabolism	COG0761	Penicillin tolerance protein	0.490053	1.00492
ATCC25795GL001172	2e-148	COG:M	Cell wall/membrane/envelope biogenesis	COG0761	Penicillin tolerance protein	0.28156	1.07893
ATCC25795GL003225	2e-38	COG:I	Lipid transport and metabolism	COG1024	Enoyl-CoA hydratase/carnithine racemase	0.490053	1.00492
ATCC25795GL004830	3e-70	COG:I	Lipid transport and metabolism	COG0575	CDP-diglyceride synthetase	0.490053	1.00492
ATCC25795GL003837	4e-124	COG:R	General function prediction only	COG2409	Predicted drug exporters of the RND superfamily	0.435797	1.01183
ATCC25795GL004800	2e-12	COG:K	Transcription	COG1309	Transcriptional regulator	0.835494	0.929193
ATCC25795GL004233	3e-116	COG:J	Translation, ribosomal structure and biogenesis	COG0081	Ribosomal protein L1	0.950023	0.818756
ATCC25795GL004232	2e-51	COG:J	Translation, ribosomal structure and biogenesis	COG0080	Ribosomal protein L11	0.950023	0.818756
ATCC25795GL002099	2e-89	COG:I	Lipid transport and metabolism	COG1028	Dehydrogenases with different specificities (related to short-chain alcohol dehydrogenases)	0.490053	1.00492
ATCC25795GL002099	2e-89	COG:Q	Secondary metabolites biosynthesis, transport and catabolism	COG1028	Dehydrogenases with different specificities (related to short-chain alcohol dehydrogenases)	0.457032	1.01209
ATCC25795GL002099	2e-89	COG:R	General function prediction only	COG1028	Dehydrogenases with different specificities (related to short-chain alcohol dehydrogenases)	0.435797	1.01183
ATCC25795GL004959	3e-90	COG:E	Amino acid transport and metabolism	COG0253	Diaminopimelate epimerase	0.227967	1.06143
ATCC25795GL000933	1e-178	COG:E	Amino acid transport and metabolism	COG0460	Homoserine dehydrogenase	0.227967	1.06143
ATCC25795GL005140	3e-78	COG:J	Translation, ribosomal structure and biogenesis	COG0231	Translation elongation factor P (EF-P)/translation initiation factor 5A (eIF-5A)	0.950023	0.818756
ATCC25795GL003663	2e-47	COG:C	Energy production and conversion	COG1018	Flavodoxin reductases (ferredoxin-NADPH reductases) family 1	0.515831	1.00021
ATCC25795GL001739	8e-84	COG:E	Amino acid transport and metabolism	COG1982	Arginine/lysine/ornithine decarboxylases	0.227967	1.06143
ATCC25795GL002663	6e-99	COG:J	Translation, ribosomal structure and biogenesis	COG1187	16S rRNA uridine-516 pseudouridylate synthase and related pseudouridylate synthases	0.950023	0.818756
ATCC25795GL004018	1e-22	COG:P	Inorganic ion transport and metabolism	COG1863	Multisubunit Na+/H+ antiporter, MnhE subunit	0.282315	1.05727
ATCC25795GL001338	6e-126	COG:M	Cell wall/membrane/envelope biogenesis	COG0438	Glycosyltransferase	0.28156	1.07893
ATCC25795GL004279	0	COG:J	Translation, ribosomal structure and biogenesis	COG0480	Translation elongation factors (GTPases)	0.950023	0.818756
ATCC25795GL002507	1e-51	COG:Q	Secondary metabolites biosynthesis, transport and catabolism	COG2124	Cytochrome P450	0.457032	1.01209
ATCC25795GL001622	5e-71	COG:C	Energy production and conversion	COG0667	Predicted oxidoreductases (related to aryl-alcohol dehydrogenases)	0.515831	1.00021
ATCC25795GL003782	1e-117	COG:Q	Secondary metabolites biosynthesis, transport and catabolism	COG0767	ABC-type transport system involved in resistance to organic solvents, permease component	0.457032	1.01209
ATCC25795GL000267	2e-93	COG:R	General function prediction only	COG3257	Uncharacterized protein, possibly involved in glyoxylate utilization	0.435797	1.01183
ATCC25795GL002077	2e-95	COG:I	Lipid transport and metabolism	COG1960	Acyl-CoA dehydrogenases	0.490053	1.00492
ATCC25795GL000799	4e-161	COG:J	Translation, ribosomal structure and biogenesis	COG1186	Protein chain release factor B	0.950023	0.818756
ATCC25795GL004725	3e-27	COG:C	Energy production and conversion	COG1773	Rubredoxin	0.515831	1.00021
ATCC25795GL001006	2e-115	COG:C	Energy production and conversion	COG0281	Malic enzyme	0.515831	1.00021
ATCC25795GL003119	6e-37	COG:M	Cell wall/membrane/envelope biogenesis	COG1970	Large-conductance mechanosensitive channel	0.28156	1.07893
ATCC25795GL003832	4e-23	COG:C	Energy production and conversion	COG1252	NADH dehydrogenase, FAD-containing subunit	0.515831	1.00021
ATCC25795GL001368	6e-165	COG:E	Amino acid transport and metabolism	COG0260	Leucyl aminopeptidase	0.227967	1.06143
ATCC25795GL002919	5e-49	COG:M	Cell wall/membrane/envelope biogenesis	COG0702	Predicted nucleoside-diphosphate-sugar epimerases	0.28156	1.07893
ATCC25795GL002919	5e-49	COG:G	Carbohydrate transport and metabolism	COG0702	Predicted nucleoside-diphosphate-sugar epimerases	0.22567	1.07611
ATCC25795GL001104	1e-33	COG:K	Transcription	COG1725	Predicted transcriptional regulators	0.835494	0.929193
ATCC25795GL001536	2e-56	COG:I	Lipid transport and metabolism	COG1028	Dehydrogenases with different specificities (related to short-chain alcohol dehydrogenases)	0.490053	1.00492
ATCC25795GL001536	2e-56	COG:Q	Secondary metabolites biosynthesis, transport and catabolism	COG1028	Dehydrogenases with different specificities (related to short-chain alcohol dehydrogenases)	0.457032	1.01209
ATCC25795GL001536	2e-56	COG:R	General function prediction only	COG1028	Dehydrogenases with different specificities (related to short-chain alcohol dehydrogenases)	0.435797	1.01183
ATCC25795GL002731	2e-176	COG:P	Inorganic ion transport and metabolism	COG2217	Cation transport ATPase	0.282315	1.05727
ATCC25795GL004290	7e-151	COG:R	General function prediction only	COG0446	Uncharacterized NAD(FAD)-dependent dehydrogenases	0.435797	1.01183
ATCC25795GL002561	2e-149	COG:L	Replication, recombination and repair	COG3285	Predicted eukaryotic-type DNA primase	0.297077	1.0727
ATCC25795GL002447	1e-64	COG:R	General function prediction only	COG1310	Predicted metal-dependent protease of the PAD1/JAB1 superfamily	0.435797	1.01183
ATCC25795GL000451	9e-16	COG:K	Transcription	COG0789	Predicted transcriptional regulators	0.835494	0.929193
ATCC25795GL004130	4e-91	COG:R	General function prediction only	COG2070	Dioxygenases related to 2-nitropropane dioxygenase	0.435797	1.01183
ATCC25795GL004399	1e-26	COG:S	Function unknown	COG4842	Uncharacterized protein conserved in bacteria	0.865532	0.904244
ATCC25795GL004720	0	COG:G	Carbohydrate transport and metabolism	COG1109	Phosphomannomutase	0.22567	1.07611
ATCC25795GL001222	3e-142	COG:S	Function unknown	COG3804	Uncharacterized conserved protein related to dihydrodipicolinate reductase	0.865532	0.904244
ATCC25795GL000446	0	COG:G	Carbohydrate transport and metabolism	COG1523	Type II secretory pathway, pullulanase PulA and related glycosidases	0.22567	1.07611
ATCC25795GL002835	1e-124	COG:Q	Secondary metabolites biosynthesis, transport and catabolism	COG2124	Cytochrome P450	0.457032	1.01209
ATCC25795GL001360	2e-36	COG:H	Coenzyme transport and metabolism	COG2087	Adenosyl cobinamide kinase/adenosyl cobinamide phosphate guanylyltransferase	0.324319	1.06351
ATCC25795GL000952	2e-73	COG:G	Carbohydrate transport and metabolism	COG0477	Permeases of the major facilitator superfamily	0.22567	1.07611
ATCC25795GL000952	2e-73	COG:E	Amino acid transport and metabolism	COG0477	Permeases of the major facilitator superfamily	0.227967	1.06143
ATCC25795GL000952	2e-73	COG:P	Inorganic ion transport and metabolism	COG0477	Permeases of the major facilitator superfamily	0.282315	1.05727
ATCC25795GL000952	2e-73	COG:R	General function prediction only	COG0477	Permeases of the major facilitator superfamily	0.435797	1.01183
ATCC25795GL003009	2e-87	COG:R	General function prediction only	COG3324	Predicted enzyme related to lactoylglutathione lyase	0.435797	1.01183
ATCC25795GL000859	4e-59	COG:R	General function prediction only	COG3491	Isopenicillin N synthase and related dioxygenases	0.435797	1.01183
ATCC25795GL002303	8e-168	COG:O	Posttranslational modification, protein turnover, chaperones	COG1404	Subtilisin-like serine proteases	0.538519	0.996081
ATCC25795GL001274	7e-57	COG:S	Function unknown	COG3247	Uncharacterized conserved protein	0.865532	0.904244
ATCC25795GL003049	4e-57	COG:R	General function prediction only	COG1574	Predicted metal-dependent hydrolase with the TIM-barrel fold	0.435797	1.01183
ATCC25795GL004482	8e-66	COG:F	Nucleotide transport and metabolism	COG0035	Uracil phosphoribosyltransferase	0.456904	1.03269
ATCC25795GL003873	4e-16	COG:I	Lipid transport and metabolism	COG1028	Dehydrogenases with different specificities (related to short-chain alcohol dehydrogenases)	0.490053	1.00492
ATCC25795GL003873	4e-16	COG:Q	Secondary metabolites biosynthesis, transport and catabolism	COG1028	Dehydrogenases with different specificities (related to short-chain alcohol dehydrogenases)	0.457032	1.01209
ATCC25795GL003873	4e-16	COG:R	General function prediction only	COG1028	Dehydrogenases with different specificities (related to short-chain alcohol dehydrogenases)	0.435797	1.01183
ATCC25795GL002080	0	COG:I	Lipid transport and metabolism	COG0318	Acyl-CoA synthetases (AMP-forming)/AMP-acid ligases II	0.490053	1.00492
ATCC25795GL002080	0	COG:Q	Secondary metabolites biosynthesis, transport and catabolism	COG0318	Acyl-CoA synthetases (AMP-forming)/AMP-acid ligases II	0.457032	1.01209
ATCC25795GL001746	4e-118	COG:I	Lipid transport and metabolism	COG0657	Esterase/lipase	0.490053	1.00492
ATCC25795GL000701	7e-27	COG:R	General function prediction only	COG2041	Sulfite oxidase and related enzymes	0.435797	1.01183
ATCC25795GL001112	3e-41	COG:I	Lipid transport and metabolism	COG1024	Enoyl-CoA hydratase/carnithine racemase	0.490053	1.00492
ATCC25795GL002718	8e-07	COG:K	Transcription	COG1846	Transcriptional regulators	0.835494	0.929193
ATCC25795GL001509	5e-97	COG:C	Energy production and conversion	COG0039	Malate/lactate dehydrogenases	0.515831	1.00021
ATCC25795GL004881	1e-48	COG:P	Inorganic ion transport and metabolism	COG0600	ABC-type nitrate/sulfonate/bicarbonate transport system, permease component	0.282315	1.05727
ATCC25795GL004913	1e-06	COG:M	Cell wall/membrane/envelope biogenesis	COG0451	Nucleoside-diphosphate-sugar epimerases	0.28156	1.07893
ATCC25795GL004913	1e-06	COG:G	Carbohydrate transport and metabolism	COG0451	Nucleoside-diphosphate-sugar epimerases	0.22567	1.07611
ATCC25795GL003854	2e-45	COG:M	Cell wall/membrane/envelope biogenesis	COG0702	Predicted nucleoside-diphosphate-sugar epimerases	0.28156	1.07893
ATCC25795GL003854	2e-45	COG:G	Carbohydrate transport and metabolism	COG0702	Predicted nucleoside-diphosphate-sugar epimerases	0.22567	1.07611
ATCC25795GL001342	9e-112	COG:L	Replication, recombination and repair	COG0322	Nuclease subunit of the excinuclease complex	0.297077	1.0727
ATCC25795GL002206	4e-101	COG:C	Energy production and conversion	COG2141	Coenzyme F420-dependent N5,N10-methylene tetrahydromethanopterin reductase and related flavin-dependent oxidoreductases	0.515831	1.00021
ATCC25795GL003967	8e-24	COG:K	Transcription	COG2188	Transcriptional regulators	0.835494	0.929193
ATCC25795GL001147	1e-146	COG:E	Amino acid transport and metabolism	COG0160	4-aminobutyrate aminotransferase and related aminotransferases	0.227967	1.06143
ATCC25795GL004329	2e-66	COG:J	Translation, ribosomal structure and biogenesis	COG0096	Ribosomal protein S8	0.950023	0.818756
ATCC25795GL002910	8e-118	COG:Q	Secondary metabolites biosynthesis, transport and catabolism	COG1463	ABC-type transport system involved in resistance to organic solvents, periplasmic component	0.457032	1.01209
ATCC25795GL002573	0	COG:D	Cell cycle control, cell division, chromosome partitioning	COG1674	DNA segregation ATPase FtsK/SpoIIIE and related proteins	0.539787	1.011
ATCC25795GL003051	2e-61	COG:R	General function prediction only	COG4195	Phage-related replication protein	0.435797	1.01183
ATCC25795GL004304	1e-81	COG:I	Lipid transport and metabolism	COG2272	Carboxylesterase type B	0.490053	1.00492
ATCC25795GL002225	9e-55	COG:K	Transcription	COG1595	DNA-directed RNA polymerase specialized sigma subunit, sigma24 homolog	0.835494	0.929193
ATCC25795GL000417	3e-17	COG:K	Transcription	COG2186	Transcriptional regulators	0.835494	0.929193
ATCC25795GL001295	3e-11	COG:T	Signal transduction mechanisms	COG0589	Universal stress protein UspA and related nucleotide-binding proteins	0.442435	1.02312
ATCC25795GL000147	2e-92	COG:G	Carbohydrate transport and metabolism	COG0477	Permeases of the major facilitator superfamily	0.22567	1.07611
ATCC25795GL000147	2e-92	COG:E	Amino acid transport and metabolism	COG0477	Permeases of the major facilitator superfamily	0.227967	1.06143
ATCC25795GL000147	2e-92	COG:P	Inorganic ion transport and metabolism	COG0477	Permeases of the major facilitator superfamily	0.282315	1.05727
ATCC25795GL000147	2e-92	COG:R	General function prediction only	COG0477	Permeases of the major facilitator superfamily	0.435797	1.01183
ATCC25795GL002898	3e-47	COG:K	Transcription	COG1309	Transcriptional regulator	0.835494	0.929193
ATCC25795GL003326	2e-91	COG:P	Inorganic ion transport and metabolism	COG1178	ABC-type Fe3+ transport system, permease component	0.282315	1.05727
ATCC25795GL003947	9e-21	COG:R	General function prediction only	COG0596	Predicted hydrolases or acyltransferases (alpha/beta hydrolase superfamily)	0.435797	1.01183
ATCC25795GL000616	4e-179	COG:G	Carbohydrate transport and metabolism	COG0205	6-phosphofructokinase	0.22567	1.07611
ATCC25795GL002982	4e-06	COG:K	Transcription	COG1846	Transcriptional regulators	0.835494	0.929193
ATCC25795GL004892	1e-96	COG:E	Amino acid transport and metabolism	COG1063	Threonine dehydrogenase and related Zn-dependent dehydrogenases	0.227967	1.06143
ATCC25795GL004892	1e-96	COG:R	General function prediction only	COG1063	Threonine dehydrogenase and related Zn-dependent dehydrogenases	0.435797	1.01183
ATCC25795GL001815	9e-99	COG:E	Amino acid transport and metabolism	COG0493	NADPH-dependent glutamate synthase beta chain and related oxidoreductases	0.227967	1.06143
ATCC25795GL001815	9e-99	COG:R	General function prediction only	COG0493	NADPH-dependent glutamate synthase beta chain and related oxidoreductases	0.435797	1.01183
ATCC25795GL002213	0	COG:J	Translation, ribosomal structure and biogenesis	COG0495	Leucyl-tRNA synthetase	0.950023	0.818756
ATCC25795GL002258	0	COG:M	Cell wall/membrane/envelope biogenesis	COG0768	Cell division protein FtsI/penicillin-binding protein 2	0.28156	1.07893
ATCC25795GL005031	2e-13	COG:S	Function unknown	COG3797	Uncharacterized protein conserved in bacteria	0.865532	0.904244
ATCC25795GL001593	9e-157	COG:I	Lipid transport and metabolism	COG1960	Acyl-CoA dehydrogenases	0.490053	1.00492
ATCC25795GL003644	5e-32	COG:R	General function prediction only	COG2159	Predicted metal-dependent hydrolase of the TIM-barrel fold	0.435797	1.01183
ATCC25795GL003040	1e-73	COG:Q	Secondary metabolites biosynthesis, transport and catabolism	COG1020	Non-ribosomal peptide synthetase modules and related proteins	0.457032	1.01209
ATCC25795GL000119	2e-155	COG:Q	Secondary metabolites biosynthesis, transport and catabolism	COG1020	Non-ribosomal peptide synthetase modules and related proteins	0.457032	1.01209
ATCC25795GL004154	9e-59	COG:E	Amino acid transport and metabolism	COG0010	Arginase/agmatinase/formimionoglutamate hydrolase, arginase family	0.227967	1.06143
ATCC25795GL001781	0	COG:R	General function prediction only	COG2409	Predicted drug exporters of the RND superfamily	0.435797	1.01183
ATCC25795GL000533	2e-161	COG:G	Carbohydrate transport and metabolism	COG0176	Transaldolase	0.22567	1.07611
ATCC25795GL001911	8e-161	COG:O	Posttranslational modification, protein turnover, chaperones	COG0484	DnaJ-class molecular chaperone with C-terminal Zn finger domain	0.538519	0.996081
ATCC25795GL003531	2e-79	COG:O	Posttranslational modification, protein turnover, chaperones	COG0740	Protease subunit of ATP-dependent Clp proteases	0.538519	0.996081
ATCC25795GL003531	2e-79	COG:U	Intracellular trafficking, secretion, and vesicular transport	COG0740	Protease subunit of ATP-dependent Clp proteases	0.601005	0.967039
ATCC25795GL004286	3e-105	COG:I	Lipid transport and metabolism	COG1028	Dehydrogenases with different specificities (related to short-chain alcohol dehydrogenases)	0.490053	1.00492
ATCC25795GL004286	3e-105	COG:Q	Secondary metabolites biosynthesis, transport and catabolism	COG1028	Dehydrogenases with different specificities (related to short-chain alcohol dehydrogenases)	0.457032	1.01209
ATCC25795GL004286	3e-105	COG:R	General function prediction only	COG1028	Dehydrogenases with different specificities (related to short-chain alcohol dehydrogenases)	0.435797	1.01183
ATCC25795GL003445	5e-98	COG:C	Energy production and conversion	COG2141	Coenzyme F420-dependent N5,N10-methylene tetrahydromethanopterin reductase and related flavin-dependent oxidoreductases	0.515831	1.00021
ATCC25795GL000009	3e-170	COG:K	Transcription	COG1167	Transcriptional regulators containing a DNA-binding HTH domain and an aminotransferase domain (MocR family) and their eukaryotic orthologs	0.835494	0.929193
ATCC25795GL000009	3e-170	COG:E	Amino acid transport and metabolism	COG1167	Transcriptional regulators containing a DNA-binding HTH domain and an aminotransferase domain (MocR family) and their eukaryotic orthologs	0.227967	1.06143
ATCC25795GL001169	6e-141	COG:J	Translation, ribosomal structure and biogenesis	COG0012	Predicted GTPase, probable translation factor	0.950023	0.818756
ATCC25795GL000892	4e-07	COG:T	Signal transduction mechanisms	COG1366	Anti-anti-sigma regulatory factor (antagonist of anti-sigma factor)	0.442435	1.02312
ATCC25795GL001628	3e-61	COG:P	Inorganic ion transport and metabolism	COG1122	ABC-type cobalt transport system, ATPase component	0.282315	1.05727
ATCC25795GL003632	5e-80	COG:Q	Secondary metabolites biosynthesis, transport and catabolism	COG0767	ABC-type transport system involved in resistance to organic solvents, permease component	0.457032	1.01209
ATCC25795GL002625	0	COG:R	General function prediction only	COG1216	Predicted glycosyltransferases	0.435797	1.01183
ATCC25795GL002743	4e-147	COG:P	Inorganic ion transport and metabolism	COG2060	K+-transporting ATPase, A chain	0.282315	1.05727
ATCC25795GL004454	4e-12	COG:Q	Secondary metabolites biosynthesis, transport and catabolism	COG4910	Propanediol dehydratase, small subunit	0.457032	1.01209
ATCC25795GL002924	1e-169	COG:E	Amino acid transport and metabolism	COG0804	Urea amidohydrolase (urease) alpha subunit	0.227967	1.06143
ATCC25795GL001705	5e-79	COG:S	Function unknown	COG1259	Uncharacterized conserved protein	0.865532	0.904244
ATCC25795GL004878	3e-96	COG:R	General function prediction only	COG0627	Predicted esterase	0.435797	1.01183
ATCC25795GL003148	4e-76	COG:L	Replication, recombination and repair	COG0415	Deoxyribodipyrimidine photolyase	0.297077	1.0727
ATCC25795GL002707	0	COG:Q	Secondary metabolites biosynthesis, transport and catabolism	COG2015	Alkyl sulfatase and related hydrolases	0.457032	1.01209
ATCC25795GL001158	3e-09	COG:K	Transcription	COG0454	Histone acetyltransferase HPA2 and related acetyltransferases	0.835494	0.929193
ATCC25795GL001158	3e-09	COG:R	General function prediction only	COG0454	Histone acetyltransferase HPA2 and related acetyltransferases	0.435797	1.01183
ATCC25795GL004703	5e-77	COG:S	Function unknown	COG2246	Predicted membrane protein	0.865532	0.904244
ATCC25795GL004685	7e-133	COG:P	Inorganic ion transport and metabolism	COG4638	Phenylpropionate dioxygenase and related ring-hydroxylating dioxygenases, large terminal subunit	0.282315	1.05727
ATCC25795GL004685	7e-133	COG:R	General function prediction only	COG4638	Phenylpropionate dioxygenase and related ring-hydroxylating dioxygenases, large terminal subunit	0.435797	1.01183
ATCC25795GL001205	6e-38	COG:S	Function unknown	COG1714	Predicted membrane protein/domain	0.865532	0.904244
ATCC25795GL005016	7e-98	COG:S	Function unknown	COG3253	Uncharacterized conserved protein	0.865532	0.904244
ATCC25795GL004403	2e-14	COG:R	General function prediction only	COG3193	Uncharacterized protein, possibly involved in utilization of glycolate and propanediol	0.435797	1.01183
ATCC25795GL003251	6e-16	COG:K	Transcription	COG0789	Predicted transcriptional regulators	0.835494	0.929193
ATCC25795GL000965	1e-92	COG:C	Energy production and conversion	COG2141	Coenzyme F420-dependent N5,N10-methylene tetrahydromethanopterin reductase and related flavin-dependent oxidoreductases	0.515831	1.00021
ATCC25795GL004997	3e-63	COG:R	General function prediction only	COG0596	Predicted hydrolases or acyltransferases (alpha/beta hydrolase superfamily)	0.435797	1.01183
ATCC25795GL004081	1e-110	COG:T	Signal transduction mechanisms	COG0745	Response regulators consisting of a CheY-like receiver domain and a winged-helix DNA-binding domain	0.442435	1.02312
ATCC25795GL004081	1e-110	COG:K	Transcription	COG0745	Response regulators consisting of a CheY-like receiver domain and a winged-helix DNA-binding domain	0.835494	0.929193
ATCC25795GL000686	0	COG:F	Nucleotide transport and metabolism	COG0209	Ribonucleotide reductase, alpha subunit	0.456904	1.03269
ATCC25795GL004260	2e-34	COG:J	Translation, ribosomal structure and biogenesis	COG0222	Ribosomal protein L7/L12	0.950023	0.818756
ATCC25795GL000808	1e-125	COG:R	General function prediction only	COG0627	Predicted esterase	0.435797	1.01183
ATCC25795GL001649	1e-125	COG:Q	Secondary metabolites biosynthesis, transport and catabolism	COG1463	ABC-type transport system involved in resistance to organic solvents, periplasmic component	0.457032	1.01209
ATCC25795GL003398	8e-110	COG:I	Lipid transport and metabolism	COG0020	Undecaprenyl pyrophosphate synthase	0.490053	1.00492
ATCC25795GL000547	4e-137	COG:R	General function prediction only	COG1660	Predicted P-loop-containing kinase	0.435797	1.01183
ATCC25795GL000151	1e-62	COG:K	Transcription	COG1396	Predicted transcriptional regulators	0.835494	0.929193
ATCC25795GL001771	2e-26	COG:P	Inorganic ion transport and metabolism	COG1275	Tellurite resistance protein and related permeases	0.282315	1.05727
ATCC25795GL004821	2e-103	COG:L	Replication, recombination and repair	COG0582	Integrase	0.297077	1.0727
ATCC25795GL000108	0	COG:L	Replication, recombination and repair	COG0550	Topoisomerase IA	0.297077	1.0727
ATCC25795GL000401	0	COG:E	Amino acid transport and metabolism	COG0129	Dihydroxyacid dehydratase/phosphogluconate dehydratase	0.227967	1.06143
ATCC25795GL000401	0	COG:G	Carbohydrate transport and metabolism	COG0129	Dihydroxyacid dehydratase/phosphogluconate dehydratase	0.22567	1.07611
ATCC25795GL004224	9e-37	COG:C	Energy production and conversion	COG1017	Hemoglobin-like flavoprotein	0.515831	1.00021
ATCC25795GL000657	4e-82	COG:P	Inorganic ion transport and metabolism	COG0614	ABC-type Fe3+-hydroxamate transport system, periplasmic component	0.282315	1.05727
ATCC25795GL002655	5e-103	COG:Q	Secondary metabolites biosynthesis, transport and catabolism	COG3971	2-keto-4-pentenoate hydratase	0.457032	1.01209
ATCC25795GL003580	2e-174	COG:I	Lipid transport and metabolism	COG1960	Acyl-CoA dehydrogenases	0.490053	1.00492
ATCC25795GL002049	2e-10	COG:Q	Secondary metabolites biosynthesis, transport and catabolism	COG0500	SAM-dependent methyltransferases	0.457032	1.01209
ATCC25795GL002049	2e-10	COG:R	General function prediction only	COG0500	SAM-dependent methyltransferases	0.435797	1.01183
ATCC25795GL003325	4e-76	COG:E	Amino acid transport and metabolism	COG3842	ABC-type spermidine/putrescine transport systems, ATPase components	0.227967	1.06143
ATCC25795GL000766	2e-88	COG:C	Energy production and conversion	COG1319	Aerobic-type carbon monoxide dehydrogenase, middle subunit CoxM/CutM homologs	0.515831	1.00021
ATCC25795GL003498	2e-47	COG:P	Inorganic ion transport and metabolism	COG0004	Ammonia permease	0.282315	1.05727
ATCC25795GL000463	7e-55	COG:E	Amino acid transport and metabolism	COG0252	L-asparaginase/archaeal Glu-tRNAGln amidotransferase subunit D	0.227967	1.06143
ATCC25795GL000463	7e-55	COG:J	Translation, ribosomal structure and biogenesis	COG0252	L-asparaginase/archaeal Glu-tRNAGln amidotransferase subunit D	0.950023	0.818756
ATCC25795GL001440	1e-39	COG:L	Replication, recombination and repair	COG0507	ATP-dependent exoDNAse (exonuclease V), alpha subunit - helicase superfamily I member	0.297077	1.0727
ATCC25795GL001276	3e-116	COG:C	Energy production and conversion	COG1294	Cytochrome bd-type quinol oxidase, subunit 2	0.515831	1.00021
ATCC25795GL003108	0	COG:I	Lipid transport and metabolism	COG4799	Acetyl-CoA carboxylase, carboxyltransferase component (subunits alpha and beta)	0.490053	1.00492
ATCC25795GL004216	4e-36	COG:G	Carbohydrate transport and metabolism	COG0697	Permeases of the drug/metabolite transporter (DMT) superfamily	0.22567	1.07611
ATCC25795GL004216	4e-36	COG:E	Amino acid transport and metabolism	COG0697	Permeases of the drug/metabolite transporter (DMT) superfamily	0.227967	1.06143
ATCC25795GL004216	4e-36	COG:R	General function prediction only	COG0697	Permeases of the drug/metabolite transporter (DMT) superfamily	0.435797	1.01183
ATCC25795GL004269	0	COG:I	Lipid transport and metabolism	COG1960	Acyl-CoA dehydrogenases	0.490053	1.00492
ATCC25795GL005149	3e-40	COG:P	Inorganic ion transport and metabolism	COG0600	ABC-type nitrate/sulfonate/bicarbonate transport system, permease component	0.282315	1.05727
ATCC25795GL001890	2e-147	COG:G	Carbohydrate transport and metabolism	COG4833	Predicted glycosyl hydrolase	0.22567	1.07611
ATCC25795GL001784	0	COG:I	Lipid transport and metabolism	COG0318	Acyl-CoA synthetases (AMP-forming)/AMP-acid ligases II	0.490053	1.00492
ATCC25795GL001784	0	COG:Q	Secondary metabolites biosynthesis, transport and catabolism	COG0318	Acyl-CoA synthetases (AMP-forming)/AMP-acid ligases II	0.457032	1.01209
ATCC25795GL003807	2e-107	COG:K	Transcription	COG1595	DNA-directed RNA polymerase specialized sigma subunit, sigma24 homolog	0.835494	0.929193
ATCC25795GL000315	2e-45	COG:S	Function unknown	COG1742	Uncharacterized conserved protein	0.865532	0.904244
ATCC25795GL002907	2e-117	COG:Q	Secondary metabolites biosynthesis, transport and catabolism	COG1463	ABC-type transport system involved in resistance to organic solvents, periplasmic component	0.457032	1.01209
ATCC25795GL004474	8e-39	COG:K	Transcription	COG1609	Transcriptional regulators	0.835494	0.929193
ATCC25795GL003160	2e-105	COG:S	Function unknown	COG3583	Uncharacterized protein conserved in bacteria	0.865532	0.904244
ATCC25795GL004978	7e-56	COG:R	General function prediction only	COG1253	Hemolysins and related proteins containing CBS domains	0.435797	1.01183
ATCC25795GL000866	3e-78	COG:P	Inorganic ion transport and metabolism	COG1118	ABC-type sulfate/molybdate transport systems, ATPase component	0.282315	1.05727
ATCC25795GL002984	3e-48	COG:O	Posttranslational modification, protein turnover, chaperones	COG0545	FKBP-type peptidyl-prolyl cis-trans isomerases 1	0.538519	0.996081
ATCC25795GL000980	2e-23	COG:L	Replication, recombination and repair	COG3663	G:T/U mismatch-specific DNA glycosylase	0.297077	1.0727
ATCC25795GL000781	2e-68	COG:C	Energy production and conversion	COG1018	Flavodoxin reductases (ferredoxin-NADPH reductases) family 1	0.515831	1.00021
ATCC25795GL003302	2e-144	COG:Q	Secondary metabolites biosynthesis, transport and catabolism	COG1228	Imidazolonepropionase and related amidohydrolases	0.457032	1.01209
ATCC25795GL001457	2e-59	COG:Q	Secondary metabolites biosynthesis, transport and catabolism	COG1463	ABC-type transport system involved in resistance to organic solvents, periplasmic component	0.457032	1.01209
ATCC25795GL003466	6e-37	COG:L	Replication, recombination and repair	COG1555	DNA uptake protein and related DNA-binding proteins	0.297077	1.0727
ATCC25795GL001461	4e-34	COG:I	Lipid transport and metabolism	COG1028	Dehydrogenases with different specificities (related to short-chain alcohol dehydrogenases)	0.490053	1.00492
ATCC25795GL001461	4e-34	COG:Q	Secondary metabolites biosynthesis, transport and catabolism	COG1028	Dehydrogenases with different specificities (related to short-chain alcohol dehydrogenases)	0.457032	1.01209
ATCC25795GL001461	4e-34	COG:R	General function prediction only	COG1028	Dehydrogenases with different specificities (related to short-chain alcohol dehydrogenases)	0.435797	1.01183
ATCC25795GL000221	6e-33	COG:T	Signal transduction mechanisms	COG2203	FOG: GAF domain	0.442435	1.02312
ATCC25795GL001530	5e-46	COG:K	Transcription	COG3682	Predicted transcriptional regulator	0.835494	0.929193
ATCC25795GL000004	1e-87	COG:L	Replication, recombination and repair	COG1793	ATP-dependent DNA ligase	0.297077	1.0727
ATCC25795GL001160	9e-30	COG:S	Function unknown	COG5649	Uncharacterized conserved protein	0.865532	0.904244
ATCC25795GL001841	5e-18	COG:Q	Secondary metabolites biosynthesis, transport and catabolism	COG4577	Carbon dioxide concentrating mechanism/carboxysome shell protein	0.457032	1.01209
ATCC25795GL001841	5e-18	COG:C	Energy production and conversion	COG4577	Carbon dioxide concentrating mechanism/carboxysome shell protein	0.515831	1.00021
ATCC25795GL002021	1e-41	COG:I	Lipid transport and metabolism	COG0245	2C-methyl-D-erythritol 2,4-cyclodiphosphate synthase	0.490053	1.00492
ATCC25795GL000385	0	COG:E	Amino acid transport and metabolism	COG1410	Methionine synthase I, cobalamin-binding domain	0.227967	1.06143
ATCC25795GL001068	7e-13	COG:R	General function prediction only	COG3899	Predicted ATPase	0.435797	1.01183
ATCC25795GL004684	3e-102	COG:I	Lipid transport and metabolism	COG0318	Acyl-CoA synthetases (AMP-forming)/AMP-acid ligases II	0.490053	1.00492
ATCC25795GL004684	3e-102	COG:Q	Secondary metabolites biosynthesis, transport and catabolism	COG0318	Acyl-CoA synthetases (AMP-forming)/AMP-acid ligases II	0.457032	1.01209
ATCC25795GL004953	0	COG:J	Translation, ribosomal structure and biogenesis	COG0621	2-methylthioadenine synthetase	0.950023	0.818756
ATCC25795GL004865	4e-81	COG:H	Coenzyme transport and metabolism	COG0007	Uroporphyrinogen-III methylase	0.324319	1.06351
ATCC25795GL001143	1e-89	COG:Q	Secondary metabolites biosynthesis, transport and catabolism	COG0767	ABC-type transport system involved in resistance to organic solvents, permease component	0.457032	1.01209
ATCC25795GL001115	1e-59	COG:R	General function prediction only	COG1266	Predicted metal-dependent membrane protease	0.435797	1.01183
ATCC25795GL002504	4e-36	COG:I	Lipid transport and metabolism	COG1028	Dehydrogenases with different specificities (related to short-chain alcohol dehydrogenases)	0.490053	1.00492
ATCC25795GL002504	4e-36	COG:Q	Secondary metabolites biosynthesis, transport and catabolism	COG1028	Dehydrogenases with different specificities (related to short-chain alcohol dehydrogenases)	0.457032	1.01209
ATCC25795GL002504	4e-36	COG:R	General function prediction only	COG1028	Dehydrogenases with different specificities (related to short-chain alcohol dehydrogenases)	0.435797	1.01183
ATCC25795GL000747	5e-162	COG:I	Lipid transport and metabolism	COG1960	Acyl-CoA dehydrogenases	0.490053	1.00492
ATCC25795GL004306	1e-51	COG:J	Translation, ribosomal structure and biogenesis	COG0051	Ribosomal protein S10	0.950023	0.818756
ATCC25795GL001077	0	COG:E	Amino acid transport and metabolism	COG0747	ABC-type dipeptide transport system, periplasmic component	0.227967	1.06143
ATCC25795GL004325	2e-47	COG:J	Translation, ribosomal structure and biogenesis	COG0093	Ribosomal protein L14	0.950023	0.818756
ATCC25795GL000666	2e-24	COG:G	Carbohydrate transport and metabolism	COG2140	Thermophilic glucose-6-phosphate isomerase and related metalloenzymes	0.22567	1.07611
ATCC25795GL000666	2e-24	COG:R	General function prediction only	COG2140	Thermophilic glucose-6-phosphate isomerase and related metalloenzymes	0.435797	1.01183
ATCC25795GL004466	1e-123	COG:F	Nucleotide transport and metabolism	COG0516	IMP dehydrogenase/GMP reductase	0.456904	1.03269
ATCC25795GL004585	2e-17	COG:K	Transcription	COG1522	Transcriptional regulators	0.835494	0.929193
ATCC25795GL000562	1e-109	COG:R	General function prediction only	COG0656	Aldo/keto reductases, related to diketogulonate reductase	0.435797	1.01183
ATCC25795GL001347	0	COG:C	Energy production and conversion	COG1290	Cytochrome b subunit of the bc complex	0.515831	1.00021
ATCC25795GL004889	6e-95	COG:G	Carbohydrate transport and metabolism	COG1129	ABC-type sugar transport system, ATPase component	0.22567	1.07611
ATCC25795GL001044	3e-22	COG:M	Cell wall/membrane/envelope biogenesis	COG0451	Nucleoside-diphosphate-sugar epimerases	0.28156	1.07893
ATCC25795GL001044	3e-22	COG:G	Carbohydrate transport and metabolism	COG0451	Nucleoside-diphosphate-sugar epimerases	0.22567	1.07611
ATCC25795GL003615	3e-56	COG:I	Lipid transport and metabolism	COG0318	Acyl-CoA synthetases (AMP-forming)/AMP-acid ligases II	0.490053	1.00492
ATCC25795GL003615	3e-56	COG:Q	Secondary metabolites biosynthesis, transport and catabolism	COG0318	Acyl-CoA synthetases (AMP-forming)/AMP-acid ligases II	0.457032	1.01209
ATCC25795GL001000	2e-47	COG:G	Carbohydrate transport and metabolism	COG0477	Permeases of the major facilitator superfamily	0.22567	1.07611
ATCC25795GL001000	2e-47	COG:E	Amino acid transport and metabolism	COG0477	Permeases of the major facilitator superfamily	0.227967	1.06143
ATCC25795GL001000	2e-47	COG:P	Inorganic ion transport and metabolism	COG0477	Permeases of the major facilitator superfamily	0.282315	1.05727
ATCC25795GL001000	2e-47	COG:R	General function prediction only	COG0477	Permeases of the major facilitator superfamily	0.435797	1.01183
ATCC25795GL002189	2e-124	COG:L	Replication, recombination and repair	COG0305	Replicative DNA helicase	0.297077	1.0727
ATCC25795GL001856	1e-103	COG:C	Energy production and conversion	COG1012	NAD-dependent aldehyde dehydrogenases	0.515831	1.00021
ATCC25795GL002656	5e-128	COG:Q	Secondary metabolites biosynthesis, transport and catabolism	COG4569	Acetaldehyde dehydrogenase (acetylating)	0.457032	1.01209
ATCC25795GL004898	3e-164	COG:R	General function prediction only	COG1409	Predicted phosphohydrolases	0.435797	1.01183
ATCC25795GL003236	9e-15	COG:K	Transcription	COG1309	Transcriptional regulator	0.835494	0.929193
ATCC25795GL003561	3e-106	COG:S	Function unknown	COG3336	Predicted membrane protein	0.865532	0.904244
ATCC25795GL002630	9e-131	COG:R	General function prediction only	COG0627	Predicted esterase	0.435797	1.01183
ATCC25795GL003005	2e-160	COG:V	Defense mechanisms	COG1680	Beta-lactamase class C and other penicillin binding proteins	0.43149	1.06814
ATCC25795GL002726	4e-15	COG:R	General function prediction only	COG0596	Predicted hydrolases or acyltransferases (alpha/beta hydrolase superfamily)	0.435797	1.01183
ATCC25795GL000796	8e-113	COG:D	Cell cycle control, cell division, chromosome partitioning	COG2884	Predicted ATPase involved in cell division	0.539787	1.011
ATCC25795GL004666	2e-13	COG:S	Function unknown	COG2259	Predicted membrane protein	0.865532	0.904244
ATCC25795GL003023	9e-59	COG:E	Amino acid transport and metabolism	COG0747	ABC-type dipeptide transport system, periplasmic component	0.227967	1.06143
ATCC25795GL001311	9e-178	COG:M	Cell wall/membrane/envelope biogenesis	COG0773	UDP-N-acetylmuramate-alanine ligase	0.28156	1.07893
ATCC25795GL000956	9e-96	COG:T	Signal transduction mechanisms	COG0642	Signal transduction histidine kinase	0.442435	1.02312
ATCC25795GL001592	6e-10	COG:K	Transcription	COG1309	Transcriptional regulator	0.835494	0.929193
ATCC25795GL001554	1e-22	COG:I	Lipid transport and metabolism	COG1024	Enoyl-CoA hydratase/carnithine racemase	0.490053	1.00492
ATCC25795GL001188	1e-140	COG:E	Amino acid transport and metabolism	COG0112	Glycine/serine hydroxymethyltransferase	0.227967	1.06143
ATCC25795GL004007	4e-53	COG:S	Function unknown	COG4913	Uncharacterized protein conserved in bacteria	0.865532	0.904244
ATCC25795GL004756	7e-108	COG:I	Lipid transport and metabolism	COG1597	Sphingosine kinase and enzymes related to eukaryotic diacylglycerol kinase	0.490053	1.00492
ATCC25795GL004756	7e-108	COG:R	General function prediction only	COG1597	Sphingosine kinase and enzymes related to eukaryotic diacylglycerol kinase	0.435797	1.01183
ATCC25795GL003602	2e-167	COG:E	Amino acid transport and metabolism	COG0624	Acetylornithine deacetylase/Succinyl-diaminopimelate desuccinylase and related deacylases	0.227967	1.06143
ATCC25795GL000636	2e-77	COG:I	Lipid transport and metabolism	COG0204	1-acyl-sn-glycerol-3-phosphate acyltransferase	0.490053	1.00492
ATCC25795GL000042	6e-77	COG:R	General function prediction only	COG0121	Predicted glutamine amidotransferase	0.435797	1.01183
ATCC25795GL000041	4e-172	COG:S	Function unknown	COG1262	Uncharacterized conserved protein	0.865532	0.904244
ATCC25795GL001022	9e-163	COG:O	Posttranslational modification, protein turnover, chaperones	COG0265	Trypsin-like serine proteases, typically periplasmic, contain C-terminal PDZ domain	0.538519	0.996081
ATCC25795GL004747	6e-58	COG:J	Translation, ribosomal structure and biogenesis	COG2890	Methylase of polypeptide chain release factors	0.950023	0.818756
ATCC25795GL002256	3e-180	COG:R	General function prediction only	COG0515	Serine/threonine protein kinase	0.435797	1.01183
ATCC25795GL002256	3e-180	COG:T	Signal transduction mechanisms	COG0515	Serine/threonine protein kinase	0.442435	1.02312
ATCC25795GL002256	3e-180	COG:K	Transcription	COG0515	Serine/threonine protein kinase	0.835494	0.929193
ATCC25795GL002256	3e-180	COG:L	Replication, recombination and repair	COG0515	Serine/threonine protein kinase	0.297077	1.0727
ATCC25795GL005128	1e-170	COG:L	Replication, recombination and repair	COG2256	ATPase related to the helicase subunit of the Holliday junction resolvase	0.297077	1.0727
ATCC25795GL000827	0	COG:C	Energy production and conversion	COG0649	NADH:ubiquinone oxidoreductase 49 kD subunit 7	0.515831	1.00021
ATCC25795GL000903	4e-48	COG:R	General function prediction only	COG0446	Uncharacterized NAD(FAD)-dependent dehydrogenases	0.435797	1.01183
ATCC25795GL002496	2e-25	COG:R	General function prediction only	COG0596	Predicted hydrolases or acyltransferases (alpha/beta hydrolase superfamily)	0.435797	1.01183
ATCC25795GL003780	3e-47	COG:K	Transcription	COG1802	Transcriptional regulators	0.835494	0.929193
ATCC25795GL003930	2e-61	COG:E	Amino acid transport and metabolism	COG0160	4-aminobutyrate aminotransferase and related aminotransferases	0.227967	1.06143
ATCC25795GL004003	4e-42	COG:R	General function prediction only	COG1064	Zn-dependent alcohol dehydrogenases	0.435797	1.01183
ATCC25795GL004451	5e-10	COG:T	Signal transduction mechanisms	COG2508	Regulator of polyketide synthase expression	0.442435	1.02312
ATCC25795GL004451	5e-10	COG:Q	Secondary metabolites biosynthesis, transport and catabolism	COG2508	Regulator of polyketide synthase expression	0.457032	1.01209
ATCC25795GL004044	7e-61	COG:C	Energy production and conversion	COG1012	NAD-dependent aldehyde dehydrogenases	0.515831	1.00021
ATCC25795GL003631	5e-91	COG:Q	Secondary metabolites biosynthesis, transport and catabolism	COG0767	ABC-type transport system involved in resistance to organic solvents, permease component	0.457032	1.01209
ATCC25795GL000323	3e-107	COG:M	Cell wall/membrane/envelope biogenesis	COG0463	Glycosyltransferases involved in cell wall biogenesis	0.28156	1.07893
ATCC25795GL000105	0	COG:R	General function prediction only	COG1205	Distinct helicase family with a unique C-terminal domain including a metal-binding cysteine cluster	0.435797	1.01183
ATCC25795GL001933	0	COG:E	Amino acid transport and metabolism	COG0436	Aspartate/tyrosine/aromatic aminotransferase	0.227967	1.06143
ATCC25795GL001994	7e-106	COG:H	Coenzyme transport and metabolism	COG0294	Dihydropteroate synthase and related enzymes	0.324319	1.06351
ATCC25795GL001697	0	COG:U	Intracellular trafficking, secretion, and vesicular transport	COG0653	Preprotein translocase subunit SecA (ATPase, RNA helicase)	0.601005	0.967039
ATCC25795GL000536	3e-61	COG:G	Carbohydrate transport and metabolism	COG0363	6-phosphogluconolactonase/Glucosamine-6-phosphate isomerase/deaminase	0.22567	1.07611
ATCC25795GL001130	1e-08	COG:K	Transcription	COG1309	Transcriptional regulator	0.835494	0.929193
ATCC25795GL002808	4e-116	COG:C	Energy production and conversion	COG1529	Aerobic-type carbon monoxide dehydrogenase, large subunit CoxL/CutL homologs	0.515831	1.00021
ATCC25795GL000984	7e-89	COG:L	Replication, recombination and repair	COG1573	Uracil-DNA glycosylase	0.297077	1.0727
ATCC25795GL000847	7e-84	COG:R	General function prediction only	COG0596	Predicted hydrolases or acyltransferases (alpha/beta hydrolase superfamily)	0.435797	1.01183
ATCC25795GL002324	7e-30	COG:K	Transcription	COG0583	Transcriptional regulator	0.835494	0.929193
ATCC25795GL000828	5e-87	COG:C	Energy production and conversion	COG1905	NADH:ubiquinone oxidoreductase 24 kD subunit	0.515831	1.00021
ATCC25795GL004713	4e-153	COG:M	Cell wall/membrane/envelope biogenesis	COG1208	Nucleoside-diphosphate-sugar pyrophosphorylase involved in lipopolysaccharide biosynthesis/translation initiation factor 2B, gamma/epsilon subunits (eIF-2Bgamma/eIF-2Bepsilon)	0.28156	1.07893
ATCC25795GL004713	4e-153	COG:J	Translation, ribosomal structure and biogenesis	COG1208	Nucleoside-diphosphate-sugar pyrophosphorylase involved in lipopolysaccharide biosynthesis/translation initiation factor 2B, gamma/epsilon subunits (eIF-2Bgamma/eIF-2Bepsilon)	0.950023	0.818756
ATCC25795GL001025	2e-86	COG:R	General function prediction only	COG4122	Predicted O-methyltransferase	0.435797	1.01183
ATCC25795GL003371	7e-12	COG:T	Signal transduction mechanisms	COG4753	Response regulator containing CheY-like receiver domain and AraC-type DNA-binding domain	0.442435	1.02312
ATCC25795GL003186	1e-20	COG:K	Transcription	COG1309	Transcriptional regulator	0.835494	0.929193
ATCC25795GL000667	2e-25	COG:T	Signal transduction mechanisms	COG2197	Response regulator containing a CheY-like receiver domain and an HTH DNA-binding domain	0.442435	1.02312
ATCC25795GL000667	2e-25	COG:K	Transcription	COG2197	Response regulator containing a CheY-like receiver domain and an HTH DNA-binding domain	0.835494	0.929193
ATCC25795GL001388	4e-114	COG:H	Coenzyme transport and metabolism	COG0413	Ketopantoate hydroxymethyltransferase	0.324319	1.06351
ATCC25795GL000877	2e-47	COG:I	Lipid transport and metabolism	COG1028	Dehydrogenases with different specificities (related to short-chain alcohol dehydrogenases)	0.490053	1.00492
ATCC25795GL000877	2e-47	COG:Q	Secondary metabolites biosynthesis, transport and catabolism	COG1028	Dehydrogenases with different specificities (related to short-chain alcohol dehydrogenases)	0.457032	1.01209
ATCC25795GL000877	2e-47	COG:R	General function prediction only	COG1028	Dehydrogenases with different specificities (related to short-chain alcohol dehydrogenases)	0.435797	1.01183
ATCC25795GL000819	4e-37	COG:R	General function prediction only	COG3173	Predicted aminoglycoside phosphotransferase	0.435797	1.01183
ATCC25795GL002841	1e-161	COG:Q	Secondary metabolites biosynthesis, transport and catabolism	COG2124	Cytochrome P450	0.457032	1.01209
ATCC25795GL004625	2e-91	COG:J	Translation, ribosomal structure and biogenesis	COG0564	Pseudouridylate synthases, 23S RNA-specific	0.950023	0.818756
ATCC25795GL003948	1e-23	COG:R	General function prediction only	COG2409	Predicted drug exporters of the RND superfamily	0.435797	1.01183
ATCC25795GL001749	9e-86	COG:Q	Secondary metabolites biosynthesis, transport and catabolism	COG2162	Arylamine N-acetyltransferase	0.457032	1.01209
ATCC25795GL001441	1e-101	COG:R	General function prediction only	COG2252	Permeases	0.435797	1.01183
ATCC25795GL003978	9e-65	COG:H	Coenzyme transport and metabolism	COG0352	Thiamine monophosphate synthase	0.324319	1.06351
ATCC25795GL003067	2e-30	COG:I	Lipid transport and metabolism	COG1562	Phytoene/squalene synthetase	0.490053	1.00492
ATCC25795GL000719	3e-81	COG:H	Coenzyme transport and metabolism	COG0476	Dinucleotide-utilizing enzymes involved in molybdopterin and thiamine biosynthesis family 2	0.324319	1.06351
ATCC25795GL000603	3e-152	COG:C	Energy production and conversion	COG0473	Isocitrate/isopropylmalate dehydrogenase	0.515831	1.00021
ATCC25795GL000603	3e-152	COG:E	Amino acid transport and metabolism	COG0473	Isocitrate/isopropylmalate dehydrogenase	0.227967	1.06143
ATCC25795GL004681	3e-37	COG:D	Cell cycle control, cell division, chromosome partitioning	COG0424	Nucleotide-binding protein implicated in inhibition of septum formation	0.539787	1.011
ATCC25795GL003377	3e-76	COG:P	Inorganic ion transport and metabolism	COG0619	ABC-type cobalt transport system, permease component CbiQ and related transporters	0.282315	1.05727
ATCC25795GL000256	1e-14	COG:E	Amino acid transport and metabolism	COG1173	ABC-type dipeptide/oligopeptide/nickel transport systems, permease components	0.227967	1.06143
ATCC25795GL000256	1e-14	COG:P	Inorganic ion transport and metabolism	COG1173	ABC-type dipeptide/oligopeptide/nickel transport systems, permease components	0.282315	1.05727
ATCC25795GL004866	0	COG:G	Carbohydrate transport and metabolism	COG0477	Permeases of the major facilitator superfamily	0.22567	1.07611
ATCC25795GL004866	0	COG:E	Amino acid transport and metabolism	COG0477	Permeases of the major facilitator superfamily	0.227967	1.06143
ATCC25795GL004866	0	COG:P	Inorganic ion transport and metabolism	COG0477	Permeases of the major facilitator superfamily	0.282315	1.05727
ATCC25795GL004866	0	COG:R	General function prediction only	COG0477	Permeases of the major facilitator superfamily	0.435797	1.01183
ATCC25795GL002085	3e-83	COG:K	Transcription	COG1309	Transcriptional regulator	0.835494	0.929193
ATCC25795GL002217	3e-121	COG:G	Carbohydrate transport and metabolism	COG0477	Permeases of the major facilitator superfamily	0.22567	1.07611
ATCC25795GL002217	3e-121	COG:E	Amino acid transport and metabolism	COG0477	Permeases of the major facilitator superfamily	0.227967	1.06143
ATCC25795GL002217	3e-121	COG:P	Inorganic ion transport and metabolism	COG0477	Permeases of the major facilitator superfamily	0.282315	1.05727
ATCC25795GL002217	3e-121	COG:R	General function prediction only	COG0477	Permeases of the major facilitator superfamily	0.435797	1.01183
ATCC25795GL005099	2e-159	COG:E	Amino acid transport and metabolism	COG0683	ABC-type branched-chain amino acid transport systems, periplasmic component	0.227967	1.06143
ATCC25795GL002433	8e-166	COG:I	Lipid transport and metabolism	COG0183	Acetyl-CoA acetyltransferase	0.490053	1.00492
ATCC25795GL002109	5e-132	COG:R	General function prediction only	COG1545	Predicted nucleic-acid-binding protein containing a Zn-ribbon	0.435797	1.01183
ATCC25795GL004744	2e-119	COG:R	General function prediction only	COG1162	Predicted GTPases	0.435797	1.01183
ATCC25795GL002081	0	COG:I	Lipid transport and metabolism	COG1960	Acyl-CoA dehydrogenases	0.490053	1.00492
ATCC25795GL002436	0	COG:G	Carbohydrate transport and metabolism	COG0296	1,4-alpha-glucan branching enzyme	0.22567	1.07611
ATCC25795GL000552	2e-12	COG:K	Transcription	COG0454	Histone acetyltransferase HPA2 and related acetyltransferases	0.835494	0.929193
ATCC25795GL000552	2e-12	COG:R	General function prediction only	COG0454	Histone acetyltransferase HPA2 and related acetyltransferases	0.435797	1.01183
ATCC25795GL001547	4e-117	COG:Q	Secondary metabolites biosynthesis, transport and catabolism	COG1463	ABC-type transport system involved in resistance to organic solvents, periplasmic component	0.457032	1.01209
ATCC25795GL004561	1e-60	COG:J	Translation, ribosomal structure and biogenesis	COG0219	Predicted rRNA methylase (SpoU class)	0.950023	0.818756
ATCC25795GL000517	2e-28	COG:K	Transcription	COG1349	Transcriptional regulators of sugar metabolism	0.835494	0.929193
ATCC25795GL000517	2e-28	COG:G	Carbohydrate transport and metabolism	COG1349	Transcriptional regulators of sugar metabolism	0.22567	1.07611
ATCC25795GL001271	6e-96	COG:E	Amino acid transport and metabolism	COG1126	ABC-type polar amino acid transport system, ATPase component	0.227967	1.06143
ATCC25795GL000825	5e-80	COG:C	Energy production and conversion	COG0377	NADH:ubiquinone oxidoreductase 20 kD subunit and related Fe-S oxidoreductases	0.515831	1.00021
ATCC25795GL000331	5e-42	COG:R	General function prediction only	COG3576	Predicted flavin-nucleotide-binding protein structurally related to pyridoxine 5'-phosphate oxidase	0.435797	1.01183
ATCC25795GL001155	4e-143	COG:Q	Secondary metabolites biosynthesis, transport and catabolism	COG2124	Cytochrome P450	0.457032	1.01209
ATCC25795GL001327	2e-116	COG:R	General function prediction only	COG0515	Serine/threonine protein kinase	0.435797	1.01183
ATCC25795GL001327	2e-116	COG:T	Signal transduction mechanisms	COG0515	Serine/threonine protein kinase	0.442435	1.02312
ATCC25795GL001327	2e-116	COG:K	Transcription	COG0515	Serine/threonine protein kinase	0.835494	0.929193
ATCC25795GL001327	2e-116	COG:L	Replication, recombination and repair	COG0515	Serine/threonine protein kinase	0.297077	1.0727
ATCC25795GL000756	2e-29	COG:E	Amino acid transport and metabolism	COG1605	Chorismate mutase	0.227967	1.06143
ATCC25795GL004872	3e-158	COG:K	Transcription	COG0195	Transcription elongation factor	0.835494	0.929193
ATCC25795GL001802	1e-59	COG:S	Function unknown	COG1738	Uncharacterized conserved protein	0.865532	0.904244
ATCC25795GL004960	0	COG:R	General function prediction only	COG2262	GTPases	0.435797	1.01183
ATCC25795GL001046	3e-91	COG:R	General function prediction only	COG0488	ATPase components of ABC transporters with duplicated ATPase domains	0.435797	1.01183
ATCC25795GL004171	5e-38	COG:R	General function prediction only	COG0693	Putative intracellular protease/amidase	0.435797	1.01183
ATCC25795GL002893	3e-66	COG:K	Transcription	COG1309	Transcriptional regulator	0.835494	0.929193
ATCC25795GL003156	6e-21	COG:K	Transcription	COG1522	Transcriptional regulators	0.835494	0.929193
ATCC25795GL003064	3e-09	COG:P	Inorganic ion transport and metabolism	COG4638	Phenylpropionate dioxygenase and related ring-hydroxylating dioxygenases, large terminal subunit	0.282315	1.05727
ATCC25795GL003064	3e-09	COG:R	General function prediction only	COG4638	Phenylpropionate dioxygenase and related ring-hydroxylating dioxygenases, large terminal subunit	0.435797	1.01183
ATCC25795GL001901	1e-35	COG:E	Amino acid transport and metabolism	COG0683	ABC-type branched-chain amino acid transport systems, periplasmic component	0.227967	1.06143
ATCC25795GL001427	3e-101	COG:V	Defense mechanisms	COG1680	Beta-lactamase class C and other penicillin binding proteins	0.43149	1.06814
ATCC25795GL003974	0	COG:R	General function prediction only	COG0515	Serine/threonine protein kinase	0.435797	1.01183
ATCC25795GL003974	0	COG:T	Signal transduction mechanisms	COG0515	Serine/threonine protein kinase	0.442435	1.02312
ATCC25795GL003974	0	COG:K	Transcription	COG0515	Serine/threonine protein kinase	0.835494	0.929193
ATCC25795GL003974	0	COG:L	Replication, recombination and repair	COG0515	Serine/threonine protein kinase	0.297077	1.0727
ATCC25795GL004423	1e-156	COG:G	Carbohydrate transport and metabolism	COG1109	Phosphomannomutase	0.22567	1.07611
ATCC25795GL000574	1e-44	COG:M	Cell wall/membrane/envelope biogenesis	COG1215	Glycosyltransferases, probably involved in cell wall biogenesis	0.28156	1.07893
ATCC25795GL000086	2e-116	COG:L	Replication, recombination and repair	COG0177	Predicted EndoIII-related endonuclease	0.297077	1.0727
ATCC25795GL004590	7e-90	COG:K	Transcription	COG1595	DNA-directed RNA polymerase specialized sigma subunit, sigma24 homolog	0.835494	0.929193
ATCC25795GL002454	6e-81	COG:G	Carbohydrate transport and metabolism	COG0477	Permeases of the major facilitator superfamily	0.22567	1.07611
ATCC25795GL002454	6e-81	COG:E	Amino acid transport and metabolism	COG0477	Permeases of the major facilitator superfamily	0.227967	1.06143
ATCC25795GL002454	6e-81	COG:P	Inorganic ion transport and metabolism	COG0477	Permeases of the major facilitator superfamily	0.282315	1.05727
ATCC25795GL002454	6e-81	COG:R	General function prediction only	COG0477	Permeases of the major facilitator superfamily	0.435797	1.01183
ATCC25795GL004568	1e-136	COG:V	Defense mechanisms	COG0842	ABC-type multidrug transport system, permease component	0.43149	1.06814
ATCC25795GL000292	2e-37	COG:I	Lipid transport and metabolism	COG1028	Dehydrogenases with different specificities (related to short-chain alcohol dehydrogenases)	0.490053	1.00492
ATCC25795GL000292	2e-37	COG:Q	Secondary metabolites biosynthesis, transport and catabolism	COG1028	Dehydrogenases with different specificities (related to short-chain alcohol dehydrogenases)	0.457032	1.01209
ATCC25795GL000292	2e-37	COG:R	General function prediction only	COG1028	Dehydrogenases with different specificities (related to short-chain alcohol dehydrogenases)	0.435797	1.01183
ATCC25795GL002009	3e-135	COG:V	Defense mechanisms	COG2367	Beta-lactamase class A	0.43149	1.06814
ATCC25795GL003167	2e-52	COG:I	Lipid transport and metabolism	COG1028	Dehydrogenases with different specificities (related to short-chain alcohol dehydrogenases)	0.490053	1.00492
ATCC25795GL003167	2e-52	COG:Q	Secondary metabolites biosynthesis, transport and catabolism	COG1028	Dehydrogenases with different specificities (related to short-chain alcohol dehydrogenases)	0.457032	1.01209
ATCC25795GL003167	2e-52	COG:R	General function prediction only	COG1028	Dehydrogenases with different specificities (related to short-chain alcohol dehydrogenases)	0.435797	1.01183
ATCC25795GL002091	9e-17	COG:R	General function prediction only	COG2351	Transthyretin-like protein	0.435797	1.01183
ATCC25795GL004629	5e-21	COG:K	Transcription	COG1309	Transcriptional regulator	0.835494	0.929193
ATCC25795GL001417	0	COG:I	Lipid transport and metabolism	COG0304	3-oxoacyl-(acyl-carrier-protein) synthase	0.490053	1.00492
ATCC25795GL001417	0	COG:Q	Secondary metabolites biosynthesis, transport and catabolism	COG0304	3-oxoacyl-(acyl-carrier-protein) synthase	0.457032	1.01209
ATCC25795GL000410	3e-112	COG:E	Amino acid transport and metabolism	COG0159	Tryptophan synthase alpha chain	0.227967	1.06143
ATCC25795GL000253	3e-26	COG:G	Carbohydrate transport and metabolism	COG0477	Permeases of the major facilitator superfamily	0.22567	1.07611
ATCC25795GL000253	3e-26	COG:E	Amino acid transport and metabolism	COG0477	Permeases of the major facilitator superfamily	0.227967	1.06143
ATCC25795GL000253	3e-26	COG:P	Inorganic ion transport and metabolism	COG0477	Permeases of the major facilitator superfamily	0.282315	1.05727
ATCC25795GL000253	3e-26	COG:R	General function prediction only	COG0477	Permeases of the major facilitator superfamily	0.435797	1.01183
ATCC25795GL004063	2e-90	COG:K	Transcription	COG1309	Transcriptional regulator	0.835494	0.929193
ATCC25795GL002020	8e-83	COG:K	Transcription	COG1329	Transcriptional regulators, similar to M. xanthus CarD	0.835494	0.929193
ATCC25795GL004061	1e-118	COG:M	Cell wall/membrane/envelope biogenesis	COG2230	Cyclopropane fatty acid synthase and related methyltransferases	0.28156	1.07893
ATCC25795GL004958	3e-95	COG:J	Translation, ribosomal structure and biogenesis	COG0324	tRNA delta(2)-isopentenylpyrophosphate transferase	0.950023	0.818756
ATCC25795GL001826	7e-148	COG:Q	Secondary metabolites biosynthesis, transport and catabolism	COG1463	ABC-type transport system involved in resistance to organic solvents, periplasmic component	0.457032	1.01209
ATCC25795GL001394	3e-73	COG:G	Carbohydrate transport and metabolism	COG0406	Fructose-2,6-bisphosphatase	0.22567	1.07611
ATCC25795GL001519	1e-103	COG:C	Energy production and conversion	COG2141	Coenzyme F420-dependent N5,N10-methylene tetrahydromethanopterin reductase and related flavin-dependent oxidoreductases	0.515831	1.00021
ATCC25795GL004506	6e-66	COG:P	Inorganic ion transport and metabolism	COG0614	ABC-type Fe3+-hydroxamate transport system, periplasmic component	0.282315	1.05727
ATCC25795GL002339	4e-43	COG:K	Transcription	COG0640	Predicted transcriptional regulators	0.835494	0.929193
ATCC25795GL004140	1e-102	COG:P	Inorganic ion transport and metabolism	COG0306	Phosphate/sulphate permeases	0.282315	1.05727
ATCC25795GL004270	7e-154	COG:I	Lipid transport and metabolism	COG1024	Enoyl-CoA hydratase/carnithine racemase	0.490053	1.00492
ATCC25795GL000967	8e-116	COG:L	Replication, recombination and repair	COG0420	DNA repair exonuclease	0.297077	1.0727
ATCC25795GL000427	4e-164	COG:E	Amino acid transport and metabolism	COG0079	Histidinol-phosphate/aromatic aminotransferase and cobyric acid decarboxylase	0.227967	1.06143
ATCC25795GL002011	2e-116	COG:R	General function prediction only	COG0596	Predicted hydrolases or acyltransferases (alpha/beta hydrolase superfamily)	0.435797	1.01183
ATCC25795GL003743	3e-10	COG:O	Posttranslational modification, protein turnover, chaperones	COG1651	Protein-disulfide isomerase	0.538519	0.996081
ATCC25795GL000826	1e-99	COG:C	Energy production and conversion	COG0852	NADH:ubiquinone oxidoreductase 27 kD subunit	0.515831	1.00021
ATCC25795GL000368	0	COG:O	Posttranslational modification, protein turnover, chaperones	COG0464	ATPases of the AAA+ class	0.538519	0.996081
ATCC25795GL001831	3e-13	COG:E	Amino acid transport and metabolism	COG1280	Putative threonine efflux protein	0.227967	1.06143
ATCC25795GL001091	8e-31	COG:T	Signal transduction mechanisms	COG3275	Putative regulator of cell autolysis	0.442435	1.02312
ATCC25795GL001367	7e-102	COG:T	Signal transduction mechanisms	COG2114	Adenylate cyclase, family 3 (some proteins contain HAMP domain)	0.442435	1.02312
ATCC25795GL004605	2e-140	COG:E	Amino acid transport and metabolism	COG0833	Amino acid transporters	0.227967	1.06143
ATCC25795GL003861	1e-15	COG:K	Transcription	COG2771	DNA-binding HTH domain-containing proteins	0.835494	0.929193
ATCC25795GL002631	2e-118	COG:R	General function prediction only	COG0627	Predicted esterase	0.435797	1.01183
ATCC25795GL000648	5e-160	COG:Q	Secondary metabolites biosynthesis, transport and catabolism	COG0500	SAM-dependent methyltransferases	0.457032	1.01209
ATCC25795GL000648	5e-160	COG:R	General function prediction only	COG0500	SAM-dependent methyltransferases	0.435797	1.01183
ATCC25795GL004909	7e-47	COG:V	Defense mechanisms	COG2367	Beta-lactamase class A	0.43149	1.06814
ATCC25795GL003485	1e-146	COG:E	Amino acid transport and metabolism	COG0263	Glutamate 5-kinase	0.227967	1.06143
ATCC25795GL003136	1e-33	COG:R	General function prediction only	COG2041	Sulfite oxidase and related enzymes	0.435797	1.01183
ATCC25795GL002679	2e-103	COG:G	Carbohydrate transport and metabolism	COG0647	Predicted sugar phosphatases of the HAD superfamily	0.22567	1.07611
ATCC25795GL004187	7e-157	COG:C	Energy production and conversion	COG0644	Dehydrogenases (flavoproteins)	0.515831	1.00021
ATCC25795GL000265	9e-25	COG:K	Transcription	COG1414	Transcriptional regulator	0.835494	0.929193
ATCC25795GL005152	5e-141	COG:V	Defense mechanisms	COG1680	Beta-lactamase class C and other penicillin binding proteins	0.43149	1.06814
ATCC25795GL004598	4e-171	COG:F	Nucleotide transport and metabolism	COG0213	Thymidine phosphorylase	0.456904	1.03269
ATCC25795GL000269	1e-145	COG:F	Nucleotide transport and metabolism	COG1953	Cytosine/uracil/thiamine/allantoin permeases	0.456904	1.03269
ATCC25795GL000269	1e-145	COG:H	Coenzyme transport and metabolism	COG1953	Cytosine/uracil/thiamine/allantoin permeases	0.324319	1.06351
ATCC25795GL004976	2e-99	COG:R	General function prediction only	COG1253	Hemolysins and related proteins containing CBS domains	0.435797	1.01183
ATCC25795GL004588	5e-13	COG:T	Signal transduction mechanisms	COG0589	Universal stress protein UspA and related nucleotide-binding proteins	0.442435	1.02312
ATCC25795GL001871	5e-65	COG:R	General function prediction only	COG0596	Predicted hydrolases or acyltransferases (alpha/beta hydrolase superfamily)	0.435797	1.01183
ATCC25795GL003556	2e-48	COG:R	General function prediction only	COG0824	Predicted thioesterase	0.435797	1.01183
ATCC25795GL001366	9e-145	COG:E	Amino acid transport and metabolism	COG0404	Glycine cleavage system T protein (aminomethyltransferase)	0.227967	1.06143
ATCC25795GL004350	2e-73	COG:F	Nucleotide transport and metabolism	COG0563	Adenylate kinase and related kinases	0.456904	1.03269
ATCC25795GL003031	2e-10	COG:K	Transcription	COG1309	Transcriptional regulator	0.835494	0.929193
ATCC25795GL001571	1e-27	COG:Q	Secondary metabolites biosynthesis, transport and catabolism	COG1233	Phytoene dehydrogenase and related proteins	0.457032	1.01209
ATCC25795GL003926	8e-47	COG:L	Replication, recombination and repair	COG2801	Transposase and inactivated derivatives	0.297077	1.0727
ATCC25795GL002414	9e-28	COG:K	Transcription	COG1414	Transcriptional regulator	0.835494	0.929193
ATCC25795GL000148	9e-09	COG:P	Inorganic ion transport and metabolism	COG2116	Formate/nitrite family of transporters	0.282315	1.05727
ATCC25795GL003025	8e-06	COG:T	Signal transduction mechanisms	COG2172	Anti-sigma regulatory factor (Ser/Thr protein kinase)	0.442435	1.02312
ATCC25795GL001689	3e-129	COG:I	Lipid transport and metabolism	COG3000	Sterol desaturase	0.490053	1.00492
ATCC25795GL002231	3e-124	COG:K	Transcription	COG1475	Predicted transcriptional regulators	0.835494	0.929193
ATCC25795GL000521	1e-38	COG:I	Lipid transport and metabolism	COG1028	Dehydrogenases with different specificities (related to short-chain alcohol dehydrogenases)	0.490053	1.00492
ATCC25795GL000521	1e-38	COG:Q	Secondary metabolites biosynthesis, transport and catabolism	COG1028	Dehydrogenases with different specificities (related to short-chain alcohol dehydrogenases)	0.457032	1.01209
ATCC25795GL000521	1e-38	COG:R	General function prediction only	COG1028	Dehydrogenases with different specificities (related to short-chain alcohol dehydrogenases)	0.435797	1.01183
ATCC25795GL001620	5e-65	COG:P	Inorganic ion transport and metabolism	COG1914	Mn2+ and Fe2+ transporters of the NRAMP family	0.282315	1.05727
ATCC25795GL001766	5e-118	COG:G	Carbohydrate transport and metabolism	COG1472	Beta-glucosidase-related glycosidases	0.22567	1.07611
ATCC25795GL000650	8e-95	COG:L	Replication, recombination and repair	COG0494	NTP pyrophosphohydrolases including oxidative damage repair enzymes	0.297077	1.0727
ATCC25795GL000650	8e-95	COG:R	General function prediction only	COG0494	NTP pyrophosphohydrolases including oxidative damage repair enzymes	0.435797	1.01183
ATCC25795GL002146	2e-48	COG:G	Carbohydrate transport and metabolism	COG0363	6-phosphogluconolactonase/Glucosamine-6-phosphate isomerase/deaminase	0.22567	1.07611
ATCC25795GL001511	6e-91	COG:C	Energy production and conversion	COG1012	NAD-dependent aldehyde dehydrogenases	0.515831	1.00021
ATCC25795GL000885	8e-13	COG:T	Signal transduction mechanisms	COG2199	FOG: GGDEF domain	0.442435	1.02312
ATCC25795GL001823	2e-116	COG:Q	Secondary metabolites biosynthesis, transport and catabolism	COG1463	ABC-type transport system involved in resistance to organic solvents, periplasmic component	0.457032	1.01209
ATCC25795GL000255	2e-37	COG:E	Amino acid transport and metabolism	COG0601	ABC-type dipeptide/oligopeptide/nickel transport systems, permease components	0.227967	1.06143
ATCC25795GL000255	2e-37	COG:P	Inorganic ion transport and metabolism	COG0601	ABC-type dipeptide/oligopeptide/nickel transport systems, permease components	0.282315	1.05727
ATCC25795GL004576	0	COG:C	Energy production and conversion	COG2838	Monomeric isocitrate dehydrogenase	0.515831	1.00021
ATCC25795GL000801	1e-81	COG:E	Amino acid transport and metabolism	COG0493	NADPH-dependent glutamate synthase beta chain and related oxidoreductases	0.227967	1.06143
ATCC25795GL000801	1e-81	COG:R	General function prediction only	COG0493	NADPH-dependent glutamate synthase beta chain and related oxidoreductases	0.435797	1.01183
ATCC25795GL003133	8e-72	COG:I	Lipid transport and metabolism	COG1028	Dehydrogenases with different specificities (related to short-chain alcohol dehydrogenases)	0.490053	1.00492
ATCC25795GL003133	8e-72	COG:Q	Secondary metabolites biosynthesis, transport and catabolism	COG1028	Dehydrogenases with different specificities (related to short-chain alcohol dehydrogenases)	0.457032	1.01209
ATCC25795GL003133	8e-72	COG:R	General function prediction only	COG1028	Dehydrogenases with different specificities (related to short-chain alcohol dehydrogenases)	0.435797	1.01183
ATCC25795GL002208	3e-76	COG:E	Amino acid transport and metabolism	COG1126	ABC-type polar amino acid transport system, ATPase component	0.227967	1.06143
ATCC25795GL003038	2e-42	COG:P	Inorganic ion transport and metabolism	COG0614	ABC-type Fe3+-hydroxamate transport system, periplasmic component	0.282315	1.05727
ATCC25795GL002583	4e-07	COG:R	General function prediction only	COG2159	Predicted metal-dependent hydrolase of the TIM-barrel fold	0.435797	1.01183
ATCC25795GL003786	1e-163	COG:Q	Secondary metabolites biosynthesis, transport and catabolism	COG1463	ABC-type transport system involved in resistance to organic solvents, periplasmic component	0.457032	1.01209
ATCC25795GL002203	5e-96	COG:R	General function prediction only	COG0596	Predicted hydrolases or acyltransferases (alpha/beta hydrolase superfamily)	0.435797	1.01183
ATCC25795GL000425	3e-89	COG:E	Amino acid transport and metabolism	COG0118	Glutamine amidotransferase	0.227967	1.06143
ATCC25795GL002855	7e-98	COG:F	Nucleotide transport and metabolism	COG0047	Phosphoribosylformylglycinamidine (FGAM) synthase, glutamine amidotransferase domain	0.456904	1.03269
ATCC25795GL002088	6e-10	COG:F	Nucleotide transport and metabolism	COG4630	Xanthine dehydrogenase, iron-sulfur cluster and FAD-binding subunit A	0.456904	1.03269
ATCC25795GL003781	0	COG:I	Lipid transport and metabolism	COG0318	Acyl-CoA synthetases (AMP-forming)/AMP-acid ligases II	0.490053	1.00492
ATCC25795GL003781	0	COG:Q	Secondary metabolites biosynthesis, transport and catabolism	COG0318	Acyl-CoA synthetases (AMP-forming)/AMP-acid ligases II	0.457032	1.01209
ATCC25795GL002316	6e-61	COG:R	General function prediction only	COG1011	Predicted hydrolase (HAD superfamily)	0.435797	1.01183
ATCC25795GL002778	2e-123	COG:I	Lipid transport and metabolism	COG1024	Enoyl-CoA hydratase/carnithine racemase	0.490053	1.00492
ATCC25795GL001480	5e-28	COG:Q	Secondary metabolites biosynthesis, transport and catabolism	COG0412	Dienelactone hydrolase and related enzymes	0.457032	1.01209
ATCC25795GL003059	2e-11	COG:R	General function prediction only	COG1942	Uncharacterized protein, 4-oxalocrotonate tautomerase homolog	0.435797	1.01183
ATCC25795GL004393	4e-41	COG:H	Coenzyme transport and metabolism	COG0142	Geranylgeranyl pyrophosphate synthase	0.324319	1.06351
ATCC25795GL001899	1e-09	COG:S	Function unknown	COG3224	Uncharacterized protein conserved in bacteria	0.865532	0.904244
ATCC25795GL000015	3e-93	COG:M	Cell wall/membrane/envelope biogenesis	COG0860	N-acetylmuramoyl-L-alanine amidase	0.28156	1.07893
ATCC25795GL003511	4e-75	COG:G	Carbohydrate transport and metabolism	COG1879	ABC-type sugar transport system, periplasmic component	0.22567	1.07611
ATCC25795GL001940	5e-19	COG:R	General function prediction only	COG0596	Predicted hydrolases or acyltransferases (alpha/beta hydrolase superfamily)	0.435797	1.01183
ATCC25795GL002321	5e-55	COG:K	Transcription	COG0583	Transcriptional regulator	0.835494	0.929193
ATCC25795GL001047	4e-146	COG:E	Amino acid transport and metabolism	COG0624	Acetylornithine deacetylase/Succinyl-diaminopimelate desuccinylase and related deacylases	0.227967	1.06143
ATCC25795GL003448	6e-24	COG:P	Inorganic ion transport and metabolism	COG1464	ABC-type metal ion transport system, periplasmic component/surface antigen	0.282315	1.05727
ATCC25795GL000291	3e-25	COG:K	Transcription	COG1733	Predicted transcriptional regulators	0.835494	0.929193
ATCC25795GL000713	1e-85	COG:I	Lipid transport and metabolism	COG1960	Acyl-CoA dehydrogenases	0.490053	1.00492
ATCC25795GL000398	3e-72	COG:R	General function prediction only	COG1881	Phospholipid-binding protein	0.435797	1.01183
ATCC25795GL002931	0	COG:I	Lipid transport and metabolism	COG1250	3-hydroxyacyl-CoA dehydrogenase	0.490053	1.00492
ATCC25795GL002042	9e-74	COG:P	Inorganic ion transport and metabolism	COG0803	ABC-type metal ion transport system, periplasmic component/surface adhesin	0.282315	1.05727
ATCC25795GL001357	2e-49	COG:S	Function unknown	COG0316	Uncharacterized conserved protein	0.865532	0.904244
ATCC25795GL003560	8e-127	COG:R	General function prediction only	COG0515	Serine/threonine protein kinase	0.435797	1.01183
ATCC25795GL003560	8e-127	COG:T	Signal transduction mechanisms	COG0515	Serine/threonine protein kinase	0.442435	1.02312
ATCC25795GL003560	8e-127	COG:K	Transcription	COG0515	Serine/threonine protein kinase	0.835494	0.929193
ATCC25795GL003560	8e-127	COG:L	Replication, recombination and repair	COG0515	Serine/threonine protein kinase	0.297077	1.0727
ATCC25795GL003191	4e-69	COG:P	Inorganic ion transport and metabolism	COG2837	Predicted iron-dependent peroxidase	0.282315	1.05727
ATCC25795GL005109	4e-36	COG:I	Lipid transport and metabolism	COG1960	Acyl-CoA dehydrogenases	0.490053	1.00492
ATCC25795GL001664	2e-76	COG:Q	Secondary metabolites biosynthesis, transport and catabolism	COG3315	O-Methyltransferase involved in polyketide biosynthesis	0.457032	1.01209
ATCC25795GL000520	5e-40	COG:G	Carbohydrate transport and metabolism	COG1070	Sugar (pentulose and hexulose) kinases	0.22567	1.07611
ATCC25795GL004028	5e-39	COG:S	Function unknown	COG3402	Uncharacterized conserved protein	0.865532	0.904244
ATCC25795GL001456	1e-37	COG:Q	Secondary metabolites biosynthesis, transport and catabolism	COG1463	ABC-type transport system involved in resistance to organic solvents, periplasmic component	0.457032	1.01209
ATCC25795GL003946	1e-54	COG:Q	Secondary metabolites biosynthesis, transport and catabolism	COG2124	Cytochrome P450	0.457032	1.01209
ATCC25795GL004070	4e-96	COG:R	General function prediction only	COG0388	Predicted amidohydrolase	0.435797	1.01183
ATCC25795GL002938	4e-69	COG:I	Lipid transport and metabolism	COG1028	Dehydrogenases with different specificities (related to short-chain alcohol dehydrogenases)	0.490053	1.00492
ATCC25795GL002938	4e-69	COG:Q	Secondary metabolites biosynthesis, transport and catabolism	COG1028	Dehydrogenases with different specificities (related to short-chain alcohol dehydrogenases)	0.457032	1.01209
ATCC25795GL002938	4e-69	COG:R	General function prediction only	COG1028	Dehydrogenases with different specificities (related to short-chain alcohol dehydrogenases)	0.435797	1.01183
ATCC25795GL004332	1e-72	COG:J	Translation, ribosomal structure and biogenesis	COG0098	Ribosomal protein S5	0.950023	0.818756
ATCC25795GL001695	2e-179	COG:C	Energy production and conversion	COG1053	Succinate dehydrogenase/fumarate reductase, flavoprotein subunit	0.515831	1.00021
ATCC25795GL002665	2e-91	COG:S	Function unknown	COG1354	Uncharacterized conserved protein	0.865532	0.904244
ATCC25795GL001550	9e-127	COG:Q	Secondary metabolites biosynthesis, transport and catabolism	COG1463	ABC-type transport system involved in resistance to organic solvents, periplasmic component	0.457032	1.01209
ATCC25795GL000020	0	COG:E	Amino acid transport and metabolism	COG0119	Isopropylmalate/homocitrate/citramalate synthases	0.227967	1.06143
ATCC25795GL001118	8e-71	COG:K	Transcription	COG4977	Transcriptional regulator containing an amidase domain and an AraC-type DNA-binding HTH domain	0.835494	0.929193
ATCC25795GL001214	3e-109	COG:I	Lipid transport and metabolism	COG1024	Enoyl-CoA hydratase/carnithine racemase	0.490053	1.00492
ATCC25795GL003673	2e-36	COG:R	General function prediction only	COG3173	Predicted aminoglycoside phosphotransferase	0.435797	1.01183
ATCC25795GL000229	5e-10	COG:M	Cell wall/membrane/envelope biogenesis	COG0702	Predicted nucleoside-diphosphate-sugar epimerases	0.28156	1.07893
ATCC25795GL000229	5e-10	COG:G	Carbohydrate transport and metabolism	COG0702	Predicted nucleoside-diphosphate-sugar epimerases	0.22567	1.07611
ATCC25795GL000564	5e-09	COG:R	General function prediction only	COG3687	Predicted metal-dependent hydrolase	0.435797	1.01183
ATCC25795GL002071	6e-65	COG:G	Carbohydrate transport and metabolism	COG1129	ABC-type sugar transport system, ATPase component	0.22567	1.07611
ATCC25795GL003175	0	COG:L	Replication, recombination and repair	COG1197	Transcription-repair coupling factor (superfamily II helicase)	0.297077	1.0727
ATCC25795GL003175	0	COG:K	Transcription	COG1197	Transcription-repair coupling factor (superfamily II helicase)	0.835494	0.929193
ATCC25795GL002490	3e-53	COG:E	Amino acid transport and metabolism	COG1703	Putative periplasmic protein kinase ArgK and related GTPases of G3E family	0.227967	1.06143
ATCC25795GL003090	2e-179	COG:C	Energy production and conversion	COG0045	Succinyl-CoA synthetase, beta subunit	0.515831	1.00021
ATCC25795GL000305	1e-29	COG:E	Amino acid transport and metabolism	COG0687	Spermidine/putrescine-binding periplasmic protein	0.227967	1.06143
ATCC25795GL003939	1e-24	COG:G	Carbohydrate transport and metabolism	COG1879	ABC-type sugar transport system, periplasmic component	0.22567	1.07611
ATCC25795GL004483	1e-163	COG:F	Nucleotide transport and metabolism	COG0519	GMP synthase, PP-ATPase domain/subunit	0.456904	1.03269
ATCC25795GL005160	6e-87	COG:F	Nucleotide transport and metabolism	COG0284	Orotidine-5'-phosphate decarboxylase	0.456904	1.03269
ATCC25795GL004510	1e-17	COG:P	Inorganic ion transport and metabolism	COG0753	Catalase	0.282315	1.05727
ATCC25795GL002741	1e-12	COG:P	Inorganic ion transport and metabolism	COG2156	K+-transporting ATPase, c chain	0.282315	1.05727
ATCC25795GL004724	8e-21	COG:C	Energy production and conversion	COG1773	Rubredoxin	0.515831	1.00021
ATCC25795GL000876	4e-35	COG:G	Carbohydrate transport and metabolism	COG3622	Hydroxypyruvate isomerase	0.22567	1.07611
ATCC25795GL004675	0	COG:I	Lipid transport and metabolism	COG4770	Acetyl/propionyl-CoA carboxylase, alpha subunit	0.490053	1.00492
ATCC25795GL003649	2e-47	COG:C	Energy production and conversion	COG1894	NADH:ubiquinone oxidoreductase, NADH-binding (51 kD) subunit	0.515831	1.00021
ATCC25795GL003653	2e-33	COG:I	Lipid transport and metabolism	COG2084	3-hydroxyisobutyrate dehydrogenase and related beta-hydroxyacid dehydrogenases	0.490053	1.00492
ATCC25795GL002333	0	COG:L	Replication, recombination and repair	COG0556	Helicase subunit of the DNA excision repair complex	0.297077	1.0727
ATCC25795GL001030	5e-59	COG:O	Posttranslational modification, protein turnover, chaperones	COG2020	Putative protein-S-isoprenylcysteine methyltransferase	0.538519	0.996081
ATCC25795GL000909	3e-44	COG:K	Transcription	COG0583	Transcriptional regulator	0.835494	0.929193
ATCC25795GL001137	5e-136	COG:Q	Secondary metabolites biosynthesis, transport and catabolism	COG1463	ABC-type transport system involved in resistance to organic solvents, periplasmic component	0.457032	1.01209
ATCC25795GL003404	3e-160	COG:R	General function prediction only	COG1253	Hemolysins and related proteins containing CBS domains	0.435797	1.01183
ATCC25795GL003198	0	COG:G	Carbohydrate transport and metabolism	COG0148	Enolase	0.22567	1.07611
ATCC25795GL000594	5e-102	COG:K	Transcription	COG1414	Transcriptional regulator	0.835494	0.929193
ATCC25795GL000705	5e-161	COG:L	Replication, recombination and repair	COG1793	ATP-dependent DNA ligase	0.297077	1.0727
ATCC25795GL000644	1e-118	COG:R	General function prediction only	COG0110	Acetyltransferase (isoleucine patch superfamily)	0.435797	1.01183
ATCC25795GL000515	6e-14	COG:S	Function unknown	COG4923	Uncharacterized conserved protein	0.865532	0.904244
ATCC25795GL002509	8e-18	COG:E	Amino acid transport and metabolism	COG0006	Xaa-Pro aminopeptidase	0.227967	1.06143
ATCC25795GL001020	2e-150	COG:D	Cell cycle control, cell division, chromosome partitioning	COG0489	ATPases involved in chromosome partitioning	0.539787	1.011
ATCC25795GL004089	5e-142	COG:M	Cell wall/membrane/envelope biogenesis	COG0451	Nucleoside-diphosphate-sugar epimerases	0.28156	1.07893
ATCC25795GL004089	5e-142	COG:G	Carbohydrate transport and metabolism	COG0451	Nucleoside-diphosphate-sugar epimerases	0.22567	1.07611
ATCC25795GL001951	3e-84	COG:E	Amino acid transport and metabolism	COG0444	ABC-type dipeptide/oligopeptide/nickel transport system, ATPase component	0.227967	1.06143
ATCC25795GL001951	3e-84	COG:P	Inorganic ion transport and metabolism	COG0444	ABC-type dipeptide/oligopeptide/nickel transport system, ATPase component	0.282315	1.05727
ATCC25795GL000835	0	COG:C	Energy production and conversion	COG1009	NADH:ubiquinone oxidoreductase subunit 5 (chain L)/Multisubunit Na+/H+ antiporter, MnhA subunit	0.515831	1.00021
ATCC25795GL000835	0	COG:P	Inorganic ion transport and metabolism	COG1009	NADH:ubiquinone oxidoreductase subunit 5 (chain L)/Multisubunit Na+/H+ antiporter, MnhA subunit	0.282315	1.05727
ATCC25795GL001156	5e-33	COG:K	Transcription	COG1309	Transcriptional regulator	0.835494	0.929193
ATCC25795GL000611	0	COG:E	Amino acid transport and metabolism	COG0028	Thiamine pyrophosphate-requiring enzymes [acetolactate synthase, pyruvate dehydrogenase (cytochrome), glyoxylate carboligase, phosphonopyruvate decarboxylase]	0.227967	1.06143
ATCC25795GL000611	0	COG:H	Coenzyme transport and metabolism	COG0028	Thiamine pyrophosphate-requiring enzymes [acetolactate synthase, pyruvate dehydrogenase (cytochrome), glyoxylate carboligase, phosphonopyruvate decarboxylase]	0.324319	1.06351
ATCC25795GL001414	2e-91	COG:I	Lipid transport and metabolism	COG0331	(acyl-carrier-protein) S-malonyltransferase	0.490053	1.00492
ATCC25795GL004301	3e-30	COG:G	Carbohydrate transport and metabolism	COG0477	Permeases of the major facilitator superfamily	0.22567	1.07611
ATCC25795GL004301	3e-30	COG:E	Amino acid transport and metabolism	COG0477	Permeases of the major facilitator superfamily	0.227967	1.06143
ATCC25795GL004301	3e-30	COG:P	Inorganic ion transport and metabolism	COG0477	Permeases of the major facilitator superfamily	0.282315	1.05727
ATCC25795GL004301	3e-30	COG:R	General function prediction only	COG0477	Permeases of the major facilitator superfamily	0.435797	1.01183
ATCC25795GL002922	1e-15	COG:O	Posttranslational modification, protein turnover, chaperones	COG0829	Urease accessory protein UreH	0.538519	0.996081
ATCC25795GL004973	2e-85	COG:R	General function prediction only	COG0384	Predicted epimerase, PhzC/PhzF homolog	0.435797	1.01183
ATCC25795GL004838	3e-102	COG:O	Posttranslational modification, protein turnover, chaperones	COG0526	Thiol-disulfide isomerase and thioredoxins	0.538519	0.996081
ATCC25795GL004838	3e-102	COG:C	Energy production and conversion	COG0526	Thiol-disulfide isomerase and thioredoxins	0.515831	1.00021
ATCC25795GL002787	2e-121	COG:I	Lipid transport and metabolism	COG1960	Acyl-CoA dehydrogenases	0.490053	1.00492
ATCC25795GL004794	8e-127	COG:T	Signal transduction mechanisms	COG3480	Predicted secreted protein containing a PDZ domain	0.442435	1.02312
ATCC25795GL005071	1e-138	COG:H	Coenzyme transport and metabolism	COG0214	Pyridoxine biosynthesis enzyme	0.324319	1.06351
ATCC25795GL000049	2e-17	COG:R	General function prediction only	COG3552	Protein containing von Willebrand factor type A (vWA) domain	0.435797	1.01183
ATCC25795GL001116	4e-43	COG:M	Cell wall/membrane/envelope biogenesis	COG0702	Predicted nucleoside-diphosphate-sugar epimerases	0.28156	1.07893
ATCC25795GL001116	4e-43	COG:G	Carbohydrate transport and metabolism	COG0702	Predicted nucleoside-diphosphate-sugar epimerases	0.22567	1.07611
ATCC25795GL000639	8e-128	COG:C	Energy production and conversion	COG2086	Electron transfer flavoprotein, beta subunit	0.515831	1.00021
ATCC25795GL003581	0	COG:I	Lipid transport and metabolism	COG4770	Acetyl/propionyl-CoA carboxylase, alpha subunit	0.490053	1.00492
ATCC25795GL002228	4e-46	COG:O	Posttranslational modification, protein turnover, chaperones	COG0526	Thiol-disulfide isomerase and thioredoxins	0.538519	0.996081
ATCC25795GL002228	4e-46	COG:C	Energy production and conversion	COG0526	Thiol-disulfide isomerase and thioredoxins	0.515831	1.00021
ATCC25795GL000298	4e-30	COG:S	Function unknown	COG4681	Uncharacterized protein conserved in bacteria	0.865532	0.904244
ATCC25795GL003863	2e-12	COG:K	Transcription	COG2207	AraC-type DNA-binding domain-containing proteins	0.835494	0.929193
ATCC25795GL001209	1e-87	COG:E	Amino acid transport and metabolism	COG2755	Lysophospholipase L1 and related esterases	0.227967	1.06143
ATCC25795GL002063	3e-34	COG:K	Transcription	COG0583	Transcriptional regulator	0.835494	0.929193
ATCC25795GL003019	6e-116	COG:R	General function prediction only	COG1123	ATPase components of various ABC-type transport systems, contain duplicated ATPase	0.435797	1.01183
ATCC25795GL001889	3e-51	COG:P	Inorganic ion transport and metabolism	COG3004	Na+/H+ antiporter	0.282315	1.05727
ATCC25795GL005186	2e-16	COG:M	Cell wall/membrane/envelope biogenesis	COG0463	Glycosyltransferases involved in cell wall biogenesis	0.28156	1.07893
ATCC25795GL001591	9e-130	COG:I	Lipid transport and metabolism	COG0183	Acetyl-CoA acetyltransferase	0.490053	1.00492
ATCC25795GL002891	8e-166	COG:J	Translation, ribosomal structure and biogenesis	COG0042	tRNA-dihydrouridine synthase	0.950023	0.818756
ATCC25795GL003628	7e-55	COG:Q	Secondary metabolites biosynthesis, transport and catabolism	COG1463	ABC-type transport system involved in resistance to organic solvents, periplasmic component	0.457032	1.01209
ATCC25795GL002057	1e-137	COG:C	Energy production and conversion	COG1018	Flavodoxin reductases (ferredoxin-NADPH reductases) family 1	0.515831	1.00021
ATCC25795GL001260	1e-33	COG:E	Amino acid transport and metabolism	COG0559	Branched-chain amino acid ABC-type transport system, permease components	0.227967	1.06143
ATCC25795GL002451	2e-120	COG:R	General function prediction only	COG1234	Metal-dependent hydrolases of the beta-lactamase superfamily III	0.435797	1.01183
ATCC25795GL004868	0	COG:J	Translation, ribosomal structure and biogenesis	COG0442	Prolyl-tRNA synthetase	0.950023	0.818756
ATCC25795GL000366	9e-15	COG:K	Transcription	COG0583	Transcriptional regulator	0.835494	0.929193
ATCC25795GL004238	2e-39	COG:M	Cell wall/membrane/envelope biogenesis	COG2148	Sugar transferases involved in lipopolysaccharide synthesis	0.28156	1.07893
ATCC25795GL002478	9e-12	COG:S	Function unknown	COG3752	Predicted membrane protein	0.865532	0.904244
ATCC25795GL001698	4e-57	COG:I	Lipid transport and metabolism	COG0558	Phosphatidylglycerophosphate synthase	0.490053	1.00492
ATCC25795GL004653	2e-166	COG:S	Function unknown	COG5383	Uncharacterized protein conserved in bacteria	0.865532	0.904244
ATCC25795GL003154	1e-31	COG:C	Energy production and conversion	COG1252	NADH dehydrogenase, FAD-containing subunit	0.515831	1.00021
ATCC25795GL000128	1e-93	COG:E	Amino acid transport and metabolism	COG0747	ABC-type dipeptide transport system, periplasmic component	0.227967	1.06143
ATCC25795GL002662	3e-69	COG:F	Nucleotide transport and metabolism	COG0283	Cytidylate kinase	0.456904	1.03269
ATCC25795GL003293	3e-17	COG:C	Energy production and conversion	COG1845	Heme/copper-type cytochrome/quinol oxidase, subunit 3	0.515831	1.00021
ATCC25795GL001934	3e-65	COG:S	Function unknown	COG5438	Predicted multitransmembrane protein	0.865532	0.904244
ATCC25795GL002095	2e-154	COG:R	General function prediction only	COG2070	Dioxygenases related to 2-nitropropane dioxygenase	0.435797	1.01183
ATCC25795GL004055	4e-23	COG:T	Signal transduction mechanisms	COG2199	FOG: GGDEF domain	0.442435	1.02312
ATCC25795GL002850	6e-46	COG:O	Posttranslational modification, protein turnover, chaperones	COG0386	Glutathione peroxidase	0.538519	0.996081
ATCC25795GL004271	1e-83	COG:K	Transcription	COG3327	Phenylacetic acid-responsive transcriptional repressor	0.835494	0.929193
ATCC25795GL003077	3e-38	COG:S	Function unknown	COG1950	Predicted membrane protein	0.865532	0.904244
ATCC25795GL001328	0	COG:E	Amino acid transport and metabolism	COG3200	3-deoxy-D-arabino-heptulosonate 7-phosphate (DAHP) synthase	0.227967	1.06143
ATCC25795GL000051	2e-15	COG:T	Signal transduction mechanisms	COG4585	Signal transduction histidine kinase	0.442435	1.02312
ATCC25795GL000989	4e-152	COG:V	Defense mechanisms	COG1132	ABC-type multidrug transport system, ATPase and permease components	0.43149	1.06814
ATCC25795GL001922	3e-33	COG:C	Energy production and conversion	COG2141	Coenzyme F420-dependent N5,N10-methylene tetrahydromethanopterin reductase and related flavin-dependent oxidoreductases	0.515831	1.00021
ATCC25795GL002126	1e-26	COG:H	Coenzyme transport and metabolism	COG1072	Panthothenate kinase	0.324319	1.06351
ATCC25795GL004816	3e-30	COG:L	Replication, recombination and repair	COG0792	Predicted endonuclease distantly related to archaeal Holliday junction resolvase	0.297077	1.0727
ATCC25795GL001458	3e-55	COG:Q	Secondary metabolites biosynthesis, transport and catabolism	COG1463	ABC-type transport system involved in resistance to organic solvents, periplasmic component	0.457032	1.01209
ATCC25795GL001251	5e-41	COG:S	Function unknown	COG3662	Uncharacterized protein conserved in bacteria	0.865532	0.904244
ATCC25795GL001079	0	COG:T	Signal transduction mechanisms	COG1217	Predicted membrane GTPase involved in stress response	0.442435	1.02312
ATCC25795GL002066	4e-146	COG:I	Lipid transport and metabolism	COG0365	Acyl-coenzyme A synthetases/AMP-(fatty) acid ligases	0.490053	1.00492
ATCC25795GL000348	3e-105	COG:U	Intracellular trafficking, secretion, and vesicular transport	COG0805	Sec-independent protein secretion pathway component TatC	0.601005	0.967039
ATCC25795GL003068	8e-42	COG:Q	Secondary metabolites biosynthesis, transport and catabolism	COG1233	Phytoene dehydrogenase and related proteins	0.457032	1.01209
ATCC25795GL004589	3e-25	COG:E	Amino acid transport and metabolism	COG0531	Amino acid transporters	0.227967	1.06143
ATCC25795GL000166	1e-121	COG:R	General function prediction only	COG0596	Predicted hydrolases or acyltransferases (alpha/beta hydrolase superfamily)	0.435797	1.01183
ATCC25795GL002425	2e-48	COG:S	Function unknown	COG0586	Uncharacterized membrane-associated protein	0.865532	0.904244
ATCC25795GL002956	3e-129	COG:O	Posttranslational modification, protein turnover, chaperones	COG0435	Predicted glutathione S-transferase	0.538519	0.996081
ATCC25795GL002052	0	COG:I	Lipid transport and metabolism	COG1960	Acyl-CoA dehydrogenases	0.490053	1.00492
ATCC25795GL001812	1e-120	COG:E	Amino acid transport and metabolism	COG1063	Threonine dehydrogenase and related Zn-dependent dehydrogenases	0.227967	1.06143
ATCC25795GL001812	1e-120	COG:R	General function prediction only	COG1063	Threonine dehydrogenase and related Zn-dependent dehydrogenases	0.435797	1.01183
ATCC25795GL000924	1e-80	COG:J	Translation, ribosomal structure and biogenesis	COG2890	Methylase of polypeptide chain release factors	0.950023	0.818756
ATCC25795GL003353	8e-83	COG:R	General function prediction only	COG3378	Predicted ATPase	0.435797	1.01183
ATCC25795GL004298	7e-63	COG:R	General function prediction only	COG1402	Uncharacterized protein, putative amidase	0.435797	1.01183
ATCC25795GL001544	3e-66	COG:Q	Secondary metabolites biosynthesis, transport and catabolism	COG0767	ABC-type transport system involved in resistance to organic solvents, permease component	0.457032	1.01209
ATCC25795GL003633	5e-80	COG:I	Lipid transport and metabolism	COG0183	Acetyl-CoA acetyltransferase	0.490053	1.00492
ATCC25795GL002661	0	COG:R	General function prediction only	COG1160	Predicted GTPases	0.435797	1.01183
ATCC25795GL002243	0	COG:L	Replication, recombination and repair	COG0188	Type IIA topoisomerase (DNA gyrase/topo II, topoisomerase IV), A subunit	0.297077	1.0727
ATCC25795GL003253	0	COG:P	Inorganic ion transport and metabolism	COG2072	Predicted flavoprotein involved in K+ transport	0.282315	1.05727
ATCC25795GL005146	5e-30	COG:K	Transcription	COG2188	Transcriptional regulators	0.835494	0.929193
ATCC25795GL003557	0	COG:E	Amino acid transport and metabolism	COG2902	NAD-specific glutamate dehydrogenase	0.227967	1.06143
ATCC25795GL004188	4e-114	COG:H	Coenzyme transport and metabolism	COG0142	Geranylgeranyl pyrophosphate synthase	0.324319	1.06351
ATCC25795GL003016	2e-163	COG:I	Lipid transport and metabolism	COG0183	Acetyl-CoA acetyltransferase	0.490053	1.00492
ATCC25795GL004335	0	COG:O	Posttranslational modification, protein turnover, chaperones	COG0616	Periplasmic serine proteases (ClpP class)	0.538519	0.996081
ATCC25795GL004335	0	COG:U	Intracellular trafficking, secretion, and vesicular transport	COG0616	Periplasmic serine proteases (ClpP class)	0.601005	0.967039
ATCC25795GL000011	0	COG:M	Cell wall/membrane/envelope biogenesis	COG2230	Cyclopropane fatty acid synthase and related methyltransferases	0.28156	1.07893
ATCC25795GL005057	3e-80	COG:R	General function prediction only	COG3173	Predicted aminoglycoside phosphotransferase	0.435797	1.01183
ATCC25795GL004113	0	COG:O	Posttranslational modification, protein turnover, chaperones	COG1333	ResB protein required for cytochrome c biosynthesis	0.538519	0.996081
ATCC25795GL002636	0	COG:Q	Secondary metabolites biosynthesis, transport and catabolism	COG3321	Polyketide synthase modules and related proteins	0.457032	1.01209
ATCC25795GL004624	0	COG:C	Energy production and conversion	COG0578	Glycerol-3-phosphate dehydrogenase	0.515831	1.00021
ATCC25795GL000755	3e-93	COG:G	Carbohydrate transport and metabolism	COG1263	Phosphotransferase system IIC components, glucose/maltose/N-acetylglucosamine-specific	0.22567	1.07611
ATCC25795GL002060	2e-123	COG:E	Amino acid transport and metabolism	COG0346	Lactoylglutathione lyase and related lyases	0.227967	1.06143
ATCC25795GL005070	1e-43	COG:L	Replication, recombination and repair	COG0494	NTP pyrophosphohydrolases including oxidative damage repair enzymes	0.297077	1.0727
ATCC25795GL005070	1e-43	COG:R	General function prediction only	COG0494	NTP pyrophosphohydrolases including oxidative damage repair enzymes	0.435797	1.01183
ATCC25795GL002227	1e-127	COG:O	Posttranslational modification, protein turnover, chaperones	COG0492	Thioredoxin reductase	0.538519	0.996081
ATCC25795GL003512	1e-63	COG:R	General function prediction only	COG0673	Predicted dehydrogenases and related proteins	0.435797	1.01183
ATCC25795GL000186	6e-132	COG:Q	Secondary metabolites biosynthesis, transport and catabolism	COG2124	Cytochrome P450	0.457032	1.01209
ATCC25795GL005095	4e-52	COG:E	Amino acid transport and metabolism	COG0410	ABC-type branched-chain amino acid transport systems, ATPase component	0.227967	1.06143
ATCC25795GL004300	3e-133	COG:E	Amino acid transport and metabolism	COG2303	Choline dehydrogenase and related flavoproteins	0.227967	1.06143
ATCC25795GL004529	4e-23	COG:T	Signal transduction mechanisms	COG2508	Regulator of polyketide synthase expression	0.442435	1.02312
ATCC25795GL004529	4e-23	COG:Q	Secondary metabolites biosynthesis, transport and catabolism	COG2508	Regulator of polyketide synthase expression	0.457032	1.01209
ATCC25795GL001057	5e-152	COG:E	Amino acid transport and metabolism	COG0436	Aspartate/tyrosine/aromatic aminotransferase	0.227967	1.06143
ATCC25795GL000683	2e-06	COG:K	Transcription	COG1309	Transcriptional regulator	0.835494	0.929193
ATCC25795GL003018	9e-24	COG:L	Replication, recombination and repair	COG0350	Methylated DNA-protein cysteine methyltransferase	0.297077	1.0727
ATCC25795GL000983	5e-54	COG:C	Energy production and conversion	COG2141	Coenzyme F420-dependent N5,N10-methylene tetrahydromethanopterin reductase and related flavin-dependent oxidoreductases	0.515831	1.00021
ATCC25795GL001754	0	COG:I	Lipid transport and metabolism	COG1960	Acyl-CoA dehydrogenases	0.490053	1.00492
ATCC25795GL001751	4e-40	COG:I	Lipid transport and metabolism	COG1960	Acyl-CoA dehydrogenases	0.490053	1.00492
ATCC25795GL000681	2e-37	COG:R	General function prediction only	COG0661	Predicted unusual protein kinase	0.435797	1.01183
ATCC25795GL003332	1e-89	COG:P	Inorganic ion transport and metabolism	COG0369	Sulfite reductase, alpha subunit (flavoprotein)	0.282315	1.05727
ATCC25795GL003579	2e-61	COG:I	Lipid transport and metabolism	COG2030	Acyl dehydratase	0.490053	1.00492
ATCC25795GL003297	8e-125	COG:P	Inorganic ion transport and metabolism	COG0004	Ammonia permease	0.282315	1.05727
ATCC25795GL004847	6e-140	COG:J	Translation, ribosomal structure and biogenesis	COG0024	Methionine aminopeptidase	0.950023	0.818756
ATCC25795GL004151	9e-53	COG:E	Amino acid transport and metabolism	COG0531	Amino acid transporters	0.227967	1.06143
ATCC25795GL000768	7e-34	COG:M	Cell wall/membrane/envelope biogenesis	COG0668	Small-conductance mechanosensitive channel	0.28156	1.07893
ATCC25795GL000003	3e-129	COG:I	Lipid transport and metabolism	COG1960	Acyl-CoA dehydrogenases	0.490053	1.00492
ATCC25795GL004364	3e-99	COG:C	Energy production and conversion	COG2141	Coenzyme F420-dependent N5,N10-methylene tetrahydromethanopterin reductase and related flavin-dependent oxidoreductases	0.515831	1.00021
ATCC25795GL000673	8e-32	COG:C	Energy production and conversion	COG0644	Dehydrogenases (flavoproteins)	0.515831	1.00021
ATCC25795GL000276	7e-39	COG:P	Inorganic ion transport and metabolism	COG1178	ABC-type Fe3+ transport system, permease component	0.282315	1.05727
ATCC25795GL001491	7e-06	COG:S	Function unknown	COG1289	Predicted membrane protein	0.865532	0.904244
ATCC25795GL000471	1e-118	COG:G	Carbohydrate transport and metabolism	COG1819	Glycosyl transferases, related to UDP-glucuronosyltransferase	0.22567	1.07611
ATCC25795GL000471	1e-118	COG:C	Energy production and conversion	COG1819	Glycosyl transferases, related to UDP-glucuronosyltransferase	0.515831	1.00021
ATCC25795GL002522	5e-18	COG:K	Transcription	COG0583	Transcriptional regulator	0.835494	0.929193
ATCC25795GL001924	0	COG:R	General function prediction only	COG0699	Predicted GTPases (dynamin-related)	0.435797	1.01183
ATCC25795GL000137	7e-43	COG:H	Coenzyme transport and metabolism	COG0111	Phosphoglycerate dehydrogenase and related dehydrogenases	0.324319	1.06351
ATCC25795GL000137	7e-43	COG:E	Amino acid transport and metabolism	COG0111	Phosphoglycerate dehydrogenase and related dehydrogenases	0.227967	1.06143
ATCC25795GL004948	3e-48	COG:G	Carbohydrate transport and metabolism	COG0477	Permeases of the major facilitator superfamily	0.22567	1.07611
ATCC25795GL004948	3e-48	COG:E	Amino acid transport and metabolism	COG0477	Permeases of the major facilitator superfamily	0.227967	1.06143
ATCC25795GL004948	3e-48	COG:P	Inorganic ion transport and metabolism	COG0477	Permeases of the major facilitator superfamily	0.282315	1.05727
ATCC25795GL004948	3e-48	COG:R	General function prediction only	COG0477	Permeases of the major facilitator superfamily	0.435797	1.01183
ATCC25795GL004915	3e-107	COG:E	Amino acid transport and metabolism	COG0289	Dihydrodipicolinate reductase	0.227967	1.06143
ATCC25795GL004388	4e-94	COG:S	Function unknown	COG3349	Uncharacterized conserved protein	0.865532	0.904244
ATCC25795GL004683	0	COG:I	Lipid transport and metabolism	COG4799	Acetyl-CoA carboxylase, carboxyltransferase component (subunits alpha and beta)	0.490053	1.00492
ATCC25795GL003192	1e-16	COG:S	Function unknown	COG2847	Uncharacterized protein conserved in bacteria	0.865532	0.904244
ATCC25795GL003299	0	COG:O	Posttranslational modification, protein turnover, chaperones	COG2844	UTP:GlnB (protein PII) uridylyltransferase	0.538519	0.996081
ATCC25795GL000194	5e-102	COG:S	Function unknown	COG2966	Uncharacterized conserved protein	0.865532	0.904244
ATCC25795GL000981	3e-52	COG:F	Nucleotide transport and metabolism	COG0537	Diadenosine tetraphosphate (Ap4A) hydrolase and other HIT family hydrolases	0.456904	1.03269
ATCC25795GL000981	3e-52	COG:G	Carbohydrate transport and metabolism	COG0537	Diadenosine tetraphosphate (Ap4A) hydrolase and other HIT family hydrolases	0.22567	1.07611
ATCC25795GL000981	3e-52	COG:R	General function prediction only	COG0537	Diadenosine tetraphosphate (Ap4A) hydrolase and other HIT family hydrolases	0.435797	1.01183
ATCC25795GL001611	3e-74	COG:R	General function prediction only	COG2070	Dioxygenases related to 2-nitropropane dioxygenase	0.435797	1.01183
ATCC25795GL004883	4e-130	COG:R	General function prediction only	COG0673	Predicted dehydrogenases and related proteins	0.435797	1.01183
ATCC25795GL001314	1e-129	COG:M	Cell wall/membrane/envelope biogenesis	COG0472	UDP-N-acetylmuramyl pentapeptide phosphotransferase/UDP-N-acetylglucosamine-1-phosphate transferase	0.28156	1.07893
ATCC25795GL002887	2e-08	COG:K	Transcription	COG1846	Transcriptional regulators	0.835494	0.929193
ATCC25795GL003441	2e-06	COG:Q	Secondary metabolites biosynthesis, transport and catabolism	COG0500	SAM-dependent methyltransferases	0.457032	1.01209
ATCC25795GL003441	2e-06	COG:R	General function prediction only	COG0500	SAM-dependent methyltransferases	0.435797	1.01183
ATCC25795GL000161	5e-111	COG:S	Function unknown	COG3804	Uncharacterized conserved protein related to dihydrodipicolinate reductase	0.865532	0.904244
ATCC25795GL000380	1e-36	COG:E	Amino acid transport and metabolism	COG0140	Phosphoribosyl-ATP pyrophosphohydrolase	0.227967	1.06143
ATCC25795GL000222	2e-75	COG:C	Energy production and conversion	COG0667	Predicted oxidoreductases (related to aryl-alcohol dehydrogenases)	0.515831	1.00021
ATCC25795GL000935	0	COG:J	Translation, ribosomal structure and biogenesis	COG0018	Arginyl-tRNA synthetase	0.950023	0.818756
ATCC25795GL004077	1e-170	COG:M	Cell wall/membrane/envelope biogenesis	COG0438	Glycosyltransferase	0.28156	1.07893
ATCC25795GL001230	8e-28	COG:K	Transcription	COG4565	Response regulator of citrate/malate metabolism	0.835494	0.929193
ATCC25795GL001230	8e-28	COG:T	Signal transduction mechanisms	COG4565	Response regulator of citrate/malate metabolism	0.442435	1.02312
ATCC25795GL003667	1e-25	COG:P	Inorganic ion transport and metabolism	COG4638	Phenylpropionate dioxygenase and related ring-hydroxylating dioxygenases, large terminal subunit	0.282315	1.05727
ATCC25795GL003667	1e-25	COG:R	General function prediction only	COG4638	Phenylpropionate dioxygenase and related ring-hydroxylating dioxygenases, large terminal subunit	0.435797	1.01183
ATCC25795GL003510	5e-07	COG:G	Carbohydrate transport and metabolism	COG0524	Sugar kinases, ribokinase family	0.22567	1.07611
ATCC25795GL002906	2e-106	COG:Q	Secondary metabolites biosynthesis, transport and catabolism	COG1463	ABC-type transport system involved in resistance to organic solvents, periplasmic component	0.457032	1.01209
ATCC25795GL001984	2e-82	COG:G	Carbohydrate transport and metabolism	COG2273	Beta-glucanase/Beta-glucan synthetase	0.22567	1.07611
ATCC25795GL003422	1e-118	COG:H	Coenzyme transport and metabolism	COG0635	Coproporphyrinogen III oxidase and related Fe-S oxidoreductases	0.324319	1.06351
ATCC25795GL003914	1e-87	COG:G	Carbohydrate transport and metabolism	COG3961	Pyruvate decarboxylase and related thiamine pyrophosphate-requiring enzymes	0.22567	1.07611
ATCC25795GL003914	1e-87	COG:H	Coenzyme transport and metabolism	COG3961	Pyruvate decarboxylase and related thiamine pyrophosphate-requiring enzymes	0.324319	1.06351
ATCC25795GL003914	1e-87	COG:R	General function prediction only	COG3961	Pyruvate decarboxylase and related thiamine pyrophosphate-requiring enzymes	0.435797	1.01183
ATCC25795GL003898	5e-137	COG:E	Amino acid transport and metabolism	COG0493	NADPH-dependent glutamate synthase beta chain and related oxidoreductases	0.227967	1.06143
ATCC25795GL003898	5e-137	COG:R	General function prediction only	COG0493	NADPH-dependent glutamate synthase beta chain and related oxidoreductases	0.435797	1.01183
ATCC25795GL002671	4e-143	COG:S	Function unknown	COG4825	Uncharacterized membrane-anchored protein conserved in bacteria	0.865532	0.904244
ATCC25795GL004936	3e-107	COG:K	Transcription	COG1842	Phage shock protein A (IM30), suppresses sigma54-dependent transcription	0.835494	0.929193
ATCC25795GL004936	3e-107	COG:T	Signal transduction mechanisms	COG1842	Phage shock protein A (IM30), suppresses sigma54-dependent transcription	0.442435	1.02312
ATCC25795GL003153	3e-41	COG:K	Transcription	COG1595	DNA-directed RNA polymerase specialized sigma subunit, sigma24 homolog	0.835494	0.929193
ATCC25795GL004647	3e-54	COG:P	Inorganic ion transport and metabolism	COG2072	Predicted flavoprotein involved in K+ transport	0.282315	1.05727
ATCC25795GL000279	3e-22	COG:K	Transcription	COG0583	Transcriptional regulator	0.835494	0.929193
ATCC25795GL000496	5e-85	COG:M	Cell wall/membrane/envelope biogenesis	COG0791	Cell wall-associated hydrolases (invasion-associated proteins)	0.28156	1.07893
ATCC25795GL001134	1e-107	COG:R	General function prediction only	COG0596	Predicted hydrolases or acyltransferases (alpha/beta hydrolase superfamily)	0.435797	1.01183
ATCC25795GL000742	1e-26	COG:T	Signal transduction mechanisms	COG3629	DNA-binding transcriptional activator of the SARP family	0.442435	1.02312
ATCC25795GL002527	1e-49	COG:R	General function prediction only	COG0693	Putative intracellular protease/amidase	0.435797	1.01183
ATCC25795GL000432	2e-14	COG:S	Function unknown	COG2339	Predicted membrane protein	0.865532	0.904244
ATCC25795GL000388	0	COG:J	Translation, ribosomal structure and biogenesis	COG0215	Cysteinyl-tRNA synthetase	0.950023	0.818756
ATCC25795GL002849	0	COG:E	Amino acid transport and metabolism	COG1770	Protease II	0.227967	1.06143
ATCC25795GL000495	1e-64	COG:M	Cell wall/membrane/envelope biogenesis	COG0791	Cell wall-associated hydrolases (invasion-associated proteins)	0.28156	1.07893
ATCC25795GL004051	1e-123	COG:M	Cell wall/membrane/envelope biogenesis	COG2230	Cyclopropane fatty acid synthase and related methyltransferases	0.28156	1.07893
ATCC25795GL000306	4e-38	COG:E	Amino acid transport and metabolism	COG1176	ABC-type spermidine/putrescine transport system, permease component I	0.227967	1.06143
ATCC25795GL002541	1e-59	COG:I	Lipid transport and metabolism	COG1960	Acyl-CoA dehydrogenases	0.490053	1.00492
ATCC25795GL000031	3e-75	COG:E	Amino acid transport and metabolism	COG0174	Glutamine synthetase	0.227967	1.06143
ATCC25795GL000280	3e-18	COG:P	Inorganic ion transport and metabolism	COG0471	Di- and tricarboxylate transporters	0.282315	1.05727
ATCC25795GL000443	2e-103	COG:H	Coenzyme transport and metabolism	COG0156	7-keto-8-aminopelargonate synthetase and related enzymes	0.324319	1.06351
ATCC25795GL000694	2e-180	COG:P	Inorganic ion transport and metabolism	COG0369	Sulfite reductase, alpha subunit (flavoprotein)	0.282315	1.05727
ATCC25795GL003846	2e-24	COG:K	Transcription	COG0454	Histone acetyltransferase HPA2 and related acetyltransferases	0.835494	0.929193
ATCC25795GL003846	2e-24	COG:R	General function prediction only	COG0454	Histone acetyltransferase HPA2 and related acetyltransferases	0.435797	1.01183
ATCC25795GL005028	8e-12	COG:Q	Secondary metabolites biosynthesis, transport and catabolism	COG0500	SAM-dependent methyltransferases	0.457032	1.01209
ATCC25795GL005028	8e-12	COG:R	General function prediction only	COG0500	SAM-dependent methyltransferases	0.435797	1.01183
ATCC25795GL000490	4e-117	COG:I	Lipid transport and metabolism	COG1028	Dehydrogenases with different specificities (related to short-chain alcohol dehydrogenases)	0.490053	1.00492
ATCC25795GL000490	4e-117	COG:Q	Secondary metabolites biosynthesis, transport and catabolism	COG1028	Dehydrogenases with different specificities (related to short-chain alcohol dehydrogenases)	0.457032	1.01209
ATCC25795GL000490	4e-117	COG:R	General function prediction only	COG1028	Dehydrogenases with different specificities (related to short-chain alcohol dehydrogenases)	0.435797	1.01183
ATCC25795GL004946	4e-60	COG:I	Lipid transport and metabolism	COG1028	Dehydrogenases with different specificities (related to short-chain alcohol dehydrogenases)	0.490053	1.00492
ATCC25795GL004946	4e-60	COG:Q	Secondary metabolites biosynthesis, transport and catabolism	COG1028	Dehydrogenases with different specificities (related to short-chain alcohol dehydrogenases)	0.457032	1.01209
ATCC25795GL004946	4e-60	COG:R	General function prediction only	COG1028	Dehydrogenases with different specificities (related to short-chain alcohol dehydrogenases)	0.435797	1.01183
ATCC25795GL002795	4e-128	COG:Q	Secondary metabolites biosynthesis, transport and catabolism	COG1463	ABC-type transport system involved in resistance to organic solvents, periplasmic component	0.457032	1.01209
ATCC25795GL001094	9e-29	COG:R	General function prediction only	COG4147	Predicted symporter	0.435797	1.01183
ATCC25795GL004608	1e-46	COG:C	Energy production and conversion	COG1042	Acyl-CoA synthetase (NDP forming)	0.515831	1.00021
ATCC25795GL000726	1e-55	COG:I	Lipid transport and metabolism	COG0318	Acyl-CoA synthetases (AMP-forming)/AMP-acid ligases II	0.490053	1.00492
ATCC25795GL000726	1e-55	COG:Q	Secondary metabolites biosynthesis, transport and catabolism	COG0318	Acyl-CoA synthetases (AMP-forming)/AMP-acid ligases II	0.457032	1.01209
ATCC25795GL001881	2e-58	COG:P	Inorganic ion transport and metabolism	COG1230	Co/Zn/Cd efflux system component	0.282315	1.05727
ATCC25795GL000416	4e-150	COG:E	Amino acid transport and metabolism	COG0119	Isopropylmalate/homocitrate/citramalate synthases	0.227967	1.06143
ATCC25795GL000522	2e-21	COG:G	Carbohydrate transport and metabolism	COG1653	ABC-type sugar transport system, periplasmic component	0.22567	1.07611
ATCC25795GL000637	3e-108	COG:R	General function prediction only	COG3176	Putative hemolysin	0.435797	1.01183
ATCC25795GL000641	0	COG:S	Function unknown	COG1543	Uncharacterized conserved protein	0.865532	0.904244
ATCC25795GL002087	1e-84	COG:C	Energy production and conversion	COG1529	Aerobic-type carbon monoxide dehydrogenase, large subunit CoxL/CutL homologs	0.515831	1.00021
ATCC25795GL002983	0	COG:Q	Secondary metabolites biosynthesis, transport and catabolism	COG1233	Phytoene dehydrogenase and related proteins	0.457032	1.01209
ATCC25795GL003625	2e-85	COG:Q	Secondary metabolites biosynthesis, transport and catabolism	COG1463	ABC-type transport system involved in resistance to organic solvents, periplasmic component	0.457032	1.01209
ATCC25795GL001510	0	COG:I	Lipid transport and metabolism	COG0183	Acetyl-CoA acetyltransferase	0.490053	1.00492
ATCC25795GL001419	9e-76	COG:I	Lipid transport and metabolism	COG1028	Dehydrogenases with different specificities (related to short-chain alcohol dehydrogenases)	0.490053	1.00492
ATCC25795GL001419	9e-76	COG:Q	Secondary metabolites biosynthesis, transport and catabolism	COG1028	Dehydrogenases with different specificities (related to short-chain alcohol dehydrogenases)	0.457032	1.01209
ATCC25795GL001419	9e-76	COG:R	General function prediction only	COG1028	Dehydrogenases with different specificities (related to short-chain alcohol dehydrogenases)	0.435797	1.01183
ATCC25795GL003264	0	COG:E	Amino acid transport and metabolism	COG0069	Glutamate synthase domain 2	0.227967	1.06143
ATCC25795GL000573	2e-18	COG:T	Signal transduction mechanisms	COG2203	FOG: GAF domain	0.442435	1.02312
ATCC25795GL001673	5e-06	COG:R	General function prediction only	COG2159	Predicted metal-dependent hydrolase of the TIM-barrel fold	0.435797	1.01183
ATCC25795GL004052	1e-120	COG:M	Cell wall/membrane/envelope biogenesis	COG2230	Cyclopropane fatty acid synthase and related methyltransferases	0.28156	1.07893
ATCC25795GL000910	0	COG:M	Cell wall/membrane/envelope biogenesis	COG0766	UDP-N-acetylglucosamine enolpyruvyl transferase	0.28156	1.07893
ATCC25795GL003124	6e-162	COG:H	Coenzyme transport and metabolism	COG0303	Molybdopterin biosynthesis enzyme	0.324319	1.06351
ATCC25795GL001687	4e-08	COG:P	Inorganic ion transport and metabolism	COG2076	Membrane transporters of cations and cationic drugs	0.282315	1.05727
ATCC25795GL002843	3e-31	COG:P	Inorganic ion transport and metabolism	COG0614	ABC-type Fe3+-hydroxamate transport system, periplasmic component	0.282315	1.05727
ATCC25795GL000698	0	COG:Q	Secondary metabolites biosynthesis, transport and catabolism	COG2124	Cytochrome P450	0.457032	1.01209
ATCC25795GL000523	4e-46	COG:G	Carbohydrate transport and metabolism	COG1175	ABC-type sugar transport systems, permease components	0.22567	1.07611
ATCC25795GL002274	5e-14	COG:K	Transcription	COG1309	Transcriptional regulator	0.835494	0.929193
ATCC25795GL000361	7e-50	COG:T	Signal transduction mechanisms	COG0745	Response regulators consisting of a CheY-like receiver domain and a winged-helix DNA-binding domain	0.442435	1.02312
ATCC25795GL000361	7e-50	COG:K	Transcription	COG0745	Response regulators consisting of a CheY-like receiver domain and a winged-helix DNA-binding domain	0.835494	0.929193
ATCC25795GL001515	1e-47	COG:J	Translation, ribosomal structure and biogenesis	COG0024	Methionine aminopeptidase	0.950023	0.818756
ATCC25795GL000262	5e-23	COG:P	Inorganic ion transport and metabolism	COG0288	Carbonic anhydrase	0.282315	1.05727
ATCC25795GL002589	4e-09	COG:L	Replication, recombination and repair	COG0494	NTP pyrophosphohydrolases including oxidative damage repair enzymes	0.297077	1.0727
ATCC25795GL002589	4e-09	COG:R	General function prediction only	COG0494	NTP pyrophosphohydrolases including oxidative damage repair enzymes	0.435797	1.01183
ATCC25795GL001075	7e-09	COG:P	Inorganic ion transport and metabolism	COG0038	Chloride channel protein EriC	0.282315	1.05727
ATCC25795GL000309	2e-15	COG:C	Energy production and conversion	COG0778	Nitroreductase	0.515831	1.00021
ATCC25795GL004472	7e-27	COG:G	Carbohydrate transport and metabolism	COG0153	Galactokinase	0.22567	1.07611
ATCC25795GL000904	7e-40	COG:R	General function prediction only	COG1408	Predicted phosphohydrolases	0.435797	1.01183
ATCC25795GL003287	0	COG:D	Cell cycle control, cell division, chromosome partitioning	COG1196	Chromosome segregation ATPases	0.539787	1.011
ATCC25795GL003964	2e-21	COG:Q	Secondary metabolites biosynthesis, transport and catabolism	COG0500	SAM-dependent methyltransferases	0.457032	1.01209
ATCC25795GL003964	2e-21	COG:R	General function prediction only	COG0500	SAM-dependent methyltransferases	0.435797	1.01183
ATCC25795GL003425	2e-58	COG:S	Function unknown	COG2138	Uncharacterized conserved protein	0.865532	0.904244
ATCC25795GL002238	9e-163	COG:L	Replication, recombination and repair	COG0592	DNA polymerase sliding clamp subunit (PCNA homolog)	0.297077	1.0727
ATCC25795GL000312	8e-40	COG:G	Carbohydrate transport and metabolism	COG3265	Gluconate kinase	0.22567	1.07611
ATCC25795GL001724	2e-74	COG:R	General function prediction only	COG0220	Predicted S-adenosylmethionine-dependent methyltransferase	0.435797	1.01183
ATCC25795GL000837	7e-115	COG:C	Energy production and conversion	COG1007	NADH:ubiquinone oxidoreductase subunit 2 (chain N)	0.515831	1.00021
ATCC25795GL000871	2e-68	COG:I	Lipid transport and metabolism	COG1028	Dehydrogenases with different specificities (related to short-chain alcohol dehydrogenases)	0.490053	1.00492
ATCC25795GL000871	2e-68	COG:Q	Secondary metabolites biosynthesis, transport and catabolism	COG1028	Dehydrogenases with different specificities (related to short-chain alcohol dehydrogenases)	0.457032	1.01209
ATCC25795GL000871	2e-68	COG:R	General function prediction only	COG1028	Dehydrogenases with different specificities (related to short-chain alcohol dehydrogenases)	0.435797	1.01183
ATCC25795GL000720	2e-89	COG:T	Signal transduction mechanisms	COG2200	FOG: EAL domain	0.442435	1.02312
ATCC25795GL003698	4e-10	COG:K	Transcription	COG1309	Transcriptional regulator	0.835494	0.929193
ATCC25795GL000387	3e-96	COG:I	Lipid transport and metabolism	COG1028	Dehydrogenases with different specificities (related to short-chain alcohol dehydrogenases)	0.490053	1.00492
ATCC25795GL000387	3e-96	COG:Q	Secondary metabolites biosynthesis, transport and catabolism	COG1028	Dehydrogenases with different specificities (related to short-chain alcohol dehydrogenases)	0.457032	1.01209
ATCC25795GL000387	3e-96	COG:R	General function prediction only	COG1028	Dehydrogenases with different specificities (related to short-chain alcohol dehydrogenases)	0.435797	1.01183
ATCC25795GL001603	5e-26	COG:R	General function prediction only	COG3173	Predicted aminoglycoside phosphotransferase	0.435797	1.01183
ATCC25795GL000014	1e-17	COG:S	Function unknown	COG0718	Uncharacterized protein conserved in bacteria	0.865532	0.904244
ATCC25795GL003266	6e-65	COG:G	Carbohydrate transport and metabolism	COG0580	Glycerol uptake facilitator and related permeases (Major Intrinsic Protein Family)	0.22567	1.07611
ATCC25795GL002627	7e-98	COG:H	Coenzyme transport and metabolism	COG0382	4-hydroxybenzoate polyprenyltransferase and related prenyltransferases	0.324319	1.06351
ATCC25795GL000638	2e-102	COG:C	Energy production and conversion	COG2025	Electron transfer flavoprotein, alpha subunit	0.515831	1.00021
ATCC25795GL004339	3e-08	COG:M	Cell wall/membrane/envelope biogenesis	COG0463	Glycosyltransferases involved in cell wall biogenesis	0.28156	1.07893
ATCC25795GL004475	2e-141	COG:C	Energy production and conversion	COG1069	Ribulose kinase	0.515831	1.00021
ATCC25795GL000297	1e-34	COG:P	Inorganic ion transport and metabolism	COG2011	ABC-type metal ion transport system, permease component	0.282315	1.05727
ATCC25795GL003535	5e-163	COG:V	Defense mechanisms	COG1680	Beta-lactamase class C and other penicillin binding proteins	0.43149	1.06814
ATCC25795GL001223	2e-106	COG:T	Signal transduction mechanisms	COG3629	DNA-binding transcriptional activator of the SARP family	0.442435	1.02312
ATCC25795GL004208	2e-27	COG:M	Cell wall/membrane/envelope biogenesis	COG0438	Glycosyltransferase	0.28156	1.07893
ATCC25795GL001078	1e-23	COG:S	Function unknown	COG3391	Uncharacterized conserved protein	0.865532	0.904244
ATCC25795GL004204	4e-12	COG:S	Function unknown	COG1432	Uncharacterized conserved protein	0.865532	0.904244
ATCC25795GL004172	2e-98	COG:R	General function prediction only	COG0596	Predicted hydrolases or acyltransferases (alpha/beta hydrolase superfamily)	0.435797	1.01183
ATCC25795GL003114	1e-116	COG:O	Posttranslational modification, protein turnover, chaperones	COG0265	Trypsin-like serine proteases, typically periplasmic, contain C-terminal PDZ domain	0.538519	0.996081
ATCC25795GL003161	4e-119	COG:J	Translation, ribosomal structure and biogenesis	COG0030	Dimethyladenosine transferase (rRNA methylation)	0.950023	0.818756
ATCC25795GL004417	2e-150	COG:E	Amino acid transport and metabolism	COG4303	Ethanolamine ammonia-lyase, large subunit	0.227967	1.06143
ATCC25795GL004387	1e-106	COG:S	Function unknown	COG3268	Uncharacterized conserved protein	0.865532	0.904244
ATCC25795GL000791	4e-10	COG:R	General function prediction only	COG0596	Predicted hydrolases or acyltransferases (alpha/beta hydrolase superfamily)	0.435797	1.01183
ATCC25795GL002482	7e-155	COG:I	Lipid transport and metabolism	COG1884	Methylmalonyl-CoA mutase, N-terminal domain/subunit	0.490053	1.00492
ATCC25795GL005113	4e-74	COG:I	Lipid transport and metabolism	COG2272	Carboxylesterase type B	0.490053	1.00492
ATCC25795GL000793	3e-56	COG:T	Signal transduction mechanisms	COG5001	Predicted signal transduction protein containing a membrane domain, an EAL and a GGDEF domain	0.442435	1.02312
ATCC25795GL002005	0	COG:O	Posttranslational modification, protein turnover, chaperones	COG0542	ATPases with chaperone activity, ATP-binding subunit	0.538519	0.996081
ATCC25795GL002896	8e-15	COG:S	Function unknown	COG1434	Uncharacterized conserved protein	0.865532	0.904244
ATCC25795GL002177	5e-25	COG:Q	Secondary metabolites biosynthesis, transport and catabolism	COG0179	2-keto-4-pentenoate hydratase/2-oxohepta-3-ene-1,7-dioic acid hydratase (catechol pathway)	0.457032	1.01209
ATCC25795GL003941	4e-40	COG:G	Carbohydrate transport and metabolism	COG1172	Ribose/xylose/arabinose/galactoside ABC-type transport systems, permease components	0.22567	1.07611
ATCC25795GL000906	1e-58	COG:R	General function prediction only	COG0596	Predicted hydrolases or acyltransferases (alpha/beta hydrolase superfamily)	0.435797	1.01183
ATCC25795GL002159	2e-17	COG:M	Cell wall/membrane/envelope biogenesis	COG0702	Predicted nucleoside-diphosphate-sugar epimerases	0.28156	1.07893
ATCC25795GL002159	2e-17	COG:G	Carbohydrate transport and metabolism	COG0702	Predicted nucleoside-diphosphate-sugar epimerases	0.22567	1.07611
ATCC25795GL003017	6e-07	COG:K	Transcription	COG1595	DNA-directed RNA polymerase specialized sigma subunit, sigma24 homolog	0.835494	0.929193
ATCC25795GL004134	6e-30	COG:E	Amino acid transport and metabolism	COG1296	Predicted branched-chain amino acid permease (azaleucine resistance)	0.227967	1.06143
ATCC25795GL002383	0	COG:R	General function prediction only	COG0488	ATPase components of ABC transporters with duplicated ATPase domains	0.435797	1.01183
ATCC25795GL002923	4e-55	COG:O	Posttranslational modification, protein turnover, chaperones	COG0378	Ni2+-binding GTPase involved in regulation of expression and maturation of urease and hydrogenase	0.538519	0.996081
ATCC25795GL002923	4e-55	COG:K	Transcription	COG0378	Ni2+-binding GTPase involved in regulation of expression and maturation of urease and hydrogenase	0.835494	0.929193
ATCC25795GL000634	5e-156	COG:J	Translation, ribosomal structure and biogenesis	COG0482	Predicted tRNA(5-methylaminomethyl-2-thiouridylate) methyltransferase, contains the PP-loop ATPase domain	0.950023	0.818756
ATCC25795GL002488	3e-48	COG:I	Lipid transport and metabolism	COG0318	Acyl-CoA synthetases (AMP-forming)/AMP-acid ligases II	0.490053	1.00492
ATCC25795GL002488	3e-48	COG:Q	Secondary metabolites biosynthesis, transport and catabolism	COG0318	Acyl-CoA synthetases (AMP-forming)/AMP-acid ligases II	0.457032	1.01209
ATCC25795GL003658	1e-59	COG:I	Lipid transport and metabolism	COG1028	Dehydrogenases with different specificities (related to short-chain alcohol dehydrogenases)	0.490053	1.00492
ATCC25795GL003658	1e-59	COG:Q	Secondary metabolites biosynthesis, transport and catabolism	COG1028	Dehydrogenases with different specificities (related to short-chain alcohol dehydrogenases)	0.457032	1.01209
ATCC25795GL003658	1e-59	COG:R	General function prediction only	COG1028	Dehydrogenases with different specificities (related to short-chain alcohol dehydrogenases)	0.435797	1.01183
ATCC25795GL005080	2e-18	COG:S	Function unknown	COG3759	Predicted membrane protein	0.865532	0.904244
ATCC25795GL000514	7e-90	COG:V	Defense mechanisms	COG0842	ABC-type multidrug transport system, permease component	0.43149	1.06814
ATCC25795GL005012	3e-125	COG:J	Translation, ribosomal structure and biogenesis	COG0349	Ribonuclease D	0.950023	0.818756
ATCC25795GL000347	0	COG:L	Replication, recombination and repair	COG4581	Superfamily II RNA helicase	0.297077	1.0727
ATCC25795GL001123	1e-107	COG:I	Lipid transport and metabolism	COG0183	Acetyl-CoA acetyltransferase	0.490053	1.00492
ATCC25795GL001499	9e-81	COG:C	Energy production and conversion	COG1252	NADH dehydrogenase, FAD-containing subunit	0.515831	1.00021
ATCC25795GL005129	5e-58	COG:S	Function unknown	COG0432	Uncharacterized conserved protein	0.865532	0.904244
ATCC25795GL002926	1e-143	COG:E	Amino acid transport and metabolism	COG0683	ABC-type branched-chain amino acid transport systems, periplasmic component	0.227967	1.06143
ATCC25795GL003450	3e-45	COG:P	Inorganic ion transport and metabolism	COG1120	ABC-type cobalamin/Fe3+-siderophores transport systems, ATPase components	0.282315	1.05727
ATCC25795GL003450	3e-45	COG:H	Coenzyme transport and metabolism	COG1120	ABC-type cobalamin/Fe3+-siderophores transport systems, ATPase components	0.324319	1.06351
ATCC25795GL000110	3e-146	COG:L	Replication, recombination and repair	COG0470	ATPase involved in DNA replication	0.297077	1.0727
ATCC25795GL004303	7e-104	COG:Q	Secondary metabolites biosynthesis, transport and catabolism	COG2124	Cytochrome P450	0.457032	1.01209
ATCC25795GL004785	4e-130	COG:L	Replication, recombination and repair	COG2816	NTP pyrophosphohydrolases containing a Zn-finger, probably nucleic-acid-binding	0.297077	1.0727
ATCC25795GL000093	0	COG:I	Lipid transport and metabolism	COG0365	Acyl-coenzyme A synthetases/AMP-(fatty) acid ligases	0.490053	1.00492
ATCC25795GL001362	4e-34	COG:H	Coenzyme transport and metabolism	COG0368	Cobalamin-5-phosphate synthase	0.324319	1.06351
ATCC25795GL001017	5e-158	COG:P	Inorganic ion transport and metabolism	COG2239	Mg/Co/Ni transporter MgtE (contains CBS domain)	0.282315	1.05727
ATCC25795GL002334	2e-91	COG:G	Carbohydrate transport and metabolism	COG0477	Permeases of the major facilitator superfamily	0.22567	1.07611
ATCC25795GL002334	2e-91	COG:E	Amino acid transport and metabolism	COG0477	Permeases of the major facilitator superfamily	0.227967	1.06143
ATCC25795GL002334	2e-91	COG:P	Inorganic ion transport and metabolism	COG0477	Permeases of the major facilitator superfamily	0.282315	1.05727
ATCC25795GL002334	2e-91	COG:R	General function prediction only	COG0477	Permeases of the major facilitator superfamily	0.435797	1.01183
ATCC25795GL001055	1e-165	COG:T	Signal transduction mechanisms	COG2508	Regulator of polyketide synthase expression	0.442435	1.02312
ATCC25795GL001055	1e-165	COG:Q	Secondary metabolites biosynthesis, transport and catabolism	COG2508	Regulator of polyketide synthase expression	0.457032	1.01209
ATCC25795GL002626	4e-32	COG:I	Lipid transport and metabolism	COG0671	Membrane-associated phospholipid phosphatase	0.490053	1.00492
ATCC25795GL002940	1e-37	COG:I	Lipid transport and metabolism	COG1028	Dehydrogenases with different specificities (related to short-chain alcohol dehydrogenases)	0.490053	1.00492
ATCC25795GL002940	1e-37	COG:Q	Secondary metabolites biosynthesis, transport and catabolism	COG1028	Dehydrogenases with different specificities (related to short-chain alcohol dehydrogenases)	0.457032	1.01209
ATCC25795GL002940	1e-37	COG:R	General function prediction only	COG1028	Dehydrogenases with different specificities (related to short-chain alcohol dehydrogenases)	0.435797	1.01183
ATCC25795GL000434	3e-155	COG:H	Coenzyme transport and metabolism	COG0029	Aspartate oxidase	0.324319	1.06351
ATCC25795GL000415	3e-61	COG:O	Posttranslational modification, protein turnover, chaperones	COG1225	Peroxiredoxin	0.538519	0.996081
ATCC25795GL003537	6e-28	COG:G	Carbohydrate transport and metabolism	COG2814	Arabinose efflux permease	0.22567	1.07611
ATCC25795GL000763	2e-13	COG:S	Function unknown	COG2353	Uncharacterized conserved protein	0.865532	0.904244
ATCC25795GL002262	2e-46	COG:T	Signal transduction mechanisms	COG1716	FOG: FHA domain	0.442435	1.02312
ATCC25795GL002737	5e-09	COG:K	Transcription	COG2207	AraC-type DNA-binding domain-containing proteins	0.835494	0.929193
ATCC25795GL002234	2e-39	COG:R	General function prediction only	COG1847	Predicted RNA-binding protein	0.435797	1.01183
ATCC25795GL003150	0	COG:O	Posttranslational modification, protein turnover, chaperones	COG1928	Dolichyl-phosphate-mannose--protein O-mannosyl transferase	0.538519	0.996081
ATCC25795GL000893	2e-07	COG:T	Signal transduction mechanisms	COG2203	FOG: GAF domain	0.442435	1.02312
ATCC25795GL001224	2e-99	COG:R	General function prediction only	COG0515	Serine/threonine protein kinase	0.435797	1.01183
ATCC25795GL001224	2e-99	COG:T	Signal transduction mechanisms	COG0515	Serine/threonine protein kinase	0.442435	1.02312
ATCC25795GL001224	2e-99	COG:K	Transcription	COG0515	Serine/threonine protein kinase	0.835494	0.929193
ATCC25795GL001224	2e-99	COG:L	Replication, recombination and repair	COG0515	Serine/threonine protein kinase	0.297077	1.0727
ATCC25795GL003443	0	COG:M	Cell wall/membrane/envelope biogenesis	COG0481	Membrane GTPase LepA	0.28156	1.07893
ATCC25795GL002973	8e-82	COG:G	Carbohydrate transport and metabolism	COG2723	Beta-glucosidase/6-phospho-beta-glucosidase/beta-galactosidase	0.22567	1.07611
ATCC25795GL001696	0	COG:R	General function prediction only	COG4178	ABC-type uncharacterized transport system, permease and ATPase components	0.435797	1.01183
ATCC25795GL000751	5e-36	COG:S	Function unknown	COG3651	Uncharacterized protein conserved in bacteria	0.865532	0.904244
ATCC25795GL002836	7e-153	COG:F	Nucleotide transport and metabolism	COG0151	Phosphoribosylamine-glycine ligase	0.456904	1.03269
ATCC25795GL004073	1e-113	COG:M	Cell wall/membrane/envelope biogenesis	COG0812	UDP-N-acetylmuramate dehydrogenase	0.28156	1.07893
ATCC25795GL002484	3e-29	COG:I	Lipid transport and metabolism	COG2185	Methylmalonyl-CoA mutase, C-terminal domain/subunit (cobalamin-binding)	0.490053	1.00492
ATCC25795GL004693	5e-06	COG:R	General function prediction only	COG1073	Hydrolases of the alpha/beta superfamily	0.435797	1.01183
ATCC25795GL002624	0	COG:M	Cell wall/membrane/envelope biogenesis	COG0562	UDP-galactopyranose mutase	0.28156	1.07893
ATCC25795GL001282	1e-149	COG:E	Amino acid transport and metabolism	COG0493	NADPH-dependent glutamate synthase beta chain and related oxidoreductases	0.227967	1.06143
ATCC25795GL001282	1e-149	COG:R	General function prediction only	COG0493	NADPH-dependent glutamate synthase beta chain and related oxidoreductases	0.435797	1.01183
ATCC25795GL003456	4e-105	COG:R	General function prediction only	COG1234	Metal-dependent hydrolases of the beta-lactamase superfamily III	0.435797	1.01183
ATCC25795GL004110	9e-60	COG:G	Carbohydrate transport and metabolism	COG0406	Fructose-2,6-bisphosphatase	0.22567	1.07611
ATCC25795GL001816	6e-81	COG:I	Lipid transport and metabolism	COG0318	Acyl-CoA synthetases (AMP-forming)/AMP-acid ligases II	0.490053	1.00492
ATCC25795GL001816	6e-81	COG:Q	Secondary metabolites biosynthesis, transport and catabolism	COG0318	Acyl-CoA synthetases (AMP-forming)/AMP-acid ligases II	0.457032	1.01209
ATCC25795GL000838	1e-41	COG:I	Lipid transport and metabolism	COG0657	Esterase/lipase	0.490053	1.00492
ATCC25795GL004586	2e-95	COG:C	Energy production and conversion	COG1012	NAD-dependent aldehyde dehydrogenases	0.515831	1.00021
ATCC25795GL003416	0	COG:Q	Secondary metabolites biosynthesis, transport and catabolism	COG3321	Polyketide synthase modules and related proteins	0.457032	1.01209
ATCC25795GL000132	9e-80	COG:E	Amino acid transport and metabolism	COG0444	ABC-type dipeptide/oligopeptide/nickel transport system, ATPase component	0.227967	1.06143
ATCC25795GL000132	9e-80	COG:P	Inorganic ion transport and metabolism	COG0444	ABC-type dipeptide/oligopeptide/nickel transport system, ATPase component	0.282315	1.05727
ATCC25795GL003102	0	COG:H	Coenzyme transport and metabolism	COG1239	Mg-chelatase subunit ChlI	0.324319	1.06351
ATCC25795GL002335	2e-10	COG:G	Carbohydrate transport and metabolism	COG3664	Beta-xylosidase	0.22567	1.07611
ATCC25795GL000048	8e-55	COG:R	General function prediction only	COG0714	MoxR-like ATPases	0.435797	1.01183
ATCC25795GL004594	0	COG:C	Energy production and conversion	COG1053	Succinate dehydrogenase/fumarate reductase, flavoprotein subunit	0.515831	1.00021
ATCC25795GL003924	8e-118	COG:E	Amino acid transport and metabolism	COG0160	4-aminobutyrate aminotransferase and related aminotransferases	0.227967	1.06143
ATCC25795GL002367	1e-156	COG:S	Function unknown	COG3662	Uncharacterized protein conserved in bacteria	0.865532	0.904244
ATCC25795GL000789	4e-29	COG:L	Replication, recombination and repair	COG3285	Predicted eukaryotic-type DNA primase	0.297077	1.0727
ATCC25795GL001708	9e-103	COG:R	General function prediction only	COG0596	Predicted hydrolases or acyltransferases (alpha/beta hydrolase superfamily)	0.435797	1.01183
ATCC25795GL004669	8e-34	COG:T	Signal transduction mechanisms	COG2172	Anti-sigma regulatory factor (Ser/Thr protein kinase)	0.442435	1.02312
ATCC25795GL000409	1e-105	COG:M	Cell wall/membrane/envelope biogenesis	COG0682	Prolipoprotein diacylglyceryltransferase	0.28156	1.07893
ATCC25795GL001690	4e-49	COG:E	Amino acid transport and metabolism	COG0665	Glycine/D-amino acid oxidases (deaminating)	0.227967	1.06143
ATCC25795GL001872	0	COG:G	Carbohydrate transport and metabolism	COG1523	Type II secretory pathway, pullulanase PulA and related glycosidases	0.22567	1.07611
ATCC25795GL002988	2e-102	COG:T	Signal transduction mechanisms	COG0745	Response regulators consisting of a CheY-like receiver domain and a winged-helix DNA-binding domain	0.442435	1.02312
ATCC25795GL002988	2e-102	COG:K	Transcription	COG0745	Response regulators consisting of a CheY-like receiver domain and a winged-helix DNA-binding domain	0.835494	0.929193
ATCC25795GL002181	1e-31	COG:Q	Secondary metabolites biosynthesis, transport and catabolism	COG3135	Uncharacterized protein involved in benzoate metabolism	0.457032	1.01209
ATCC25795GL000500	0	COG:R	General function prediction only	COG0488	ATPase components of ABC transporters with duplicated ATPase domains	0.435797	1.01183
ATCC25795GL002757	0	COG:L	Replication, recombination and repair	COG0514	Superfamily II DNA helicase	0.297077	1.0727
ATCC25795GL001980	2e-16	COG:J	Translation, ribosomal structure and biogenesis	COG2890	Methylase of polypeptide chain release factors	0.950023	0.818756
ATCC25795GL001734	8e-58	COG:G	Carbohydrate transport and metabolism	COG0477	Permeases of the major facilitator superfamily	0.22567	1.07611
ATCC25795GL001734	8e-58	COG:E	Amino acid transport and metabolism	COG0477	Permeases of the major facilitator superfamily	0.227967	1.06143
ATCC25795GL001734	8e-58	COG:P	Inorganic ion transport and metabolism	COG0477	Permeases of the major facilitator superfamily	0.282315	1.05727
ATCC25795GL001734	8e-58	COG:R	General function prediction only	COG0477	Permeases of the major facilitator superfamily	0.435797	1.01183
ATCC25795GL003092	5e-158	COG:E	Amino acid transport and metabolism	COG1506	Dipeptidyl aminopeptidases/acylaminoacyl-peptidases	0.227967	1.06143
ATCC25795GL000040	4e-134	COG:H	Coenzyme transport and metabolism	COG3572	Gamma-glutamylcysteine synthetase	0.324319	1.06351
ATCC25795GL001446	1e-36	COG:T	Signal transduction mechanisms	COG3920	Signal transduction histidine kinase	0.442435	1.02312
ATCC25795GL000477	1e-135	COG:Q	Secondary metabolites biosynthesis, transport and catabolism	COG1020	Non-ribosomal peptide synthetase modules and related proteins	0.457032	1.01209
ATCC25795GL000072	1e-157	COG:E	Amino acid transport and metabolism	COG1113	Gamma-aminobutyrate permease and related permeases	0.227967	1.06143
ATCC25795GL001443	4e-27	COG:E	Amino acid transport and metabolism	COG1305	Transglutaminase-like enzymes, putative cysteine proteases	0.227967	1.06143
ATCC25795GL001575	1e-24	COG:R	General function prediction only	COG1073	Hydrolases of the alpha/beta superfamily	0.435797	1.01183
ATCC25795GL000088	3e-86	COG:L	Replication, recombination and repair	COG0494	NTP pyrophosphohydrolases including oxidative damage repair enzymes	0.297077	1.0727
ATCC25795GL000088	3e-86	COG:R	General function prediction only	COG0494	NTP pyrophosphohydrolases including oxidative damage repair enzymes	0.435797	1.01183
ATCC25795GL000503	2e-31	COG:G	Carbohydrate transport and metabolism	COG2273	Beta-glucanase/Beta-glucan synthetase	0.22567	1.07611
ATCC25795GL004908	2e-161	COG:R	General function prediction only	COG0612	Predicted Zn-dependent peptidases	0.435797	1.01183
ATCC25795GL000393	5e-86	COG:V	Defense mechanisms	COG1968	Uncharacterized bacitracin resistance protein	0.43149	1.06814
ATCC25795GL002563	6e-60	COG:I	Lipid transport and metabolism	COG1028	Dehydrogenases with different specificities (related to short-chain alcohol dehydrogenases)	0.490053	1.00492
ATCC25795GL002563	6e-60	COG:Q	Secondary metabolites biosynthesis, transport and catabolism	COG1028	Dehydrogenases with different specificities (related to short-chain alcohol dehydrogenases)	0.457032	1.01209
ATCC25795GL002563	6e-60	COG:R	General function prediction only	COG1028	Dehydrogenases with different specificities (related to short-chain alcohol dehydrogenases)	0.435797	1.01183
ATCC25795GL004943	6e-130	COG:L	Replication, recombination and repair	COG0468	RecA/RadA recombinase	0.297077	1.0727
ATCC25795GL002481	4e-56	COG:I	Lipid transport and metabolism	COG1028	Dehydrogenases with different specificities (related to short-chain alcohol dehydrogenases)	0.490053	1.00492
ATCC25795GL002481	4e-56	COG:Q	Secondary metabolites biosynthesis, transport and catabolism	COG1028	Dehydrogenases with different specificities (related to short-chain alcohol dehydrogenases)	0.457032	1.01209
ATCC25795GL002481	4e-56	COG:R	General function prediction only	COG1028	Dehydrogenases with different specificities (related to short-chain alcohol dehydrogenases)	0.435797	1.01183
ATCC25795GL004456	2e-48	COG:O	Posttranslational modification, protein turnover, chaperones	COG0234	Co-chaperonin GroES (HSP10)	0.538519	0.996081
ATCC25795GL004114	6e-116	COG:O	Posttranslational modification, protein turnover, chaperones	COG0755	ABC-type transport system involved in cytochrome c biogenesis, permease component	0.538519	0.996081
ATCC25795GL001548	2e-138	COG:Q	Secondary metabolites biosynthesis, transport and catabolism	COG1463	ABC-type transport system involved in resistance to organic solvents, periplasmic component	0.457032	1.01209
ATCC25795GL000733	1e-10	COG:K	Transcription	COG1309	Transcriptional regulator	0.835494	0.929193
ATCC25795GL001801	4e-67	COG:E	Amino acid transport and metabolism	COG2049	Allophanate hydrolase subunit 1	0.227967	1.06143
ATCC25795GL003973	1e-111	COG:C	Energy production and conversion	COG0282	Acetate kinase	0.515831	1.00021
ATCC25795GL002847	6e-115	COG:F	Nucleotide transport and metabolism	COG0152	Phosphoribosylaminoimidazolesuccinocarboxamide (SAICAR) synthase	0.456904	1.03269
ATCC25795GL000655	4e-99	COG:E	Amino acid transport and metabolism	COG0560	Phosphoserine phosphatase	0.227967	1.06143
ATCC25795GL004748	6e-09	COG:Q	Secondary metabolites biosynthesis, transport and catabolism	COG0500	SAM-dependent methyltransferases	0.457032	1.01209
ATCC25795GL004748	6e-09	COG:R	General function prediction only	COG0500	SAM-dependent methyltransferases	0.435797	1.01183
ATCC25795GL002048	2e-147	COG:K	Transcription	COG1609	Transcriptional regulators	0.835494	0.929193
ATCC25795GL004155	8e-41	COG:G	Carbohydrate transport and metabolism	COG0726	Predicted xylanase/chitin deacetylase	0.22567	1.07611
ATCC25795GL002153	2e-75	COG:H	Coenzyme transport and metabolism	COG0001	Glutamate-1-semialdehyde aminotransferase	0.324319	1.06351
ATCC25795GL002739	5e-93	COG:T	Signal transduction mechanisms	COG0745	Response regulators consisting of a CheY-like receiver domain and a winged-helix DNA-binding domain	0.442435	1.02312
ATCC25795GL002739	5e-93	COG:K	Transcription	COG0745	Response regulators consisting of a CheY-like receiver domain and a winged-helix DNA-binding domain	0.835494	0.929193
ATCC25795GL002472	9e-69	COG:I	Lipid transport and metabolism	COG1960	Acyl-CoA dehydrogenases	0.490053	1.00492
ATCC25795GL001423	0	COG:C	Energy production and conversion	COG0277	FAD/FMN-containing dehydrogenases	0.515831	1.00021
ATCC25795GL002394	7e-130	COG:P	Inorganic ion transport and metabolism	COG4638	Phenylpropionate dioxygenase and related ring-hydroxylating dioxygenases, large terminal subunit	0.282315	1.05727
ATCC25795GL002394	7e-130	COG:R	General function prediction only	COG4638	Phenylpropionate dioxygenase and related ring-hydroxylating dioxygenases, large terminal subunit	0.435797	1.01183
ATCC25795GL002259	4e-138	COG:D	Cell cycle control, cell division, chromosome partitioning	COG0772	Bacterial cell division membrane protein	0.539787	1.011
ATCC25795GL001588	6e-13	COG:C	Energy production and conversion	COG0427	Acetyl-CoA hydrolase	0.515831	1.00021
ATCC25795GL002883	7e-98	COG:P	Inorganic ion transport and metabolism	COG0573	ABC-type phosphate transport system, permease component	0.282315	1.05727
ATCC25795GL000922	2e-166	COG:M	Cell wall/membrane/envelope biogenesis	COG0472	UDP-N-acetylmuramyl pentapeptide phosphotransferase/UDP-N-acetylglucosamine-1-phosphate transferase	0.28156	1.07893
ATCC25795GL003268	4e-90	COG:L	Replication, recombination and repair	COG0122	3-methyladenine DNA glycosylase/8-oxoguanine DNA glycosylase	0.297077	1.0727
ATCC25795GL003433	6e-119	COG:P	Inorganic ion transport and metabolism	COG1613	ABC-type sulfate transport system, periplasmic component	0.282315	1.05727
ATCC25795GL004731	3e-62	COG:F	Nucleotide transport and metabolism	COG0125	Thymidylate kinase	0.456904	1.03269
ATCC25795GL003166	8e-62	COG:J	Translation, ribosomal structure and biogenesis	COG1825	Ribosomal protein L25 (general stress protein Ctc)	0.950023	0.818756
ATCC25795GL004446	4e-38	COG:R	General function prediction only	COG0802	Predicted ATPase or kinase	0.435797	1.01183
ATCC25795GL000665	4e-120	COG:C	Energy production and conversion	COG1529	Aerobic-type carbon monoxide dehydrogenase, large subunit CoxL/CutL homologs	0.515831	1.00021
ATCC25795GL004974	5e-127	COG:R	General function prediction only	COG0596	Predicted hydrolases or acyltransferases (alpha/beta hydrolase superfamily)	0.435797	1.01183
ATCC25795GL001742	4e-170	COG:I	Lipid transport and metabolism	COG1960	Acyl-CoA dehydrogenases	0.490053	1.00492
ATCC25795GL002638	3e-17	COG:H	Coenzyme transport and metabolism	COG0262	Dihydrofolate reductase	0.324319	1.06351
ATCC25795GL000271	2e-43	COG:G	Carbohydrate transport and metabolism	COG0524	Sugar kinases, ribokinase family	0.22567	1.07611
ATCC25795GL004401	0	COG:C	Energy production and conversion	COG1012	NAD-dependent aldehyde dehydrogenases	0.515831	1.00021
ATCC25795GL001302	5e-77	COG:R	General function prediction only	COG1090	Predicted nucleoside-diphosphate sugar epimerase	0.435797	1.01183
ATCC25795GL005120	3e-177	COG:S	Function unknown	COG2308	Uncharacterized conserved protein	0.865532	0.904244
ATCC25795GL004109	2e-177	COG:H	Coenzyme transport and metabolism	COG0001	Glutamate-1-semialdehyde aminotransferase	0.324319	1.06351
ATCC25795GL003203	6e-09	COG:T	Signal transduction mechanisms	COG2508	Regulator of polyketide synthase expression	0.442435	1.02312
ATCC25795GL003203	6e-09	COG:Q	Secondary metabolites biosynthesis, transport and catabolism	COG2508	Regulator of polyketide synthase expression	0.457032	1.01209
ATCC25795GL002746	1e-18	COG:R	General function prediction only	COG0655	Multimeric flavodoxin WrbA	0.435797	1.01183
ATCC25795GL000528	3e-117	COG:C	Energy production and conversion	COG0604	NADPH:quinone reductase and related Zn-dependent oxidoreductases	0.515831	1.00021
ATCC25795GL000528	3e-117	COG:R	General function prediction only	COG0604	NADPH:quinone reductase and related Zn-dependent oxidoreductases	0.435797	1.01183
ATCC25795GL005136	9e-68	COG:E	Amino acid transport and metabolism	COG0703	Shikimate kinase	0.227967	1.06143
ATCC25795GL004893	2e-45	COG:G	Carbohydrate transport and metabolism	COG1879	ABC-type sugar transport system, periplasmic component	0.22567	1.07611
ATCC25795GL000336	1e-67	COG:H	Coenzyme transport and metabolism	COG2082	Precorrin isomerase	0.324319	1.06351
ATCC25795GL003351	3e-11	COG:L	Replication, recombination and repair	COG0582	Integrase	0.297077	1.0727
ATCC25795GL004945	5e-26	COG:R	General function prediction only	COG3545	Predicted esterase of the alpha/beta hydrolase fold	0.435797	1.01183
ATCC25795GL001471	2e-59	COG:E	Amino acid transport and metabolism	COG1171	Threonine dehydratase	0.227967	1.06143
ATCC25795GL002240	3e-146	COG:L	Replication, recombination and repair	COG1195	Recombinational DNA repair ATPase (RecF pathway)	0.297077	1.0727
ATCC25795GL001513	2e-86	COG:R	General function prediction only	COG1266	Predicted metal-dependent membrane protease	0.435797	1.01183
ATCC25795GL000546	8e-146	COG:S	Function unknown	COG0391	Uncharacterized conserved protein	0.865532	0.904244
ATCC25795GL001684	0	COG:G	Carbohydrate transport and metabolism	COG1640	4-alpha-glucanotransferase	0.22567	1.07611
ATCC25795GL000818	2e-124	COG:I	Lipid transport and metabolism	COG1960	Acyl-CoA dehydrogenases	0.490053	1.00492
ATCC25795GL004433	7e-34	COG:G	Carbohydrate transport and metabolism	COG0477	Permeases of the major facilitator superfamily	0.22567	1.07611
ATCC25795GL004433	7e-34	COG:E	Amino acid transport and metabolism	COG0477	Permeases of the major facilitator superfamily	0.227967	1.06143
ATCC25795GL004433	7e-34	COG:P	Inorganic ion transport and metabolism	COG0477	Permeases of the major facilitator superfamily	0.282315	1.05727
ATCC25795GL004433	7e-34	COG:R	General function prediction only	COG0477	Permeases of the major facilitator superfamily	0.435797	1.01183
ATCC25795GL001207	1e-96	COG:I	Lipid transport and metabolism	COG0657	Esterase/lipase	0.490053	1.00492
ATCC25795GL000744	5e-23	COG:D	Cell cycle control, cell division, chromosome partitioning	COG0239	Integral membrane protein possibly involved in chromosome condensation	0.539787	1.011
ATCC25795GL002293	0	COG:D	Cell cycle control, cell division, chromosome partitioning	COG1674	DNA segregation ATPase FtsK/SpoIIIE and related proteins	0.539787	1.011
ATCC25795GL001798	4e-104	COG:H	Coenzyme transport and metabolism	COG1587	Uroporphyrinogen-III synthase	0.324319	1.06351
ATCC25795GL004692	7e-23	COG:D	Cell cycle control, cell division, chromosome partitioning	COG0489	ATPases involved in chromosome partitioning	0.539787	1.011
ATCC25795GL001036	1e-67	COG:L	Replication, recombination and repair	COG2818	3-methyladenine DNA glycosylase	0.297077	1.0727
ATCC25795GL002178	1e-07	COG:E	Amino acid transport and metabolism	COG0346	Lactoylglutathione lyase and related lyases	0.227967	1.06143
ATCC25795GL001671	2e-83	COG:C	Energy production and conversion	COG1012	NAD-dependent aldehyde dehydrogenases	0.515831	1.00021
ATCC25795GL004485	3e-07	COG:K	Transcription	COG0789	Predicted transcriptional regulators	0.835494	0.929193
ATCC25795GL004861	3e-67	COG:R	General function prediction only	COG2153	Predicted acyltransferase	0.435797	1.01183
ATCC25795GL003134	2e-20	COG:K	Transcription	COG1396	Predicted transcriptional regulators	0.835494	0.929193
ATCC25795GL001337	0	COG:I	Lipid transport and metabolism	COG1022	Long-chain acyl-CoA synthetases (AMP-forming)	0.490053	1.00492
ATCC25795GL004562	5e-46	COG:Q	Secondary metabolites biosynthesis, transport and catabolism	COG0500	SAM-dependent methyltransferases	0.457032	1.01209
ATCC25795GL004562	5e-46	COG:R	General function prediction only	COG0500	SAM-dependent methyltransferases	0.435797	1.01183
ATCC25795GL001310	5e-70	COG:M	Cell wall/membrane/envelope biogenesis	COG1589	Cell division septal protein	0.28156	1.07893
ATCC25795GL000762	0	COG:P	Inorganic ion transport and metabolism	COG3119	Arylsulfatase A and related enzymes	0.282315	1.05727
ATCC25795GL000140	7e-74	COG:C	Energy production and conversion	COG0221	Inorganic pyrophosphatase	0.515831	1.00021
ATCC25795GL002235	9e-129	COG:U	Intracellular trafficking, secretion, and vesicular transport	COG0706	Preprotein translocase subunit YidC	0.601005	0.967039
ATCC25795GL002376	7e-68	COG:K	Transcription	COG1438	Arginine repressor	0.835494	0.929193
ATCC25795GL003372	2e-160	COG:R	General function prediction only	COG0312	Predicted Zn-dependent proteases and their inactivated homologs	0.435797	1.01183
ATCC25795GL000998	0	COG:L	Replication, recombination and repair	COG1112	Superfamily I DNA and RNA helicases and helicase subunits	0.297077	1.0727
ATCC25795GL002114	2e-111	COG:I	Lipid transport and metabolism	COG2030	Acyl dehydratase	0.490053	1.00492
ATCC25795GL004223	1e-17	COG:K	Transcription	COG1959	Predicted transcriptional regulator	0.835494	0.929193
ATCC25795GL000852	1e-147	COG:I	Lipid transport and metabolism	COG0318	Acyl-CoA synthetases (AMP-forming)/AMP-acid ligases II	0.490053	1.00492
ATCC25795GL000852	1e-147	COG:Q	Secondary metabolites biosynthesis, transport and catabolism	COG0318	Acyl-CoA synthetases (AMP-forming)/AMP-acid ligases II	0.457032	1.01209
ATCC25795GL001962	3e-78	COG:E	Amino acid transport and metabolism	COG0531	Amino acid transporters	0.227967	1.06143
ATCC25795GL003980	1e-11	COG:H	Coenzyme transport and metabolism	COG2104	Sulfur transfer protein involved in thiamine biosynthesis	0.324319	1.06351
ATCC25795GL003912	3e-65	COG:I	Lipid transport and metabolism	COG1960	Acyl-CoA dehydrogenases	0.490053	1.00492
ATCC25795GL001292	2e-67	COG:P	Inorganic ion transport and metabolism	COG0475	Kef-type K+ transport systems, membrane components	0.282315	1.05727
ATCC25795GL004262	0	COG:K	Transcription	COG0085	DNA-directed RNA polymerase, beta subunit/140 kD subunit	0.835494	0.929193
ATCC25795GL004851	0	COG:E	Amino acid transport and metabolism	COG0174	Glutamine synthetase	0.227967	1.06143
ATCC25795GL000861	1e-30	COG:K	Transcription	COG1309	Transcriptional regulator	0.835494	0.929193
ATCC25795GL003593	4e-158	COG:S	Function unknown	COG1376	Uncharacterized protein conserved in bacteria	0.865532	0.904244
ATCC25795GL002985	1e-15	COG:M	Cell wall/membrane/envelope biogenesis	COG2885	Outer membrane protein and related peptidoglycan-associated (lipo)proteins	0.28156	1.07893
ATCC25795GL002211	6e-35	COG:I	Lipid transport and metabolism	COG1028	Dehydrogenases with different specificities (related to short-chain alcohol dehydrogenases)	0.490053	1.00492
ATCC25795GL002211	6e-35	COG:Q	Secondary metabolites biosynthesis, transport and catabolism	COG1028	Dehydrogenases with different specificities (related to short-chain alcohol dehydrogenases)	0.457032	1.01209
ATCC25795GL002211	6e-35	COG:R	General function prediction only	COG1028	Dehydrogenases with different specificities (related to short-chain alcohol dehydrogenases)	0.435797	1.01183
ATCC25795GL004404	9e-57	COG:G	Carbohydrate transport and metabolism	COG0580	Glycerol uptake facilitator and related permeases (Major Intrinsic Protein Family)	0.22567	1.07611
ATCC25795GL001119	4e-75	COG:G	Carbohydrate transport and metabolism	COG0477	Permeases of the major facilitator superfamily	0.22567	1.07611
ATCC25795GL001119	4e-75	COG:E	Amino acid transport and metabolism	COG0477	Permeases of the major facilitator superfamily	0.227967	1.06143
ATCC25795GL001119	4e-75	COG:P	Inorganic ion transport and metabolism	COG0477	Permeases of the major facilitator superfamily	0.282315	1.05727
ATCC25795GL001119	4e-75	COG:R	General function prediction only	COG0477	Permeases of the major facilitator superfamily	0.435797	1.01183
ATCC25795GL000183	7e-61	COG:S	Function unknown	COG2258	Uncharacterized protein conserved in bacteria	0.865532	0.904244
ATCC25795GL001718	3e-12	COG:M	Cell wall/membrane/envelope biogenesis	COG0739	Membrane proteins related to metalloendopeptidases	0.28156	1.07893
ATCC25795GL000881	7e-13	COG:E	Amino acid transport and metabolism	COG0531	Amino acid transporters	0.227967	1.06143
ATCC25795GL003662	2e-43	COG:I	Lipid transport and metabolism	COG1028	Dehydrogenases with different specificities (related to short-chain alcohol dehydrogenases)	0.490053	1.00492
ATCC25795GL003662	2e-43	COG:Q	Secondary metabolites biosynthesis, transport and catabolism	COG1028	Dehydrogenases with different specificities (related to short-chain alcohol dehydrogenases)	0.457032	1.01209
ATCC25795GL003662	2e-43	COG:R	General function prediction only	COG1028	Dehydrogenases with different specificities (related to short-chain alcohol dehydrogenases)	0.435797	1.01183
ATCC25795GL000571	9e-17	COG:K	Transcription	COG3682	Predicted transcriptional regulator	0.835494	0.929193
ATCC25795GL001627	7e-17	COG:R	General function prediction only	COG1268	Uncharacterized conserved protein	0.435797	1.01183
ATCC25795GL003895	1e-56	COG:I	Lipid transport and metabolism	COG1028	Dehydrogenases with different specificities (related to short-chain alcohol dehydrogenases)	0.490053	1.00492
ATCC25795GL003895	1e-56	COG:Q	Secondary metabolites biosynthesis, transport and catabolism	COG1028	Dehydrogenases with different specificities (related to short-chain alcohol dehydrogenases)	0.457032	1.01209
ATCC25795GL003895	1e-56	COG:R	General function prediction only	COG1028	Dehydrogenases with different specificities (related to short-chain alcohol dehydrogenases)	0.435797	1.01183
ATCC25795GL004735	2e-49	COG:R	General function prediction only	COG1040	Predicted amidophosphoribosyltransferases	0.435797	1.01183
ATCC25795GL000843	2e-08	COG:K	Transcription	COG2207	AraC-type DNA-binding domain-containing proteins	0.835494	0.929193
ATCC25795GL004453	8e-164	COG:Q	Secondary metabolites biosynthesis, transport and catabolism	COG4909	Propanediol dehydratase, large subunit	0.457032	1.01209
ATCC25795GL004964	5e-93	COG:I	Lipid transport and metabolism	COG1960	Acyl-CoA dehydrogenases	0.490053	1.00492
ATCC25795GL004621	3e-172	COG:R	General function prediction only	COG1473	Metal-dependent amidase/aminoacylase/carboxypeptidase	0.435797	1.01183
ATCC25795GL003616	7e-12	COG:I	Lipid transport and metabolism	COG1024	Enoyl-CoA hydratase/carnithine racemase	0.490053	1.00492
ATCC25795GL002351	0	COG:L	Replication, recombination and repair	COG0178	Excinuclease ATPase subunit	0.297077	1.0727
ATCC25795GL004593	8e-131	COG:C	Energy production and conversion	COG0479	Succinate dehydrogenase/fumarate reductase, Fe-S protein subunit	0.515831	1.00021
ATCC25795GL002955	2e-61	COG:K	Transcription	COG1278	Cold shock proteins	0.835494	0.929193
ATCC25795GL001895	0	COG:O	Posttranslational modification, protein turnover, chaperones	COG0542	ATPases with chaperone activity, ATP-binding subunit	0.538519	0.996081
ATCC25795GL003795	4e-36	COG:I	Lipid transport and metabolism	COG1028	Dehydrogenases with different specificities (related to short-chain alcohol dehydrogenases)	0.490053	1.00492
ATCC25795GL003795	4e-36	COG:Q	Secondary metabolites biosynthesis, transport and catabolism	COG1028	Dehydrogenases with different specificities (related to short-chain alcohol dehydrogenases)	0.457032	1.01209
ATCC25795GL003795	4e-36	COG:R	General function prediction only	COG1028	Dehydrogenases with different specificities (related to short-chain alcohol dehydrogenases)	0.435797	1.01183
ATCC25795GL001836	6e-154	COG:E	Amino acid transport and metabolism	COG4992	Ornithine/acetylornithine aminotransferase	0.227967	1.06143
ATCC25795GL003468	3e-31	COG:S	Function unknown	COG3804	Uncharacterized conserved protein related to dihydrodipicolinate reductase	0.865532	0.904244
ATCC25795GL001880	8e-73	COG:R	General function prediction only	COG1994	Zn-dependent proteases	0.435797	1.01183
ATCC25795GL002408	8e-60	COG:P	Inorganic ion transport and metabolism	COG2072	Predicted flavoprotein involved in K+ transport	0.282315	1.05727
ATCC25795GL002819	6e-176	COG:I	Lipid transport and metabolism	COG0318	Acyl-CoA synthetases (AMP-forming)/AMP-acid ligases II	0.490053	1.00492
ATCC25795GL002819	6e-176	COG:Q	Secondary metabolites biosynthesis, transport and catabolism	COG0318	Acyl-CoA synthetases (AMP-forming)/AMP-acid ligases II	0.457032	1.01209
ATCC25795GL001772	4e-16	COG:C	Energy production and conversion	COG2141	Coenzyme F420-dependent N5,N10-methylene tetrahydromethanopterin reductase and related flavin-dependent oxidoreductases	0.515831	1.00021
ATCC25795GL004469	6e-178	COG:G	Carbohydrate transport and metabolism	COG1129	ABC-type sugar transport system, ATPase component	0.22567	1.07611
ATCC25795GL000017	2e-111	COG:R	General function prediction only	COG3442	Predicted glutamine amidotransferase	0.435797	1.01183
ATCC25795GL004180	2e-39	COG:M	Cell wall/membrane/envelope biogenesis	COG0702	Predicted nucleoside-diphosphate-sugar epimerases	0.28156	1.07893
ATCC25795GL004180	2e-39	COG:G	Carbohydrate transport and metabolism	COG0702	Predicted nucleoside-diphosphate-sugar epimerases	0.22567	1.07611
ATCC25795GL000555	5e-108	COG:H	Coenzyme transport and metabolism	COG0807	GTP cyclohydrolase II	0.324319	1.06351
ATCC25795GL002094	9e-90	COG:C	Energy production and conversion	COG1062	Zn-dependent alcohol dehydrogenases, class III	0.515831	1.00021
ATCC25795GL004507	3e-53	COG:P	Inorganic ion transport and metabolism	COG0609	ABC-type Fe3+-siderophore transport system, permease component	0.282315	1.05727
ATCC25795GL002128	1e-77	COG:G	Carbohydrate transport and metabolism	COG1129	ABC-type sugar transport system, ATPase component	0.22567	1.07611
ATCC25795GL001464	2e-57	COG:K	Transcription	COG2186	Transcriptional regulators	0.835494	0.929193
ATCC25795GL004642	8e-13	COG:K	Transcription	COG2188	Transcriptional regulators	0.835494	0.929193
ATCC25795GL003716	1e-54	COG:T	Signal transduction mechanisms	COG0642	Signal transduction histidine kinase	0.442435	1.02312
ATCC25795GL000383	4e-27	COG:R	General function prediction only	COG0637	Predicted phosphatase/phosphohexomutase	0.435797	1.01183
ATCC25795GL000988	1e-162	COG:V	Defense mechanisms	COG1132	ABC-type multidrug transport system, ATPase and permease components	0.43149	1.06814
ATCC25795GL002277	9e-58	COG:P	Inorganic ion transport and metabolism	COG0735	Fe2+/Zn2+ uptake regulation proteins	0.282315	1.05727
ATCC25795GL001139	7e-137	COG:Q	Secondary metabolites biosynthesis, transport and catabolism	COG1463	ABC-type transport system involved in resistance to organic solvents, periplasmic component	0.457032	1.01209
ATCC25795GL004672	2e-06	COG:R	General function prediction only	COG2068	Uncharacterized MobA-related protein	0.435797	1.01183
ATCC25795GL003206	3e-24	COG:I	Lipid transport and metabolism	COG1028	Dehydrogenases with different specificities (related to short-chain alcohol dehydrogenases)	0.490053	1.00492
ATCC25795GL003206	3e-24	COG:Q	Secondary metabolites biosynthesis, transport and catabolism	COG1028	Dehydrogenases with different specificities (related to short-chain alcohol dehydrogenases)	0.457032	1.01209
ATCC25795GL003206	3e-24	COG:R	General function prediction only	COG1028	Dehydrogenases with different specificities (related to short-chain alcohol dehydrogenases)	0.435797	1.01183
ATCC25795GL002248	0	COG:P	Inorganic ion transport and metabolism	COG3119	Arylsulfatase A and related enzymes	0.282315	1.05727
ATCC25795GL001373	2e-89	COG:H	Coenzyme transport and metabolism	COG0321	Lipoate-protein ligase B	0.324319	1.06351
ATCC25795GL002374	2e-158	COG:E	Amino acid transport and metabolism	COG4992	Ornithine/acetylornithine aminotransferase	0.227967	1.06143
ATCC25795GL001396	7e-48	COG:S	Function unknown	COG0327	Uncharacterized conserved protein	0.865532	0.904244
ATCC25795GL004177	2e-86	COG:I	Lipid transport and metabolism	COG1028	Dehydrogenases with different specificities (related to short-chain alcohol dehydrogenases)	0.490053	1.00492
ATCC25795GL004177	2e-86	COG:Q	Secondary metabolites biosynthesis, transport and catabolism	COG1028	Dehydrogenases with different specificities (related to short-chain alcohol dehydrogenases)	0.457032	1.01209
ATCC25795GL004177	2e-86	COG:R	General function prediction only	COG1028	Dehydrogenases with different specificities (related to short-chain alcohol dehydrogenases)	0.435797	1.01183
ATCC25795GL003155	4e-133	COG:C	Energy production and conversion	COG2609	Pyruvate dehydrogenase complex, dehydrogenase (E1) component	0.515831	1.00021
ATCC25795GL000275	3e-06	COG:P	Inorganic ion transport and metabolism	COG1840	ABC-type Fe3+ transport system, periplasmic component	0.282315	1.05727
ATCC25795GL002829	0	COG:C	Energy production and conversion	COG1012	NAD-dependent aldehyde dehydrogenases	0.515831	1.00021
ATCC25795GL001935	1e-138	COG:M	Cell wall/membrane/envelope biogenesis	COG1209	dTDP-glucose pyrophosphorylase	0.28156	1.07893
ATCC25795GL001645	1e-05	COG:R	General function prediction only	COG0515	Serine/threonine protein kinase	0.435797	1.01183
ATCC25795GL001645	1e-05	COG:T	Signal transduction mechanisms	COG0515	Serine/threonine protein kinase	0.442435	1.02312
ATCC25795GL001645	1e-05	COG:K	Transcription	COG0515	Serine/threonine protein kinase	0.835494	0.929193
ATCC25795GL001645	1e-05	COG:L	Replication, recombination and repair	COG0515	Serine/threonine protein kinase	0.297077	1.0727
ATCC25795GL001944	4e-55	COG:R	General function prediction only	COG3550	Uncharacterized protein related to capsule biosynthesis enzymes	0.435797	1.01183
ATCC25795GL005105	2e-08	COG:K	Transcription	COG1309	Transcriptional regulator	0.835494	0.929193
ATCC25795GL001686	2e-11	COG:P	Inorganic ion transport and metabolism	COG2076	Membrane transporters of cations and cationic drugs	0.282315	1.05727
ATCC25795GL003380	2e-88	COG:G	Carbohydrate transport and metabolism	COG0477	Permeases of the major facilitator superfamily	0.22567	1.07611
ATCC25795GL003380	2e-88	COG:E	Amino acid transport and metabolism	COG0477	Permeases of the major facilitator superfamily	0.227967	1.06143
ATCC25795GL003380	2e-88	COG:P	Inorganic ion transport and metabolism	COG0477	Permeases of the major facilitator superfamily	0.282315	1.05727
ATCC25795GL003380	2e-88	COG:R	General function prediction only	COG0477	Permeases of the major facilitator superfamily	0.435797	1.01183
ATCC25795GL000234	5e-10	COG:K	Transcription	COG1309	Transcriptional regulator	0.835494	0.929193
ATCC25795GL000249	2e-36	COG:I	Lipid transport and metabolism	COG1028	Dehydrogenases with different specificities (related to short-chain alcohol dehydrogenases)	0.490053	1.00492
ATCC25795GL000249	2e-36	COG:Q	Secondary metabolites biosynthesis, transport and catabolism	COG1028	Dehydrogenases with different specificities (related to short-chain alcohol dehydrogenases)	0.457032	1.01209
ATCC25795GL000249	2e-36	COG:R	General function prediction only	COG1028	Dehydrogenases with different specificities (related to short-chain alcohol dehydrogenases)	0.435797	1.01183
ATCC25795GL001312	2e-105	COG:M	Cell wall/membrane/envelope biogenesis	COG0707	UDP-N-acetylglucosamine:LPS N-acetylglucosamine transferase	0.28156	1.07893
ATCC25795GL003430	2e-140	COG:P	Inorganic ion transport and metabolism	COG1118	ABC-type sulfate/molybdate transport systems, ATPase component	0.282315	1.05727
ATCC25795GL002713	2e-105	COG:I	Lipid transport and metabolism	COG1024	Enoyl-CoA hydratase/carnithine racemase	0.490053	1.00492
ATCC25795GL001546	1e-125	COG:Q	Secondary metabolites biosynthesis, transport and catabolism	COG1463	ABC-type transport system involved in resistance to organic solvents, periplasmic component	0.457032	1.01209
ATCC25795GL004690	1e-08	COG:M	Cell wall/membrane/envelope biogenesis	COG0438	Glycosyltransferase	0.28156	1.07893
ATCC25795GL000895	8e-68	COG:K	Transcription	COG1191	DNA-directed RNA polymerase specialized sigma subunit	0.835494	0.929193
ATCC25795GL003590	2e-07	COG:I	Lipid transport and metabolism	COG1028	Dehydrogenases with different specificities (related to short-chain alcohol dehydrogenases)	0.490053	1.00492
ATCC25795GL003590	2e-07	COG:Q	Secondary metabolites biosynthesis, transport and catabolism	COG1028	Dehydrogenases with different specificities (related to short-chain alcohol dehydrogenases)	0.457032	1.01209
ATCC25795GL003590	2e-07	COG:R	General function prediction only	COG1028	Dehydrogenases with different specificities (related to short-chain alcohol dehydrogenases)	0.435797	1.01183
ATCC25795GL001322	1e-60	COG:R	General function prediction only	COG0456	Acetyltransferases	0.435797	1.01183
ATCC25795GL002176	1e-94	COG:I	Lipid transport and metabolism	COG0318	Acyl-CoA synthetases (AMP-forming)/AMP-acid ligases II	0.490053	1.00492
ATCC25795GL002176	1e-94	COG:Q	Secondary metabolites biosynthesis, transport and catabolism	COG0318	Acyl-CoA synthetases (AMP-forming)/AMP-acid ligases II	0.457032	1.01209
ATCC25795GL000932	1e-152	COG:E	Amino acid transport and metabolism	COG0498	Threonine synthase	0.227967	1.06143
ATCC25795GL000897	6e-17	COG:K	Transcription	COG2207	AraC-type DNA-binding domain-containing proteins	0.835494	0.929193
ATCC25795GL002331	3e-51	COG:S	Function unknown	COG2306	Uncharacterized conserved protein	0.865532	0.904244
ATCC25795GL001896	1e-09	COG:S	Function unknown	COG2954	Uncharacterized protein conserved in bacteria	0.865532	0.904244
ATCC25795GL001372	4e-106	COG:R	General function prediction only	COG1090	Predicted nucleoside-diphosphate sugar epimerase	0.435797	1.01183
ATCC25795GL001532	0	COG:G	Carbohydrate transport and metabolism	COG0362	6-phosphogluconate dehydrogenase	0.22567	1.07611
ATCC25795GL003630	2e-58	COG:Q	Secondary metabolites biosynthesis, transport and catabolism	COG1463	ABC-type transport system involved in resistance to organic solvents, periplasmic component	0.457032	1.01209
ATCC25795GL000824	2e-49	COG:C	Energy production and conversion	COG0838	NADH:ubiquinone oxidoreductase subunit 3 (chain A)	0.515831	1.00021
ATCC25795GL003407	8e-56	COG:S	Function unknown	COG1385	Uncharacterized protein conserved in bacteria	0.865532	0.904244
ATCC25795GL001852	4e-15	COG:G	Carbohydrate transport and metabolism	COG3281	Uncharacterized protein, probably involved in trehalose biosynthesis	0.22567	1.07611
ATCC25795GL000210	0	COG:P	Inorganic ion transport and metabolism	COG0376	Catalase (peroxidase I)	0.282315	1.05727
ATCC25795GL000224	3e-163	COG:E	Amino acid transport and metabolism	COG2303	Choline dehydrogenase and related flavoproteins	0.227967	1.06143
[truncated: 1,817 more rows]

## Sheet: AllCOG results(9OHAD-CC)
COGID	COGTerm	DifGene	AllDifGene	GeneInCOGID	AllGene	P-Value	FDR	Enrichment	(-log2P)
COG:E	Amino acid transport and metabolism	368	3187	407	3710	0.261896	0.798691	1.05256	1.93293
COG:P	Inorganic ion transport and metabolism	258	3187	284	3710	0.28026	0.798691	1.05753	1.83516
COG:G	Carbohydrate transport and metabolism	243	3187	268	3710	0.293513	0.798691	1.05551	1.7685
COG:Q	Secondary metabolites biosynthesis, transport and catabolism	324	3187	360	3710	0.294385	0.798691	1.04769	1.76422
COG:M	Cell wall/membrane/envelope biogenesis	140	3187	154	3710	0.338567	0.798691	1.05828	1.56249
COG:V	Defense mechanisms	38	3187	40	3710	0.370685	0.798691	1.1059	1.43173
COG:L	Replication, recombination and repair	140	3187	156	3710	0.378458	0.798691	1.04471	1.40179
COG:I	Lipid transport and metabolism	351	3187	398	3710	0.380936	0.798691	1.02663	1.39238
COG:R	General function prediction only	595	3187	685	3710	0.439676	0.798691	1.01116	1.18549
COG:H	Coenzyme transport and metabolism	135	3187	154	3710	0.456365	0.798691	1.02048	1.13174
COG:T	Signal transduction mechanisms	151	3187	174	3710	0.486523	0.798691	1.01023	1.03942
COG:D	Cell cycle control, cell division, chromosome partitioning	24	3187	27	3710	0.506395	0.798691	1.03476	0.981666
COG:F	Nucleotide transport and metabolism	66	3187	77	3710	0.538084	0.798691	0.997804	0.894097
COG:N	Cell motility	9	3187	10	3710	0.548826	0.798691	1.04769	0.865579
COG:C	Energy production and conversion	270	3187	318	3710	0.570494	0.798691	0.98839	0.809717
COG:U	Intracellular trafficking, secretion, and vesicular transport	22	3187	27	3710	0.626798	0.80197	0.948529	0.673927
COG:O	Posttranslational modification, protein turnover, chaperones	92	3187	112	3710	0.649214	0.80197	0.956228	0.623235
COG:A	RNA processing and modification	1	3187	1	3710	0.710695	0.829144	1.1641	0.492697
COG:S	Function unknown	220	3187	273	3710	0.766609	0.847304	0.938106	0.383438
COG:K	Transcription	327	3187	410	3710	0.839197	0.881157	0.928444	0.252919
COG:J	Translation, ribosomal structure and biogenesis	112	3187	158	3710	0.944536	0.944536	0.825188	0.0823227

## Sheet: AllGene2COG (9OHAD-CC)
QueryID	Blast_E-Value	COGFunction	COGTerm	COGID	COGTermDetail	P-Value	Enrichment
ATCC25795GL000985	3e-125	COG:G	Carbohydrate transport and metabolism	COG0477	Permeases of the major facilitator superfamily	0.293513	1.05551
ATCC25795GL000985	3e-125	COG:E	Amino acid transport and metabolism	COG0477	Permeases of the major facilitator superfamily	0.261896	1.05256
ATCC25795GL000985	3e-125	COG:P	Inorganic ion transport and metabolism	COG0477	Permeases of the major facilitator superfamily	0.28026	1.05753
ATCC25795GL000985	3e-125	COG:R	General function prediction only	COG0477	Permeases of the major facilitator superfamily	0.439676	1.01116
ATCC25795GL003492	5e-166	COG:H	Coenzyme transport and metabolism	COG0285	Folylpolyglutamate synthase	0.456365	1.02048
ATCC25795GL003327	7e-112	COG:P	Inorganic ion transport and metabolism	COG1840	ABC-type Fe3+ transport system, periplasmic component	0.28026	1.05753
ATCC25795GL001808	3e-45	COG:O	Posttranslational modification, protein turnover, chaperones	COG1764	Predicted redox protein, regulator of disulfide bond formation	0.649214	0.956228
ATCC25795GL004336	8e-13	COG:T	Signal transduction mechanisms	COG2197	Response regulator containing a CheY-like receiver domain and an HTH DNA-binding domain	0.486523	1.01023
ATCC25795GL004336	8e-13	COG:K	Transcription	COG2197	Response regulator containing a CheY-like receiver domain and an HTH DNA-binding domain	0.839197	0.928444
ATCC25795GL001007	1e-137	COG:P	Inorganic ion transport and metabolism	COG0598	Mg2+ and Co2+ transporters	0.28026	1.05753
ATCC25795GL003366	2e-29	COG:G	Carbohydrate transport and metabolism	COG0800	2-keto-3-deoxy-6-phosphogluconate aldolase	0.293513	1.05551
ATCC25795GL001952	1e-72	COG:E	Amino acid transport and metabolism	COG0601	ABC-type dipeptide/oligopeptide/nickel transport systems, permease components	0.261896	1.05256
ATCC25795GL001952	1e-72	COG:P	Inorganic ion transport and metabolism	COG0601	ABC-type dipeptide/oligopeptide/nickel transport systems, permease components	0.28026	1.05753
ATCC25795GL004354	4e-59	COG:K	Transcription	COG1846	Transcriptional regulators	0.839197	0.928444
ATCC25795GL000153	1e-168	COG:Q	Secondary metabolites biosynthesis, transport and catabolism	COG2124	Cytochrome P450	0.294385	1.04769
ATCC25795GL003682	6e-126	COG:I	Lipid transport and metabolism	COG1960	Acyl-CoA dehydrogenases	0.380936	1.02663
ATCC25795GL001779	1e-155	COG:Q	Secondary metabolites biosynthesis, transport and catabolism	COG1020	Non-ribosomal peptide synthetase modules and related proteins	0.294385	1.04769
ATCC25795GL000677	1e-10	COG:K	Transcription	COG0583	Transcriptional regulator	0.839197	0.928444
ATCC25795GL003745	3e-09	COG:R	General function prediction only	COG0596	Predicted hydrolases or acyltransferases (alpha/beta hydrolase superfamily)	0.439676	1.01116
ATCC25795GL000460	8e-44	COG:R	General function prediction only	COG2962	Predicted permeases	0.439676	1.01116
ATCC25795GL002512	4e-49	COG:C	Energy production and conversion	COG1804	Predicted acyl-CoA transferases/carnitine dehydratase	0.570494	0.98839
ATCC25795GL004933	1e-67	COG:I	Lipid transport and metabolism	COG0558	Phosphatidylglycerophosphate synthase	0.380936	1.02663
ATCC25795GL002742	0	COG:P	Inorganic ion transport and metabolism	COG2216	High-affinity K+ transport system, ATPase chain B	0.28026	1.05753
ATCC25795GL000600	2e-97	COG:O	Posttranslational modification, protein turnover, chaperones	COG0450	Peroxiredoxin	0.649214	0.956228
ATCC25795GL001610	8e-13	COG:R	General function prediction only	COG2070	Dioxygenases related to 2-nitropropane dioxygenase	0.439676	1.01116
ATCC25795GL004292	2e-10	COG:K	Transcription	COG1595	DNA-directed RNA polymerase specialized sigma subunit, sigma24 homolog	0.839197	0.928444
ATCC25795GL004157	2e-86	COG:I	Lipid transport and metabolism	COG1028	Dehydrogenases with different specificities (related to short-chain alcohol dehydrogenases)	0.380936	1.02663
ATCC25795GL004157	2e-86	COG:Q	Secondary metabolites biosynthesis, transport and catabolism	COG1028	Dehydrogenases with different specificities (related to short-chain alcohol dehydrogenases)	0.294385	1.04769
ATCC25795GL004157	2e-86	COG:R	General function prediction only	COG1028	Dehydrogenases with different specificities (related to short-chain alcohol dehydrogenases)	0.439676	1.01116
ATCC25795GL001795	1e-43	COG:P	Inorganic ion transport and metabolism	COG2146	Ferredoxin subunits of nitrite reductase and ring-hydroxylating dioxygenases	0.28026	1.05753
ATCC25795GL001795	1e-43	COG:R	General function prediction only	COG2146	Ferredoxin subunits of nitrite reductase and ring-hydroxylating dioxygenases	0.439676	1.01116
ATCC25795GL004613	8e-09	COG:G	Carbohydrate transport and metabolism	COG0697	Permeases of the drug/metabolite transporter (DMT) superfamily	0.293513	1.05551
ATCC25795GL004613	8e-09	COG:E	Amino acid transport and metabolism	COG0697	Permeases of the drug/metabolite transporter (DMT) superfamily	0.261896	1.05256
ATCC25795GL004613	8e-09	COG:R	General function prediction only	COG0697	Permeases of the drug/metabolite transporter (DMT) superfamily	0.439676	1.01116
ATCC25795GL003478	1e-177	COG:H	Coenzyme transport and metabolism	COG0171	NAD synthase	0.456365	1.02048
ATCC25795GL002413	3e-55	COG:I	Lipid transport and metabolism	COG0657	Esterase/lipase	0.380936	1.02663
ATCC25795GL004834	2e-91	COG:G	Carbohydrate transport and metabolism	COG1472	Beta-glucosidase-related glycosidases	0.293513	1.05551
ATCC25795GL002840	0	COG:F	Nucleotide transport and metabolism	COG0015	Adenylosuccinate lyase	0.538084	0.997804
ATCC25795GL000830	0	COG:C	Energy production and conversion	COG1034	NADH dehydrogenase/NADH:ubiquinone oxidoreductase 75 kD subunit (chain G)	0.570494	0.98839
ATCC25795GL002792	5e-119	COG:Q	Secondary metabolites biosynthesis, transport and catabolism	COG0767	ABC-type transport system involved in resistance to organic solvents, permease component	0.294385	1.04769
ATCC25795GL000076	8e-134	COG:R	General function prediction only	COG1408	Predicted phosphohydrolases	0.439676	1.01116
ATCC25795GL001027	2e-77	COG:K	Transcription	COG1309	Transcriptional regulator	0.839197	0.928444
ATCC25795GL003515	2e-86	COG:G	Carbohydrate transport and metabolism	COG1129	ABC-type sugar transport system, ATPase component	0.293513	1.05551
ATCC25795GL004083	5e-148	COG:F	Nucleotide transport and metabolism	COG0248	Exopolyphosphatase	0.538084	0.997804
ATCC25795GL004083	5e-148	COG:P	Inorganic ion transport and metabolism	COG0248	Exopolyphosphatase	0.28026	1.05753
ATCC25795GL002724	1e-118	COG:G	Carbohydrate transport and metabolism	COG1682	ABC-type polysaccharide/polyol phosphate export systems, permease component	0.293513	1.05551
ATCC25795GL002724	1e-118	COG:M	Cell wall/membrane/envelope biogenesis	COG1682	ABC-type polysaccharide/polyol phosphate export systems, permease component	0.338567	1.05828
ATCC25795GL001702	5e-48	COG:E	Amino acid transport and metabolism	COG0509	Glycine cleavage system H protein (lipoate-binding)	0.261896	1.05256
ATCC25795GL002687	3e-54	COG:C	Energy production and conversion	COG0427	Acetyl-CoA hydrolase	0.570494	0.98839
ATCC25795GL003078	6e-16	COG:S	Function unknown	COG1289	Predicted membrane protein	0.766609	0.938106
ATCC25795GL002756	5e-17	COG:E	Amino acid transport and metabolism	COG0683	ABC-type branched-chain amino acid transport systems, periplasmic component	0.261896	1.05256
ATCC25795GL003585	2e-114	COG:R	General function prediction only	COG2270	Permeases of the major facilitator superfamily	0.439676	1.01116
ATCC25795GL003735	3e-58	COG:I	Lipid transport and metabolism	COG3000	Sterol desaturase	0.380936	1.02663
ATCC25795GL005112	6e-109	COG:R	General function prediction only	COG2321	Predicted metalloprotease	0.439676	1.01116
ATCC25795GL002239	5e-74	COG:G	Carbohydrate transport and metabolism	COG1023	Predicted 6-phosphogluconate dehydrogenase	0.293513	1.05551
ATCC25795GL001756	2e-91	COG:Q	Secondary metabolites biosynthesis, transport and catabolism	COG0500	SAM-dependent methyltransferases	0.294385	1.04769
ATCC25795GL001756	2e-91	COG:R	General function prediction only	COG0500	SAM-dependent methyltransferases	0.439676	1.01116
ATCC25795GL001849	3e-29	COG:I	Lipid transport and metabolism	COG1028	Dehydrogenases with different specificities (related to short-chain alcohol dehydrogenases)	0.380936	1.02663
ATCC25795GL001849	3e-29	COG:Q	Secondary metabolites biosynthesis, transport and catabolism	COG1028	Dehydrogenases with different specificities (related to short-chain alcohol dehydrogenases)	0.294385	1.04769
ATCC25795GL001849	3e-29	COG:R	General function prediction only	COG1028	Dehydrogenases with different specificities (related to short-chain alcohol dehydrogenases)	0.439676	1.01116
ATCC25795GL003840	4e-78	COG:G	Carbohydrate transport and metabolism	COG0477	Permeases of the major facilitator superfamily	0.293513	1.05551
ATCC25795GL003840	4e-78	COG:E	Amino acid transport and metabolism	COG0477	Permeases of the major facilitator superfamily	0.261896	1.05256
ATCC25795GL003840	4e-78	COG:P	Inorganic ion transport and metabolism	COG0477	Permeases of the major facilitator superfamily	0.28026	1.05753
ATCC25795GL003840	4e-78	COG:R	General function prediction only	COG0477	Permeases of the major facilitator superfamily	0.439676	1.01116
ATCC25795GL000848	1e-65	COG:C	Energy production and conversion	COG1062	Zn-dependent alcohol dehydrogenases, class III	0.570494	0.98839
ATCC25795GL001636	3e-08	COG:R	General function prediction only	COG1524	Uncharacterized proteins of the AP superfamily	0.439676	1.01116
ATCC25795GL003594	5e-21	COG:K	Transcription	COG1414	Transcriptional regulator	0.839197	0.928444
ATCC25795GL004096	1e-129	COG:H	Coenzyme transport and metabolism	COG0181	Porphobilinogen deaminase	0.456365	1.02048
ATCC25795GL003200	3e-70	COG:S	Function unknown	COG1507	Uncharacterized conserved protein	0.766609	0.938106
ATCC25795GL004137	4e-41	COG:R	General function prediction only	COG3576	Predicted flavin-nucleotide-binding protein structurally related to pyridoxine 5'-phosphate oxidase	0.439676	1.01116
ATCC25795GL002915	2e-09	COG:C	Energy production and conversion	COG2141	Coenzyme F420-dependent N5,N10-methylene tetrahydromethanopterin reductase and related flavin-dependent oxidoreductases	0.570494	0.98839
ATCC25795GL002123	6e-08	COG:M	Cell wall/membrane/envelope biogenesis	COG0791	Cell wall-associated hydrolases (invasion-associated proteins)	0.338567	1.05828
ATCC25795GL001424	1e-106	COG:I	Lipid transport and metabolism	COG1597	Sphingosine kinase and enzymes related to eukaryotic diacylglycerol kinase	0.380936	1.02663
ATCC25795GL001424	1e-106	COG:R	General function prediction only	COG1597	Sphingosine kinase and enzymes related to eukaryotic diacylglycerol kinase	0.439676	1.01116
ATCC25795GL001089	6e-85	COG:R	General function prediction only	COG1473	Metal-dependent amidase/aminoacylase/carboxypeptidase	0.439676	1.01116
ATCC25795GL001070	0	COG:H	Coenzyme transport and metabolism	COG1060	Thiamine biosynthesis enzyme ThiH and related uncharacterized enzymes	0.456365	1.02048
ATCC25795GL001070	0	COG:R	General function prediction only	COG1060	Thiamine biosynthesis enzyme ThiH and related uncharacterized enzymes	0.439676	1.01116
ATCC25795GL002501	3e-31	COG:I	Lipid transport and metabolism	COG1028	Dehydrogenases with different specificities (related to short-chain alcohol dehydrogenases)	0.380936	1.02663
ATCC25795GL002501	3e-31	COG:Q	Secondary metabolites biosynthesis, transport and catabolism	COG1028	Dehydrogenases with different specificities (related to short-chain alcohol dehydrogenases)	0.294385	1.04769
ATCC25795GL002501	3e-31	COG:R	General function prediction only	COG1028	Dehydrogenases with different specificities (related to short-chain alcohol dehydrogenases)	0.439676	1.01116
ATCC25795GL000931	2e-96	COG:E	Amino acid transport and metabolism	COG0083	Homoserine kinase	0.261896	1.05256
ATCC25795GL004452	1e-71	COG:E	Amino acid transport and metabolism	COG0531	Amino acid transporters	0.261896	1.05256
ATCC25795GL000566	1e-76	COG:R	General function prediction only	COG0515	Serine/threonine protein kinase	0.439676	1.01116
ATCC25795GL000566	1e-76	COG:T	Signal transduction mechanisms	COG0515	Serine/threonine protein kinase	0.486523	1.01023
ATCC25795GL000566	1e-76	COG:K	Transcription	COG0515	Serine/threonine protein kinase	0.839197	0.928444
ATCC25795GL000566	1e-76	COG:L	Replication, recombination and repair	COG0515	Serine/threonine protein kinase	0.378458	1.04471
ATCC25795GL000785	9e-65	COG:I	Lipid transport and metabolism	COG1028	Dehydrogenases with different specificities (related to short-chain alcohol dehydrogenases)	0.380936	1.02663
ATCC25795GL000785	9e-65	COG:Q	Secondary metabolites biosynthesis, transport and catabolism	COG1028	Dehydrogenases with different specificities (related to short-chain alcohol dehydrogenases)	0.294385	1.04769
ATCC25795GL000785	9e-65	COG:R	General function prediction only	COG1028	Dehydrogenases with different specificities (related to short-chain alcohol dehydrogenases)	0.439676	1.01116
ATCC25795GL004929	6e-89	COG:I	Lipid transport and metabolism	COG1028	Dehydrogenases with different specificities (related to short-chain alcohol dehydrogenases)	0.380936	1.02663
ATCC25795GL004929	6e-89	COG:Q	Secondary metabolites biosynthesis, transport and catabolism	COG1028	Dehydrogenases with different specificities (related to short-chain alcohol dehydrogenases)	0.294385	1.04769
ATCC25795GL004929	6e-89	COG:R	General function prediction only	COG1028	Dehydrogenases with different specificities (related to short-chain alcohol dehydrogenases)	0.439676	1.01116
ATCC25795GL004673	7e-13	COG:I	Lipid transport and metabolism	COG1028	Dehydrogenases with different specificities (related to short-chain alcohol dehydrogenases)	0.380936	1.02663
ATCC25795GL004673	7e-13	COG:Q	Secondary metabolites biosynthesis, transport and catabolism	COG1028	Dehydrogenases with different specificities (related to short-chain alcohol dehydrogenases)	0.294385	1.04769
ATCC25795GL004673	7e-13	COG:R	General function prediction only	COG1028	Dehydrogenases with different specificities (related to short-chain alcohol dehydrogenases)	0.439676	1.01116
ATCC25795GL001263	2e-89	COG:T	Signal transduction mechanisms	COG3707	Response regulator with putative antiterminator output domain	0.486523	1.01023
ATCC25795GL002889	6e-160	COG:K	Transcription	COG1316	Transcriptional regulator	0.839197	0.928444
ATCC25795GL003833	6e-19	COG:S	Function unknown	COG2170	Uncharacterized conserved protein	0.766609	0.938106
ATCC25795GL003432	4e-75	COG:O	Posttranslational modification, protein turnover, chaperones	COG0555	ABC-type sulfate transport system, permease component	0.649214	0.956228
ATCC25795GL001774	2e-45	COG:O	Posttranslational modification, protein turnover, chaperones	COG0740	Protease subunit of ATP-dependent Clp proteases	0.649214	0.956228
ATCC25795GL001774	2e-45	COG:U	Intracellular trafficking, secretion, and vesicular transport	COG0740	Protease subunit of ATP-dependent Clp proteases	0.626798	0.948529
ATCC25795GL001369	3e-96	COG:I	Lipid transport and metabolism	COG1028	Dehydrogenases with different specificities (related to short-chain alcohol dehydrogenases)	0.380936	1.02663
ATCC25795GL001369	3e-96	COG:Q	Secondary metabolites biosynthesis, transport and catabolism	COG1028	Dehydrogenases with different specificities (related to short-chain alcohol dehydrogenases)	0.294385	1.04769
ATCC25795GL001369	3e-96	COG:R	General function prediction only	COG1028	Dehydrogenases with different specificities (related to short-chain alcohol dehydrogenases)	0.439676	1.01116
ATCC25795GL001392	1e-30	COG:O	Posttranslational modification, protein turnover, chaperones	COG0492	Thioredoxin reductase	0.649214	0.956228
ATCC25795GL001210	0	COG:I	Lipid transport and metabolism	COG0183	Acetyl-CoA acetyltransferase	0.380936	1.02663
ATCC25795GL001851	8e-06	COG:M	Cell wall/membrane/envelope biogenesis	COG0449	Glucosamine 6-phosphate synthetase, contains amidotransferase and phosphosugar isomerase domains	0.338567	1.05828
ATCC25795GL005058	0	COG:G	Carbohydrate transport and metabolism	COG0058	Glucan phosphorylase	0.293513	1.05551
ATCC25795GL004710	3e-09	COG:G	Carbohydrate transport and metabolism	COG3664	Beta-xylosidase	0.293513	1.05551
ATCC25795GL001549	4e-139	COG:Q	Secondary metabolites biosynthesis, transport and catabolism	COG1463	ABC-type transport system involved in resistance to organic solvents, periplasmic component	0.294385	1.04769
ATCC25795GL002421	9e-12	COG:I	Lipid transport and metabolism	COG1028	Dehydrogenases with different specificities (related to short-chain alcohol dehydrogenases)	0.380936	1.02663
ATCC25795GL002421	9e-12	COG:Q	Secondary metabolites biosynthesis, transport and catabolism	COG1028	Dehydrogenases with different specificities (related to short-chain alcohol dehydrogenases)	0.294385	1.04769
ATCC25795GL002421	9e-12	COG:R	General function prediction only	COG1028	Dehydrogenases with different specificities (related to short-chain alcohol dehydrogenases)	0.439676	1.01116
ATCC25795GL003451	7e-77	COG:P	Inorganic ion transport and metabolism	COG0609	ABC-type Fe3+-siderophore transport system, permease component	0.28026	1.05753
ATCC25795GL003740	5e-55	COG:O	Posttranslational modification, protein turnover, chaperones	COG0526	Thiol-disulfide isomerase and thioredoxins	0.649214	0.956228
ATCC25795GL003740	5e-55	COG:C	Energy production and conversion	COG0526	Thiol-disulfide isomerase and thioredoxins	0.570494	0.98839
ATCC25795GL002505	3e-07	COG:K	Transcription	COG1309	Transcriptional regulator	0.839197	0.928444
ATCC25795GL003436	0	COG:G	Carbohydrate transport and metabolism	COG3387	Glucoamylase and related glycosyl hydrolases	0.293513	1.05551
ATCC25795GL003975	1e-120	COG:E	Amino acid transport and metabolism	COG0834	ABC-type amino acid transport/signal transduction systems, periplasmic component/domain	0.261896	1.05256
ATCC25795GL003975	1e-120	COG:T	Signal transduction mechanisms	COG0834	ABC-type amino acid transport/signal transduction systems, periplasmic component/domain	0.486523	1.01023
ATCC25795GL003966	1e-160	COG:C	Energy production and conversion	COG2141	Coenzyme F420-dependent N5,N10-methylene tetrahydromethanopterin reductase and related flavin-dependent oxidoreductases	0.570494	0.98839
ATCC25795GL001002	0	COG:C	Energy production and conversion	COG0567	2-oxoglutarate dehydrogenase complex, dehydrogenase (E1) component, and related enzymes	0.570494	0.98839
ATCC25795GL004829	3e-87	COG:J	Translation, ribosomal structure and biogenesis	COG0233	Ribosome recycling factor	0.944536	0.825188
ATCC25795GL003409	1e-119	COG:K	Transcription	COG1420	Transcriptional regulator of heat shock gene	0.839197	0.928444
ATCC25795GL003087	0	COG:L	Replication, recombination and repair	COG0210	Superfamily I DNA and RNA helicases	0.378458	1.04471
ATCC25795GL004511	3e-16	COG:C	Energy production and conversion	COG3038	Cytochrome B561	0.570494	0.98839
ATCC25795GL001873	2e-124	COG:S	Function unknown	COG1262	Uncharacterized conserved protein	0.766609	0.938106
ATCC25795GL003927	1e-09	COG:E	Amino acid transport and metabolism	COG0520	Selenocysteine lyase	0.261896	1.05256
ATCC25795GL001869	2e-59	COG:P	Inorganic ion transport and metabolism	COG1108	ABC-type Mn2+/Zn2+ transport systems, permease components	0.28026	1.05753
ATCC25795GL002387	2e-58	COG:L	Replication, recombination and repair	COG2094	3-methyladenine DNA glycosylase	0.378458	1.04471
ATCC25795GL000034	5e-158	COG:E	Amino acid transport and metabolism	COG0136	Aspartate-semialdehyde dehydrogenase	0.261896	1.05256
ATCC25795GL002598	3e-93	COG:G	Carbohydrate transport and metabolism	COG2513	PEP phosphonomutase and related enzymes	0.293513	1.05551
ATCC25795GL000804	6e-89	COG:G	Carbohydrate transport and metabolism	COG0483	Archaeal fructose-1,6-bisphosphatase and related enzymes of inositol monophosphatase family	0.293513	1.05551
ATCC25795GL002108	0	COG:I	Lipid transport and metabolism	COG1960	Acyl-CoA dehydrogenases	0.380936	1.02663
ATCC25795GL001867	5e-90	COG:P	Inorganic ion transport and metabolism	COG0803	ABC-type metal ion transport system, periplasmic component/surface adhesin	0.28026	1.05753
ATCC25795GL004251	2e-18	COG:K	Transcription	COG1309	Transcriptional regulator	0.839197	0.928444
ATCC25795GL001486	0	COG:G	Carbohydrate transport and metabolism	COG0477	Permeases of the major facilitator superfamily	0.293513	1.05551
ATCC25795GL001486	0	COG:E	Amino acid transport and metabolism	COG0477	Permeases of the major facilitator superfamily	0.261896	1.05256
ATCC25795GL001486	0	COG:P	Inorganic ion transport and metabolism	COG0477	Permeases of the major facilitator superfamily	0.28026	1.05753
ATCC25795GL001486	0	COG:R	General function prediction only	COG0477	Permeases of the major facilitator superfamily	0.439676	1.01116
ATCC25795GL000832	9e-83	COG:C	Energy production and conversion	COG1143	Formate hydrogenlyase subunit 6/NADH:ubiquinone oxidoreductase 23 kD subunit (chain I)	0.570494	0.98839
ATCC25795GL002768	2e-132	COG:R	General function prediction only	COG1545	Predicted nucleic-acid-binding protein containing a Zn-ribbon	0.439676	1.01116
ATCC25795GL002232	2e-116	COG:D	Cell cycle control, cell division, chromosome partitioning	COG1192	ATPases involved in chromosome partitioning	0.506395	1.03476
ATCC25795GL003759	4e-17	COG:P	Inorganic ion transport and metabolism	COG0598	Mg2+ and Co2+ transporters	0.28026	1.05753
ATCC25795GL004984	6e-87	COG:S	Function unknown	COG1295	Predicted membrane protein	0.766609	0.938106
ATCC25795GL002667	2e-121	COG:L	Replication, recombination and repair	COG4974	Site-specific recombinase XerD	0.378458	1.04471
ATCC25795GL003694	2e-54	COG:R	General function prediction only	COG0596	Predicted hydrolases or acyltransferases (alpha/beta hydrolase superfamily)	0.439676	1.01116
ATCC25795GL001269	7e-34	COG:T	Signal transduction mechanisms	COG2197	Response regulator containing a CheY-like receiver domain and an HTH DNA-binding domain	0.486523	1.01023
ATCC25795GL001269	7e-34	COG:K	Transcription	COG2197	Response regulator containing a CheY-like receiver domain and an HTH DNA-binding domain	0.839197	0.928444
ATCC25795GL003217	8e-30	COG:E	Amino acid transport and metabolism	COG1177	ABC-type spermidine/putrescine transport system, permease component II	0.261896	1.05256
ATCC25795GL003369	7e-34	COG:R	General function prediction only	COG1574	Predicted metal-dependent hydrolase with the TIM-barrel fold	0.439676	1.01116
ATCC25795GL002325	0	COG:L	Replication, recombination and repair	COG0749	DNA polymerase I - 3'-5' exonuclease and polymerase domains	0.378458	1.04471
ATCC25795GL005087	1e-44	COG:F	Nucleotide transport and metabolism	COG0503	Adenine/guanine phosphoribosyltransferases and related PRPP-binding proteins	0.538084	0.997804
ATCC25795GL003060	1e-68	COG:C	Energy production and conversion	COG0277	FAD/FMN-containing dehydrogenases	0.570494	0.98839
ATCC25795GL004921	2e-51	COG:H	Coenzyme transport and metabolism	COG0262	Dihydrofolate reductase	0.456365	1.02048
ATCC25795GL005119	0	COG:S	Function unknown	COG4196	Uncharacterized protein conserved in bacteria	0.766609	0.938106
ATCC25795GL003769	1e-128	COG:C	Energy production and conversion	COG1018	Flavodoxin reductases (ferredoxin-NADPH reductases) family 1	0.570494	0.98839
ATCC25795GL004124	2e-122	COG:M	Cell wall/membrane/envelope biogenesis	COG0451	Nucleoside-diphosphate-sugar epimerases	0.338567	1.05828
ATCC25795GL004124	2e-122	COG:G	Carbohydrate transport and metabolism	COG0451	Nucleoside-diphosphate-sugar epimerases	0.293513	1.05551
ATCC25795GL002575	3e-29	COG:N	Cell motility	COG5651	PPE-repeat proteins	0.548826	1.04769
ATCC25795GL005091	8e-79	COG:O	Posttranslational modification, protein turnover, chaperones	COG0652	Peptidyl-prolyl cis-trans isomerase (rotamase) - cyclophilin family	0.649214	0.956228
ATCC25795GL000856	5e-69	COG:S	Function unknown	COG3665	Uncharacterized conserved protein	0.766609	0.938106
ATCC25795GL004783	5e-120	COG:P	Inorganic ion transport and metabolism	COG1226	Kef-type K+ transport systems, predicted NAD-binding component	0.28026	1.05753
ATCC25795GL002817	1e-137	COG:T	Signal transduction mechanisms	COG0642	Signal transduction histidine kinase	0.486523	1.01023
ATCC25795GL002200	3e-168	COG:I	Lipid transport and metabolism	COG1260	Myo-inositol-1-phosphate synthase	0.380936	1.02663
ATCC25795GL004640	8e-30	COG:I	Lipid transport and metabolism	COG1028	Dehydrogenases with different specificities (related to short-chain alcohol dehydrogenases)	0.380936	1.02663
ATCC25795GL004640	8e-30	COG:Q	Secondary metabolites biosynthesis, transport and catabolism	COG1028	Dehydrogenases with different specificities (related to short-chain alcohol dehydrogenases)	0.294385	1.04769
ATCC25795GL004640	8e-30	COG:R	General function prediction only	COG1028	Dehydrogenases with different specificities (related to short-chain alcohol dehydrogenases)	0.439676	1.01116
ATCC25795GL004737	0	COG:U	Intracellular trafficking, secretion, and vesicular transport	COG0653	Preprotein translocase subunit SecA (ATPase, RNA helicase)	0.626798	0.948529
ATCC25795GL004041	1e-141	COG:Q	Secondary metabolites biosynthesis, transport and catabolism	COG3653	N-acyl-D-aspartate/D-glutamate deacylase	0.294385	1.04769
ATCC25795GL001288	1e-06	COG:V	Defense mechanisms	COG0842	ABC-type multidrug transport system, permease component	0.370685	1.1059
ATCC25795GL003218	1e-72	COG:E	Amino acid transport and metabolism	COG3842	ABC-type spermidine/putrescine transport systems, ATPase components	0.261896	1.05256
ATCC25795GL001190	9e-148	COG:H	Coenzyme transport and metabolism	COG1072	Panthothenate kinase	0.456365	1.02048
ATCC25795GL004519	4e-51	COG:R	General function prediction only	COG1073	Hydrolases of the alpha/beta superfamily	0.439676	1.01116
ATCC25795GL004020	6e-152	COG:C	Energy production and conversion	COG0651	Formate hydrogenlyase subunit 3/Multisubunit Na+/H+ antiporter, MnhD subunit	0.570494	0.98839
ATCC25795GL004020	6e-152	COG:P	Inorganic ion transport and metabolism	COG0651	Formate hydrogenlyase subunit 3/Multisubunit Na+/H+ antiporter, MnhD subunit	0.28026	1.05753
ATCC25795GL000613	6e-20	COG:S	Function unknown	COG2259	Predicted membrane protein	0.766609	0.938106
ATCC25795GL003679	4e-97	COG:I	Lipid transport and metabolism	COG0183	Acetyl-CoA acetyltransferase	0.380936	1.02663
ATCC25795GL002250	1e-79	COG:O	Posttranslational modification, protein turnover, chaperones	COG0652	Peptidyl-prolyl cis-trans isomerase (rotamase) - cyclophilin family	0.649214	0.956228
ATCC25795GL001420	1e-24	COG:K	Transcription	COG0583	Transcriptional regulator	0.839197	0.928444
ATCC25795GL000849	3e-127	COG:C	Energy production and conversion	COG0604	NADPH:quinone reductase and related Zn-dependent oxidoreductases	0.570494	0.98839
ATCC25795GL000849	3e-127	COG:R	General function prediction only	COG0604	NADPH:quinone reductase and related Zn-dependent oxidoreductases	0.439676	1.01116
ATCC25795GL001393	1e-11	COG:K	Transcription	COG1396	Predicted transcriptional regulators	0.839197	0.928444
ATCC25795GL003169	2e-30	COG:P	Inorganic ion transport and metabolism	COG1393	Arsenate reductase and related proteins, glutaredoxin family	0.28026	1.05753
ATCC25795GL003081	2e-17	COG:S	Function unknown	COG2966	Uncharacterized conserved protein	0.766609	0.938106
ATCC25795GL003678	4e-103	COG:I	Lipid transport and metabolism	COG1960	Acyl-CoA dehydrogenases	0.380936	1.02663
ATCC25795GL003076	2e-68	COG:H	Coenzyme transport and metabolism	COG2243	Precorrin-2 methylase	0.456365	1.02048
ATCC25795GL002025	8e-115	COG:R	General function prediction only	COG2220	Predicted Zn-dependent hydrolases of the beta-lactamase fold	0.439676	1.01116
ATCC25795GL002295	2e-36	COG:N	Cell motility	COG5651	PPE-repeat proteins	0.548826	1.04769
ATCC25795GL001240	2e-100	COG:I	Lipid transport and metabolism	COG1835	Predicted acyltransferases	0.380936	1.02663
ATCC25795GL002212	1e-144	COG:E	Amino acid transport and metabolism	COG1063	Threonine dehydrogenase and related Zn-dependent dehydrogenases	0.261896	1.05256
ATCC25795GL002212	1e-144	COG:R	General function prediction only	COG1063	Threonine dehydrogenase and related Zn-dependent dehydrogenases	0.439676	1.01116
ATCC25795GL004802	2e-10	COG:N	Cell motility	COG5651	PPE-repeat proteins	0.548826	1.04769
ATCC25795GL002195	0	COG:M	Cell wall/membrane/envelope biogenesis	COG0744	Membrane carboxypeptidase (penicillin-binding protein)	0.338567	1.05828
ATCC25795GL004677	4e-57	COG:R	General function prediction only	COG2166	SufE protein probably involved in Fe-S center assembly	0.439676	1.01116
ATCC25795GL005168	8e-93	COG:I	Lipid transport and metabolism	COG0657	Esterase/lipase	0.380936	1.02663
ATCC25795GL003050	1e-119	COG:E	Amino acid transport and metabolism	COG0531	Amino acid transporters	0.261896	1.05256
ATCC25795GL000220	2e-43	COG:I	Lipid transport and metabolism	COG1960	Acyl-CoA dehydrogenases	0.380936	1.02663
ATCC25795GL001211	5e-131	COG:F	Nucleotide transport and metabolism	COG0027	Formate-dependent phosphoribosylglycinamide formyltransferase (GAR transformylase)	0.538084	0.997804
ATCC25795GL002526	7e-49	COG:K	Transcription	COG0819	Putative transcription activator	0.839197	0.928444
ATCC25795GL001929	3e-21	COG:K	Transcription	COG2771	DNA-binding HTH domain-containing proteins	0.839197	0.928444
ATCC25795GL002100	2e-113	COG:I	Lipid transport and metabolism	COG1028	Dehydrogenases with different specificities (related to short-chain alcohol dehydrogenases)	0.380936	1.02663
ATCC25795GL002100	2e-113	COG:Q	Secondary metabolites biosynthesis, transport and catabolism	COG1028	Dehydrogenases with different specificities (related to short-chain alcohol dehydrogenases)	0.294385	1.04769
ATCC25795GL002100	2e-113	COG:R	General function prediction only	COG1028	Dehydrogenases with different specificities (related to short-chain alcohol dehydrogenases)	0.439676	1.01116
ATCC25795GL000084	9e-109	COG:T	Signal transduction mechanisms	COG0664	cAMP-binding proteins - catabolite gene activator and regulatory subunit of cAMP-dependent protein kinases	0.486523	1.01023
ATCC25795GL005065	0	COG:J	Translation, ribosomal structure and biogenesis	COG0441	Threonyl-tRNA synthetase	0.944536	0.825188
ATCC25795GL004528	1e-28	COG:Q	Secondary metabolites biosynthesis, transport and catabolism	COG0179	2-keto-4-pentenoate hydratase/2-oxohepta-3-ene-1,7-dioic acid hydratase (catechol pathway)	0.294385	1.04769
ATCC25795GL003028	2e-22	COG:T	Signal transduction mechanisms	COG0784	FOG: CheY-like receiver	0.486523	1.01023
ATCC25795GL003629	1e-64	COG:Q	Secondary metabolites biosynthesis, transport and catabolism	COG1463	ABC-type transport system involved in resistance to organic solvents, periplasmic component	0.294385	1.04769
ATCC25795GL000403	2e-49	COG:P	Inorganic ion transport and metabolism	COG0614	ABC-type Fe3+-hydroxamate transport system, periplasmic component	0.28026	1.05753
ATCC25795GL001245	5e-16	COG:S	Function unknown	COG4283	Uncharacterized conserved protein	0.766609	0.938106
ATCC25795GL002412	2e-101	COG:C	Energy production and conversion	COG1902	NADH:flavin oxidoreductases, Old Yellow Enzyme family	0.570494	0.98839
ATCC25795GL000247	2e-25	COG:I	Lipid transport and metabolism	COG1028	Dehydrogenases with different specificities (related to short-chain alcohol dehydrogenases)	0.380936	1.02663
ATCC25795GL000247	2e-25	COG:Q	Secondary metabolites biosynthesis, transport and catabolism	COG1028	Dehydrogenases with different specificities (related to short-chain alcohol dehydrogenases)	0.294385	1.04769
ATCC25795GL000247	2e-25	COG:R	General function prediction only	COG1028	Dehydrogenases with different specificities (related to short-chain alcohol dehydrogenases)	0.439676	1.01116
ATCC25795GL001320	5e-64	COG:S	Function unknown	COG2001	Uncharacterized protein conserved in bacteria	0.766609	0.938106
ATCC25795GL001570	7e-103	COG:I	Lipid transport and metabolism	COG1960	Acyl-CoA dehydrogenases	0.380936	1.02663
ATCC25795GL001324	3e-105	COG:H	Coenzyme transport and metabolism	COG0142	Geranylgeranyl pyrophosphate synthase	0.456365	1.02048
ATCC25795GL005117	4e-104	COG:I	Lipid transport and metabolism	COG0183	Acetyl-CoA acetyltransferase	0.380936	1.02663
ATCC25795GL002794	2e-129	COG:Q	Secondary metabolites biosynthesis, transport and catabolism	COG1463	ABC-type transport system involved in resistance to organic solvents, periplasmic component	0.294385	1.04769
ATCC25795GL001114	3e-13	COG:G	Carbohydrate transport and metabolism	COG0477	Permeases of the major facilitator superfamily	0.293513	1.05551
ATCC25795GL001114	3e-13	COG:E	Amino acid transport and metabolism	COG0477	Permeases of the major facilitator superfamily	0.261896	1.05256
ATCC25795GL001114	3e-13	COG:P	Inorganic ion transport and metabolism	COG0477	Permeases of the major facilitator superfamily	0.28026	1.05753
ATCC25795GL001114	3e-13	COG:R	General function prediction only	COG0477	Permeases of the major facilitator superfamily	0.439676	1.01116
ATCC25795GL001050	4e-154	COG:I	Lipid transport and metabolism	COG0318	Acyl-CoA synthetases (AMP-forming)/AMP-acid ligases II	0.380936	1.02663
ATCC25795GL001050	4e-154	COG:Q	Secondary metabolites biosynthesis, transport and catabolism	COG0318	Acyl-CoA synthetases (AMP-forming)/AMP-acid ligases II	0.294385	1.04769
ATCC25795GL003893	0	COG:P	Inorganic ion transport and metabolism	COG2072	Predicted flavoprotein involved in K+ transport	0.28026	1.05753
ATCC25795GL002558	2e-37	COG:K	Transcription	COG1309	Transcriptional regulator	0.839197	0.928444
ATCC25795GL005067	4e-70	COG:I	Lipid transport and metabolism	COG0558	Phosphatidylglycerophosphate synthase	0.380936	1.02663
ATCC25795GL002494	4e-55	COG:C	Energy production and conversion	COG1053	Succinate dehydrogenase/fumarate reductase, flavoprotein subunit	0.570494	0.98839
ATCC25795GL003981	2e-101	COG:H	Coenzyme transport and metabolism	COG2022	Uncharacterized enzyme of thiazole biosynthesis	0.456365	1.02048
ATCC25795GL004424	2e-40	COG:S	Function unknown	COG3177	Uncharacterized conserved protein	0.766609	0.938106
ATCC25795GL003390	5e-13	COG:S	Function unknown	COG3832	Uncharacterized conserved protein	0.766609	0.938106
ATCC25795GL003665	7e-65	COG:Q	Secondary metabolites biosynthesis, transport and catabolism	COG1228	Imidazolonepropionase and related amidohydrolases	0.294385	1.04769
ATCC25795GL001306	8e-68	COG:S	Function unknown	COG1799	Uncharacterized protein conserved in bacteria	0.766609	0.938106
ATCC25795GL002660	5e-73	COG:R	General function prediction only	COG0730	Predicted permeases	0.439676	1.01116
ATCC25795GL000696	4e-122	COG:I	Lipid transport and metabolism	COG1028	Dehydrogenases with different specificities (related to short-chain alcohol dehydrogenases)	0.380936	1.02663
ATCC25795GL000696	4e-122	COG:Q	Secondary metabolites biosynthesis, transport and catabolism	COG1028	Dehydrogenases with different specificities (related to short-chain alcohol dehydrogenases)	0.294385	1.04769
ATCC25795GL000696	4e-122	COG:R	General function prediction only	COG1028	Dehydrogenases with different specificities (related to short-chain alcohol dehydrogenases)	0.439676	1.01116
ATCC25795GL003606	2e-58	COG:G	Carbohydrate transport and metabolism	COG0477	Permeases of the major facilitator superfamily	0.293513	1.05551
ATCC25795GL003606	2e-58	COG:E	Amino acid transport and metabolism	COG0477	Permeases of the major facilitator superfamily	0.261896	1.05256
ATCC25795GL003606	2e-58	COG:P	Inorganic ion transport and metabolism	COG0477	Permeases of the major facilitator superfamily	0.28026	1.05753
ATCC25795GL003606	2e-58	COG:R	General function prediction only	COG0477	Permeases of the major facilitator superfamily	0.439676	1.01116
ATCC25795GL004508	1e-43	COG:P	Inorganic ion transport and metabolism	COG1120	ABC-type cobalamin/Fe3+-siderophores transport systems, ATPase components	0.28026	1.05753
ATCC25795GL004508	1e-43	COG:H	Coenzyme transport and metabolism	COG1120	ABC-type cobalamin/Fe3+-siderophores transport systems, ATPase components	0.456365	1.02048
ATCC25795GL000947	1e-24	COG:Q	Secondary metabolites biosynthesis, transport and catabolism	COG1335	Amidases related to nicotinamidase	0.294385	1.04769
ATCC25795GL002130	5e-76	COG:G	Carbohydrate transport and metabolism	COG1879	ABC-type sugar transport system, periplasmic component	0.293513	1.05551
ATCC25795GL001538	0	COG:R	General function prediction only	COG2409	Predicted drug exporters of the RND superfamily	0.439676	1.01116
ATCC25795GL004840	2e-65	COG:M	Cell wall/membrane/envelope biogenesis	COG2335	Secreted and surface protein containing fasciclin-like repeats	0.338567	1.05828
ATCC25795GL001272	3e-90	COG:E	Amino acid transport and metabolism	COG0765	ABC-type amino acid transport system, permease component	0.261896	1.05256
ATCC25795GL001108	7e-138	COG:R	General function prediction only	COG2409	Predicted drug exporters of the RND superfamily	0.439676	1.01116
ATCC25795GL002614	1e-145	COG:J	Translation, ribosomal structure and biogenesis	COG0172	Seryl-tRNA synthetase	0.944536	0.825188
ATCC25795GL001979	7e-06	COG:S	Function unknown	COG3369	Uncharacterized conserved protein	0.766609	0.938106
ATCC25795GL001101	1e-66	COG:Q	Secondary metabolites biosynthesis, transport and catabolism	COG3315	O-Methyltransferase involved in polyketide biosynthesis	0.294385	1.04769
ATCC25795GL000136	0	COG:M	Cell wall/membrane/envelope biogenesis	COG4948	L-alanine-DL-glutamate epimerase and related enzymes of enolase superfamily	0.338567	1.05828
ATCC25795GL000136	0	COG:R	General function prediction only	COG4948	L-alanine-DL-glutamate epimerase and related enzymes of enolase superfamily	0.439676	1.01116
ATCC25795GL003381	3e-20	COG:S	Function unknown	COG1814	Uncharacterized membrane protein	0.766609	0.938106
ATCC25795GL003674	4e-35	COG:C	Energy production and conversion	COG0604	NADPH:quinone reductase and related Zn-dependent oxidoreductases	0.570494	0.98839
ATCC25795GL003674	4e-35	COG:R	General function prediction only	COG0604	NADPH:quinone reductase and related Zn-dependent oxidoreductases	0.439676	1.01116
ATCC25795GL001459	2e-87	COG:Q	Secondary metabolites biosynthesis, transport and catabolism	COG0767	ABC-type transport system involved in resistance to organic solvents, permease component	0.294385	1.04769
ATCC25795GL004255	2e-26	COG:K	Transcription	COG2378	Predicted transcriptional regulator	0.839197	0.928444
ATCC25795GL003388	4e-153	COG:F	Nucleotide transport and metabolism	COG0232	dGTP triphosphohydrolase	0.538084	0.997804
ATCC25795GL003578	2e-73	COG:G	Carbohydrate transport and metabolism	COG2301	Citrate lyase beta subunit	0.293513	1.05551
ATCC25795GL001019	6e-85	COG:M	Cell wall/membrane/envelope biogenesis	COG2951	Membrane-bound lytic murein transglycosylase B	0.338567	1.05828
ATCC25795GL004385	4e-07	COG:R	General function prediction only	COG5006	Predicted permease, DMT superfamily	0.439676	1.01116
ATCC25795GL004250	3e-20	COG:S	Function unknown	COG3662	Uncharacterized protein conserved in bacteria	0.766609	0.938106
ATCC25795GL004904	1e-30	COG:J	Translation, ribosomal structure and biogenesis	COG0184	Ribosomal protein S15P/S13E	0.944536	0.825188
ATCC25795GL004377	3e-99	COG:J	Translation, ribosomal structure and biogenesis	COG0522	Ribosomal protein S4 and related proteins	0.944536	0.825188
ATCC25795GL002446	4e-103	COG:E	Amino acid transport and metabolism	COG3191	L-aminopeptidase/D-esterase	0.261896	1.05256
ATCC25795GL002446	4e-103	COG:Q	Secondary metabolites biosynthesis, transport and catabolism	COG3191	L-aminopeptidase/D-esterase	0.294385	1.04769
ATCC25795GL001670	3e-28	COG:G	Carbohydrate transport and metabolism	COG0477	Permeases of the major facilitator superfamily	0.293513	1.05551
ATCC25795GL001670	3e-28	COG:E	Amino acid transport and metabolism	COG0477	Permeases of the major facilitator superfamily	0.261896	1.05256
ATCC25795GL001670	3e-28	COG:P	Inorganic ion transport and metabolism	COG0477	Permeases of the major facilitator superfamily	0.28026	1.05753
ATCC25795GL001670	3e-28	COG:R	General function prediction only	COG0477	Permeases of the major facilitator superfamily	0.439676	1.01116
ATCC25795GL004620	6e-151	COG:R	General function prediction only	COG1473	Metal-dependent amidase/aminoacylase/carboxypeptidase	0.439676	1.01116
ATCC25795GL004468	2e-132	COG:G	Carbohydrate transport and metabolism	COG4213	ABC-type xylose transport system, periplasmic component	0.293513	1.05551
ATCC25795GL002378	2e-155	COG:E	Amino acid transport and metabolism	COG0165	Argininosuccinate lyase	0.261896	1.05256
ATCC25795GL000360	2e-10	COG:K	Transcription	COG0454	Histone acetyltransferase HPA2 and related acetyltransferases	0.839197	0.928444
ATCC25795GL000360	2e-10	COG:R	General function prediction only	COG0454	Histone acetyltransferase HPA2 and related acetyltransferases	0.439676	1.01116
ATCC25795GL002010	4e-47	COG:R	General function prediction only	COG2329	Conserved protein involved in polyketide biosynthesis related to monooxygenase	0.439676	1.01116
ATCC25795GL004797	3e-67	COG:K	Transcription	COG1316	Transcriptional regulator	0.839197	0.928444
ATCC25795GL000730	2e-60	COG:Q	Secondary metabolites biosynthesis, transport and catabolism	COG3486	Lysine/ornithine N-monooxygenase	0.294385	1.04769
ATCC25795GL000813	4e-44	COG:Q	Secondary metabolites biosynthesis, transport and catabolism	COG3508	Homogentisate 1,2-dioxygenase	0.294385	1.04769
ATCC25795GL000501	1e-101	COG:I	Lipid transport and metabolism	COG1024	Enoyl-CoA hydratase/carnithine racemase	0.380936	1.02663
ATCC25795GL003115	3e-65	COG:H	Coenzyme transport and metabolism	COG0521	Molybdopterin biosynthesis enzymes	0.456365	1.02048
ATCC25795GL004891	3e-98	COG:C	Energy production and conversion	COG1069	Ribulose kinase	0.570494	0.98839
ATCC25795GL000295	2e-22	COG:P	Inorganic ion transport and metabolism	COG1464	ABC-type metal ion transport system, periplasmic component/surface antigen	0.28026	1.05753
ATCC25795GL003548	0	COG:E	Amino acid transport and metabolism	COG0308	Aminopeptidase N	0.261896	1.05256
ATCC25795GL000695	0	COG:E	Amino acid transport and metabolism	COG0069	Glutamate synthase domain 2	0.261896	1.05256
ATCC25795GL003750	5e-26	COG:S	Function unknown	COG1937	Uncharacterized protein conserved in bacteria	0.766609	0.938106
ATCC25795GL004310	1e-150	COG:J	Translation, ribosomal structure and biogenesis	COG0090	Ribosomal protein L2	0.944536	0.825188
ATCC25795GL001561	8e-19	COG:I	Lipid transport and metabolism	COG3425	3-hydroxy-3-methylglutaryl CoA synthase	0.380936	1.02663
ATCC25795GL001777	4e-51	COG:S	Function unknown	COG3804	Uncharacterized conserved protein related to dihydrodipicolinate reductase	0.766609	0.938106
ATCC25795GL002596	5e-124	COG:R	General function prediction only	COG3800	Predicted transcriptional regulator	0.439676	1.01116
ATCC25795GL003758	2e-140	COG:C	Energy production and conversion	COG3288	NAD/NADP transhydrogenase alpha subunit	0.570494	0.98839
ATCC25795GL002588	0	COG:P	Inorganic ion transport and metabolism	COG3119	Arylsulfatase A and related enzymes	0.28026	1.05753
ATCC25795GL001384	0	COG:E	Amino acid transport and metabolism	COG0174	Glutamine synthetase	0.261896	1.05256
ATCC25795GL000663	9e-77	COG:C	Energy production and conversion	COG1319	Aerobic-type carbon monoxide dehydrogenase, middle subunit CoxM/CutM homologs	0.570494	0.98839
ATCC25795GL005166	0	COG:P	Inorganic ion transport and metabolism	COG2072	Predicted flavoprotein involved in K+ transport	0.28026	1.05753
ATCC25795GL001256	8e-24	COG:S	Function unknown	COG1872	Uncharacterized conserved protein	0.766609	0.938106
ATCC25795GL000999	7e-157	COG:G	Carbohydrate transport and metabolism	COG0477	Permeases of the major facilitator superfamily	0.293513	1.05551
ATCC25795GL000999	7e-157	COG:E	Amino acid transport and metabolism	COG0477	Permeases of the major facilitator superfamily	0.261896	1.05256
ATCC25795GL000999	7e-157	COG:P	Inorganic ion transport and metabolism	COG0477	Permeases of the major facilitator superfamily	0.28026	1.05753
ATCC25795GL000999	7e-157	COG:R	General function prediction only	COG0477	Permeases of the major facilitator superfamily	0.439676	1.01116
ATCC25795GL001827	7e-07	COG:K	Transcription	COG1309	Transcriptional regulator	0.839197	0.928444
ATCC25795GL003558	0	COG:R	General function prediction only	COG0488	ATPase components of ABC transporters with duplicated ATPase domains	0.439676	1.01116
ATCC25795GL003961	1e-25	COG:K	Transcription	COG0454	Histone acetyltransferase HPA2 and related acetyltransferases	0.839197	0.928444
ATCC25795GL003961	1e-25	COG:R	General function prediction only	COG0454	Histone acetyltransferase HPA2 and related acetyltransferases	0.439676	1.01116
ATCC25795GL002040	3e-20	COG:P	Inorganic ion transport and metabolism	COG1121	ABC-type Mn/Zn transport systems, ATPase component	0.28026	1.05753
ATCC25795GL004202	1e-75	COG:R	General function prediction only	COG0515	Serine/threonine protein kinase	0.439676	1.01116
ATCC25795GL004202	1e-75	COG:T	Signal transduction mechanisms	COG0515	Serine/threonine protein kinase	0.486523	1.01023
ATCC25795GL004202	1e-75	COG:K	Transcription	COG0515	Serine/threonine protein kinase	0.839197	0.928444
ATCC25795GL004202	1e-75	COG:L	Replication, recombination and repair	COG0515	Serine/threonine protein kinase	0.378458	1.04471
ATCC25795GL003908	4e-12	COG:T	Signal transduction mechanisms	COG4585	Signal transduction histidine kinase	0.486523	1.01023
ATCC25795GL002925	4e-31	COG:E	Amino acid transport and metabolism	COG0832	Urea amidohydrolase (urease) beta subunit	0.261896	1.05256
ATCC25795GL002372	0	COG:E	Amino acid transport and metabolism	COG1364	N-acetylglutamate synthase (N-acetylornithine aminotransferase)	0.261896	1.05256
ATCC25795GL002257	1e-135	COG:R	General function prediction only	COG0515	Serine/threonine protein kinase	0.439676	1.01116
ATCC25795GL002257	1e-135	COG:T	Signal transduction mechanisms	COG0515	Serine/threonine protein kinase	0.486523	1.01023
ATCC25795GL002257	1e-135	COG:K	Transcription	COG0515	Serine/threonine protein kinase	0.839197	0.928444
ATCC25795GL002257	1e-135	COG:L	Replication, recombination and repair	COG0515	Serine/threonine protein kinase	0.378458	1.04471
ATCC25795GL003567	3e-94	COG:T	Signal transduction mechanisms	COG4251	Bacteriophytochrome (light-regulated signal transduction histidine kinase)	0.486523	1.01023
ATCC25795GL000987	0	COG:C	Energy production and conversion	COG0277	FAD/FMN-containing dehydrogenases	0.570494	0.98839
ATCC25795GL003751	0	COG:P	Inorganic ion transport and metabolism	COG2217	Cation transport ATPase	0.28026	1.05753
ATCC25795GL004319	1e-154	COG:M	Cell wall/membrane/envelope biogenesis	COG1215	Glycosyltransferases, probably involved in cell wall biogenesis	0.338567	1.05828
ATCC25795GL000530	2e-37	COG:C	Energy production and conversion	COG1301	Na+/H+-dicarboxylate symporters	0.570494	0.98839
ATCC25795GL001281	0	COG:G	Carbohydrate transport and metabolism	COG0469	Pyruvate kinase	0.293513	1.05551
ATCC25795GL005089	1e-66	COG:O	Posttranslational modification, protein turnover, chaperones	COG0652	Peptidyl-prolyl cis-trans isomerase (rotamase) - cyclophilin family	0.649214	0.956228
ATCC25795GL001525	0	COG:E	Amino acid transport and metabolism	COG0804	Urea amidohydrolase (urease) alpha subunit	0.261896	1.05256
ATCC25795GL003037	5e-12	COG:G	Carbohydrate transport and metabolism	COG0477	Permeases of the major facilitator superfamily	0.293513	1.05551
ATCC25795GL003037	5e-12	COG:E	Amino acid transport and metabolism	COG0477	Permeases of the major facilitator superfamily	0.261896	1.05256
ATCC25795GL003037	5e-12	COG:P	Inorganic ion transport and metabolism	COG0477	Permeases of the major facilitator superfamily	0.28026	1.05753
ATCC25795GL003037	5e-12	COG:R	General function prediction only	COG0477	Permeases of the major facilitator superfamily	0.439676	1.01116
ATCC25795GL002059	9e-132	COG:R	General function prediction only	COG0596	Predicted hydrolases or acyltransferases (alpha/beta hydrolase superfamily)	0.439676	1.01116
ATCC25795GL003378	0	COG:P	Inorganic ion transport and metabolism	COG1122	ABC-type cobalt transport system, ATPase component	0.28026	1.05753
ATCC25795GL000135	8e-25	COG:K	Transcription	COG1414	Transcriptional regulator	0.839197	0.928444
ATCC25795GL002673	2e-08	COG:E	Amino acid transport and metabolism	COG0346	Lactoylglutathione lyase and related lyases	0.261896	1.05256
ATCC25795GL000217	3e-08	COG:K	Transcription	COG1309	Transcriptional regulator	0.839197	0.928444
ATCC25795GL001569	3e-26	COG:I	Lipid transport and metabolism	COG1024	Enoyl-CoA hydratase/carnithine racemase	0.380936	1.02663
ATCC25795GL000340	8e-91	COG:H	Coenzyme transport and metabolism	COG2875	Precorrin-4 methylase	0.456365	1.02048
ATCC25795GL000193	9e-22	COG:K	Transcription	COG1278	Cold shock proteins	0.839197	0.928444
ATCC25795GL003713	1e-26	COG:R	General function prediction only	COG0596	Predicted hydrolases or acyltransferases (alpha/beta hydrolase superfamily)	0.439676	1.01116
ATCC25795GL003221	2e-114	COG:G	Carbohydrate transport and metabolism	COG3281	Uncharacterized protein, probably involved in trehalose biosynthesis	0.293513	1.05551
ATCC25795GL001315	3e-146	COG:M	Cell wall/membrane/envelope biogenesis	COG0770	UDP-N-acetylmuramyl pentapeptide synthase	0.338567	1.05828
ATCC25795GL001113	5e-144	COG:C	Energy production and conversion	COG1804	Predicted acyl-CoA transferases/carnitine dehydratase	0.570494	0.98839
ATCC25795GL001202	9e-173	COG:E	Amino acid transport and metabolism	COG0626	Cystathionine beta-lyases/cystathionine gamma-synthases	0.261896	1.05256
ATCC25795GL004848	4e-116	COG:H	Coenzyme transport and metabolism	COG1492	Cobyric acid synthase	0.456365	1.02048
ATCC25795GL002650	0	COG:C	Energy production and conversion	COG0277	FAD/FMN-containing dehydrogenases	0.570494	0.98839
ATCC25795GL004199	2e-07	COG:T	Signal transduction mechanisms	COG3476	Tryptophan-rich sensory protein (mitochondrial benzodiazepine receptor homolog)	0.486523	1.01023
ATCC25795GL001087	2e-13	COG:C	Energy production and conversion	COG0778	Nitroreductase	0.570494	0.98839
ATCC25795GL001516	4e-17	COG:S	Function unknown	COG2261	Predicted membrane protein	0.766609	0.938106
ATCC25795GL003300	5e-144	COG:C	Energy production and conversion	COG0243	Anaerobic dehydrogenases, typically selenocysteine-containing	0.570494	0.98839
ATCC25795GL001954	4e-68	COG:E	Amino acid transport and metabolism	COG0747	ABC-type dipeptide transport system, periplasmic component	0.261896	1.05256
ATCC25795GL003757	1e-161	COG:C	Energy production and conversion	COG1282	NAD/NADP transhydrogenase beta subunit	0.570494	0.98839
ATCC25795GL002065	8e-43	COG:I	Lipid transport and metabolism	COG1028	Dehydrogenases with different specificities (related to short-chain alcohol dehydrogenases)	0.380936	1.02663
ATCC25795GL002065	8e-43	COG:Q	Secondary metabolites biosynthesis, transport and catabolism	COG1028	Dehydrogenases with different specificities (related to short-chain alcohol dehydrogenases)	0.294385	1.04769
ATCC25795GL002065	8e-43	COG:R	General function prediction only	COG1028	Dehydrogenases with different specificities (related to short-chain alcohol dehydrogenases)	0.439676	1.01116
ATCC25795GL003417	4e-177	COG:Q	Secondary metabolites biosynthesis, transport and catabolism	COG3321	Polyketide synthase modules and related proteins	0.294385	1.04769
ATCC25795GL002786	9e-179	COG:I	Lipid transport and metabolism	COG0318	Acyl-CoA synthetases (AMP-forming)/AMP-acid ligases II	0.380936	1.02663
ATCC25795GL002786	9e-179	COG:Q	Secondary metabolites biosynthesis, transport and catabolism	COG0318	Acyl-CoA synthetases (AMP-forming)/AMP-acid ligases II	0.294385	1.04769
ATCC25795GL004209	4e-22	COG:M	Cell wall/membrane/envelope biogenesis	COG0438	Glycosyltransferase	0.338567	1.05828
ATCC25795GL000598	4e-104	COG:Q	Secondary metabolites biosynthesis, transport and catabolism	COG0179	2-keto-4-pentenoate hydratase/2-oxohepta-3-ene-1,7-dioic acid hydratase (catechol pathway)	0.294385	1.04769
ATCC25795GL004004	2e-13	COG:Q	Secondary metabolites biosynthesis, transport and catabolism	COG0500	SAM-dependent methyltransferases	0.294385	1.04769
ATCC25795GL004004	2e-13	COG:R	General function prediction only	COG0500	SAM-dependent methyltransferases	0.439676	1.01116
ATCC25795GL003826	5e-65	COG:T	Signal transduction mechanisms	COG0745	Response regulators consisting of a CheY-like receiver domain and a winged-helix DNA-binding domain	0.486523	1.01023
ATCC25795GL003826	5e-65	COG:K	Transcription	COG0745	Response regulators consisting of a CheY-like receiver domain and a winged-helix DNA-binding domain	0.839197	0.928444
ATCC25795GL002637	0	COG:I	Lipid transport and metabolism	COG4799	Acetyl-CoA carboxylase, carboxyltransferase component (subunits alpha and beta)	0.380936	1.02663
ATCC25795GL000083	2e-92	COG:R	General function prediction only	COG0491	Zn-dependent hydrolases, including glyoxylases	0.439676	1.01116
ATCC25795GL003805	2e-23	COG:S	Function unknown	COG3865	Uncharacterized protein conserved in bacteria	0.766609	0.938106
ATCC25795GL001615	2e-71	COG:Q	Secondary metabolites biosynthesis, transport and catabolism	COG2124	Cytochrome P450	0.294385	1.04769
ATCC25795GL000121	8e-48	COG:E	Amino acid transport and metabolism	COG0329	Dihydrodipicolinate synthase/N-acetylneuraminate lyase	0.261896	1.05256
ATCC25795GL000121	8e-48	COG:M	Cell wall/membrane/envelope biogenesis	COG0329	Dihydrodipicolinate synthase/N-acetylneuraminate lyase	0.338567	1.05828
ATCC25795GL002018	2e-153	COG:O	Posttranslational modification, protein turnover, chaperones	COG1066	Predicted ATP-dependent serine protease	0.649214	0.956228
ATCC25795GL001060	5e-151	COG:C	Energy production and conversion	COG1902	NADH:flavin oxidoreductases, Old Yellow Enzyme family	0.570494	0.98839
ATCC25795GL001715	1e-90	COG:F	Nucleotide transport and metabolism	COG0516	IMP dehydrogenase/GMP reductase	0.538084	0.997804
ATCC25795GL004532	1e-62	COG:R	General function prediction only	COG0491	Zn-dependent hydrolases, including glyoxylases	0.439676	1.01116
ATCC25795GL000044	2e-107	COG:E	Amino acid transport and metabolism	COG0520	Selenocysteine lyase	0.261896	1.05256
ATCC25795GL000860	2e-22	COG:E	Amino acid transport and metabolism	COG0591	Na+/proline symporter	0.261896	1.05256
ATCC25795GL000860	2e-22	COG:R	General function prediction only	COG0591	Na+/proline symporter	0.439676	1.01116
ATCC25795GL002701	2e-67	COG:E	Amino acid transport and metabolism	COG1174	ABC-type proline/glycine betaine transport systems, permease component	0.261896	1.05256
ATCC25795GL000125	8e-07	COG:S	Function unknown	COG3662	Uncharacterized protein conserved in bacteria	0.766609	0.938106
ATCC25795GL000839	9e-74	COG:K	Transcription	COG1309	Transcriptional regulator	0.839197	0.928444
ATCC25795GL003850	2e-35	COG:K	Transcription	COG1595	DNA-directed RNA polymerase specialized sigma subunit, sigma24 homolog	0.839197	0.928444
ATCC25795GL004554	4e-15	COG:T	Signal transduction mechanisms	COG0589	Universal stress protein UspA and related nucleotide-binding proteins	0.486523	1.01023
ATCC25795GL003099	7e-70	COG:F	Nucleotide transport and metabolism	COG0299	Folate-dependent phosphoribosylglycinamide formyltransferase PurN	0.538084	0.997804
ATCC25795GL000057	2e-49	COG:K	Transcription	COG1695	Predicted transcriptional regulators	0.839197	0.928444
ATCC25795GL003827	6e-58	COG:T	Signal transduction mechanisms	COG0642	Signal transduction histidine kinase	0.486523	1.01023
ATCC25795GL001398	1e-63	COG:R	General function prediction only	COG0546	Predicted phosphatases	0.439676	1.01116
ATCC25795GL002375	1e-130	COG:E	Amino acid transport and metabolism	COG0078	Ornithine carbamoyltransferase	0.261896	1.05256
ATCC25795GL002090	3e-25	COG:H	Coenzyme transport and metabolism	COG0654	2-polyprenyl-6-methoxyphenol hydroxylase and related FAD-dependent oxidoreductases	0.456365	1.02048
ATCC25795GL002090	3e-25	COG:C	Energy production and conversion	COG0654	2-polyprenyl-6-methoxyphenol hydroxylase and related FAD-dependent oxidoreductases	0.570494	0.98839
ATCC25795GL000779	9e-09	COG:K	Transcription	COG1309	Transcriptional regulator	0.839197	0.928444
ATCC25795GL004264	7e-108	COG:L	Replication, recombination and repair	COG0648	Endonuclease IV	0.378458	1.04471
ATCC25795GL005137	1e-146	COG:E	Amino acid transport and metabolism	COG0337	3-dehydroquinate synthetase	0.261896	1.05256
ATCC25795GL003002	4e-88	COG:I	Lipid transport and metabolism	COG0825	Acetyl-CoA carboxylase alpha subunit	0.380936	1.02663
ATCC25795GL002503	8e-12	COG:R	General function prediction only	COG0596	Predicted hydrolases or acyltransferases (alpha/beta hydrolase superfamily)	0.439676	1.01116
ATCC25795GL000914	0	COG:C	Energy production and conversion	COG0055	F0F1-type ATP synthase, beta subunit	0.570494	0.98839
ATCC25795GL000690	5e-41	COG:K	Transcription	COG1309	Transcriptional regulator	0.839197	0.928444
ATCC25795GL003483	3e-16	COG:H	Coenzyme transport and metabolism	COG1232	Protoporphyrinogen oxidase	0.456365	1.02048
ATCC25795GL002803	1e-92	COG:I	Lipid transport and metabolism	COG1028	Dehydrogenases with different specificities (related to short-chain alcohol dehydrogenases)	0.380936	1.02663
ATCC25795GL002803	1e-92	COG:Q	Secondary metabolites biosynthesis, transport and catabolism	COG1028	Dehydrogenases with different specificities (related to short-chain alcohol dehydrogenases)	0.294385	1.04769
ATCC25795GL002803	1e-92	COG:R	General function prediction only	COG1028	Dehydrogenases with different specificities (related to short-chain alcohol dehydrogenases)	0.439676	1.01116
ATCC25795GL003055	2e-174	COG:L	Replication, recombination and repair	COG1793	ATP-dependent DNA ligase	0.378458	1.04471
ATCC25795GL003242	5e-106	COG:M	Cell wall/membrane/envelope biogenesis	COG0451	Nucleoside-diphosphate-sugar epimerases	0.338567	1.05828
ATCC25795GL003242	5e-106	COG:G	Carbohydrate transport and metabolism	COG0451	Nucleoside-diphosphate-sugar epimerases	0.293513	1.05551
ATCC25795GL001776	0	COG:I	Lipid transport and metabolism	COG1960	Acyl-CoA dehydrogenases	0.380936	1.02663
ATCC25795GL004742	4e-164	COG:C	Energy production and conversion	COG1018	Flavodoxin reductases (ferredoxin-NADPH reductases) family 1	0.570494	0.98839
ATCC25795GL003586	2e-107	COG:R	General function prediction only	COG0300	Short-chain dehydrogenases of various substrate specificities	0.439676	1.01116
ATCC25795GL002916	4e-15	COG:K	Transcription	COG1802	Transcriptional regulators	0.839197	0.928444
ATCC25795GL002580	1e-124	COG:O	Posttranslational modification, protein turnover, chaperones	COG1404	Subtilisin-like serine proteases	0.649214	0.956228
ATCC25795GL003057	9e-15	COG:K	Transcription	COG2771	DNA-binding HTH domain-containing proteins	0.839197	0.928444
ATCC25795GL004825	3e-155	COG:J	Translation, ribosomal structure and biogenesis	COG0154	Asp-tRNAAsn/Glu-tRNAGln amidotransferase A subunit and related amidases	0.944536	0.825188
ATCC25795GL000337	4e-95	COG:H	Coenzyme transport and metabolism	COG2243	Precorrin-2 methylase	0.456365	1.02048
ATCC25795GL003937	4e-61	COG:G	Carbohydrate transport and metabolism	COG0477	Permeases of the major facilitator superfamily	0.293513	1.05551
ATCC25795GL003937	4e-61	COG:E	Amino acid transport and metabolism	COG0477	Permeases of the major facilitator superfamily	0.261896	1.05256
ATCC25795GL003937	4e-61	COG:P	Inorganic ion transport and metabolism	COG0477	Permeases of the major facilitator superfamily	0.28026	1.05753
ATCC25795GL003937	4e-61	COG:R	General function prediction only	COG0477	Permeases of the major facilitator superfamily	0.439676	1.01116
ATCC25795GL001748	6e-87	COG:I	Lipid transport and metabolism	COG0204	1-acyl-sn-glycerol-3-phosphate acyltransferase	0.380936	1.02663
ATCC25795GL001131	2e-27	COG:I	Lipid transport and metabolism	COG1028	Dehydrogenases with different specificities (related to short-chain alcohol dehydrogenases)	0.380936	1.02663
ATCC25795GL001131	2e-27	COG:Q	Secondary metabolites biosynthesis, transport and catabolism	COG1028	Dehydrogenases with different specificities (related to short-chain alcohol dehydrogenases)	0.294385	1.04769
ATCC25795GL001131	2e-27	COG:R	General function prediction only	COG1028	Dehydrogenases with different specificities (related to short-chain alcohol dehydrogenases)	0.439676	1.01116
ATCC25795GL004176	2e-141	COG:M	Cell wall/membrane/envelope biogenesis	COG0438	Glycosyltransferase	0.338567	1.05828
ATCC25795GL000412	1e-107	COG:E	Amino acid transport and metabolism	COG0134	Indole-3-glycerol phosphate synthase	0.261896	1.05256
ATCC25795GL004657	1e-06	COG:S	Function unknown	COG3832	Uncharacterized conserved protein	0.766609	0.938106
ATCC25795GL002779	0	COG:I	Lipid transport and metabolism	COG0318	Acyl-CoA synthetases (AMP-forming)/AMP-acid ligases II	0.380936	1.02663
ATCC25795GL002779	0	COG:Q	Secondary metabolites biosynthesis, transport and catabolism	COG0318	Acyl-CoA synthetases (AMP-forming)/AMP-acid ligases II	0.294385	1.04769
ATCC25795GL004877	9e-116	COG:V	Defense mechanisms	COG0534	Na+-driven multidrug efflux pump	0.370685	1.1059
ATCC25795GL003324	2e-88	COG:I	Lipid transport and metabolism	COG0318	Acyl-CoA synthetases (AMP-forming)/AMP-acid ligases II	0.380936	1.02663
ATCC25795GL003324	2e-88	COG:Q	Secondary metabolites biosynthesis, transport and catabolism	COG0318	Acyl-CoA synthetases (AMP-forming)/AMP-acid ligases II	0.294385	1.04769
ATCC25795GL001762	3e-55	COG:R	General function prediction only	COG3687	Predicted metal-dependent hydrolase	0.439676	1.01116
ATCC25795GL000882	1e-10	COG:E	Amino acid transport and metabolism	COG0531	Amino acid transporters	0.261896	1.05256
ATCC25795GL000021	6e-07	COG:S	Function unknown	COG4842	Uncharacterized protein conserved in bacteria	0.766609	0.938106
ATCC25795GL004523	3e-97	COG:C	Energy production and conversion	COG0243	Anaerobic dehydrogenases, typically selenocysteine-containing	0.570494	0.98839
ATCC25795GL000402	1e-46	COG:Q	Secondary metabolites biosynthesis, transport and catabolism	COG0500	SAM-dependent methyltransferases	0.294385	1.04769
ATCC25795GL000402	1e-46	COG:R	General function prediction only	COG0500	SAM-dependent methyltransferases	0.439676	1.01116
ATCC25795GL003184	7e-49	COG:I	Lipid transport and metabolism	COG1024	Enoyl-CoA hydratase/carnithine racemase	0.380936	1.02663
ATCC25795GL000464	5e-169	COG:L	Replication, recombination and repair	COG0389	Nucleotidyltransferase/DNA polymerase involved in DNA repair	0.378458	1.04471
ATCC25795GL001957	1e-104	COG:I	Lipid transport and metabolism	COG3239	Fatty acid desaturase	0.380936	1.02663
ATCC25795GL003783	2e-94	COG:Q	Secondary metabolites biosynthesis, transport and catabolism	COG0767	ABC-type transport system involved in resistance to organic solvents, permease component	0.294385	1.04769
ATCC25795GL003729	5e-28	COG:T	Signal transduction mechanisms	COG0394	Protein-tyrosine-phosphatase	0.486523	1.01023
ATCC25795GL000858	1e-92	COG:J	Translation, ribosomal structure and biogenesis	COG0154	Asp-tRNAAsn/Glu-tRNAGln amidotransferase A subunit and related amidases	0.944536	0.825188
ATCC25795GL001289	3e-45	COG:V	Defense mechanisms	COG1131	ABC-type multidrug transport system, ATPase component	0.370685	1.1059
ATCC25795GL001685	3e-22	COG:G	Carbohydrate transport and metabolism	COG0477	Permeases of the major facilitator superfamily	0.293513	1.05551
ATCC25795GL001685	3e-22	COG:E	Amino acid transport and metabolism	COG0477	Permeases of the major facilitator superfamily	0.261896	1.05256
ATCC25795GL001685	3e-22	COG:P	Inorganic ion transport and metabolism	COG0477	Permeases of the major facilitator superfamily	0.28026	1.05753
ATCC25795GL001685	3e-22	COG:R	General function prediction only	COG0477	Permeases of the major facilitator superfamily	0.439676	1.01116
ATCC25795GL004793	0	COG:S	Function unknown	COG5282	Uncharacterized conserved protein	0.766609	0.938106
ATCC25795GL003613	1e-104	COG:I	Lipid transport and metabolism	COG0318	Acyl-CoA synthetases (AMP-forming)/AMP-acid ligases II	0.380936	1.02663
ATCC25795GL003613	1e-104	COG:Q	Secondary metabolites biosynthesis, transport and catabolism	COG0318	Acyl-CoA synthetases (AMP-forming)/AMP-acid ligases II	0.294385	1.04769
ATCC25795GL003765	3e-46	COG:P	Inorganic ion transport and metabolism	COG1116	ABC-type nitrate/sulfonate/bicarbonate transport system, ATPase component	0.28026	1.05753
ATCC25795GL003210	6e-85	COG:P	Inorganic ion transport and metabolism	COG0861	Membrane protein TerC, possibly involved in tellurium resistance	0.28026	1.05753
ATCC25795GL002180	2e-13	COG:K	Transcription	COG1396	Predicted transcriptional regulators	0.839197	0.928444
ATCC25795GL000371	1e-113	COG:J	Translation, ribosomal structure and biogenesis	COG2519	tRNA(1-methyladenosine) methyltransferase and related methyltransferases	0.944536	0.825188
ATCC25795GL004656	4e-14	COG:V	Defense mechanisms	COG1787	Predicted endonuclease distantly related to archaeal Holliday junction resolvase and Mrr-like restriction enzymes	0.370685	1.1059
ATCC25795GL001483	5e-144	COG:Q	Secondary metabolites biosynthesis, transport and catabolism	COG2124	Cytochrome P450	0.294385	1.04769
ATCC25795GL001794	0	COG:C	Energy production and conversion	COG1251	NAD(P)H-nitrite reductase	0.570494	0.98839
ATCC25795GL003219	3e-20	COG:F	Nucleotide transport and metabolism	COG0461	Orotate phosphoribosyltransferase	0.538084	0.997804
ATCC25795GL004380	1e-116	COG:J	Translation, ribosomal structure and biogenesis	COG0101	Pseudouridylate synthase	0.944536	0.825188
ATCC25795GL001206	4e-164	COG:E	Amino acid transport and metabolism	COG0031	Cysteine synthase	0.261896	1.05256
ATCC25795GL002409	6e-21	COG:I	Lipid transport and metabolism	COG1028	Dehydrogenases with different specificities (related to short-chain alcohol dehydrogenases)	0.380936	1.02663
ATCC25795GL002409	6e-21	COG:Q	Secondary metabolites biosynthesis, transport and catabolism	COG1028	Dehydrogenases with different specificities (related to short-chain alcohol dehydrogenases)	0.294385	1.04769
ATCC25795GL002409	6e-21	COG:R	General function prediction only	COG1028	Dehydrogenases with different specificities (related to short-chain alcohol dehydrogenases)	0.439676	1.01116
ATCC25795GL004431	7e-17	COG:R	General function prediction only	COG0596	Predicted hydrolases or acyltransferases (alpha/beta hydrolase superfamily)	0.439676	1.01116
ATCC25795GL002658	1e-54	COG:R	General function prediction only	COG0730	Predicted permeases	0.439676	1.01116
ATCC25795GL004643	3e-09	COG:S	Function unknown	COG3391	Uncharacterized conserved protein	0.766609	0.938106
ATCC25795GL001107	2e-21	COG:K	Transcription	COG1309	Transcriptional regulator	0.839197	0.928444
ATCC25795GL003349	1e-07	COG:L	Replication, recombination and repair	COG0582	Integrase	0.378458	1.04471
ATCC25795GL004970	1e-38	COG:K	Transcription	COG1846	Transcriptional regulators	0.839197	0.928444
ATCC25795GL001878	0	COG:F	Nucleotide transport and metabolism	COG0104	Adenylosuccinate synthase	0.538084	0.997804
ATCC25795GL000362	4e-36	COG:T	Signal transduction mechanisms	COG0642	Signal transduction histidine kinase	0.486523	1.01023
ATCC25795GL000157	4e-164	COG:R	General function prediction only	COG2070	Dioxygenases related to 2-nitropropane dioxygenase	0.439676	1.01116
ATCC25795GL004862	5e-96	COG:H	Coenzyme transport and metabolism	COG1239	Mg-chelatase subunit ChlI	0.456365	1.02048
ATCC25795GL003645	9e-37	COG:R	General function prediction only	COG2159	Predicted metal-dependent hydrolase of the TIM-barrel fold	0.439676	1.01116
ATCC25795GL001576	1e-14	COG:K	Transcription	COG1309	Transcriptional regulator	0.839197	0.928444
ATCC25795GL003986	1e-117	COG:R	General function prediction only	COG2409	Predicted drug exporters of the RND superfamily	0.439676	1.01116
ATCC25795GL004652	0	COG:C	Energy production and conversion	COG1012	NAD-dependent aldehyde dehydrogenases	0.570494	0.98839
ATCC25795GL004467	2e-166	COG:F	Nucleotide transport and metabolism	COG0516	IMP dehydrogenase/GMP reductase	0.538084	0.997804
ATCC25795GL001596	4e-06	COG:H	Coenzyme transport and metabolism	COG1232	Protoporphyrinogen oxidase	0.456365	1.02048
ATCC25795GL002120	3e-39	COG:R	General function prediction only	COG2085	Predicted dinucleotide-binding enzymes	0.439676	1.01116
ATCC25795GL002370	0	COG:J	Translation, ribosomal structure and biogenesis	COG0072	Phenylalanyl-tRNA synthetase beta subunit	0.944536	0.825188
ATCC25795GL003905	1e-09	COG:K	Transcription	COG1846	Transcriptional regulators	0.839197	0.928444
ATCC25795GL000599	1e-90	COG:G	Carbohydrate transport and metabolism	COG0477	Permeases of the major facilitator superfamily	0.293513	1.05551
ATCC25795GL000599	1e-90	COG:E	Amino acid transport and metabolism	COG0477	Permeases of the major facilitator superfamily	0.261896	1.05256
ATCC25795GL000599	1e-90	COG:P	Inorganic ion transport and metabolism	COG0477	Permeases of the major facilitator superfamily	0.28026	1.05753
ATCC25795GL000599	1e-90	COG:R	General function prediction only	COG0477	Permeases of the major facilitator superfamily	0.439676	1.01116
ATCC25795GL003208	3e-11	COG:P	Inorganic ion transport and metabolism	COG2146	Ferredoxin subunits of nitrite reductase and ring-hydroxylating dioxygenases	0.28026	1.05753
ATCC25795GL003208	3e-11	COG:R	General function prediction only	COG2146	Ferredoxin subunits of nitrite reductase and ring-hydroxylating dioxygenases	0.439676	1.01116
ATCC25795GL003857	5e-70	COG:R	General function prediction only	COG0515	Serine/threonine protein kinase	0.439676	1.01116
ATCC25795GL003857	5e-70	COG:T	Signal transduction mechanisms	COG0515	Serine/threonine protein kinase	0.486523	1.01023
ATCC25795GL003857	5e-70	COG:K	Transcription	COG0515	Serine/threonine protein kinase	0.839197	0.928444
ATCC25795GL003857	5e-70	COG:L	Replication, recombination and repair	COG0515	Serine/threonine protein kinase	0.378458	1.04471
ATCC25795GL003772	4e-20	COG:S	Function unknown	COG3181	Uncharacterized protein conserved in bacteria	0.766609	0.938106
ATCC25795GL000540	0	COG:C	Energy production and conversion	COG2352	Phosphoenolpyruvate carboxylase	0.570494	0.98839
ATCC25795GL002489	1e-47	COG:I	Lipid transport and metabolism	COG1028	Dehydrogenases with different specificities (related to short-chain alcohol dehydrogenases)	0.380936	1.02663
ATCC25795GL002489	1e-47	COG:Q	Secondary metabolites biosynthesis, transport and catabolism	COG1028	Dehydrogenases with different specificities (related to short-chain alcohol dehydrogenases)	0.294385	1.04769
ATCC25795GL002489	1e-47	COG:R	General function prediction only	COG1028	Dehydrogenases with different specificities (related to short-chain alcohol dehydrogenases)	0.439676	1.01116
ATCC25795GL002760	4e-101	COG:I	Lipid transport and metabolism	COG1028	Dehydrogenases with different specificities (related to short-chain alcohol dehydrogenases)	0.380936	1.02663
ATCC25795GL002760	4e-101	COG:Q	Secondary metabolites biosynthesis, transport and catabolism	COG1028	Dehydrogenases with different specificities (related to short-chain alcohol dehydrogenases)	0.294385	1.04769
ATCC25795GL002760	4e-101	COG:R	General function prediction only	COG1028	Dehydrogenases with different specificities (related to short-chain alcohol dehydrogenases)	0.439676	1.01116
ATCC25795GL002954	6e-109	COG:H	Coenzyme transport and metabolism	COG2896	Molybdenum cofactor biosynthesis enzyme	0.456365	1.02048
ATCC25795GL002634	0	COG:I	Lipid transport and metabolism	COG0318	Acyl-CoA synthetases (AMP-forming)/AMP-acid ligases II	0.380936	1.02663
ATCC25795GL002634	0	COG:Q	Secondary metabolites biosynthesis, transport and catabolism	COG0318	Acyl-CoA synthetases (AMP-forming)/AMP-acid ligases II	0.294385	1.04769
ATCC25795GL001056	1e-08	COG:S	Function unknown	COG3868	Uncharacterized conserved protein	0.766609	0.938106
ATCC25795GL000697	5e-55	COG:K	Transcription	COG1309	Transcriptional regulator	0.839197	0.928444
ATCC25795GL001707	0	COG:E	Amino acid transport and metabolism	COG1003	Glycine cleavage system protein P (pyridoxal-binding), C-terminal domain	0.261896	1.05256
ATCC25795GL002544	5e-82	COG:G	Carbohydrate transport and metabolism	COG1129	ABC-type sugar transport system, ATPase component	0.293513	1.05551
ATCC25795GL002864	1e-93	COG:S	Function unknown	COG4425	Predicted membrane protein	0.766609	0.938106
ATCC25795GL004235	1e-136	COG:M	Cell wall/membrane/envelope biogenesis	COG1088	dTDP-D-glucose 4,6-dehydratase	0.338567	1.05828
ATCC25795GL002788	4e-179	COG:I	Lipid transport and metabolism	COG1960	Acyl-CoA dehydrogenases	0.380936	1.02663
ATCC25795GL004687	3e-07	COG:R	General function prediction only	COG0110	Acetyltransferase (isoleucine patch superfamily)	0.439676	1.01116
ATCC25795GL002032	2e-89	COG:C	Energy production and conversion	COG0778	Nitroreductase	0.570494	0.98839
ATCC25795GL000156	3e-49	COG:K	Transcription	COG1309	Transcriptional regulator	0.839197	0.928444
ATCC25795GL000778	2e-109	COG:I	Lipid transport and metabolism	COG3239	Fatty acid desaturase	0.380936	1.02663
ATCC25795GL000273	6e-29	COG:T	Signal transduction mechanisms	COG2200	FOG: EAL domain	0.486523	1.01023
ATCC25795GL003199	6e-40	COG:D	Cell cycle control, cell division, chromosome partitioning	COG2919	Septum formation initiator	0.506395	1.03476
ATCC25795GL001278	6e-79	COG:V	Defense mechanisms	COG1132	ABC-type multidrug transport system, ATPase and permease components	0.370685	1.1059
ATCC25795GL001067	2e-109	COG:R	General function prediction only	COG0491	Zn-dependent hydrolases, including glyoxylases	0.439676	1.01116
ATCC25795GL004439	5e-116	COG:G	Carbohydrate transport and metabolism	COG2213	Phosphotransferase system, mannitol-specific IIBC component	0.293513	1.05551
ATCC25795GL004438	1e-17	COG:K	Transcription	COG1349	Transcriptional regulators of sugar metabolism	0.839197	0.928444
ATCC25795GL004438	1e-17	COG:G	Carbohydrate transport and metabolism	COG1349	Transcriptional regulators of sugar metabolism	0.293513	1.05551
ATCC25795GL000620	9e-28	COG:J	Translation, ribosomal structure and biogenesis	COG0721	Asp-tRNAAsn/Glu-tRNAGln amidotransferase C subunit	0.944536	0.825188
ATCC25795GL000588	3e-52	COG:S	Function unknown	COG1920	Uncharacterized conserved protein	0.766609	0.938106
ATCC25795GL001374	5e-147	COG:H	Coenzyme transport and metabolism	COG0320	Lipoate synthase	0.456365	1.02048
ATCC25795GL004444	1e-118	COG:M	Cell wall/membrane/envelope biogenesis	COG0787	Alanine racemase	0.338567	1.05828
ATCC25795GL004476	1e-45	COG:G	Carbohydrate transport and metabolism	COG0235	Ribulose-5-phosphate 4-epimerase and related epimerases and aldolases	0.293513	1.05551
ATCC25795GL003582	0	COG:I	Lipid transport and metabolism	COG4799	Acetyl-CoA carboxylase, carboxyltransferase component (subunits alpha and beta)	0.380936	1.02663
ATCC25795GL002933	1e-16	COG:T	Signal transduction mechanisms	COG2199	FOG: GGDEF domain	0.486523	1.01023
ATCC25795GL004057	8e-168	COG:R	General function prediction only	COG3800	Predicted transcriptional regulator	0.439676	1.01116
ATCC25795GL001657	5e-89	COG:P	Inorganic ion transport and metabolism	COG2837	Predicted iron-dependent peroxidase	0.28026	1.05753
ATCC25795GL000542	3e-120	COG:G	Carbohydrate transport and metabolism	COG0149	Triosephosphate isomerase	0.293513	1.05551
ATCC25795GL001176	8e-154	COG:M	Cell wall/membrane/envelope biogenesis	COG0451	Nucleoside-diphosphate-sugar epimerases	0.338567	1.05828
ATCC25795GL001176	8e-154	COG:G	Carbohydrate transport and metabolism	COG0451	Nucleoside-diphosphate-sugar epimerases	0.293513	1.05551
ATCC25795GL004634	0	COG:R	General function prediction only	COG1201	Lhr-like helicases	0.439676	1.01116
ATCC25795GL001167	2e-46	COG:L	Replication, recombination and repair	COG2189	Adenine specific DNA methylase Mod	0.378458	1.04471
ATCC25795GL001221	2e-62	COG:R	General function prediction only	COG1752	Predicted esterase of the alpha-beta hydrolase superfamily	0.439676	1.01116
ATCC25795GL001363	3e-121	COG:S	Function unknown	COG0397	Uncharacterized conserved protein	0.766609	0.938106
ATCC25795GL000466	0	COG:J	Translation, ribosomal structure and biogenesis	COG0060	Isoleucyl-tRNA synthetase	0.944536	0.825188
ATCC25795GL000736	0	COG:R	General function prediction only	COG2409	Predicted drug exporters of the RND superfamily	0.439676	1.01116
ATCC25795GL004740	6e-129	COG:M	Cell wall/membrane/envelope biogenesis	COG1292	Choline-glycine betaine transporter	0.338567	1.05828
ATCC25795GL001884	1e-160	COG:G	Carbohydrate transport and metabolism	COG0191	Fructose/tagatose bisphosphate aldolase	0.293513	1.05551
ATCC25795GL004231	4e-82	COG:K	Transcription	COG0250	Transcription antiterminator	0.839197	0.928444
ATCC25795GL005009	2e-43	COG:P	Inorganic ion transport and metabolism	COG3004	Na+/H+ antiporter	0.28026	1.05753
ATCC25795GL002675	5e-176	COG:L	Replication, recombination and repair	COG0497	ATPase involved in DNA repair	0.378458	1.04471
ATCC25795GL001806	1e-33	COG:R	General function prediction only	COG0388	Predicted amidohydrolase	0.439676	1.01116
ATCC25795GL004488	4e-27	COG:O	Posttranslational modification, protein turnover, chaperones	COG4934	Predicted protease	0.649214	0.956228
ATCC25795GL003909	6e-42	COG:T	Signal transduction mechanisms	COG2197	Response regulator containing a CheY-like receiver domain and an HTH DNA-binding domain	0.486523	1.01023
ATCC25795GL003909	6e-42	COG:K	Transcription	COG2197	Response regulator containing a CheY-like receiver domain and an HTH DNA-binding domain	0.839197	0.928444
ATCC25795GL004698	4e-51	COG:M	Cell wall/membrane/envelope biogenesis	COG2148	Sugar transferases involved in lipopolysaccharide synthesis	0.338567	1.05828
ATCC25795GL002885	1e-117	COG:P	Inorganic ion transport and metabolism	COG1117	ABC-type phosphate transport system, ATPase component	0.28026	1.05753
ATCC25795GL004599	4e-160	COG:F	Nucleotide transport and metabolism	COG1816	Adenosine deaminase	0.538084	0.997804
ATCC25795GL001343	2e-145	COG:E	Amino acid transport and metabolism	COG0547	Anthranilate phosphoribosyltransferase	0.261896	1.05256
ATCC25795GL000436	2e-90	COG:F	Nucleotide transport and metabolism	COG1051	ADP-ribose pyrophosphatase	0.538084	0.997804
ATCC25795GL003525	4e-53	COG:K	Transcription	COG0583	Transcriptional regulator	0.839197	0.928444
ATCC25795GL003274	1e-51	COG:L	Replication, recombination and repair	COG0742	N6-adenine-specific methylase	0.378458	1.04471
ATCC25795GL004873	0	COG:J	Translation, ribosomal structure and biogenesis	COG0532	Translation initiation factor 2 (IF-2; GTPase)	0.944536	0.825188
ATCC25795GL001334	9e-128	COG:P	Inorganic ion transport and metabolism	COG0003	Oxyanion-translocating ATPase	0.28026	1.05753
ATCC25795GL002775	1e-21	COG:R	General function prediction only	COG2358	TRAP-type uncharacterized transport system, periplasmic component	0.439676	1.01116
ATCC25795GL000330	2e-123	COG:F	Nucleotide transport and metabolism	COG0788	Formyltetrahydrofolate hydrolase	0.538084	0.997804
ATCC25795GL005079	2e-161	COG:L	Replication, recombination and repair	COG2255	Holliday junction resolvasome, helicase subunit	0.378458	1.04471
ATCC25795GL001925	0	COG:R	General function prediction only	COG0699	Predicted GTPases (dynamin-related)	0.439676	1.01116
ATCC25795GL001626	3e-52	COG:P	Inorganic ion transport and metabolism	COG0861	Membrane protein TerC, possibly involved in tellurium resistance	0.28026	1.05753
ATCC25795GL003387	0	COG:L	Replication, recombination and repair	COG0358	DNA primase (bacterial type)	0.378458	1.04471
ATCC25795GL004360	3e-157	COG:I	Lipid transport and metabolism	COG1960	Acyl-CoA dehydrogenases	0.380936	1.02663
ATCC25795GL001837	2e-61	COG:C	Energy production and conversion	COG1012	NAD-dependent aldehyde dehydrogenases	0.570494	0.98839
ATCC25795GL001235	9e-87	COG:E	Amino acid transport and metabolism	COG1126	ABC-type polar amino acid transport system, ATPase component	0.261896	1.05256
ATCC25795GL004287	5e-111	COG:E	Amino acid transport and metabolism	COG4992	Ornithine/acetylornithine aminotransferase	0.261896	1.05256
ATCC25795GL003158	0	COG:J	Translation, ribosomal structure and biogenesis	COG0143	Methionyl-tRNA synthetase	0.944536	0.825188
ATCC25795GL002079	0	COG:I	Lipid transport and metabolism	COG1960	Acyl-CoA dehydrogenases	0.380936	1.02663
ATCC25795GL005162	7e-74	COG:F	Nucleotide transport and metabolism	COG0194	Guanylate kinase	0.538084	0.997804
ATCC25795GL002668	2e-59	COG:L	Replication, recombination and repair	COG0494	NTP pyrophosphohydrolases including oxidative damage repair enzymes	0.378458	1.04471
ATCC25795GL002668	2e-59	COG:R	General function prediction only	COG0494	NTP pyrophosphohydrolases including oxidative damage repair enzymes	0.439676	1.01116
ATCC25795GL002594	1e-75	COG:O	Posttranslational modification, protein turnover, chaperones	COG0443	Molecular chaperone	0.649214	0.956228
ATCC25795GL001226	0	COG:I	Lipid transport and metabolism	COG0183	Acetyl-CoA acetyltransferase	0.380936	1.02663
ATCC25795GL003566	9e-12	COG:T	Signal transduction mechanisms	COG1366	Anti-anti-sigma regulatory factor (antagonist of anti-sigma factor)	0.486523	1.01023
ATCC25795GL002393	6e-117	COG:C	Energy production and conversion	COG1053	Succinate dehydrogenase/fumarate reductase, flavoprotein subunit	0.570494	0.98839
ATCC25795GL002978	2e-10	COG:K	Transcription	COG1309	Transcriptional regulator	0.839197	0.928444
ATCC25795GL002920	1e-16	COG:O	Posttranslational modification, protein turnover, chaperones	COG0830	Urease accessory protein UreF	0.649214	0.956228
ATCC25795GL000299	3e-159	COG:C	Energy production and conversion	COG2141	Coenzyme F420-dependent N5,N10-methylene tetrahydromethanopterin reductase and related flavin-dependent oxidoreductases	0.570494	0.98839
ATCC25795GL005014	6e-119	COG:H	Coenzyme transport and metabolism	COG0407	Uroporphyrinogen-III decarboxylase	0.456365	1.02048
ATCC25795GL000811	2e-11	COG:I	Lipid transport and metabolism	COG1182	Acyl carrier protein phosphodiesterase	0.380936	1.02663
ATCC25795GL004435	3e-27	COG:P	Inorganic ion transport and metabolism	COG1513	Cyanate lyase	0.28026	1.05753
ATCC25795GL000833	6e-72	COG:C	Energy production and conversion	COG0839	NADH:ubiquinone oxidoreductase subunit 6 (chain J)	0.570494	0.98839
ATCC25795GL001453	4e-89	COG:Q	Secondary metabolites biosynthesis, transport and catabolism	COG1463	ABC-type transport system involved in resistance to organic solvents, periplasmic component	0.294385	1.04769
ATCC25795GL001568	4e-49	COG:I	Lipid transport and metabolism	COG2030	Acyl dehydratase	0.380936	1.02663
ATCC25795GL002782	2e-30	COG:M	Cell wall/membrane/envelope biogenesis	COG0451	Nucleoside-diphosphate-sugar epimerases	0.338567	1.05828
ATCC25795GL002782	2e-30	COG:G	Carbohydrate transport and metabolism	COG0451	Nucleoside-diphosphate-sugar epimerases	0.293513	1.05551
ATCC25795GL002461	5e-12	COG:K	Transcription	COG0789	Predicted transcriptional regulators	0.839197	0.928444
ATCC25795GL002318	7e-72	COG:T	Signal transduction mechanisms	COG2365	Protein tyrosine/serine phosphatase	0.486523	1.01023
ATCC25795GL002705	2e-122	COG:R	General function prediction only	COG3173	Predicted aminoglycoside phosphotransferase	0.439676	1.01116
ATCC25795GL003020	4e-49	COG:E	Amino acid transport and metabolism	COG1173	ABC-type dipeptide/oligopeptide/nickel transport systems, permease components	0.261896	1.05256
ATCC25795GL003020	4e-49	COG:P	Inorganic ion transport and metabolism	COG1173	ABC-type dipeptide/oligopeptide/nickel transport systems, permease components	0.28026	1.05753
ATCC25795GL004289	6e-62	COG:K	Transcription	COG1522	Transcriptional regulators	0.839197	0.928444
ATCC25795GL002772	1e-22	COG:T	Signal transduction mechanisms	COG0745	Response regulators consisting of a CheY-like receiver domain and a winged-helix DNA-binding domain	0.486523	1.01023
ATCC25795GL002772	1e-22	COG:K	Transcription	COG0745	Response regulators consisting of a CheY-like receiver domain and a winged-helix DNA-binding domain	0.839197	0.928444
ATCC25795GL002298	4e-115	COG:D	Cell cycle control, cell division, chromosome partitioning	COG0455	ATPases involved in chromosome partitioning	0.506395	1.03476
ATCC25795GL004534	5e-12	COG:P	Inorganic ion transport and metabolism	COG0607	Rhodanese-related sulfurtransferase	0.28026	1.05753
ATCC25795GL003233	5e-15	COG:Q	Secondary metabolites biosynthesis, transport and catabolism	COG0500	SAM-dependent methyltransferases	0.294385	1.04769
ATCC25795GL003233	5e-15	COG:R	General function prediction only	COG0500	SAM-dependent methyltransferases	0.439676	1.01116
ATCC25795GL004745	9e-144	COG:E	Amino acid transport and metabolism	COG0128	5-enolpyruvylshikimate-3-phosphate synthase	0.261896	1.05256
ATCC25795GL004947	2e-07	COG:K	Transcription	COG1846	Transcriptional regulators	0.839197	0.928444
ATCC25795GL002551	1e-68	COG:R	General function prediction only	COG2516	Biotin synthase-related enzyme	0.439676	1.01116
ATCC25795GL003950	6e-34	COG:P	Inorganic ion transport and metabolism	COG0025	NhaP-type Na+/H+ and K+/H+ antiporters	0.28026	1.05753
ATCC25795GL004470	4e-92	COG:G	Carbohydrate transport and metabolism	COG4214	ABC-type xylose transport system, permease component	0.293513	1.05551
ATCC25795GL001216	0	COG:S	Function unknown	COG4425	Predicted membrane protein	0.766609	0.938106
ATCC25795GL004398	2e-26	COG:S	Function unknown	COG4842	Uncharacterized protein conserved in bacteria	0.766609	0.938106
ATCC25795GL003122	6e-41	COG:H	Coenzyme transport and metabolism	COG0212	5-formyltetrahydrofolate cyclo-ligase	0.456365	1.02048
ATCC25795GL004002	2e-160	COG:I	Lipid transport and metabolism	COG1960	Acyl-CoA dehydrogenases	0.380936	1.02663
ATCC25795GL004152	6e-18	COG:I	Lipid transport and metabolism	COG1028	Dehydrogenases with different specificities (related to short-chain alcohol dehydrogenases)	0.380936	1.02663
ATCC25795GL004152	6e-18	COG:Q	Secondary metabolites biosynthesis, transport and catabolism	COG1028	Dehydrogenases with different specificities (related to short-chain alcohol dehydrogenases)	0.294385	1.04769
ATCC25795GL004152	6e-18	COG:R	General function prediction only	COG1028	Dehydrogenases with different specificities (related to short-chain alcohol dehydrogenases)	0.439676	1.01116
ATCC25795GL001964	5e-06	COG:K	Transcription	COG1309	Transcriptional regulator	0.839197	0.928444
ATCC25795GL001887	2e-06	COG:K	Transcription	COG1309	Transcriptional regulator	0.839197	0.928444
ATCC25795GL002046	3e-41	COG:P	Inorganic ion transport and metabolism	COG1121	ABC-type Mn/Zn transport systems, ATPase component	0.28026	1.05753
ATCC25795GL001930	0	COG:C	Energy production and conversion	COG0247	Fe-S oxidoreductase	0.570494	0.98839
ATCC25795GL000124	8e-21	COG:K	Transcription	COG1309	Transcriptional regulator	0.839197	0.928444
ATCC25795GL001855	3e-56	COG:E	Amino acid transport and metabolism	COG0665	Glycine/D-amino acid oxidases (deaminating)	0.261896	1.05256
ATCC25795GL001171	2e-88	COG:M	Cell wall/membrane/envelope biogenesis	COG0768	Cell division protein FtsI/penicillin-binding protein 2	0.338567	1.05828
ATCC25795GL003419	0	COG:Q	Secondary metabolites biosynthesis, transport and catabolism	COG1020	Non-ribosomal peptide synthetase modules and related proteins	0.294385	1.04769
ATCC25795GL000327	4e-19	COG:P	Inorganic ion transport and metabolism	COG4638	Phenylpropionate dioxygenase and related ring-hydroxylating dioxygenases, large terminal subunit	0.28026	1.05753
ATCC25795GL000327	4e-19	COG:R	General function prediction only	COG4638	Phenylpropionate dioxygenase and related ring-hydroxylating dioxygenases, large terminal subunit	0.439676	1.01116
ATCC25795GL000277	1e-63	COG:G	Carbohydrate transport and metabolism	COG3839	ABC-type sugar transport systems, ATPase components	0.293513	1.05551
ATCC25795GL004282	1e-11	COG:T	Signal transduction mechanisms	COG2197	Response regulator containing a CheY-like receiver domain and an HTH DNA-binding domain	0.486523	1.01023
ATCC25795GL004282	1e-11	COG:K	Transcription	COG2197	Response regulator containing a CheY-like receiver domain and an HTH DNA-binding domain	0.839197	0.928444
ATCC25795GL004497	7e-17	COG:L	Replication, recombination and repair	COG0847	DNA polymerase III, epsilon subunit and related 3'-5' exonucleases	0.378458	1.04471
ATCC25795GL003730	8e-73	COG:R	General function prediction only	COG0446	Uncharacterized NAD(FAD)-dependent dehydrogenases	0.439676	1.01116
ATCC25795GL002917	1e-144	COG:F	Nucleotide transport and metabolism	COG1953	Cytosine/uracil/thiamine/allantoin permeases	0.538084	0.997804
ATCC25795GL002917	1e-144	COG:H	Coenzyme transport and metabolism	COG1953	Cytosine/uracil/thiamine/allantoin permeases	0.456365	1.02048
ATCC25795GL003484	9e-30	COG:S	Function unknown	COG2120	Uncharacterized proteins, LmbE homologs	0.766609	0.938106
ATCC25795GL002521	7e-57	COG:I	Lipid transport and metabolism	COG1960	Acyl-CoA dehydrogenases	0.380936	1.02663
ATCC25795GL004038	0	COG:O	Posttranslational modification, protein turnover, chaperones	COG0459	Chaperonin GroEL (HSP60 family)	0.649214	0.956228
ATCC25795GL002730	3e-35	COG:K	Transcription	COG0640	Predicted transcriptional regulators	0.839197	0.928444
ATCC25795GL001359	5e-77	COG:G	Carbohydrate transport and metabolism	COG1929	Glycerate kinase	0.293513	1.05551
ATCC25795GL003999	8e-29	COG:R	General function prediction only	COG3173	Predicted aminoglycoside phosphotransferase	0.439676	1.01116
ATCC25795GL001572	1e-28	COG:G	Carbohydrate transport and metabolism	COG2301	Citrate lyase beta subunit	0.293513	1.05551
ATCC25795GL004104	6e-45	COG:S	Function unknown	COG3662	Uncharacterized protein conserved in bacteria	0.766609	0.938106
ATCC25795GL003263	0	COG:E	Amino acid transport and metabolism	COG0493	NADPH-dependent glutamate synthase beta chain and related oxidoreductases	0.261896	1.05256
ATCC25795GL003263	0	COG:R	General function prediction only	COG0493	NADPH-dependent glutamate synthase beta chain and related oxidoreductases	0.439676	1.01116
ATCC25795GL002689	7e-155	COG:J	Translation, ribosomal structure and biogenesis	COG0343	Queuine/archaeosine tRNA-ribosyltransferase	0.944536	0.825188
ATCC25795GL003728	2e-42	COG:T	Signal transduction mechanisms	COG0394	Protein-tyrosine-phosphatase	0.486523	1.01023
ATCC25795GL004126	3e-47	COG:S	Function unknown	COG3222	Uncharacterized protein conserved in bacteria	0.766609	0.938106
ATCC25795GL003334	0	COG:R	General function prediction only	COG2409	Predicted drug exporters of the RND superfamily	0.439676	1.01116
ATCC25795GL005176	1e-86	COG:H	Coenzyme transport and metabolism	COG1985	Pyrimidine reductase, riboflavin biosynthesis	0.456365	1.02048
ATCC25795GL001395	1e-43	COG:R	General function prediction only	COG1579	Zn-ribbon protein, possibly nucleic acid-binding	0.439676	1.01116
ATCC25795GL000541	5e-14	COG:U	Intracellular trafficking, secretion, and vesicular transport	COG1314	Preprotein translocase subunit SecG	0.626798	0.948529
ATCC25795GL004597	2e-25	COG:F	Nucleotide transport and metabolism	COG0295	Cytidine deaminase	0.538084	0.997804
ATCC25795GL002607	4e-41	COG:R	General function prediction only	COG1266	Predicted metal-dependent membrane protease	0.439676	1.01116
ATCC25795GL003281	4e-68	COG:R	General function prediction only	COG1399	Predicted metal-binding, possibly nucleic acid-binding protein	0.439676	1.01116
ATCC25795GL004952	4e-104	COG:E	Amino acid transport and metabolism	COG1126	ABC-type polar amino acid transport system, ATPase component	0.261896	1.05256
ATCC25795GL002480	2e-62	COG:I	Lipid transport and metabolism	COG0318	Acyl-CoA synthetases (AMP-forming)/AMP-acid ligases II	0.380936	1.02663
ATCC25795GL002480	2e-62	COG:Q	Secondary metabolites biosynthesis, transport and catabolism	COG0318	Acyl-CoA synthetases (AMP-forming)/AMP-acid ligases II	0.294385	1.04769
ATCC25795GL000071	4e-29	COG:I	Lipid transport and metabolism	COG1946	Acyl-CoA thioesterase	0.380936	1.02663
ATCC25795GL001058	3e-54	COG:C	Energy production and conversion	COG1146	Ferredoxin	0.570494	0.98839
ATCC25795GL002403	3e-38	COG:I	Lipid transport and metabolism	COG1960	Acyl-CoA dehydrogenases	0.380936	1.02663
ATCC25795GL001769	5e-165	COG:I	Lipid transport and metabolism	COG1028	Dehydrogenases with different specificities (related to short-chain alcohol dehydrogenases)	0.380936	1.02663
ATCC25795GL001769	5e-165	COG:Q	Secondary metabolites biosynthesis, transport and catabolism	COG1028	Dehydrogenases with different specificities (related to short-chain alcohol dehydrogenases)	0.294385	1.04769
ATCC25795GL001769	5e-165	COG:R	General function prediction only	COG1028	Dehydrogenases with different specificities (related to short-chain alcohol dehydrogenases)	0.439676	1.01116
ATCC25795GL000549	1e-30	COG:M	Cell wall/membrane/envelope biogenesis	COG0771	UDP-N-acetylmuramoylalanine-D-glutamate ligase	0.338567	1.05828
ATCC25795GL000964	8e-49	COG:I	Lipid transport and metabolism	COG1960	Acyl-CoA dehydrogenases	0.380936	1.02663
ATCC25795GL004845	0	COG:M	Cell wall/membrane/envelope biogenesis	COG0768	Cell division protein FtsI/penicillin-binding protein 2	0.338567	1.05828
ATCC25795GL003911	4e-52	COG:I	Lipid transport and metabolism	COG1960	Acyl-CoA dehydrogenases	0.380936	1.02663
ATCC25795GL001489	4e-29	COG:I	Lipid transport and metabolism	COG1024	Enoyl-CoA hydratase/carnithine racemase	0.380936	1.02663
ATCC25795GL003473	6e-85	COG:H	Coenzyme transport and metabolism	COG1057	Nicotinic acid mononucleotide adenylyltransferase	0.456365	1.02048
ATCC25795GL003224	2e-56	COG:V	Defense mechanisms	COG1131	ABC-type multidrug transport system, ATPase component	0.370685	1.1059
ATCC25795GL000447	0	COG:G	Carbohydrate transport and metabolism	COG3280	Maltooligosyl trehalose synthase	0.293513	1.05551
ATCC25795GL002089	4e-73	COG:F	Nucleotide transport and metabolism	COG0402	Cytosine deaminase and related metal-dependent hydrolases	0.538084	0.997804
ATCC25795GL002089	4e-73	COG:R	General function prediction only	COG0402	Cytosine deaminase and related metal-dependent hydrolases	0.439676	1.01116
ATCC25795GL003661	2e-26	COG:P	Inorganic ion transport and metabolism	COG4638	Phenylpropionate dioxygenase and related ring-hydroxylating dioxygenases, large terminal subunit	0.28026	1.05753
ATCC25795GL003661	2e-26	COG:R	General function prediction only	COG4638	Phenylpropionate dioxygenase and related ring-hydroxylating dioxygenases, large terminal subunit	0.439676	1.01116
ATCC25795GL000010	2e-176	COG:L	Replication, recombination and repair	COG2812	DNA polymerase III, gamma/tau subunits	0.378458	1.04471
ATCC25795GL003697	1e-69	COG:Q	Secondary metabolites biosynthesis, transport and catabolism	COG2124	Cytochrome P450	0.294385	1.04769
ATCC25795GL003815	1e-29	COG:S	Function unknown	COG1937	Uncharacterized protein conserved in bacteria	0.766609	0.938106
ATCC25795GL002371	5e-132	COG:E	Amino acid transport and metabolism	COG0002	Acetylglutamate semialdehyde dehydrogenase	0.261896	1.05256
ATCC25795GL002830	9e-89	COG:I	Lipid transport and metabolism	COG1028	Dehydrogenases with different specificities (related to short-chain alcohol dehydrogenases)	0.380936	1.02663
ATCC25795GL002830	9e-89	COG:Q	Secondary metabolites biosynthesis, transport and catabolism	COG1028	Dehydrogenases with different specificities (related to short-chain alcohol dehydrogenases)	0.294385	1.04769
ATCC25795GL002830	9e-89	COG:R	General function prediction only	COG1028	Dehydrogenases with different specificities (related to short-chain alcohol dehydrogenases)	0.439676	1.01116
ATCC25795GL005002	0	COG:E	Amino acid transport and metabolism	COG0531	Amino acid transporters	0.261896	1.05256
ATCC25795GL000365	3e-12	COG:G	Carbohydrate transport and metabolism	COG0697	Permeases of the drug/metabolite transporter (DMT) superfamily	0.293513	1.05551
ATCC25795GL000365	3e-12	COG:E	Amino acid transport and metabolism	COG0697	Permeases of the drug/metabolite transporter (DMT) superfamily	0.261896	1.05256
ATCC25795GL000365	3e-12	COG:R	General function prediction only	COG0697	Permeases of the drug/metabolite transporter (DMT) superfamily	0.439676	1.01116
ATCC25795GL003283	2e-103	COG:L	Replication, recombination and repair	COG0266	Formamidopyrimidine-DNA glycosylase	0.378458	1.04471
ATCC25795GL002999	5e-27	COG:S	Function unknown	COG2259	Predicted membrane protein	0.766609	0.938106
ATCC25795GL002781	3e-17	COG:K	Transcription	COG1309	Transcriptional regulator	0.839197	0.928444
ATCC25795GL003365	5e-40	COG:M	Cell wall/membrane/envelope biogenesis	COG4948	L-alanine-DL-glutamate epimerase and related enzymes of enolase superfamily	0.338567	1.05828
ATCC25795GL003365	5e-40	COG:R	General function prediction only	COG4948	L-alanine-DL-glutamate epimerase and related enzymes of enolase superfamily	0.439676	1.01116
ATCC25795GL004031	0	COG:K	Transcription	COG1061	DNA or RNA helicases of superfamily II	0.839197	0.928444
ATCC25795GL004031	0	COG:L	Replication, recombination and repair	COG1061	DNA or RNA helicases of superfamily II	0.378458	1.04471
ATCC25795GL002360	0	COG:S	Function unknown	COG2898	Uncharacterized conserved protein	0.766609	0.938106
ATCC25795GL003574	1e-63	COG:I	Lipid transport and metabolism	COG1024	Enoyl-CoA hydratase/carnithine racemase	0.380936	1.02663
ATCC25795GL003094	2e-67	COG:I	Lipid transport and metabolism	COG0183	Acetyl-CoA acetyltransferase	0.380936	1.02663
ATCC25795GL000671	2e-171	COG:F	Nucleotide transport and metabolism	COG0208	Ribonucleotide reductase, beta subunit	0.538084	0.997804
ATCC25795GL002306	7e-69	COG:G	Carbohydrate transport and metabolism	COG1105	Fructose-1-phosphate kinase and related fructose-6-phosphate kinase (PfkB)	0.293513	1.05551
ATCC25795GL004828	2e-104	COG:F	Nucleotide transport and metabolism	COG0528	Uridylate kinase	0.538084	0.997804
ATCC25795GL003030	3e-39	COG:C	Energy production and conversion	COG1018	Flavodoxin reductases (ferredoxin-NADPH reductases) family 1	0.570494	0.98839
ATCC25795GL004582	7e-18	COG:R	General function prediction only	COG2070	Dioxygenases related to 2-nitropropane dioxygenase	0.439676	1.01116
ATCC25795GL001126	3e-30	COG:F	Nucleotide transport and metabolism	COG1051	ADP-ribose pyrophosphatase	0.538084	0.997804
ATCC25795GL002780	2e-67	COG:R	General function prediction only	COG2070	Dioxygenases related to 2-nitropropane dioxygenase	0.439676	1.01116
ATCC25795GL001076	1e-49	COG:G	Carbohydrate transport and metabolism	COG2376	Dihydroxyacetone kinase	0.293513	1.05551
ATCC25795GL005085	1e-117	COG:U	Intracellular trafficking, secretion, and vesicular transport	COG0341	Preprotein translocase subunit SecF	0.626798	0.948529
ATCC25795GL004547	3e-32	COG:T	Signal transduction mechanisms	COG2197	Response regulator containing a CheY-like receiver domain and an HTH DNA-binding domain	0.486523	1.01023
ATCC25795GL004547	3e-32	COG:K	Transcription	COG2197	Response regulator containing a CheY-like receiver domain and an HTH DNA-binding domain	0.839197	0.928444
ATCC25795GL001455	2e-68	COG:Q	Secondary metabolites biosynthesis, transport and catabolism	COG1463	ABC-type transport system involved in resistance to organic solvents, periplasmic component	0.294385	1.04769
ATCC25795GL003345	2e-16	COG:L	Replication, recombination and repair	COG1961	Site-specific recombinases, DNA invertase Pin homologs	0.378458	1.04471
ATCC25795GL000179	4e-28	COG:M	Cell wall/membrane/envelope biogenesis	COG0791	Cell wall-associated hydrolases (invasion-associated proteins)	0.338567	1.05828
ATCC25795GL000485	2e-163	COG:O	Posttranslational modification, protein turnover, chaperones	COG0330	Membrane protease subunits, stomatin/prohibitin homologs	0.649214	0.956228
ATCC25795GL004530	1e-21	COG:R	General function prediction only	COG0730	Predicted permeases	0.439676	1.01116
ATCC25795GL000116	2e-47	COG:M	Cell wall/membrane/envelope biogenesis	COG1087	UDP-glucose 4-epimerase	0.338567	1.05828
ATCC25795GL000219	9e-13	COG:K	Transcription	COG1309	Transcriptional regulator	0.839197	0.928444
ATCC25795GL004517	8e-22	COG:S	Function unknown	COG3804	Uncharacterized conserved protein related to dihydrodipicolinate reductase	0.766609	0.938106
ATCC25795GL002562	0	COG:I	Lipid transport and metabolism	COG0318	Acyl-CoA synthetases (AMP-forming)/AMP-acid ligases II	0.380936	1.02663
ATCC25795GL002562	0	COG:Q	Secondary metabolites biosynthesis, transport and catabolism	COG0318	Acyl-CoA synthetases (AMP-forming)/AMP-acid ligases II	0.294385	1.04769
ATCC25795GL001305	1e-41	COG:S	Function unknown	COG0762	Predicted integral membrane protein	0.766609	0.938106
ATCC25795GL002702	3e-127	COG:E	Amino acid transport and metabolism	COG1125	ABC-type proline/glycine betaine transport systems, ATPase components	0.261896	1.05256
ATCC25795GL000164	1e-35	COG:C	Energy production and conversion	COG2141	Coenzyme F420-dependent N5,N10-methylene tetrahydromethanopterin reductase and related flavin-dependent oxidoreductases	0.570494	0.98839
ATCC25795GL002202	3e-07	COG:K	Transcription	COG1309	Transcriptional regulator	0.839197	0.928444
ATCC25795GL000178	5e-54	COG:P	Inorganic ion transport and metabolism	COG2807	Cyanate permease	0.28026	1.05753
ATCC25795GL001082	4e-24	COG:H	Coenzyme transport and metabolism	COG2154	Pterin-4a-carbinolamine dehydratase	0.456365	1.02048
ATCC25795GL004058	2e-121	COG:I	Lipid transport and metabolism	COG3884	Acyl-ACP thioesterase	0.380936	1.02663
ATCC25795GL000207	4e-62	COG:P	Inorganic ion transport and metabolism	COG3546	Mn-containing catalase	0.28026	1.05753
ATCC25795GL003013	4e-22	COG:O	Posttranslational modification, protein turnover, chaperones	COG0071	Molecular chaperone (small heat shock protein)	0.649214	0.956228
ATCC25795GL004781	2e-166	COG:L	Replication, recombination and repair	COG0210	Superfamily I DNA and RNA helicases	0.378458	1.04471
ATCC25795GL003306	0	COG:E	Amino acid transport and metabolism	COG0367	Asparagine synthase (glutamine-hydrolyzing)	0.261896	1.05256
ATCC25795GL002070	2e-45	COG:G	Carbohydrate transport and metabolism	COG4213	ABC-type xylose transport system, periplasmic component	0.293513	1.05551
ATCC25795GL000453	0	COG:L	Replication, recombination and repair	COG0587	DNA polymerase III, alpha subunit	0.378458	1.04471
ATCC25795GL004272	1e-90	COG:I	Lipid transport and metabolism	COG1024	Enoyl-CoA hydratase/carnithine racemase	0.380936	1.02663
ATCC25795GL001477	3e-11	COG:T	Signal transduction mechanisms	COG0745	Response regulators consisting of a CheY-like receiver domain and a winged-helix DNA-binding domain	0.486523	1.01023
ATCC25795GL001477	3e-11	COG:K	Transcription	COG0745	Response regulators consisting of a CheY-like receiver domain and a winged-helix DNA-binding domain	0.839197	0.928444
ATCC25795GL003868	3e-14	COG:R	General function prediction only	COG1721	Uncharacterized conserved protein (some members contain a von Willebrand factor type A (vWA) domain)	0.439676	1.01116
ATCC25795GL002859	3e-169	COG:E	Amino acid transport and metabolism	COG1362	Aspartyl aminopeptidase	0.261896	1.05256
ATCC25795GL000089	1e-120	COG:O	Posttranslational modification, protein turnover, chaperones	COG0265	Trypsin-like serine proteases, typically periplasmic, contain C-terminal PDZ domain	0.649214	0.956228
ATCC25795GL000099	2e-40	COG:U	Intracellular trafficking, secretion, and vesicular transport	COG4965	Flp pilus assembly protein TadB	0.626798	0.948529
ATCC25795GL000430	8e-42	COG:E	Amino acid transport and metabolism	COG1280	Putative threonine efflux protein	0.261896	1.05256
ATCC25795GL001604	5e-12	COG:K	Transcription	COG1309	Transcriptional regulator	0.839197	0.928444
ATCC25795GL003627	3e-68	COG:Q	Secondary metabolites biosynthesis, transport and catabolism	COG1463	ABC-type transport system involved in resistance to organic solvents, periplasmic component	0.294385	1.04769
ATCC25795GL004558	0	COG:L	Replication, recombination and repair	COG0587	DNA polymerase III, alpha subunit	0.378458	1.04471
ATCC25795GL000782	1e-48	COG:R	General function prediction only	COG3687	Predicted metal-dependent hydrolase	0.439676	1.01116
ATCC25795GL003054	6e-123	COG:S	Function unknown	COG1273	Uncharacterized conserved protein	0.766609	0.938106
ATCC25795GL003415	0	COG:Q	Secondary metabolites biosynthesis, transport and catabolism	COG1020	Non-ribosomal peptide synthetase modules and related proteins	0.294385	1.04769
ATCC25795GL002082	7e-114	COG:I	Lipid transport and metabolism	COG1028	Dehydrogenases with different specificities (related to short-chain alcohol dehydrogenases)	0.380936	1.02663
ATCC25795GL002082	7e-114	COG:Q	Secondary metabolites biosynthesis, transport and catabolism	COG1028	Dehydrogenases with different specificities (related to short-chain alcohol dehydrogenases)	0.294385	1.04769
ATCC25795GL002082	7e-114	COG:R	General function prediction only	COG1028	Dehydrogenases with different specificities (related to short-chain alcohol dehydrogenases)	0.439676	1.01116
ATCC25795GL000378	4e-26	COG:S	Function unknown	COG3918	Predicted membrane protein	0.766609	0.938106
ATCC25795GL004743	0	COG:I	Lipid transport and metabolism	COG3239	Fatty acid desaturase	0.380936	1.02663
ATCC25795GL004049	0	COG:E	Amino acid transport and metabolism	COG1505	Serine proteases of the peptidase family S9A	0.261896	1.05256
ATCC25795GL004560	7e-86	COG:C	Energy production and conversion	COG0778	Nitroreductase	0.570494	0.98839
ATCC25795GL003771	0	COG:I	Lipid transport and metabolism	COG1960	Acyl-CoA dehydrogenases	0.380936	1.02663
ATCC25795GL002807	8e-33	COG:S	Function unknown	COG3427	Uncharacterized conserved protein	0.766609	0.938106
ATCC25795GL002067	6e-110	COG:G	Carbohydrate transport and metabolism	COG1070	Sugar (pentulose and hexulose) kinases	0.293513	1.05551
ATCC25795GL004222	4e-110	COG:R	General function prediction only	COG0491	Zn-dependent hydrolases, including glyoxylases	0.439676	1.01116
ATCC25795GL002719	5e-113	COG:C	Energy production and conversion	COG0604	NADPH:quinone reductase and related Zn-dependent oxidoreductases	0.570494	0.98839
ATCC25795GL002719	5e-113	COG:R	General function prediction only	COG0604	NADPH:quinone reductase and related Zn-dependent oxidoreductases	0.439676	1.01116
ATCC25795GL000627	0	COG:L	Replication, recombination and repair	COG0272	NAD-dependent DNA ligase (contains BRCT domain type II)	0.378458	1.04471
ATCC25795GL003725	3e-155	COG:S	Function unknown	COG1376	Uncharacterized protein conserved in bacteria	0.766609	0.938106
ATCC25795GL002669	0	COG:F	Nucleotide transport and metabolism	COG0504	CTP synthase (UTP-ammonia lyase)	0.538084	0.997804
ATCC25795GL005175	4e-108	COG:G	Carbohydrate transport and metabolism	COG0036	Pentose-5-phosphate-3-epimerase	0.293513	1.05551
ATCC25795GL001258	1e-70	COG:E	Amino acid transport and metabolism	COG0411	ABC-type branched-chain amino acid transport systems, ATPase component	0.261896	1.05256
ATCC25795GL003803	8e-59	COG:I	Lipid transport and metabolism	COG1028	Dehydrogenases with different specificities (related to short-chain alcohol dehydrogenases)	0.380936	1.02663
ATCC25795GL003803	8e-59	COG:Q	Secondary metabolites biosynthesis, transport and catabolism	COG1028	Dehydrogenases with different specificities (related to short-chain alcohol dehydrogenases)	0.294385	1.04769
ATCC25795GL003803	8e-59	COG:R	General function prediction only	COG1028	Dehydrogenases with different specificities (related to short-chain alcohol dehydrogenases)	0.439676	1.01116
ATCC25795GL003141	2e-70	COG:E	Amino acid transport and metabolism	COG0169	Shikimate 5-dehydrogenase	0.261896	1.05256
ATCC25795GL004686	1e-51	COG:M	Cell wall/membrane/envelope biogenesis	COG0438	Glycosyltransferase	0.338567	1.05828
ATCC25795GL001266	2e-101	COG:T	Signal transduction mechanisms	COG2114	Adenylate cyclase, family 3 (some proteins contain HAMP domain)	0.486523	1.01023
ATCC25795GL001308	4e-75	COG:S	Function unknown	COG1496	Uncharacterized conserved protein	0.766609	0.938106
ATCC25795GL004570	2e-128	COG:H	Coenzyme transport and metabolism	COG0190	5,10-methylene-tetrahydrofolate dehydrogenase/Methenyl tetrahydrofolate cyclohydrolase	0.456365	1.02048
ATCC25795GL000016	8e-103	COG:L	Replication, recombination and repair	COG0353	Recombinational DNA repair protein (RecF pathway)	0.378458	1.04471
ATCC25795GL003189	4e-133	COG:C	Energy production and conversion	COG2609	Pyruvate dehydrogenase complex, dehydrogenase (E1) component	0.570494	0.98839
ATCC25795GL004885	7e-51	COG:G	Carbohydrate transport and metabolism	COG1082	Sugar phosphate isomerases/epimerases	0.293513	1.05551
ATCC25795GL002867	0	COG:F	Nucleotide transport and metabolism	COG0034	Glutamine phosphoribosylpyrophosphate amidotransferase	0.538084	0.997804
ATCC25795GL001859	4e-43	COG:C	Energy production and conversion	COG2141	Coenzyme F420-dependent N5,N10-methylene tetrahydromethanopterin reductase and related flavin-dependent oxidoreductases	0.570494	0.98839
ATCC25795GL001415	1e-29	COG:I	Lipid transport and metabolism	COG0236	Acyl carrier protein	0.380936	1.02663
ATCC25795GL001415	1e-29	COG:Q	Secondary metabolites biosynthesis, transport and catabolism	COG0236	Acyl carrier protein	0.294385	1.04769
ATCC25795GL003595	2e-09	COG:P	Inorganic ion transport and metabolism	COG0471	Di- and tricarboxylate transporters	0.28026	1.05753
ATCC25795GL004197	1e-144	COG:I	Lipid transport and metabolism	COG1835	Predicted acyltransferases	0.380936	1.02663
ATCC25795GL001371	2e-131	COG:C	Energy production and conversion	COG0508	Pyruvate/2-oxoglutarate dehydrogenase complex, dihydrolipoamide acyltransferase (E2) component, and related enzymes	0.570494	0.98839
ATCC25795GL002441	3e-115	COG:R	General function prediction only	COG2321	Predicted metalloprotease	0.439676	1.01116
[truncated: 3,113 more rows]

## Sheet: AllCOG results (ADD-CC)
COGID	COGTerm	DifGene	AllDifGene	GeneInCOGID	AllGene	P-Value	FDR	Enrichment	(-log2P)
[truncated: 21 more rows]

## Sheet: AllGene2COG (ADD-CC)
QueryID	Blast_E-Value	COGFunction	COGTerm	COGID	COGTermDetail	P-Value	Enrichment
[truncated: 3,752 more rows]

[truncated: 2 more sheets: AllCOG results (BNA-CC), AllGene2COG (BNA-CC)]
