# Supplementary material for: RNA-Seq analysis uncovers non-coding small RNA system of Mycobacterium neoaurum in the metabolism of sterols to accumulate steroid intermediates
Source: Microb Cell Fact. 2016 Apr 25;15:64. doi: 10.1186/s12934-016-0462-2 (PMC4845491; doi:10.1186/s12934-016-0462-2)
Supplement: Supplementary file 9 — 10.1186/s12934-016-0462-2 Details of sRNA candidates associated with sterol degradation genes in comparable groups Mn-CC/C, Mn-9OHAD/CC, Mn-ADD/CC, and Mn-BNA/CC [file 12934_2016_462_MOESM9_ESM.xlsx]

## Sheet: CC-C
ATCC25795GL002750		none
ATCC25795GL002751		none
ATCC25795GL002752		none
ATCC25795GL002753		none
ATCC25795GL002754		none
ATCC25795GL002755		none
ATCC25795GL002756		none
ATCC25795GL002757		none
ATCC25795GL002758		none
ATCC25795GL002759		none
ATCC25795GL002760		none
ATCC25795GL002761		none
ATCC25795GL002762		none
ATCC25795GL002763		none
ATCC25795GL002764		none
ATCC25795GL002765		none
ATCC25795GL002766			Ltp3
Candidate_138	211.405	1533.67	0.137843	-2.8589	2.22181e-253	7.6594e-253	down	ATCC25795GL002766	-20.4128	190 -- 260	235 -- 308	GUUACUGCUGAACGACUAGCUCACCGUCGCGCUGAAGAAGCUGAAGCCUGUACACGUCUUCCGCAAGUACU	CGAUAUCGACGCCGUGGUGGUCGGCAAGGCGCCCGACUUCUUCGAGGGCGUGAUGAUGCCCGAGCUGUUCAUGG	-	GO:0003985//acetyl-CoA C-acetyltransferase activity;GO:0033814//propanoyl-CoA C-acyltransferase activity	GO:0008152//metabolic process	K00626//acetyl-CoA C-acetyltransferase [EC:2.3.1.9]	446.358	47.1856	9.45963	3.24178	7.7385e-76	1.85311e-74	up
ATCC25795GL002767		none
ATCC25795GL002768			putative nucleic-acid-binding protein containing a Zn-ribbon
Candidate_131	0	463.951	0	-20	4.53104e-80	7.23862e-80	down	ATCC25795GL002768	-21.6307	105 -- 206	492 -- 596	CCUGUCUGUUCCGUUGUCGCUGCUAGCCGCUGUAGCGGCCCGGUGCCCACUGUUAGGCGCAAGGCCUCCCUUGUCGCCAGUUGCGAGCUCGCGGCUGCCACG	GGAUCGACGAGCCCGUCGGCGCGAUCACCGAUAUCGCCUACUUCGUCCCUGGUGAGGAUUCCGAGCCGGAGGGGCAGCCCGAUGACCGGGAGCCCGUGACCGUGC	-	-	-	K07068//	916.806	63.8777	14.3525	3.84323	2.97823e-177	1.65074e-175	up
ATCC25795GL002769			putative F420-dependent oxidoreductase
Candidate_84	645.791	1464.05	0.441098	-1.18083	1.09031e-78	1.73129e-78	down	ATCC25795GL002769	-21.4915	322 -- 344	1075 -- 1097	CGAUGCGACUGGCGAUUCUGGUG	GUCGCGCUGGCCGCUGAGAUCGC	-	GO:0004497//monooxygenase activity;GO:0016705//oxidoreductase activity, acting on paired donors, with incorporation or reduction of molecular oxygen	GO:0055114//oxidation-reduction process	K00540//[EC:1.-.-.-];K00320//coenzyme F420-dependent N5,N10-methenyltetrahydromethanopterin reductase [EC:1.5.99.11]	152.624	39.526	3.86136	1.94911	2.90236e-15	2.33943e-14	up
Candidate_79	268.05	1944.6	0.137843	-2.8589	0	0	down	ATCC25795GL002769	-21.0819	69 -- 109	579 -- 624	CGGCGGCUAUGGUGUCUAAGGCUGCGGCGCUGGCUCCUCGG	GCCGCCGACCAACCACGCCGAAUUGGUCGCCGCGGCCGAGGAAGCC	-	GO:0004497//monooxygenase activity;GO:0016705//oxidoreductase activity, acting on paired donors, with incorporation or reduction of molecular oxygen	GO:0055114//oxidation-reduction process	K00540//[EC:1.-.-.-];K00320//coenzyme F420-dependent N5,N10-methenyltetrahydromethanopterin reductase [EC:1.5.99.11]	152.624	39.526	3.86136	1.94911	2.90236e-15	2.33943e-14	up
Candidate_72	2081.33	4403.95	0.472605	-1.08129	7.29074e-204	2.01071e-203	down	ATCC25795GL002769	-24.1988	108 -- 234	20 -- 150	CCUGACUAGCCGUGGCAGCCGUAGGCGUAGCUGCCGGCGCUGCUUGGGUCGAGCGACUGGUGGGGGCUCCGCGGCCUGGACGUCCGGGACGACCGCCAGUACCACCUCGCGCCACAGCUGUGGCAGC	GGACGAAGUAGGCGAUAUCGGUGAUCGCGCCGACGGGCUCGUCGAUCCAGUGCGCAUGCACCCGGUCGCCGGUCUUGAUCGCGCCCUCGGCGGUCUUGACCGCGUGCAGCAGCGGGGUGUCGGCACCGUCG	-	GO:0004497//monooxygenase activity;GO:0016705//oxidoreductase activity, acting on paired donors, with incorporation or reduction of molecular oxygen	GO:0055114//oxidation-reduction process	K00540//[EC:1.-.-.-];K00320//coenzyme F420-dependent N5,N10-methenyltetrahydromethanopterin reductase [EC:1.5.99.11]	152.624	39.526	3.86136	1.94911	2.90236e-15	2.33943e-14	up
ATCC25795GL002770		none
ATCC25795GL002771		none
ATCC25795GL002772		none
ATCC25795GL002773		none
ATCC25795GL002774		none
ATCC25795GL002775		none
ATCC25795GL002776		none
ATCC25795GL002777		none
ATCC25795GL002778		none
ATCC25795GL002779		none
ATCC25795GL002780			2-nitropropane dioxygenase
Candidate_60	2062.17	9350.19	0.220549	-2.18083	0	0	down	ATCC25795GL002780	-22.2224	80 -- 115	973 -- 1008	CCGGCGGCGGGCUGCGCUGCCCAACGCGGCGUGGCG	GAGCCGCUGGACCGACGCCUGGGACGCCGACACCGC	-	GO:0018580//nitronate monooxygenase activity;GO:0016702//oxidoreductase activity, acting on single donors with incorporation of molecular oxygen, incorporation of two atoms of oxygen;GO:0008270//zinc ion binding	GO:0055114//oxidation-reduction process	K00459//nitronate monooxygenase [EC:1.13.12.16]	979.125	108.739	9.00437	3.17063	1.31363e-160	6.54559e-159	up
ATCC25795GL002781		none
ATCC25795GL002782		none
ATCC25795GL002783		none
ATCC25795GL002784		none
ATCC25795GL002785		none
ATCC25795GL002786			FadD17
Candidate_49	2052.1	4838.35	0.424133	-1.23741	3.44672e-274	1.30876e-273	down	ATCC25795GL002786	-21.9044	335 -- 388	116 -- 176	UGGCGACCGCGGCGACGGCGGCGAGGAUGGCGAGCACCCAGGACAGCGGGGGCG	GCCGCGGGCGCCGCCUUGGCCGCCGCCCUGGGCGCUCGCCUGGAUGCCGCCCGGCCACCGC	-	GO:0016874//ligase activity	GO:0008152//metabolic process	K00666//fatty-acyl-CoA synthase [EC:6.2.1.-]	50.2219	16.7701	2.99472	1.58242	0.000114673	0.000452184	up
Candidate_129	2147.82	7790.83	0.275686	-1.8589	0	0	down	ATCC25795GL002786	-20.2869	196 -- 212	625 -- 641	GCCCACCCACCACCCUU	CGGGUGGGCGGUGGGGG	-	GO:0016874//ligase activity	GO:0008152//metabolic process	K00666//fatty-acyl-CoA synthase [EC:6.2.1.-]	50.2219	16.7701	2.99472	1.58242	0.000114673	0.000452184	up
ATCC25795GL002787			FadE27
Candidate_138	211.405	1533.67	0.137843	-2.8589	2.22181e-253	7.6594e-253	down	ATCC25795GL002787	-21.2589	278 -- 312	19 -- 56	CGCUGCCGUGGUUCCUGCUCUAGAUGCCAUAGCCG	GCGGCGGCACCAACGAGAUCCAGCGUGACAUCAUCGGC	-	GO:0016627//oxidoreductase activity, acting on the CH-CH group of donors	GO:0008152//metabolic process	K00257//[EC:1.3.99.-]	354.85	66.6025	5.32789	2.41356	4.07046e-44	6.54058e-43	up
ATCC25795GL002788			FadE26
Candidate_138	211.405	1533.67	0.137843	-2.8589	2.22181e-253	7.6594e-253	down	ATCC25795GL002788	-21.325	278 -- 313	1527 -- 1565	UCGCUGCCGUGGUUCCUGCUCUAGAUGCCAUAGCCG	GGCGGCGGCACCAACGAGAUCCAGCGUGACAUCAUCGGC	-	GO:0050660//flavin adenine dinucleotide binding;GO:0003995//acyl-CoA dehydrogenase activity	GO:0055114//oxidation-reduction process	K00257//[EC:1.3.99.-]	522.923	110.681	4.72461	2.2402	2.17811e-58	4.28073e-57	up
Candidate_20	677.008	1841.79	0.367582	-1.44386	7.14812e-132	1.40813e-131	down	ATCC25795GL002788	-20.7536	156 -- 178	502 -- 524	CACGGCUAUAGCGCCGCCGGUCG	GUGCCGAGGCGCUGGCGGCCAGC	-	GO:0050660//flavin adenine dinucleotide binding;GO:0003995//acyl-CoA dehydrogenase activity	GO:0055114//oxidation-reduction process	K00257//[EC:1.3.99.-]	522.923	110.681	4.72461	2.2402	2.17811e-58	4.28073e-57	up
ATCC25795GL002789		none
ATCC25795GL002790		none
ATCC25795GL002791			Yrb4A
Candidate_234	806.078	4873.16	0.165412	-2.59587	0	0	down	ATCC25795GL002791	-22.1155	130 -- 168	657 -- 700	GGGAGUUGCUCGCGUUCCAGCCACAGCGUCGGCGGGAGG	CCCUCAACAUCCUGCUGCGCGAGAUCGGUGCGGCCGACCUCUCC	-	-	-	K02066//putative ABC transport system permease protein	203.14	31.2149	6.50778	2.70217	1.4825e-29	1.75797e-28	up
ATCC25795GL002792		none
ATCC25795GL002793			MCE4A
Candidate_134	884.564	2406.44	0.367582	-1.44386	1.05423e-171	2.44431e-171	down	ATCC25795GL002793	-21.4105	284 -- 317	562 -- 595	CCGGCUGGGCCGCUGGCGUUGACGGUGGCAGUGG	GGUCGACCCGGUGAACCUGAAUGCCACCGUCACC	GO:0005886//plasma membrane	-	-	K02067//putative ABC transport system substrate-binding protein	65.327	18.023	3.62465	1.85784	6.18601e-07	3.11384e-06	up
ATCC25795GL002794		none
ATCC25795GL002795			MCE4C
Candidate_253	821.845	1738.97	0.472605	-1.08129	1.22642e-81	1.97131e-81	down	ATCC25795GL002795	-23.5865	143 -- 185	609 -- 652	ACGCACCAUGGGUCAGUCCUGUCGAGGCUGGUAGAUGUCGGGC	UGCGUGGUGCCCUGGACGGCGUCGCCGAUCUGAGCCGCAGCCUG	-	-	-	K02067//putative ABC transport system substrate-binding protein	110.845	33.3131	3.32738	1.73439	7.1621e-10	4.4274e-09	up
ATCC25795GL002796		none
ATCC25795GL002797		none
ATCC25795GL002798			MCE4F
Candidate_188	0	1551.23	0	-20	2.11719e-199	5.60306e-199	down	ATCC25795GL002798	-20.1546	77 -- 112	98 -- 133	CAUUGCGCACCAGGCUACUGGCGGACUAGCGACAGG	GUAAUGCUGACCCGCCUGACCCGCCUGCAGCUGUCC	-	-	-	K02067//putative ABC transport system substrate-binding protein	171.062	52.2895	3.27143	1.70992	3.69138e-14	2.85417e-13	up
ATCC25795GL002799		none
ATCC25795GL002800		none
ATCC25795GL002051		none	kstR
ATCC25795GL002052			FadE34
Candidate_137	636.618	2309.21	0.275686	-1.8589	2.20388e-232	6.95682e-232	down	ATCC25795GL002052	-21.3141	50 -- 76	1248 -- 1277	UGCGCGGGGCCGGCGCCUACCACUAGC	ACGCGACCCCGGCCGAACAGUUGGUGAUCG	-	GO:0016627//oxidoreductase activity, acting on the CH-CH group of donors	GO:0008152//metabolic process	K00257//[EC:1.3.99.-]	242.921	28.3745	8.56122	3.09782	2.47378e-40	3.74329e-39	up
Candidate_206	3871.47	9499.69	0.407536	-1.295	0	0	down	ATCC25795GL002052	-20.2739	301 -- 323	2019 -- 2042	UCCCGAGCUGCCUCCGCCGCACC	AGGGGUUGGCGGAGGCGGCGAUGG	-	GO:0016627//oxidoreductase activity, acting on the CH-CH group of donors	GO:0008152//metabolic process	K00257//[EC:1.3.99.-]	242.921	28.3745	8.56122	3.09782	2.47378e-40	3.74329e-39	up
ATCC25795GL002053		none
ATCC25795GL002054		none
ATCC25795GL002055		none
ATCC25795GL002056		none
ATCC25795GL002057			KshB
Candidate_188	0	1551.23	0	-20	2.11719e-199	5.60306e-199	down	ATCC25795GL002057	-21.5377	63 -- 100	539 -- 580	GGCUACUGGCGGACUAGCGACAGGCCCGGCUGCCGUGG	CCGAUGAUGGCAAUCUGCAAGUCCGCACUGGCCGAGGGCACC	-	GO:0046872//metal ion binding;GO:0008941//nitric oxide dioxygenase activity;GO:0016702//oxidoreductase activity, acting on single donors with incorporation of molecular oxygen, incorporation of two atoms of oxygen;GO:0009055//electron carrier activity;GO:0051537//2 iron, 2 sulfur cluster binding	GO:0006694//steroid biosynthetic process;GO:0055114//oxidation-reduction process	K15983//3-ketosteroid 9alpha-monooxygenase subunit B [EC:1.14.13.142]	379.612	21.4277	17.7159	4.14698	2.21264e-78	5.43034e-77	up
Candidate_20	677.008	1841.79	0.367582	-1.44386	7.14812e-132	1.40813e-131	down	ATCC25795GL002057	-22.546	306 -- 329	992 -- 1015	CUACACGCCGACCUGUUCCCGGAC	GAUGUGUUGCUGAACAAGGGUCUG	-	GO:0046872//metal ion binding;GO:0008941//nitric oxide dioxygenase activity;GO:0016702//oxidoreductase activity, acting on single donors with incorporation of molecular oxygen, incorporation of two atoms of oxygen;GO:0009055//electron carrier activity;GO:0051537//2 iron, 2 sulfur cluster binding	GO:0006694//steroid biosynthetic process;GO:0055114//oxidation-reduction process	K15983//3-ketosteroid 9alpha-monooxygenase subunit B [EC:1.14.13.142]	379.612	21.4277	17.7159	4.14698	2.21264e-78	5.43034e-77	up
ATCC25795GL002058		none
ATCC25795GL002059			HsaD
Candidate_79	268.05	1944.6	0.137843	-2.8589	0	0	down	ATCC25795GL002059	-21.8171	269 -- 348	422 -- 513	CGUGCACUGGCGGCGCCCAUGAGUGUCACCGCCCAUGCGUAGCGCGGCCGUAGCCCUGAGCAGCCUGAGCCAGAGUGGGA	GGACGUGUUCCGCUGCUGGGUAAUUCACUCGGUGGCGGCACGGCGGUGCGGUUCGCGCUGGACUAUCCGGAUCGCGCGGGCAAGCUCAUCCU	GO:0005886//plasma membrane;GO:0005618//cell wall	GO:0034820;GO:0016746//transferase activity, transferring acyl groups;GO:0018774;GO:0042803//protein homodimerization activity	GO:0006694//steroid biosynthetic process;GO:0016042//lipid catabolic process;GO:0044117//growth of symbiont in host;GO:0019439//aromatic compound catabolic process	K16050//4,5:9,10-diseco-3-hydroxy-5,9,17-trioxoandrosta-1(10),2-diene-4-oate hydrolase [EC:3.7.1.17]	1996.04	331.284	6.02515	2.591	2.77193e-261	2.17046e-259	up
ATCC25795GL002060			HsaC
Candidate_206	3871.47	9499.69	0.407536	-1.295	0	0	down	ATCC25795GL002060	-21.9822	287 -- 303	296 -- 312	ACCCUUCACCGGUUGCG	UGGGAAGUGGCCGACGC	-	GO:0008198//ferrous iron binding;GO:0018583//biphenyl-2,3-diol 1,2-dioxygenase activity	GO:0006694//steroid biosynthetic process;GO:0016042//lipid catabolic process;GO:0070723//response to cholesterol;GO:0019439//aromatic compound catabolic process;GO:0055114//oxidation-reduction process	K16049//3,4-dihydroxy-9,10-secoandrosta-1,3,5(10)-triene-9,17-dione 4,5-dioxygenase [EC:1.13.11.25]	1318.28	387.084	3.40567	1.76794	3.1755e-103	1.01063e-101	up
ATCC25795GL002061		none
ATCC25795GL002062		none
ATCC25795GL002063		none
ATCC25795GL002064			general substrate transporter
Candidate_46	2371.32	358.396	6.61647	2.72606	0	0	up	ATCC25795GL002064	-24.3747	42 -- 92	692 -- 745	GGUAGACCGCCGCGCCCACCGCGUUCAACGGCACCCACACCACCCGGUCGG	CUGUCUUGGGGCUGGCGGGUGGCGUUCUGGUUGUCGGCGGUGGUGGUGCUGGUC	GO:0016021//integral to membrane	GO:0022857//transmembrane transporter activity	GO:0055085//transmembrane transport	K08172//MFS transporter, MHS family, shikimate and dehydroshikimate transport protein	17.6069	179.677	0.0979917	-3.3512	2.29976e-37	3.20473e-36	down
Candidate_231	5171.3	2084.21	2.48118	1.31102	4.22189e-276	1.67596e-275	up	ATCC25795GL002064	-22.132	208 -- 249	695 -- 740	AGAGCCCCGCUACCUCGCCUGACCUUUGCCGCUACUCCCGUG	UCUUGGGGCUGGCGGGUGGCGUUCUGGUUGUCGGCGGUGGUGGUGC	GO:0016021//integral to membrane	GO:0022857//transmembrane transporter activity	GO:0055085//transmembrane transport	K08172//MFS transporter, MHS family, shikimate and dehydroshikimate transport protein	17.6069	179.677	0.0979917	-3.3512	2.29976e-37	3.20473e-36	down
Candidate_52	15736.6	6564.39	2.39727	1.26139	0	0	up	ATCC25795GL002064	-20.6913	103 -- 129	664 -- 694	CUGGUGGUGCGACGGCGGGCGAGGGAC	GACCACCACGCUGUCCGACGCCGCUUUCCUG	GO:0016021//integral to membrane	GO:0022857//transmembrane transporter activity	GO:0055085//transmembrane transport	K08172//MFS transporter, MHS family, shikimate and dehydroshikimate transport protein	17.6069	179.677	0.0979917	-3.3512	2.29976e-37	3.20473e-36	down
Candidate_18	7333.84	1847.37	3.96988	1.9891	0	0	up	ATCC25795GL002064	-30.7659	138 -- 186	694 -- 751	CGGCGCCCCGACCGGCCACUGGAAAAGCAGCUGCCGCGCGACCCCAGUG	GUCUUGGGGCUGGCGGGUGGCGUUCUGGUUGUCGGCGGUGGUGGUGCUGGUCGGUUAC	GO:0016021//integral to membrane	GO:0022857//transmembrane transporter activity	GO:0055085//transmembrane transport	K08172//MFS transporter, MHS family, shikimate and dehydroshikimate transport protein	17.6069	179.677	0.0979917	-3.3512	2.29976e-37	3.20473e-36	down
Candidate_197	1892.65	171.631	11.0275	3.46303	0	0	up	ATCC25795GL002064	-23.0634	185 -- 278	981 -- 1095	GGACCAGGACGAGUAGUGUAAGCCCAGGCAGCAGCGGCGUCCAGACGGCUAGGACUGGCGGCGUCACCCACAGCCAUAGCCACGCGACCCGUAG	UCUGGUACCUGCUGUUCGCACACGCCGUGCACUUCGCCGUCAUCCCGCUGGUCGGCCGGUUGUCUGACCGGUACGGUCGCAGGCCGGUGUACAUCAUGGGUGCACUGCUGGGCGC	GO:0016021//integral to membrane	GO:0022857//transmembrane transporter activity	GO:0055085//transmembrane transport	K08172//MFS transporter, MHS family, shikimate and dehydroshikimate transport protein	17.6069	179.677	0.0979917	-3.3512	2.29976e-37	3.20473e-36	down
Candidate_101	2699.88	816.107	3.30824	1.72606	1.30856e-220	3.94072e-220	up	ATCC25795GL002064	-20.5281	41 -- 86	702 -- 748	CGUCCGCCCACGCGCCGGGUCGGGUUCCGCCCCUGCACAACCGUCA	GCUGGCGGGUGGCGUUCUGGUUGUCGGCGGUGGUGGUGCUGGUCGGU	GO:0016021//integral to membrane	GO:0022857//transmembrane transporter activity	GO:0055085//transmembrane transport	K08172//MFS transporter, MHS family, shikimate and dehydroshikimate transport protein	17.6069	179.677	0.0979917	-3.3512	2.29976e-37	3.20473e-36	down
Candidate_100	1195.14	0	error	20	1.5552e-161	3.45306e-161	up	ATCC25795GL002064	-32.4306	72 -- 124	698 -- 750	ACCCCGGGCAGCACCGCAUGCGAGACCGCGUCGCCCAUCAGCGACCAGCCGAU	UGGGGCUGGCGGGUGGCGUUCUGGUUGUCGGCGGUGGUGGUGCUGGUCGGUUA	GO:0016021//integral to membrane	GO:0022857//transmembrane transporter activity	GO:0055085//transmembrane transport	K08172//MFS transporter, MHS family, shikimate and dehydroshikimate transport protein	17.6069	179.677	0.0979917	-3.3512	2.29976e-37	3.20473e-36	down
ATCC25795GL002065			short-chain dehydrogenase/reductase SDR
Candidate_197	1892.65	171.631	11.0275	3.46303	0	0	up	ATCC25795GL002065	-23.0634	185 -- 278	246 -- 360	GGACCAGGACGAGUAGUGUAAGCCCAGGCAGCAGCGGCGUCCAGACGGCUAGGACUGGCGGCGUCACCCACAGCCAUAGCCACGCGACCCGUAG	UCUGGUACCUGCUGUUCGCACACGCCGUGCACUUCGCCGUCAUCCCGCUGGUCGGCCGGUUGUCUGACCGGUACGGUCGCAGGCCGGUGUACAUCAUGGGUGCACUGCUGGGCGC	-	GO:0003858//3-hydroxybutyrate dehydrogenase activity;GO:0000166//nucleotide binding	GO:0055114//oxidation-reduction process	K00019//3-hydroxybutyrate dehydrogenase [EC:1.1.1.30]	30.8462	152.881	0.201765	-2.30925	5.06156e-23	5.21267e-22	down
Candidate_77	1888.4	380.544	4.96235	2.31102	5.66589e-229	1.76722e-228	up	ATCC25795GL002065	-20.5278	464 -- 507	1026 -- 1069	UAGUCGGCGAAGGCGGGGUCGGACAGGAACAACUGGGUGACGCG	GUUAGCCGAGUUCCCGCCCGACGCCUUCCGCACCCUGCUGACGC	-	GO:0003858//3-hydroxybutyrate dehydrogenase activity;GO:0000166//nucleotide binding	GO:0055114//oxidation-reduction process	K00019//3-hydroxybutyrate dehydrogenase [EC:1.1.1.30]	30.8462	152.881	0.201765	-2.30925	5.06156e-23	5.21267e-22	down
ATCC25795GL002066			acetoacetyl-CoA synthetase
Candidate_23	4734.29	2146.59	2.20549	1.1411	2.10993e-201	5.64084e-201	up	ATCC25795GL002066	-20.1759	210 -- 284	1396 -- 1474	GCGCGGCUGGACCCGAUACGCGGCUACGGUGCCUGCGCCUGGUCGCCGGACGCCGCACUCCUCCAGCGCUACCGC	CGUGCCGUUCCUGGGUGCGGCGCUGGAUGCGUGGGACGAGUCGGGACAACCGGUCCGCGGUGAGGUCGGAGAGUUGGUG	-	GO:0030729//acetoacetate-CoA ligase activity	GO:0006629//lipid metabolic process	K01907//acetoacetyl-CoA synthetase [EC:6.2.1.16]	21.3157	80.9648	0.263271	-1.92538	9.70039e-11	6.30461e-10	down
Candidate_259	2378.87	647.168	3.67582	1.87806	2.60659e-219	7.76053e-219	up	ATCC25795GL002066	-20.2548	47 -- 76	1354 -- 1385	GCCGCCCCCACCCGCGCGGCGACACCGGCC	CGGUGGGGUACGCACGGUGCCGGUGUGGCCGG	-	GO:0030729//acetoacetate-CoA ligase activity	GO:0006629//lipid metabolic process	K01907//acetoacetyl-CoA synthetase [EC:6.2.1.16]	21.3157	80.9648	0.263271	-1.92538	9.70039e-11	6.30461e-10	down
Candidate_113	2915.66	755.43	3.85961	1.94845	2.72527e-282	1.11566e-281	up	ATCC25795GL002066	-20.5208	440 -- 469	529 -- 561	GGAUGGGUUCCAGCGGCGGUAGCAGCGCAG	CCUGCCCAAUAUCGCCGAGGCCGUCAUCGCGUU	-	GO:0030729//acetoacetate-CoA ligase activity	GO:0006629//lipid metabolic process	K01907//acetoacetyl-CoA synthetase [EC:6.2.1.16]	21.3157	80.9648	0.263271	-1.92538	9.70039e-11	6.30461e-10	down
Candidate_181	2667.73	1209.59	2.20549	1.1411	2.60889e-114	4.88235e-114	up	ATCC25795GL002066	-22.1349	140 -- 238	1372 -- 1474	UGGCCGCGCCGACCUUUUUGACACCAAUGGUCCCCACCUAGCCGACAACCUGACGCAGCUCUUCCACUACCGCGUUACUCGCCGGCCCUCAAGGCCCAC	GCCGGUGUGGCCGGGGGAGCUGUCCGUGCCGUUCCUGGGUGCGGCGCUGGAUGCGUGGGACGAGUCGGGACAACCGGUCCGCGGUGAGGUCGGAGAGUUGGUG	-	GO:0030729//acetoacetate-CoA ligase activity	GO:0006629//lipid metabolic process	K01907//acetoacetyl-CoA synthetase [EC:6.2.1.16]	21.3157	80.9648	0.263271	-1.92538	9.70039e-11	6.30461e-10	down
Candidate_90	1717.16	778.585	2.20549	1.1411	3.04396e-74	4.69128e-74	up	ATCC25795GL002066	-20.1558	190 -- 257	108 -- 184	CGGGCUACCUCUAGGCGUUUACUGUCAGGCUGGUCGAUGGAGGCGGGUGUUACUGGCGCGGCUGGGCC	GCCCGGUGAAUCCUGAGCCCCAGUGGGAACCGACCGCAACCGAUAUCGCCGACGCACAGGUGACCGCGUUCGCCCGG	-	GO:0030729//acetoacetate-CoA ligase activity	GO:0006629//lipid metabolic process	K01907//acetoacetyl-CoA synthetase [EC:6.2.1.16]	21.3157	80.9648	0.263271	-1.92538	9.70039e-11	6.30461e-10	down
ATCC25795GL002067		none
ATCC25795GL002068		none
ATCC25795GL002069		none
ATCC25795GL002070		none
ATCC25795GL002071			ABC transporter related protein
Candidate_197	1892.65	171.631	11.0275	3.46303	0	0	up	ATCC25795GL002071	-20.5393	265 -- 298	1081 -- 1115	UAGCCAUAGUCGCACCGCAAGGACCAGGACGAGU	AUCGGUGUUGUGGAACUCCAAGGUGGUCCUGCUCG	-	GO:0015415//phosphate ion transmembrane-transporting ATPase activity;GO:0005524//ATP binding	GO:0006200//ATP catabolic process;GO:0008643//carbohydrate transport	K02056//simple sugar transport system ATP-binding protein [EC:3.6.3.17]	23.6252	70.5983	0.334643	-1.57931	9.71002e-08	5.12294e-07	down
Candidate_101	2699.88	816.107	3.30824	1.72606	1.30856e-220	3.94072e-220	up	ATCC25795GL002071	-20.6352	34 -- 86	1153 -- 1207	CGUCCGCCCACGCGCCGGGUCGGGUUCCGCCCCUGCACAACCGUCACCGCAGC	GCAGGUGAUCGAGUUGGUGCGUCGGCUGGCCGAUCAGGGACUGGGCGUGGUGUUG	-	GO:0015415//phosphate ion transmembrane-transporting ATPase activity;GO:0005524//ATP binding	GO:0006200//ATP catabolic process;GO:0008643//carbohydrate transport	K02056//simple sugar transport system ATP-binding protein [EC:3.6.3.17]	23.6252	70.5983	0.334643	-1.57931	9.71002e-08	5.12294e-07	down
ATCC25795GL002072		none
ATCC25795GL002073		none
ATCC25795GL002074		none
ATCC25795GL002075		none
ATCC25795GL002076		none
ATCC25795GL002077		none
ATCC25795GL002078		none
ATCC25795GL002079		none
ATCC25795GL002080		none
ATCC25795GL002081			FadE30
Candidate_23	4734.29	2146.59	2.20549	1.1411	2.10993e-201	5.64084e-201	up	ATCC25795GL002081	-24.5738	203 -- 268	1026 -- 1093	UACGCGGCUACGGUGCCUGCGCCUGGUCGCCGGACGCCGCACUCCUCCAGCGCUACCGCCGUCCCC	AUGUGUCGAAGUUGUUGUGGGCCAACUGGCAUCGCGAGCUCGGCGAGAUUGCGAUGGACGUGCAGGGG	-	GO:0050660//flavin adenine dinucleotide binding;GO:0003995//acyl-CoA dehydrogenase activity	GO:0055114//oxidation-reduction process	K00257//[EC:1.3.99.-]	17.3157	42.5374	0.407071	-1.29665	0.000289425	0.0010808	down
ATCC25795GL002082			short chain dehydrogenase
Candidate_198	3214.4	0	error	20	0	0	up	ATCC25795GL002082	-21.7292	142 -- 167	157 -- 182	CCAGCAGGACUAGCCGCACCGCCGGC	GGUCGUCCUGGUCACCGCGGCGGCCG	-	GO:0004316//3-oxoacyl-[acyl-carrier-protein] reductase (NADPH) activity;GO:0000166//nucleotide binding	GO:0055114//oxidation-reduction process	K00059//3-oxoacyl-[acyl-carrier protein] reductase [EC:1.1.1.100]	8.40548	26.5483	0.31661	-1.65922	0.000734878	0.00256557	down
Candidate_164	7532.42	2049.18	3.67582	1.87806	0	0	up	ATCC25795GL002082	-20.9391	345 -- 376	157 -- 189	CUAGCACAACCGGUGGCGCCGUAACCAUAGCC	GGUCGUCCUGGUCACCGCGGCGGCCGGUACCGG	-	GO:0004316//3-oxoacyl-[acyl-carrier-protein] reductase (NADPH) activity;GO:0000166//nucleotide binding	GO:0055114//oxidation-reduction process	K00059//3-oxoacyl-[acyl-carrier protein] reductase [EC:1.1.1.100]	8.40548	26.5483	0.31661	-1.65922	0.000734878	0.00256557	down
ATCC25795GL002083		none
ATCC25795GL002084		none
ATCC25795GL002085			KstR2
Candidate_17	1771.46	401.602	4.41098	2.1411	3.27187e-195	8.48743e-195	up	ATCC25795GL002085	-21.6137	171 -- 241	610 -- 688	GCCCCCGGUGAGGCUGGUGCUUAGCUAGCGACUGGAGUGGGAGCAAGUCGCCAGCCAGUGGGUCGCCACAG	CGGUGGACCGCUCACGGCCGAAGAAGUCGGCCGCCAGUACCUCGCCAUCGUUCUCGGCGGCAUCACCACAGAAGGAGUC	-	GO:0003677//DNA binding;GO:0042803//protein homodimerization activity	GO:0006355//regulation of transcription, DNA-dependent	K13770//TetR/AcrR family transcriptional regulator, fatty acid metabolism regulator protein	41.31	123.732	0.333866	-1.58266	1.56241e-12	1.10738e-11	down
ATCC25795GL002086			FadA6
Candidate_43	3728.29	1423.54	2.61902	1.38903	8.9642e-219	2.6389e-218	up	ATCC25795GL002086	-20.8774	139 -- 172	803 -- 844	CGUGCGGAUGGUGCGUGUGUGGUGGGUAGUCGUG	GCACGGCCUCACCCCGCGCGCCCGGAUCCACCACAUCAGCGC	-	GO:0003985//acetyl-CoA C-acetyltransferase activity	GO:0008152//metabolic process;GO:0052572//response to host immune response	K00626//acetyl-CoA C-acetyltransferase [EC:2.3.1.9]	116.799	240.254	0.486149	-1.04053	1.58414e-13	1.17689e-12	down
Candidate_63	2286.63	0	error	20	3.95589e-261	1.41978e-260	up	ATCC25795GL002086	-67.1809	13 -- 140	943 -- 1070	AGCUCCAGUUGCUCCGCAAGCGCGGCCACGGGUACCGCACCAACUUCCUAUAGCCGCGGCUGCUCUCGUCCGAGUUGGGGUUGCCGCCGCGGUAGCGCGACCCGGUAGGCGAGCCGCCAAGGCCACGG	UCGAGAUCAACGAGGCGUUCGCUCCCGUCGUCCAGGCAUGGAUCAAGGAGACCGGAGCGGACCCGGCCAAGGUCAAUCCCAAUGGCGGAGCCAUCGCGCUCGGCCACCCGCUCGGGGCCACCGGCGCC	-	GO:0003985//acetyl-CoA C-acetyltransferase activity	GO:0008152//metabolic process;GO:0052572//response to host immune response	K00626//acetyl-CoA C-acetyltransferase [EC:2.3.1.9]	116.799	240.254	0.486149	-1.04053	1.58414e-13	1.17689e-12	down
ATCC25795GL002087		none
ATCC25795GL002088		none
ATCC25795GL002089		none
ATCC25795GL002090		none
ATCC25795GL002091		none
ATCC25795GL002092		none
ATCC25795GL002093		none
ATCC25795GL002094		none
ATCC25795GL002095		none
ATCC25795GL002096		none
ATCC25795GL002097			CoA-transferase subunit alpha
Candidate_109	5429.48	447.601	12.1302	3.60053	0	0	up	ATCC25795GL002097	-24.3403	379 -- 419	150 -- 190	CGCGCGUCUGCUGGCCGCCGCUCGUCACCGUGGCGACCGCG	GCGGCAUGACGAUCGGUAUCGGCGGGUGGGGCUCGCGGCGC	-	GO:0008410//CoA-transferase activity	GO:0008152//metabolic process	K01041//[EC:2.8.3.-]	23.2499	52.7996	0.440342	-1.1833	0.000151056	0.000589058	down
Candidate_90	1717.16	778.585	2.20549	1.1411	3.04396e-74	4.69128e-74	up	ATCC25795GL002097	-21.7837	232 -- 261	78 -- 107	CGGCCGGGCUACCUCUAGGCGUUUACUGUC	GCCGGCACCGAUAAGGGGUCCAAGUGACAG	-	GO:0008410//CoA-transferase activity	GO:0008152//metabolic process	K01041//[EC:2.8.3.-]	23.2499	52.7996	0.440342	-1.1833	0.000151056	0.000589058	down
ATCC25795GL002098		none
ATCC25795GL002099			short chain dehydrogenase
Candidate_122	19607.8	2309.21	8.49114	3.08596	0	0	up	ATCC25795GL002099	-20.882	88 -- 105	333 -- 350	ACCACUUGUUGCGGCCGC	UGGUGAACAACGCCGGCG	-	GO:0004316//3-oxoacyl-[acyl-carrier-protein] reductase (NADPH) activity;GO:0000166//nucleotide binding	GO:0055114//oxidation-reduction process	K00540//[EC:1.-.-.-];K00100//[EC:1.1.1.-];K00076//7-alpha-hydroxysteroid dehydrogenase [EC:1.1.1.159]	23.4721	86.0776	0.272685	-1.87469	5.20362e-11	3.42716e-10	down
Candidate_108	4939.85	1018.09	4.85208	2.2786	0	0	up	ATCC25795GL002099	-20.1415	404 -- 424	148 -- 169	CCGGCGCCUCGGCCGCGGUCG	GGUCCGCGGGGUCGGCGCCGGC	-	GO:0004316//3-oxoacyl-[acyl-carrier-protein] reductase (NADPH) activity;GO:0000166//nucleotide binding	GO:0055114//oxidation-reduction process	K00540//[EC:1.-.-.-];K00100//[EC:1.1.1.-];K00076//7-alpha-hydroxysteroid dehydrogenase [EC:1.1.1.159]	23.4721	86.0776	0.272685	-1.87469	5.20362e-11	3.42716e-10	down
Candidate_69	965.904	0	error	20	1.20213e-137	2.46061e-137	up	ATCC25795GL002099	-25.3191	135 -- 195	96 -- 160	GCCGACUGAUGUUGCCGAUCCGGGCCAGCAGCGAACCACUGCCGUCCAUCCGUGAUUCCAG	CGGCUGGAAUCAAUCUGCAACUGGGUGGCCGGGUGGUCUUGGUGACCGGCGGGGUCCGCGGGGUC	-	GO:0004316//3-oxoacyl-[acyl-carrier-protein] reductase (NADPH) activity;GO:0000166//nucleotide binding	GO:0055114//oxidation-reduction process	K00540//[EC:1.-.-.-];K00100//[EC:1.1.1.-];K00076//7-alpha-hydroxysteroid dehydrogenase [EC:1.1.1.159]	23.4721	86.0776	0.272685	-1.87469	5.20362e-11	3.42716e-10	down
Candidate_148	1270.83	576.212	2.20549	1.1411	2.04103e-55	2.93819e-55	up	ATCC25795GL002099	-21.8017	268 -- 286	115 -- 133	UGACCUGCCGGCCCACCGG	ACUGGGUGGCCGGGUGGUC	-	GO:0004316//3-oxoacyl-[acyl-carrier-protein] reductase (NADPH) activity;GO:0000166//nucleotide binding	GO:0055114//oxidation-reduction process	K00540//[EC:1.-.-.-];K00100//[EC:1.1.1.-];K00076//7-alpha-hydroxysteroid dehydrogenase [EC:1.1.1.159]	23.4721	86.0776	0.272685	-1.87469	5.20362e-11	3.42716e-10	down
ATCC25795GL002100			3-oxoacyl-(acyl-carrier-protein) reductase
Candidate_122	19607.8	2309.21	8.49114	3.08596	0	0	up	ATCC25795GL002100	-20.5155	115 -- 155	802 -- 843	CCAGCGCAACCGGCUCGUCCAGAUAGCGCUAUAGCCUGGCC	GGUGGUGUGGCUGGGCAGCGUCGAAUCGCGAGAGGUCACCGG	-	GO:0004316//3-oxoacyl-[acyl-carrier-protein] reductase (NADPH) activity;GO:0000166//nucleotide binding	GO:0055114//oxidation-reduction process	K00540//[EC:1.-.-.-];K00100//[EC:1.1.1.-];K00059//3-oxoacyl-[acyl-carrier protein] reductase [EC:1.1.1.100]	28.914	81.5281	0.354651	-1.49553	3.24776e-08	1.77816e-07	down
Candidate_223	1524.42	691.193	2.20549	1.1411	4.08859e-66	6.01804e-66	up	ATCC25795GL002100	-22.4273	96 -- 145	854 -- 904	CUCCGCUCUCGCCCUGCAGGCACCGCGGGCCGGCCUUGGUCGCGUCGCGG	GAGGUCGAGGGCGGGAUCAUCCGGGUUGCCGAGGGCUGGGCACGCGGUGCC	-	GO:0004316//3-oxoacyl-[acyl-carrier-protein] reductase (NADPH) activity;GO:0000166//nucleotide binding	GO:0055114//oxidation-reduction process	K00540//[EC:1.-.-.-];K00100//[EC:1.1.1.-];K00059//3-oxoacyl-[acyl-carrier protein] reductase [EC:1.1.1.100]	28.914	81.5281	0.354651	-1.49553	3.24776e-08	1.77816e-07	down
Candidate_113	2915.66	755.43	3.85961	1.94845	2.72527e-282	1.11566e-281	up	ATCC25795GL002100	-20.0881	70 -- 109	827 -- 867	GGCGCUUGCCAAGUGGCUCCACAAGCCCGUGCACCACGUC	UCGCGAGAGGUCACCGGGCGGGUGUUCGAGGUCGAGGGCGG	-	GO:0004316//3-oxoacyl-[acyl-carrier-protein] reductase (NADPH) activity;GO:0000166//nucleotide binding	GO:0055114//oxidation-reduction process	K00540//[EC:1.-.-.-];K00100//[EC:1.1.1.-];K00059//3-oxoacyl-[acyl-carrier protein] reductase [EC:1.1.1.100]	28.914	81.5281	0.354651	-1.49553	3.24776e-08	1.77816e-07	down
Candidate_191	4791.39	2005.37	2.38928	1.25658	5.60943e-239	1.79228e-238	up	ATCC25795GL002100	-20.132	108 -- 131	582 -- 606	CCGACGAUCCGCGCAGCCUGUGCG	GGUUGCAGGGCAGCGUCGGACAGGC	-	GO:0004316//3-oxoacyl-[acyl-carrier-protein] reductase (NADPH) activity;GO:0000166//nucleotide binding	GO:0055114//oxidation-reduction process	K00540//[EC:1.-.-.-];K00100//[EC:1.1.1.-];K00059//3-oxoacyl-[acyl-carrier protein] reductase [EC:1.1.1.100]	28.914	81.5281	0.354651	-1.49553	3.24776e-08	1.77816e-07	down
Candidate_109	5429.48	447.601	12.1302	3.60053	0	0	up	ATCC25795GL002100	-22.7202	316 -- 390	795 -- 889	GUGGCGACCGCGCACGCCCCCCGUCGGCUAGCGCGCCGGCGACGCUAGCUCCUCUGCCGCGCCCGUACGGCCCCG	CACCGCUGGUGGUGUGGCUGGGCAGCGUCGAAUCGCGAGAGGUCACCGGGCGGGUGUUCGAGGUCGAGGGCGGGAUCAUCCGGGUUGCCGAGGGC	-	GO:0004316//3-oxoacyl-[acyl-carrier-protein] reductase (NADPH) activity;GO:0000166//nucleotide binding	GO:0055114//oxidation-reduction process	K00540//[EC:1.-.-.-];K00100//[EC:1.1.1.-];K00059//3-oxoacyl-[acyl-carrier protein] reductase [EC:1.1.1.100]	28.914	81.5281	0.354651	-1.49553	3.24776e-08	1.77816e-07	down
Candidate_70	24704.8	8372.83	2.95059	1.561	0	0	up	ATCC25795GL002100	-20.2157	390 -- 448	806 -- 868	CGCACCGCACUAGUUCACGGCCGCAUCGGUGGGCCGCCUCCACAGCUUCUCUACCGUUC	GUGUGGCUGGGCAGCGUCGAAUCGCGAGAGGUCACCGGGCGGGUGUUCGAGGUCGAGGGCGGG	-	GO:0004316//3-oxoacyl-[acyl-carrier-protein] reductase (NADPH) activity;GO:0000166//nucleotide binding	GO:0055114//oxidation-reduction process	K00540//[EC:1.-.-.-];K00100//[EC:1.1.1.-];K00059//3-oxoacyl-[acyl-carrier protein] reductase [EC:1.1.1.100]	28.914	81.5281	0.354651	-1.49553	3.24776e-08	1.77816e-07	down
ATCC25795GL002101		none
ATCC25795GL002102			hypothetical protein MFORT_15372
Candidate_49	2052.1	4838.35	0.424133	-1.23741	3.44672e-274	1.30876e-273	down	ATCC25795GL002102	-23.1139	340 -- 409	29 -- 100	GGGCAGGCGCUAGCACCAGGAUGGCGACCGCGGCGACGGCGGCGAGGAUGGCGAGCACCCAGGACAGCGG	CCCGCCGACGAUCCUCGGAUCCACCACAUCCGGGCGUCGCUGAAGCCGUUCAUCAGCCGAUAGGGUUUCGCC	-	GO:0010181//FMN binding;GO:0016491//oxidoreductase activity	GO:0055114//oxidation-reduction process	-	584.728	138.374	4.22571	2.07919	6.34846e-59	1.25771e-57	up
ATCC25795GL002103		none
ATCC25795GL002104			hypothetical protein MFORT_15367
Candidate_49	2052.1	4838.35	0.424133	-1.23741	3.44672e-274	1.30876e-273	down	ATCC25795GL002104	-20.9351	364 -- 409	314 -- 364	GGGCAGGCGCUAGCACCAGGAUGGCGACCGCGGCGACGGCGGCGAG	CCCGCCGACGAUCCUCGGAUCCACCACAUCCGGGCGUCGCUGAAGCCGUUC	-	-	-	K01082//3'(2'), 5'-bisphosphate nucleotidase [EC:3.1.3.7]	425.328	78.3968	5.42532	2.43971	3.18202e-53	5.74979e-52	up
ATCC25795GL002105			FadA5
Candidate_131	0	463.951	0	-20	4.53104e-80	7.23862e-80	down	ATCC25795GL002105	-23.7028	162 -- 212	1035 -- 1086	CCGGCUCCUGUCUGUUCCGUUGUCGCUGCUAGCCGCUGUAGCGGCCCGGUG	GGCCGAUAUGGACAAGGUCAACGUCAACGGUGGCGCCAUCGCGCUGGGCCAC	-	GO:0003985//acetyl-CoA C-acetyltransferase activity	GO:0006707//cholesterol catabolic process	K00626//acetyl-CoA C-acetyltransferase [EC:2.3.1.9]	1379.09	220.049	6.26718	2.64782	7.99513e-186	4.69524e-184	up
Candidate_79	268.05	1944.6	0.137843	-2.8589	0	0	down	ATCC25795GL002105	-20.743	65 -- 128	676 -- 747	ACCACGUGAGUACUGGGAGCGGCGGCUAUGGUGUCUAAGGCUGCGGCGCUGGCUCCUCGGGCAC	UGGGCGCUCGUGACCCGCGAUCAAGGUCUGCGCGAUACCACGGCGGAGGGUCUGGCCGCGCUGAAGCCCGUG	-	GO:0003985//acetyl-CoA C-acetyltransferase activity	GO:0006707//cholesterol catabolic process	K00626//acetyl-CoA C-acetyltransferase [EC:2.3.1.9]	1379.09	220.049	6.26718	2.64782	7.99513e-186	4.69524e-184	up
ATCC25795GL002106		none
ATCC25795GL002107			FadE28
Candidate_49	2052.1	4838.35	0.424133	-1.23741	3.44672e-274	1.30876e-273	down	ATCC25795GL002107	-26.9525	354 -- 455	613 -- 725	GCGGUGGGCGAGGCGGCCAGCAACCAGCGGUCGAUGCGCGCAUCGAGGGCAGGCGCUAGCACCAGGAUGGCGACCGCGGCGACGGCGGCGAGGAUGGCGAGC	CGCCACCGGAGCCUUCGCCGCGGGCCUGGUCGCCGGCGCGCUGCGACUUACCGCCGAUUACGUGGCCACUCGCGAACAGUUCGGGCGUCCGCUGUCGACCUUCCAGACCGUCG	-	-	-	K00257//[EC:1.3.99.-]	359.146	86.4454	4.1546	2.05471	2.74967e-36	3.73668e-35	up
Candidate_60	2062.17	9350.19	0.220549	-2.18083	0	0	down	ATCC25795GL002107	-22.5758	51 -- 89	416 -- 456	CGGCGUGGCGCGUUGCUGACGGCUAGUGGGCCCUCCACC	GCCGGCACCGCGCGAUGGCUGUUGGUCACCGCGGACGGUGG	-	-	-	K00257//[EC:1.3.99.-]	359.146	86.4454	4.1546	2.05471	2.74967e-36	3.73668e-35	up
ATCC25795GL002108			FadE29
Candidate_129	2147.82	7790.83	0.275686	-1.8589	0	0	down	ATCC25795GL002108	-21.7854	253 -- 281	259 -- 289	CGCACCCGCACCCAGAACCGGGCCUACCG	GCUGGGUGUGGGCUGGCCCAAGGAGUACGGC	-	GO:0050660//flavin adenine dinucleotide binding;GO:0003995//acyl-CoA dehydrogenase activity	GO:0055114//oxidation-reduction process	K00257//[EC:1.3.99.-]	370.34	105.131	3.52265	1.81666	1.77358e-31	2.18182e-30	up
ATCC25795GL002109		none
ATCC25795GL002110		none
ATCC25795GL002111		none
ATCC25795GL002112			lipid-transfer protein
Candidate_235	4954.36	1036.79	4.77856	2.25658	0	0	up	ATCC25795GL002112	-24.7768	412 -- 500	1034 -- 1128	CUAGAAGGACUAGCCGGCGAUGGUCCUCCGUGCAGCUCGGCCGCUUCUGGCUCUCAGCCGGAUGAUGUGCUACAAGGCGCCGUGCCGCG	GAUCCAGCCUGAUGUGAGCCCAUACGGGGGGCAAACAGUUACGGGGCCGGCGUGGCCGAAUGUCGACGAGAACGCGCUUGCCGCGGCCGCGGCGC	-	-	-	-	177.878	471.572	0.377202	-1.40659	2.76833e-37	3.84681e-36	down
Candidate_207	5655.26	2564.17	2.20549	1.1411	3.14466e-240	1.01716e-239	up	ATCC25795GL002112	-22.4608	118 -- 181	1987 -- 2051	GGACGCGGUCGUCAGUCCCGCUGUGGGUAGGCCGACCAGCCGCGCCGCGUCAGGAUUGUCACCG	CCGGUGCCGGAGGCGGGAUGGGCGGCGCCCCGAUGAUGGGUCAGCGCGGCGCAGGCGGCGGUGGU	-	-	-	-	177.878	471.572	0.377202	-1.40659	2.76833e-37	3.84681e-36	down
ATCC25795GL002113			hypothetical protein MFORT_28809
Candidate_222	855.304	0	error	20	1.47998e-125	2.80982e-125	up	ATCC25795GL002113	-24.011	135 -- 177	80 -- 125	CUCCUGCAACCGCUGGGCGGUACUGAUCGAGGGAGUGGGCUGC	GACGAUGAUUGGUGACCCGCGAUGACCGGAAUGUUCAAGCCCGAUG	-	-	-	-	282.228	634.263	0.444971	-1.16822	9.71915e-39	1.41429e-37	down
Candidate_184	4379.6	1654.81	2.64659	1.40413	4.57341e-261	1.61923e-260	up	ATCC25795GL002113	-21.1886	182 -- 229	497 -- 546	CGGGUUCUCGUGCCACGUCGCGUGCGACGAGUGGGACGUCCUUCACCC	GCCCAGGGCGCGGUGCAGCAGGGCACCCAGGCCGCACAGCAGGAUCAGGG	-	-	-	-	282.228	634.263	0.444971	-1.16822	9.71915e-39	1.41429e-37	down
Candidate_114	2884.32	1207.19	2.38928	1.25658	1.2957e-144	2.69423e-144	up	ATCC25795GL002113	-23.5615	185 -- 247	59 -- 122	CUGGCGGCGGCGGGUCCUGCAGCUCUGCUAGCCACAGUGGCGCCAGCUUGACGACGACCGGGC	GACCUUGCCGAAGACGAUGUCGACGAUGAUUGGUGACCCGCGAUGACCGGAAUGUUCAAGCCCG	-	-	-	-	282.228	634.263	0.444971	-1.16822	9.71915e-39	1.41429e-37	down
ATCC25795GL002114			Hsd4B
Candidate_79	268.05	1944.6	0.137843	-2.8589	0	0	down	ATCC25795GL002114	-20.6082	232 -- 258	329 -- 361	GAGUGGUUAGACCUCCCGGACCGGUGG	UUCACCGAGAUCUGGGACAAGGGCAAGGCCGCC	-	GO:0016491//oxidoreductase activity;GO:0033989//3alpha,7alpha,12alpha-trihydroxy-5beta-cholest-24-enoyl-CoA hydratase activity	GO:0055114//oxidation-reduction process	K00540//[EC:1.-.-.-];K01726//[EC:4.2.1.-]	604.653	68.7167	8.79922	3.13737	6.44135e-99	1.93751e-97	up
ATCC25795GL002115		none

## Sheet: 9OHAD-CC
ATCC25795GL002750			HsaF
Candidate_217	1654.69	718.236	2.30382	1.20403	1.0548e-84	1.74243e-84	up	ATCC25795GL002750	-20.1917	116 -- 158	159 -- 206	GUAGCUUGACGACGUGUGGGGGCCUGUGUGUGGCCCGUCGGUC	CAUCAGCUGCUGCACCGCGCCGGGCAACGCAAACUCAUCGGCGGCCAG	-	GO:0008701//4-hydroxy-2-oxovalerate aldolase activity;GO:0030145//manganese ion binding	GO:0019439//aromatic compound catabolic process	K01666//4-hydroxy 2-oxovalerate aldolase [EC:4.1.3.39]	450.065	980.051	0.459226	-1.12272	1.99787e-34	3.32312e-33	down
ATCC25795GL002751		none
ATCC25795GL002752		none
ATCC25795GL002753		none
ATCC25795GL002754		none
ATCC25795GL002755		none
ATCC25795GL002756		none
ATCC25795GL002757		none
ATCC25795GL002758		none
ATCC25795GL002759		none
ATCC25795GL002760		none
ATCC25795GL002761		none
ATCC25795GL002762		none
ATCC25795GL002763		none
ATCC25795GL002764		none
ATCC25795GL002765		none
ATCC25795GL002766		none
ATCC25795GL002767		none
ATCC25795GL002768		none
ATCC25795GL002769		none
ATCC25795GL002770			Acetoacetate decarboxylase (ADC)
Candidate_209	243.52	3805.3	0.063995	-3.9659	0	0	down	ATCC25795GL002770	-21.0639	448 -- 500	374 -- 431	CAGCCACCGGGGCGAAGGGCGGCUGGAGAGGCCCAAGCGGGAGCUGCUACGGC	GUCAUGGUGAACCCGCCCGGAUCGACCGCAUCCGGACUCAAAGCCCUCGGCGAGGCCG	-	GO:0016831//carboxy-lyase activity	-	-	99.6596	27.2919	3.65162	1.86854	7.63696e-13	6.40478e-12	up
ATCC25795GL002771			Cyp142
Candidate_231	1985.62	5171.3	0.38397	-1.38093	0	0	down	ATCC25795GL002771	-20.0634	209 -- 224	895 -- 911	UUGCCGCUACUCCCGU	GACGGCGGAUGAGGGCA	-	GO:0020037//heme binding;GO:0050056;GO:0005506//iron ion binding;GO:0009055//electron carrier activity	GO:0055114//oxidation-reduction process	K16046//cytochrome P450, family 142, subfamily A, polypeptide 1	130.705	42.5332	3.07302	1.61966	5.64446e-14	5.04764e-13	up
Candidate_126	1763.99	6125.46	0.287978	-1.79597	0	0	down	ATCC25795GL002771	-20.1076	34 -- 148	1141 -- 1258	GAAGGCCCACAGGGUGGUUAACGUGCCGCGCCAGCCAAAGACGCUACUCUGUCACGACAGGACCGACAGGGCGGUGUCGGUCGGCGACGCGGCAGACGGUGACCCGGACAGGCGG	CUUCUGUAUGGGUAACCAGCUGGCGCGGCUCGAGUUGAAGAUCAUGAUCGAGAAGGUGUUGCAACGGCUUCCCGACCUGCGGUUGGCCGAUGAGAACAUGCUGCCGCUGCGGCCCGCC	-	GO:0020037//heme binding;GO:0050056;GO:0005506//iron ion binding;GO:0009055//electron carrier activity	GO:0055114//oxidation-reduction process	K16046//cytochrome P450, family 142, subfamily A, polypeptide 1	130.705	42.5332	3.07302	1.61966	5.64446e-14	5.04764e-13	up
ATCC25795GL002772			putative two-component response regulator
Candidate_60	791.813	2062.17	0.38397	-1.38093	3.10564e-129	6.18758e-129	down	ATCC25795GL002772	-20.6458	48 -- 111	207 -- 277	CGGCGGGCUGCGCUGCCCAACGCGGCGUGGCGCGUUGCUGACGGCUAGUGGGCCCUCCACCACG	GCUACCCGACGACGACGGGAUGACCAUCCUGCGCCGGUUGCGCGGCGUCAGCCAGAUCCCGGUGGUGGUGC	-	-	GO:0050794//regulation of cellular process	K07670//two-component system, OmpR family, response regulator MtrA;K07776//two-component system, OmpR family, response regulator RegX3;K07658//two-component system, OmpR family, alkaline phosphatase synthesis response regulator PhoP;K07667//two-component system, OmpR family, KDP operon response regulator KdpE	24.7682	12.0035	2.06342	1.04503	0.0145258	0.0368873	up
ATCC25795GL002773			putative two-component histidine kinase
Candidate_178	508.132	7057.94	0.0719944	-3.79597	0	0	down	ATCC25795GL002773	-21.4854	360 -- 439	447 -- 528	GGCGGCGGGGGUGGCUCGAGUUAGUCACCUGGAUGUGGCGUCCGCGCCACCCUGGCGACGCCGGGCAGCUGAUGCCGCUA	CCGCCGCCCGCACCGAGAUCAGUCGCGCGUGGGCGCUCAUCGCCGCGGGCGCGGCGGGCCUGUUGGUACUGGCCUCGGCGAU	-	-	-	K07642//two-component system, OmpR family, sensor histidine kinase BaeS [EC:2.7.13.3];K02484//two-component system, OmpR family, sensor kinase [EC:2.7.13.3];K07636//two-component system, OmpR family, phosphate regulon sensor histidine kinase PhoR [EC:2.7.13.3]	11.4213	2.57596	4.43378	2.14854	0.00850559	0.022831	up
Candidate_60	791.813	2062.17	0.38397	-1.38093	3.10564e-129	6.18758e-129	down	ATCC25795GL002773	-22.2091	5 -- 126	714 -- 840	GGGCGUUAAGACCGGCGGCGGGCUGCGCUGCCCAACGCGGCGUGGCGCGUUGCUGACGGCUAGUGGGCCCUCCACCACGUAGCUAAGCACGGGCCACUGUGGCACGUCCUGCGGUACCUUAG	CCCGCGAUAUCGACGCCGCCGACGCCGCACAGCGCAGGUUGAUCGCCGACUCCGCGCAUGCACUGCGAAAUCCGUUGGCAGCACUGAGCAUGCGUCUGGACACGCUGGGCAUGGCGCUACCCGAAUC	-	-	-	K07642//two-component system, OmpR family, sensor histidine kinase BaeS [EC:2.7.13.3];K02484//two-component system, OmpR family, sensor kinase [EC:2.7.13.3];K07636//two-component system, OmpR family, phosphate regulon sensor histidine kinase PhoR [EC:2.7.13.3]	11.4213	2.57596	4.43378	2.14854	0.00850559	0.022831	up
ATCC25795GL002774		none
ATCC25795GL002775		none
ATCC25795GL002776		none
ATCC25795GL002777		none
ATCC25795GL002778		none
ATCC25795GL002779		none
ATCC25795GL002780		none
ATCC25795GL002781		none
ATCC25795GL002782		none
ATCC25795GL002783		none
ATCC25795GL002784		none
ATCC25795GL002785		none
ATCC25795GL002786		none
ATCC25795GL002787		none
ATCC25795GL002788		none
ATCC25795GL002789		none
ATCC25795GL002790		none
ATCC25795GL002791		none
ATCC25795GL002792		none
ATCC25795GL002793			MCE4A
Candidate_109	1990	5429.48	0.366517	-1.44805	0	0	down	ATCC25795GL002793	-20.9872	394 -- 417	791 -- 814	CGCGUCUGCUGGCCGCCGCUCGUC	GCGCAGACGAUCAUCGACGAGCAG	GO:0005886//plasma membrane	-	-	K02067//putative ABC transport system substrate-binding protein	182.004	65.327	2.78605	1.47822	6.01382e-17	6.11181e-16	up
Candidate_209	243.52	3805.3	0.063995	-3.9659	0	0	down	ATCC25795GL002793	-22.7198	325 -- 389	403 -- 479	CUGGCCGCCCGGGCGGAAGCCGCGGCUAUAGCGCUUAAGGAAACGGCCUCGUUUGAAGUGGGACG	GAUCGGCGGUACCACAGUCUUCGGUGCGAAAUCGGUGGAGUUCCUGCCGCCGGAGGAUCCCCGCCCCACCACCCUGC	GO:0005886//plasma membrane	-	-	K02067//putative ABC transport system substrate-binding protein	182.004	65.327	2.78605	1.47822	6.01382e-17	6.11181e-16	up
Candidate_205	3186.8	8991.25	0.354434	-1.49641	0	0	down	ATCC25795GL002793	-24.521	25 -- 61	563 -- 599	CAGCUGGGCCAACAGGACCUUGCGGUCUAGUGGCGGG	GUCGACCCGGUGAACCUGAAUGCCACCGUCACCGCCC	GO:0005886//plasma membrane	-	-	K02067//putative ABC transport system substrate-binding protein	182.004	65.327	2.78605	1.47822	6.01382e-17	6.11181e-16	up
ATCC25795GL002794			MCE4B
Candidate_39	2101.07	4429.68	0.474316	-1.07608	1.68497e-186	3.96195e-186	down	ATCC25795GL002794	-20.7451	384 -- 401	1137 -- 1160	CUCUUGCUGCUCUGCGAC	GAGAACGACCUGACCGAGAUGCUG	GO:0005576//extracellular region	-	-	K02067//putative ABC transport system substrate-binding protein	346.365	98.3927	3.52023	1.81567	2.11795e-39	3.92883e-38	up
ATCC25795GL002795			MCE4C
Candidate_167	1200.61	2866.26	0.418876	-1.2554	1.14451e-154	2.4286e-154	down	ATCC25795GL002795	-20.1447	151 -- 169	1008 -- 1026	AGUUGUGGUUGGGGAUGCC	UCAACAUCAACCUCUAUGG	-	-	-	K02067//putative ABC transport system substrate-binding protein	406.926	110.845	3.67112	1.87622	9.07803e-48	1.92763e-46	up
ATCC25795GL002796			MCE4D
Candidate_39	2101.07	4429.68	0.474316	-1.07608	1.68497e-186	3.96195e-186	down	ATCC25795GL002796	-21.7364	40 -- 71	331 -- 363	CUAAUGGUCUCGUACGACCUGCUCCGCGCCCA	GAUCACCAUGACCGUGCAGGACGAGGUCCGGGU	-	-	-	K02067//putative ABC transport system substrate-binding protein	339.642	94.0241	3.61229	1.85291	1.37918e-39	2.56796e-38	up
Candidate_116	574.902	3743.15	0.153588	-2.70286	0	0	down	ATCC25795GL002796	-21.9364	59 -- 133	129 -- 214	CAGCCACGUGCCUCGGCGCACCGGCGGACGGUCGGCAUGCCGCAACGGGCCACCAUCGGCAGGUACGACGCGGUG	GUUGGCUGCGCGGAGCCGUCGCGGUGACCCUCGUCGCGCUGCUCGCGGUCGGCGUCUACCUGGUGUGGCCGAACCGUGGUGGCCAC	-	-	-	K02067//putative ABC transport system substrate-binding protein	339.642	94.0241	3.61229	1.85291	1.37918e-39	2.56796e-38	up
Candidate_167	1200.61	2866.26	0.418876	-1.2554	1.14451e-154	2.4286e-154	down	ATCC25795GL002796	-23.781	153 -- 208	972 -- 1028	AGGAUGCGCACCUGUGGAUGCUGGUUCGGGAGCUGGAGUAGUUGUGGUUGGGGAUG	UCCUGCACGUGACACCCAACGGCCUUGCCAACUUCUACAACAUCUACAACCCCGCAC	-	-	-	K02067//putative ABC transport system substrate-binding protein	339.642	94.0241	3.61229	1.85291	1.37918e-39	2.56796e-38	up
Candidate_215	1249.02	3252.91	0.38397	-1.38093	9.76542e-203	2.40451e-202	down	ATCC25795GL002796	-24.4599	268 -- 310	1336 -- 1387	GCGGCAGGCCUGCGUAGGUCGGCACGGCGGUGGUAUCCGGCAG	CGCCCCGCCGGACGGCAACCUCAGCCAGCUCAUCCUGCCGCCACCGGCCGUC	-	-	-	K02067//putative ABC transport system substrate-binding protein	339.642	94.0241	3.61229	1.85291	1.37918e-39	2.56796e-38	up
Candidate_209	243.52	3805.3	0.063995	-3.9659	0	0	down	ATCC25795GL002796	-21.4112	271 -- 333	162 -- 234	AGUGGGACGAGCGCCACUGCCGGCGUCACCACCGGCACGACGACUAGCAGUGGAUGGCGAGGG	UCGCGCUGCUCGCGGUCGGCGUCUACCUGGUGUGGCCGAACCGUGGUGGCCACAAGAUCGUCGCCUACUUCCC	-	-	-	K02067//putative ABC transport system substrate-binding protein	339.642	94.0241	3.61229	1.85291	1.37918e-39	2.56796e-38	up
ATCC25795GL002797			MCE4E
Candidate_102	0	4756.62	0	-20	0	0	down	ATCC25795GL002797	-25.5473	44 -- 85	83 -- 126	UCGCCUGCGCCGCGCCAUGCUGGGCCUCGACGACGCGCGGCC	GGCGGAAGGAGCGGGUGGAUGACCCGGAAGCUGUUGCGUGGCGG	-	-	-	K02067//putative ABC transport system substrate-binding protein	353.332	91.4454	3.86386	1.95004	1.39743e-43	2.75619e-42	up
ATCC25795GL002798			MCE4F
Candidate_226	3647.51	11691.6	0.311976	-1.68049	0	0	down	ATCC25795GL002798	-26.6664	79 -- 181	37 -- 140	CAGCUCCGCCCGGACGGGCGUCCGCAGAAGGUCCAGCAGGUGCCGCUGUUCCUCCGACAGCUGCGCUAGGACUGGGUAGGGCUGUAGGUCCGGCAGCCGAAGC	GUCAGGCGGCCGACCCGUUCAAGAUCCCGCCGGGUACCGCGACCCAGCACGAGGGGGCGCCGUAAUGCUGACCCGCCUGACCCGCCUGCAGCUGUCCAUCUUCG	-	-	-	K02067//putative ABC transport system substrate-binding protein	690.568	171.062	4.03696	2.01327	1.5015e-86	5.27639e-85	up
Candidate_10	384.124	4668.53	0.0822793	-3.60333	0	0	down	ATCC25795GL002798	-25.4892	137 -- 265	1452 -- 1587	GGCCGGGGCGGCCGUGGGCGUGGUCACGGACCACGGCAAGGCGGUCCAUAGGGCGGCCGGCGACACGGCCGGCACCCGCGCCGUGUUGGGCGGCGACGCCAGCCGAGUGGGCAGGGCGGUGACCGGCGG	CCGCGCCCAACGCGCCGUUCCCGAACCCGGUGCCGCCGAACAACAAUCCGCCGGCACCCCCGUGGCCGUUCUAUGCCCCGCCGGAUCAGGUGCUGCCGCCCUACGGUCGCCAGGUGCCUGCUCCGCCGCUGCCGCC	-	-	-	K02067//putative ABC transport system substrate-binding protein	690.568	171.062	4.03696	2.01327	1.5015e-86	5.27639e-85	up
ATCC25795GL002799			Uncharacterized protein Rv1363c/MT1408
Candidate_184	0	4379.6	0	-20	0	0	down	ATCC25795GL002799	-20.6867	36 -- 64	1273 -- 1309	CUUGCUCGACGUCAACCGCUGCUGGCUCU	GGACAGCUGUAGAUGGUCGACGGAGAAACGACCGAGA	-	-	-	-	393.333	160.435	2.45167	1.29376	1.99541e-29	2.96342e-28	up
Candidate_10	384.124	4668.53	0.0822793	-3.60333	0	0	down	ATCC25795GL002799	-25.4892	137 -- 265	872 -- 1007	GGCCGGGGCGGCCGUGGGCGUGGUCACGGACCACGGCAAGGCGGUCCAUAGGGCGGCCGGCGACACGGCCGGCACCCGCGCCGUGUUGGGCGGCGACGCCAGCCGAGUGGGCAGGGCGGUGACCGGCGG	CCGCGCCCAACGCGCCGUUCCCGAACCCGGUGCCGCCGAACAACAAUCCGCCGGCACCCCCGUGGCCGUUCUAUGCCCCGCCGGAUCAGGUGCUGCCGCCCUACGGUCGCCAGGUGCCUGCUCCGCCGCUGCCGCC	-	-	-	-	393.333	160.435	2.45167	1.29376	1.99541e-29	2.96342e-28	up
ATCC25795GL002800		none
ATCC25795GL002051		none	kstR
ATCC25795GL002052		none	fadE34
ATCC25795GL002053		none
ATCC25795GL002054		none
ATCC25795GL002055		none
ATCC25795GL002056		none
ATCC25795GL002057		none
ATCC25795GL002058		none
ATCC25795GL002059		none
ATCC25795GL002060		none
ATCC25795GL002061		none
ATCC25795GL002062		none
ATCC25795GL002063		none
ATCC25795GL002064			general substrate transporter
Candidate_231	1985.62	5171.3	0.38397	-1.38093	0	0	down	ATCC25795GL002064	-22.132	208 -- 249	695 -- 740	AGAGCCCCGCUACCUCGCCUGACCUUUGCCGCUACUCCCGUG	UCUUGGGGCUGGCGGGUGGCGUUCUGGUUGUCGGCGGUGGUGGUGC	GO:0016021//integral to membrane	GO:0022857//transmembrane transporter activity	GO:0055085//transmembrane transport	K08172//MFS transporter, MHS family, shikimate and dehydroshikimate transport protein	42.7523	17.6069	2.42816	1.27986	0.000227604	0.000854586	up
Candidate_182	1122.31	3572.44	0.314157	-1.67044	8.76227e-294	3.17632e-293	down	ATCC25795GL002064	-20.6217	81 -- 104	23 -- 48	CGACUGGUACUGCGACCGUGUCCG	GCAGAUCGUCGGCGCUCGGUACAGGC	GO:0016021//integral to membrane	GO:0022857//transmembrane transporter activity	GO:0055085//transmembrane transport	K08172//MFS transporter, MHS family, shikimate and dehydroshikimate transport protein	42.7523	17.6069	2.42816	1.27986	0.000227604	0.000854586	up
Candidate_101	1036.67	2699.88	0.38397	-1.38093	1.34153e-168	3.01845e-168	down	ATCC25795GL002064	-20.5281	41 -- 86	702 -- 748	CGUCCGCCCACGCGCCGGGUCGGGUUCCGCCCCUGCACAACCGUCA	GCUGGCGGGUGGCGUUCUGGUUGUCGGCGGUGGUGGUGCUGGUCGGU	GO:0016021//integral to membrane	GO:0022857//transmembrane transporter activity	GO:0055085//transmembrane transport	K08172//MFS transporter, MHS family, shikimate and dehydroshikimate transport protein	42.7523	17.6069	2.42816	1.27986	0.000227604	0.000854586	up
Candidate_100	0	1195.14	0	-20	7.48005e-163	1.66863e-162	down	ATCC25795GL002064	-32.4306	72 -- 124	698 -- 750	ACCCCGGGCAGCACCGCAUGCGAGACCGCGUCGCCCAUCAGCGACCAGCCGAU	UGGGGCUGGCGGGUGGCGUUCUGGUUGUCGGCGGUGGUGGUGCUGGUCGGUUA	GO:0016021//integral to membrane	GO:0022857//transmembrane transporter activity	GO:0055085//transmembrane transport	K08172//MFS transporter, MHS family, shikimate and dehydroshikimate transport protein	42.7523	17.6069	2.42816	1.27986	0.000227604	0.000854586	up
Candidate_209	243.52	3805.3	0.063995	-3.9659	0	0	down	ATCC25795GL002064	-22.2488	217 -- 278	684 -- 749	GGCGAGGGGGUAGGACACCGACCACGGCGACGACCACUAGCGGAAGCGGCUAGCCCAGCCGA	CCGCUUUCCUGUCUUGGGGCUGGCGGGUGGCGUUCUGGUUGUCGGCGGUGGUGGUGCUGGUCGGUU	GO:0016021//integral to membrane	GO:0022857//transmembrane transporter activity	GO:0055085//transmembrane transport	K08172//MFS transporter, MHS family, shikimate and dehydroshikimate transport protein	42.7523	17.6069	2.42816	1.27986	0.000227604	0.000854586	up
ATCC25795GL002065		none
ATCC25795GL002066		none
ATCC25795GL002067		none
ATCC25795GL002068		none
ATCC25795GL002069		none
ATCC25795GL002070		none
ATCC25795GL002071		none
ATCC25795GL002072		none
ATCC25795GL002073		none
ATCC25795GL002074		none
ATCC25795GL002075			AspB
Candidate_168	638.938	3328.06	0.191985	-2.38093	0	0	down	ATCC25795GL002075	-20.1424	46 -- 80	878 -- 921	CCCUGAGCUAGAAACGGCGCGACCUUCGGUUGGCG	GGGAAUUUCUCGAUCUGUCCGCCGACGCUGCCACAGCUGGCCGC	-	GO:0030170//pyridoxal phosphate binding;GO:0004069//L-aspartate:2-oxoglutarate aminotransferase activity;GO:0080130//L-phenylalanine:2-oxoglutarate aminotransferase activity	GO:0009058//biosynthetic process	K00812//aspartate aminotransferase [EC:2.6.1.1]	22.9081	11.0249	2.07784	1.05509	0.0179816	0.04442	up
ATCC25795GL002076		none
ATCC25795GL002077		none
ATCC25795GL002078		none
ATCC25795GL002079		none
ATCC25795GL002080		none
ATCC25795GL002081		none
ATCC25795GL002082			short chain dehydrogenase
Candidate_198	1586.87	3214.4	0.493676	-1.01836	2.73577e-124	5.28916e-124	down	ATCC25795GL002082	-21.7292	142 -- 167	157 -- 182	CCAGCAGGACUAGCCGCACCGCCGGC	GGUCGUCCUGGUCACCGCGGCGGCCG	-	GO:0004316//3-oxoacyl-[acyl-carrier-protein] reductase (NADPH) activity;GO:0000166//nucleotide binding	GO:0055114//oxidation-reduction process	K00059//3-oxoacyl-[acyl-carrier protein] reductase [EC:1.1.1.100]	21.1281	8.40548	2.51361	1.32976	0.00785097	0.0212799	up
Candidate_164	1952.25	7532.42	0.25918	-1.94797	0	0	down	ATCC25795GL002082	-20.9391	345 -- 376	157 -- 189	CUAGCACAACCGGUGGCGCCGUAACCAUAGCC	GGUCGUCCUGGUCACCGCGGCGGCCGGUACCGG	-	GO:0004316//3-oxoacyl-[acyl-carrier-protein] reductase (NADPH) activity;GO:0000166//nucleotide binding	GO:0055114//oxidation-reduction process	K00059//3-oxoacyl-[acyl-carrier protein] reductase [EC:1.1.1.100]	21.1281	8.40548	2.51361	1.32976	0.00785097	0.0212799	up
ATCC25795GL002083			hypothetical protein MycrhDRAFT_5651
Candidate_122	8213.26	19607.8	0.418876	-1.2554	0	0	down	ATCC25795GL002083	-20.065	389 -- 439	1195 -- 1249	CCUGAGGUAGGGCAAGCGGCUCGUGGCGUGGUUUGAGCGGCGCUGCUUGCG	GGACCACCGCCGGUCUCGUCACCGAGUUGACCACCAAUCUCGCCGCGACCGUCGC	-	-	-	-	2913.69	1001.56	2.90916	1.5406	3.06302e-259	3.47374e-257	up
Candidate_65	2604.46	9043.98	0.287978	-1.79597	0	0	down	ATCC25795GL002083	-20.0136	168 -- 205	1088 -- 1130	GCGCAGACCCUUCGACAACAAGCCGGCUGCGGUGCCCA	CGCGCUGGGUGGACUGUUCAACGGCGGAUUCGACGUCACGGGU	-	-	-	-	2913.69	1001.56	2.90916	1.5406	3.06302e-259	3.47374e-257	up
ATCC25795GL002084		none
ATCC25795GL002085			KstR2
Candidate_17	0	1771.46	0	-20	4.00879e-218	1.04629e-217	down	ATCC25795GL002085	-21.6137	171 -- 241	610 -- 688	GCCCCCGGUGAGGCUGGUGCUUAGCUAGCGACUGGAGUGGGAGCAAGUCGCCAGCCAGUGGGUCGCCACAG	CGGUGGACCGCUCACGGCCGAAGAAGUCGGCCGCCAGUACCUCGCCAUCGUUCUCGGCGGCAUCACCACAGAAGGAGUC	-	GO:0003677//DNA binding;GO:0042803//protein homodimerization activity	GO:0006355//regulation of transcription, DNA-dependent	K13770//TetR/AcrR family transcriptional regulator, fatty acid metabolism regulator protein	82.9359	41.31	2.00765	1.00551	1.33249e-05	6.09451e-05	up
ATCC25795GL002086		none
ATCC25795GL002087		none
ATCC25795GL002088		none
ATCC25795GL002089		none
ATCC25795GL002090		none
ATCC25795GL002091		none
ATCC25795GL002092		none
ATCC25795GL002093			uracil-xanthine permease
Candidate_222	1970.47	855.304	2.30382	1.20403	1.64655e-100	2.9638e-100	up	ATCC25795GL002093	-20.4779	62 -- 123	297 -- 358	GGUAGUGCCUGCCGGCGGUUCGGGUGCCGCCGCACGCUGGGCGGCCGCGCGACGCACCACGG	CCAUCAUCCAGGCCGUCGGGUUCAAGAAUGUCGGGGUGCGCCUGCCGCUGCUGCAGGGUGUC	GO:0016021//integral to membrane	GO:0005215//transporter activity	GO:0055085//transmembrane transport	K03458//nucleobase:cation symporter-2, NCS2 family	10.9883	32.0787	0.342543	-1.54564	0.00312054	0.00941446	down
Candidate_68	6893	2063.44	3.34054	1.74008	0	0	up	ATCC25795GL002093	-21.5064	416 -- 438	1801 -- 1823	CUGGCUCGCGAAGUGGUCCGACG	GACCGAGCGUUUCGACCGGGUGC	GO:0016021//integral to membrane	GO:0005215//transporter activity	GO:0055085//transmembrane transport	K03458//nucleobase:cation symporter-2, NCS2 family	10.9883	32.0787	0.342543	-1.54564	0.00312054	0.00941446	down
Candidate_62	3072.99	1333.87	2.30382	1.20403	1.10885e-155	2.3722e-155	up	ATCC25795GL002093	-20.1434	88 -- 126	121 -- 160	GGGGCUUGCGGUGGCGACGGCGGCGGCUCUAGCGGCUGG	CCCCGUCGACGAGGUGCUGCCGCUGCCCAAGCUCGCCACC	GO:0016021//integral to membrane	GO:0005215//transporter activity	GO:0055085//transmembrane transport	K03458//nucleobase:cation symporter-2, NCS2 family	10.9883	32.0787	0.342543	-1.54564	0.00312054	0.00941446	down
Candidate_150	2648.73	836.155	3.16775	1.66346	1.79622e-217	4.59621e-217	up	ATCC25795GL002093	-23.1307	354 -- 389	465 -- 500	GGAAGCCAGCGCGGCAGCCACGGCAGGCCGGCGAGU	CCUUCCUCAUCGCGCCGGUGUUCGUCCGGCUGCUCA	GO:0016021//integral to membrane	GO:0005215//transporter activity	GO:0055085//transmembrane transport	K03458//nucleobase:cation symporter-2, NCS2 family	10.9883	32.0787	0.342543	-1.54564	0.00312054	0.00941446	down
Candidate_146	3962.54	982.849	4.03169	2.01138	0	0	up	ATCC25795GL002093	-25.3866	189 -- 228	303 -- 350	AGGCGGGAGCCCGGCUAGCUGUGCCAGGACGGUGACGACG	UCCAGGCCGUCGGGUUCAAGAAUGUCGGGGUGCGCCUGCCGCUGCUGC	GO:0016021//integral to membrane	GO:0005215//transporter activity	GO:0055085//transmembrane transport	K03458//nucleobase:cation symporter-2, NCS2 family	10.9883	32.0787	0.342543	-1.54564	0.00312054	0.00941446	down
ATCC25795GL002094		none
ATCC25795GL002095		none
ATCC25795GL002096			putative CoA transferase subunit beta
Candidate_225	0	3465.3	0	-20	0	0	down	ATCC25795GL002096	-28.3438	150 -- 218	661 -- 744	GGACUGGCGGCUGGCCCUCGACCGGGACGACGCGCUUGACUAGGUCCGCUGGAGGUCGCCAGGGCCACA	CCCGGCUGCCGAACGCCGAGGAGCAGCGCCUGCUGCGCGAGGUCAUCGAUCCGAAGUCGCUGCGCGACAAAGAGGUCCGGGUGU	-	GO:0008410//CoA-transferase activity	GO:0008152//metabolic process	K01041//[EC:2.8.3.-]	32.2342	15.2149	2.11859	1.0831	0.00426778	0.0123887	up
ATCC25795GL002097		none
ATCC25795GL002098		none
ATCC25795GL002099		none
ATCC25795GL002100		none
ATCC25795GL002101		none
ATCC25795GL002102		none
ATCC25795GL002103		none
ATCC25795GL002104		none
ATCC25795GL002105		none
ATCC25795GL002106		none
ATCC25795GL002107		none
ATCC25795GL002108		none
ATCC25795GL002109		none
ATCC25795GL002110		none
ATCC25795GL002111		none
ATCC25795GL002112		none
ATCC25795GL002113		none
ATCC25795GL002114			Hsd4B
Candidate_222	1970.47	855.304	2.30382	1.20403	1.64655e-100	2.9638e-100	up	ATCC25795GL002114	-20.3003	126 -- 151	191 -- 221	UCGAGGGAGUGGGCUGCGGCGGCGCG	AGCUUCCACAUGACCCAGGCGCCGACCGUGC	-	GO:0016491//oxidoreductase activity;GO:0033989//3alpha,7alpha,12alpha-trihydroxy-5beta-cholest-24-enoyl-CoA hydratase activity	GO:0055114//oxidation-reduction process	K00540//[EC:1.-.-.-];K01726//[EC:4.2.1.-]	219.91	604.653	0.363696	-1.45919	2.50837e-34	4.1584e-33	down
Candidate_79	1543.85	268.05	5.75955	2.52596	1.26532e-216	3.2063e-216	up	ATCC25795GL002114	-20.6082	232 -- 258	329 -- 361	GAGUGGUUAGACCUCCCGGACCGGUGG	UUCACCGAGAUCUGGGACAAGGGCAAGGCCGCC	-	GO:0016491//oxidoreductase activity;GO:0033989//3alpha,7alpha,12alpha-trihydroxy-5beta-cholest-24-enoyl-CoA hydratase activity	GO:0055114//oxidation-reduction process	K00540//[EC:1.-.-.-];K01726//[EC:4.2.1.-]	219.91	604.653	0.363696	-1.45919	2.50837e-34	4.1584e-33	down
ATCC25795GL002115		none

## Sheet: ADD-CC
ATCC25795GL002750		none
ATCC25795GL002751		none
ATCC25795GL002752		none
ATCC25795GL002753		none
ATCC25795GL002754		none
ATCC25795GL002755		none
ATCC25795GL002756		none
ATCC25795GL002757		none
ATCC25795GL002758			transcriptional regulator
Candidate_74	15457.2	5733.64	2.69588	1.43076	0	0	up	ATCC25795GL002758	-22.0831	237 -- 294	315 -- 375	CCGCGACGCUCCAGCAGUAGCCCAGCGCCUGGCGCAGUGUGCGCAGCGCGGGGUCCCG	GGCCCUGUCCGGUGUCGUCGACGACCGCAUCACGCUGCUCGAACUCGUCGCGCCCCCGGGU	-	GO:0003677//DNA binding	GO:0006355//regulation of transcription, DNA-dependent	-	4.37367	17.9758	0.243309	-2.03914	0.00496341	0.0140937	down
ATCC25795GL002759		none
ATCC25795GL002760			short-chain alcohol dehydrogenase like protein
Candidate_181	1003.52	2667.73	0.37617	-1.41054	8.95452e-171	2.20097e-170	down	ATCC25795GL002760	-20.6208	488 -- 509	135 -- 157	UACCUCCGGACCACCUACAGCG	GUGGAACGCCUGGAGGAUGUCGC	-	GO:0004316//3-oxoacyl-[acyl-carrier-protein] reductase (NADPH) activity;GO:0008670//2,4-dienoyl-CoA reductase (NADPH) activity;GO:0000166//nucleotide binding	GO:0055114//oxidation-reduction process	K00540//[EC:1.-.-.-];K00068//sorbitol-6-phosphate 2-dehydrogenase [EC:1.1.1.140];K00059//3-oxoacyl-[acyl-carrier protein] reductase [EC:1.1.1.100]	379.747	122.628	3.09674	1.63075	2.89518e-36	4.54096e-35	up
ATCC25795GL002761			hypothetical protein MFORT_00619
Candidate_89	2564.13	9798.6	0.261683	-1.93411	0	0	down	ATCC25795GL002761	-20.9797	26 -- 40	972 -- 986	GCCAGCGGCGCCACC	CGGUCGCCGCGGUGG	-	GO:0016740//transferase activity	-	-	725.525	242.823	2.98788	1.57912	5.79919e-65	1.39293e-63	up
Candidate_210	590.858	8377.18	0.0705318	-3.82558	0	0	down	ATCC25795GL002761	-21.968	346 -- 387	768 -- 813	CCGUUGGCGCAAUAGACCGGACCUGCGACCGCGACCGGGCGU	GGCCUGCCGAGACGAUCAUGGCCUCGAUGUGCUCGCUGGCCCAGCA	-	GO:0016740//transferase activity	-	-	725.525	242.823	2.98788	1.57912	5.79919e-65	1.39293e-63	up
Candidate_208	633.802	1684.88	0.37617	-1.41054	1.43475e-108	2.7951e-108	down	ATCC25795GL002761	-20.849	158 -- 175	973 -- 990	CCAGCGGCCCCGCCUCCU	GGUCGCCGCGGUGGAGGG	-	GO:0016740//transferase activity	-	-	725.525	242.823	2.98788	1.57912	5.79919e-65	1.39293e-63	up
ATCC25795GL002762		none
ATCC25795GL002763			KshA
Candidate_146	3697.18	982.849	3.7617	1.91138	0	0	up	ATCC25795GL002763	-21.7566	45 -- 137	562 -- 677	UGGAGAUGGCGUAGGUUGUCUAGCGGGUGGACUCACCGGGCGAGCUGGGGCUACGGGACGUGCUUCGUUAGGCCUGCCAGUAGCGUGCCGUGG	ACUUCUUCUACAUCCACUACGGGUUGCCGACGUACUUCAAGAAUGUCUUCGAGGGCCACAUCGCCAGCCAGUACCUGCACAACGUCGGCCGUCCGGAUGUCAACGACCUCGGCACC	-	GO:0046872//metal ion binding;GO:0051537//2 iron, 2 sulfur cluster binding;GO:0036200	GO:0006694//steroid biosynthetic process;GO:0055114//oxidation-reduction process;GO:0016042//lipid catabolic process	K15982//3-ketosteroid 9alpha-monooxygenase subunit A [EC:1.14.13.142]	0	1461.2	0	-20	1.29485e-185	8.69998e-184	down
ATCC25795GL002764		none
ATCC25795GL002765		none
ATCC25795GL002766			Ltp3
Candidate_181	1003.52	2667.73	0.37617	-1.41054	8.95452e-171	2.20097e-170	down	ATCC25795GL002766	-21.3585	136 -- 176	1152 -- 1194	UCCACUACCGCGUUACUCGCCGGCCCUCAAGGCCCACGGGC	AGGUGAUGGGCAAGGGCGGCGAUCAUCAGGUGCCGGGUGCCCG	-	GO:0003985//acetyl-CoA C-acetyltransferase activity;GO:0033814//propanoyl-CoA C-acyltransferase activity	GO:0008152//metabolic process	K00626//acetyl-CoA C-acetyltransferase [EC:2.3.1.9]	980.486	446.358	2.19663	1.1353	4.90347e-56	1.03305e-54	up
ATCC25795GL002767			Ltp4
Candidate_225	579.352	3465.3	0.167186	-2.58047	0	0	down	ATCC25795GL002767	-21.1383	165 -- 283	671 -- 809	GCCGCUAGCGUGGCCGCGCCACCGGUGGCGAGAUGCCCUCCCGUAGAUGGCCACUGCUCGGGGUAGGACUGGCGGCUGGCCCUCGACCGGGACGACGCGCUUGACUAGGUCCGCUGGAG	CGGCGAUCGUGCUGGCCGCCGGUGACAGGGCCCGCGAACUGCGCGAGAACCCGGCCUGGAUCACCGGUAUCGAGCACCGCAUCGAAACCCCGAUCCUGGGUGCCCGCGAUCUGACCACAUCGCCGUCCACGGCGGCCUC	-	GO:0016747//transferase activity, transferring acyl groups other than amino-acyl groups	GO:0008152//metabolic process	K00626//acetyl-CoA C-acetyltransferase [EC:2.3.1.9]	858.221	423.288	2.02751	1.01971	1.71784e-42	2.95539e-41	up
ATCC25795GL002768		none
ATCC25795GL002769		none
ATCC25795GL002770			Acetoacetate decarboxylase (ADC)
Candidate_209	318.097	3805.3	0.0835932	-3.58047	0	0	down	ATCC25795GL002770	-21.0639	448 -- 500	374 -- 431	CAGCCACCGGGGCGAAGGGCGGCUGGAGAGGCCCAAGCGGGAGCUGCUACGGC	GUCAUGGUGAACCCGCCCGGAUCGACCGCAUCCGGACUCAAAGCCCUCGGCGAGGCCG	-	GO:0016831//carboxy-lyase activity	-	-	86.4267	27.2919	3.16676	1.66301	1.23578e-09	8.0528e-09	up
ATCC25795GL002771		none
ATCC25795GL002772		none
ATCC25795GL002773		none
ATCC25795GL002774		none
ATCC25795GL002775		none
ATCC25795GL002776		none
ATCC25795GL002777		none
ATCC25795GL002778			EchA19
Candidate_235	1146.88	4954.36	0.231489	-2.11098	0	0	down	ATCC25795GL002778	-20.9809	145 -- 171	271 -- 297	CCGGACCGCGGCACAAGCGUCGCUGGG	GGCCUGGGACCGUGUCGACAGCGAUCC	-	GO:0004300//enoyl-CoA hydratase activity;GO:0016853//isomerase activity	GO:0008152//metabolic process	K01692//enoyl-CoA hydratase [EC:4.2.1.17]	1201.72	529.892	2.26786	1.18133	3.99992e-72	1.08085e-70	up
ATCC25795GL002779		none
ATCC25795GL002780		none
ATCC25795GL002781			2-nitropropane dioxygenase
Candidate_101	338.537	2699.88	0.12539	-2.99551	0	0	down	ATCC25795GL002781	-20.6399	4 -- 129	398 -- 532	AACCCCUGGCCGCAAGGUCAUGUCUCAAGAUCCACGUCGGCAACGUCCGCCCACGCGCCGGGUCGGGUUCCGCCCCUGCACAACCGUCACCGCAGCGCUGACACCACAACUGUCACCGAUGUCCUG	UUGUGGACCGGGUUCAGCGGCCCGGCCGUGGAGCUGUUCGCCGAGGACGGUCACGGGGCCGAGCUGGAUGCCAGGGCGGCCCUGGCAAUGGCGGCCGGUGCGGCGUUGUUCGUGACGACGGUGGCCGACGAGGAC	-	-	-	-	563.21	149.336	3.77143	1.91511	1.82597e-64	4.36477e-63	up
ATCC25795GL002782		none
ATCC25795GL002783		none
ATCC25795GL002784		none
ATCC25795GL002785		none
ATCC25795GL002786			FadD17
Candidate_97	487.258	1619.14	0.300936	-1.73247	2.13724e-140	4.68412e-140	down	ATCC25795GL002786	-31.2844	201 -- 261	964 -- 1024	CCAGGACUAGCAGCUGCGGCUCUGGCCGUGUGGUACGGGCGUGCCGUGGCAGCCGCUCUAG	GGUCGCCAUCGUCGACAUCGAGACGGGCACACCCUGUCCACCAGGGGUCGUCGGCGAGAUC	-	GO:0016874//ligase activity	GO:0008152//metabolic process	K00666//fatty-acyl-CoA synthase [EC:6.2.1.-]	147.388	50.2219	2.93474	1.55323	3.26865e-14	2.71314e-13	up
Candidate_164	1558.41	7532.42	0.206893	-2.27304	0	0	down	ATCC25795GL002786	-20.6506	555 -- 594	1403 -- 1448	UACGCCCACCUGUGGCUCAGGCGUGGGUUUGUAGGCCACG	GUGCGGGUGGCCACCGAACUGCCGCGGACCGAAACGUUCAAGGUGC	-	GO:0016874//ligase activity	GO:0008152//metabolic process	K00666//fatty-acyl-CoA synthase [EC:6.2.1.-]	147.388	50.2219	2.93474	1.55323	3.26865e-14	2.71314e-13	up
ATCC25795GL002787		none
ATCC25795GL002788		none
ATCC25795GL002789		none
ATCC25795GL002790		none
ATCC25795GL002791		none
ATCC25795GL002792		none
ATCC25795GL002793			MCE4A
Candidate_109	2042.41	5429.48	0.37617	-1.41054	0	0	down	ATCC25795GL002793	-20.9872	394 -- 417	791 -- 814	CGCGUCUGCUGGCCGCCGCUCGUC	GCGCAGACGAUCAUCGACGAGCAG	GO:0005886//plasma membrane	-	-	K02067//putative ABC transport system substrate-binding protein	149.603	65.327	2.29007	1.19539	1.67584e-10	1.14611e-09	up
Candidate_209	318.097	3805.3	0.0835932	-3.58047	0	0	down	ATCC25795GL002793	-22.7198	325 -- 389	403 -- 479	CUGGCCGCCCGGGCGGAAGCCGCGGCUAUAGCGCUUAAGGAAACGGCCUCGUUUGAAGUGGGACG	GAUCGGCGGUACCACAGUCUUCGGUGCGAAAUCGGUGGAGUUCCUGCCGCCGGAGGAUCCCCGCCCCACCACCCUGC	GO:0005886//plasma membrane	-	-	K02067//putative ABC transport system substrate-binding protein	149.603	65.327	2.29007	1.19539	1.67584e-10	1.14611e-09	up
ATCC25795GL002794			MCE4B
Candidate_235	1146.88	4954.36	0.231489	-2.11098	0	0	down	ATCC25795GL002794	-21.4185	1 -- 24	592 -- 615	AGUCGCGCCGGUGCUACUUGGGCC	UCAGUGCGGUCACCCUGAACCCGG	GO:0005576//extracellular region	-	-	K02067//putative ABC transport system substrate-binding protein	294.781	98.3927	2.99597	1.58302	1.67899e-27	2.146e-26	up
Candidate_39	1176.22	4429.68	0.265531	-1.91305	0	0	down	ATCC25795GL002794	-20.7451	384 -- 401	1137 -- 1160	CUCUUGCUGCUCUGCGAC	GAGAACGACCUGACCGAGAUGCUG	GO:0005576//extracellular region	-	-	K02067//putative ABC transport system substrate-binding protein	294.781	98.3927	2.99597	1.58302	1.67899e-27	2.146e-26	up
ATCC25795GL002795			MCE4C
Candidate_167	392.073	2866.26	0.136789	-2.86998	0	0	down	ATCC25795GL002795	-20.1447	151 -- 169	1008 -- 1026	AGUUGUGGUUGGGGAUGCC	UCAACAUCAACCUCUAUGG	-	-	-	K02067//putative ABC transport system substrate-binding protein	332.18	110.845	2.99679	1.58342	8.64791e-31	1.19437e-29	up
Candidate_208	633.802	1684.88	0.37617	-1.41054	1.43475e-108	2.7951e-108	down	ATCC25795GL002795	-22.5187	64 -- 98	610 -- 647	CGCACCAGGAGCUGCCCCAGCGGGUAGACCGGCGU	GCGUGGUGCCCUGGACGGCGUCGCCGAUCUGAGCCGCA	-	-	-	K02067//putative ABC transport system substrate-binding protein	332.18	110.845	2.99679	1.58342	8.64791e-31	1.19437e-29	up
ATCC25795GL002796			MCE4D
Candidate_39	1176.22	4429.68	0.265531	-1.91305	0	0	down	ATCC25795GL002796	-21.7364	40 -- 71	331 -- 363	CUAAUGGUCUCGUACGACCUGCUCCGCGCCCA	GAUCACCAUGACCGUGCAGGACGAGGUCCGGGU	-	-	-	K02067//putative ABC transport system substrate-binding protein	344.304	94.0241	3.66187	1.87258	4.70283e-39	7.54273e-38	up
Candidate_167	392.073	2866.26	0.136789	-2.86998	0	0	down	ATCC25795GL002796	-23.781	153 -- 208	972 -- 1028	AGGAUGCGCACCUGUGGAUGCUGGUUCGGGAGCUGGAGUAGUUGUGGUUGGGGAUG	UCCUGCACGUGACACCCAACGGCCUUGCCAACUUCUACAACAUCUACAACCCCGCAC	-	-	-	K02067//putative ABC transport system substrate-binding protein	344.304	94.0241	3.66187	1.87258	4.70283e-39	7.54273e-38	up
Candidate_215	1087.69	3252.91	0.334373	-1.58047	8.5842e-246	2.82206e-245	down	ATCC25795GL002796	-24.4599	268 -- 310	1336 -- 1387	GCGGCAGGCCUGCGUAGGUCGGCACGGCGGUGGUAUCCGGCAG	CGCCCCGCCGGACGGCAACCUCAGCCAGCUCAUCCUGCCGCCACCGGCCGUC	-	-	-	K02067//putative ABC transport system substrate-binding protein	344.304	94.0241	3.66187	1.87258	4.70283e-39	7.54273e-38	up
Candidate_209	318.097	3805.3	0.0835932	-3.58047	0	0	down	ATCC25795GL002796	-21.4112	271 -- 333	162 -- 234	AGUGGGACGAGCGCCACUGCCGGCGUCACCACCGGCACGACGACUAGCAGUGGAUGGCGAGGG	UCGCGCUGCUCGCGGUCGGCGUCUACCUGGUGUGGCCGAACCGUGGUGGCCACAAGAUCGUCGCCUACUUCCC	-	-	-	K02067//putative ABC transport system substrate-binding protein	344.304	94.0241	3.66187	1.87258	4.70283e-39	7.54273e-38	up
ATCC25795GL002797			MCE4E
Candidate_119	1727.37	5510.4	0.313475	-1.67358	0	0	down	ATCC25795GL002797	-21.8024	131 -- 167	718 -- 760	GCGGUGGCUGCCUAGCCGGACCGAGCUGUCCCGGGCG	CGCCGCCGACGGUCUGAACCGGUUCGCCUCGAUCCUGGCCCGC	-	-	-	K02067//putative ABC transport system substrate-binding protein	456.079	91.4454	4.98745	2.3183	3.42544e-65	8.34867e-64	up
ATCC25795GL002798			MCE4F
Candidate_119	1727.37	5510.4	0.313475	-1.67358	0	0	down	ATCC25795GL002798	-22.2234	115 -- 143	1396 -- 1428	GCUGUCCCGGGCGAGACGGCACGAGGUGG	CGAUCCGGGCCCGCCCGCCGUGCAGUUGCCACC	-	-	-	K02067//putative ABC transport system substrate-binding protein	951.631	171.062	5.56309	2.47589	1.16006e-143	6.00815e-142	up
ATCC25795GL002799			Uncharacterized protein Rv1363c/MT1408
Candidate_119	1727.37	5510.4	0.313475	-1.67358	0	0	down	ATCC25795GL002799	-22.2234	115 -- 143	816 -- 848	GCUGUCCCGGGCGAGACGGCACGAGGUGG	CGAUCCGGGCCCGCCCGCCGUGCAGUUGCCACC	-	-	-	-	592.406	160.435	3.6925	1.8846	1.99652e-66	4.96334e-65	up
ATCC25795GL002800		none
ATCC25795GL002051		none	kstR
ATCC25795GL002052		none	fadE34
ATCC25795GL002053		none
ATCC25795GL002054			hypothetical protein MFORT_30814
Candidate_152	2698.73	5486.19	0.491914	-1.02352	1.77738e-210	5.08098e-210	down	ATCC25795GL002054	-20.1588	438 -- 488	110 -- 160	UAUGGACGGCUAGCUGAGCUGGGACGGCUGGGCCGUGCCCACACCUGGCGG	GUACAUGUCGAAACCAUACUUGCCACCGACGCCGACCGGGUGUGGGCCGCC	-	-	-	-	5.8338	0	error	20	0.0190325	0.0461834	up
ATCC25795GL002055		none
ATCC25795GL002056		none
ATCC25795GL002057		none
ATCC25795GL002058		none
ATCC25795GL002059		none
ATCC25795GL002060		none
ATCC25795GL002061		none
ATCC25795GL002062		none
ATCC25795GL002063		none
ATCC25795GL002064		none
ATCC25795GL002065		none
ATCC25795GL002066		none
ATCC25795GL002067		none
ATCC25795GL002068		none
ATCC25795GL002069		none
ATCC25795GL002070			solute-binding protein
Candidate_32	1985.55	479.849	4.13787	2.04889	2.18205e-217	6.37643e-217	up	ATCC25795GL002070	-20.2954	113 -- 128	266 -- 281	CUACCGGUGGUAGCGG	GAUGGCCACCAUCGCC	-	GO:0015407//monosaccharide-transporting ATPase activity	-	K10543//D-xylose transport system substrate-binding protein	3.81294	28.1749	0.135331	-2.88543	1.22331e-05	5.41129e-05	down
ATCC25795GL002071			ABC transporter related protein
Candidate_79	2016.64	268.05	7.52339	2.91138	0	0	up	ATCC25795GL002071	-20.3811	272 -- 375	1081 -- 1214	UGGUCGCAGCGCCACAACCACAAGAAGCGUGCACUGGCGGCGCCCAUGAGUGUCACCGCCCAUGCGUAGCGCGGCCGUAGCCCUGAGCAGCCUGAGCCAGAGUG	AUCGGUGUUGUGGAACUCCAAGGUGGUCCUGCUCGACGAACCGACCGCCGCGCUGGGUGUCGCGCAGACACAGCAGGUGAUCGAGUUGGUGCGUCGGCUGGCCGAUCAGGGACUGGGCGUGGUGUUGAUCUCAC	-	GO:0015415//phosphate ion transmembrane-transporting ATPase activity;GO:0005524//ATP binding	GO:0006200//ATP catabolic process;GO:0008643//carbohydrate transport	K02056//simple sugar transport system ATP-binding protein [EC:3.6.3.17]	7.05103	23.6252	0.298454	-1.74442	0.00410016	0.0118869	down
ATCC25795GL002072			inner-membrane translocator
Candidate_51	1221.68	541.279	2.25702	1.17442	3.68909e-61	6.10207e-61	up	ATCC25795GL002072	-22.4685	141 -- 179	913 -- 951	CGGCUAGGUCCACGACCAACAGCUACUGCUCGGCCACGA	GCUGAUCCUGGUAUUGCUGGUCGCGAUGACGUUGGUGCU	-	-	-	K10544//D-xylose transport system permease protein	2.96711	20.7572	0.142944	-2.80648	0.000218105	0.000809873	down
ATCC25795GL002073		none
ATCC25795GL002074		none
ATCC25795GL002075		none
ATCC25795GL002076		none
ATCC25795GL002077		none
ATCC25795GL002078			FadE32
Candidate_138	3021.92	211.405	14.2944	3.83738	0	0	up	ATCC25795GL002078	-20.1879	262 -- 308	17 -- 70	GCCGUGGUUCCUGCUCUAGAUGCCAUAGCCGCCGUCGACCAAGGCGG	CGGCACCAACGAGAUCCAGCGCAACAUAAUCGCCGAGCGGCUGCUGGGGCUGCC	-	GO:0050660//flavin adenine dinucleotide binding;GO:0003995//acyl-CoA dehydrogenase activity	GO:0055114//oxidation-reduction process	K00257//[EC:1.3.99.-]	11.5823	32.2241	0.359429	-1.47622	0.00334909	0.00994723	down
Candidate_66	2795.52	1143.31	2.4451	1.28989	5.92847e-159	1.44369e-158	up	ATCC25795GL002078	-21.0362	214 -- 264	682 -- 739	CCGUACCGCCCUGACGAACACCGGGUCCGGUAAGUCGCAGCCAGGACCCAC	GGCGAUGCUGGACCUGUCGGUGGCCUAUGCCAAGCAGCGCACCCAAUUCGGCCGGGUG	-	GO:0050660//flavin adenine dinucleotide binding;GO:0003995//acyl-CoA dehydrogenase activity	GO:0055114//oxidation-reduction process	K00257//[EC:1.3.99.-]	11.5823	32.2241	0.359429	-1.47622	0.00334909	0.00994723	down
Candidate_146	3697.18	982.849	3.7617	1.91138	0	0	up	ATCC25795GL002078	-20.1402	186 -- 202	964 -- 980	GGACGGUGACGACGGGG	CCUGUCGCUGUUGCUCC	-	GO:0050660//flavin adenine dinucleotide binding;GO:0003995//acyl-CoA dehydrogenase activity	GO:0055114//oxidation-reduction process	K00257//[EC:1.3.99.-]	11.5823	32.2241	0.359429	-1.47622	0.00334909	0.00994723	down
ATCC25795GL002079		none
ATCC25795GL002080		none
ATCC25795GL002081		none
ATCC25795GL002082		none
ATCC25795GL002083		none
ATCC25795GL002084		none
ATCC25795GL002085		none
ATCC25795GL002086		none
ATCC25795GL002087		none
ATCC25795GL002088		none
ATCC25795GL002089		none
ATCC25795GL002090		none
ATCC25795GL002091		none
ATCC25795GL002092		none
ATCC25795GL002093			uracil-xanthine permease
Candidate_222	7400.01	855.304	8.6519	3.11302	0	0	up	ATCC25795GL002093	-20.4779	62 -- 123	297 -- 358	GGUAGUGCCUGCCGGCGGUUCGGGUGCCGCCGCACGCUGGGCGGCCGCGCGACGCACCACGG	CCAUCAUCCAGGCCGUCGGGUUCAAGAAUGUCGGGGUGCGCCUGCCGCUGCUGCAGGGUGUC	GO:0016021//integral to membrane	GO:0005215//transporter activity	GO:0055085//transmembrane transport	K03458//nucleobase:cation symporter-2, NCS2 family	5.98103	32.0787	0.186448	-2.42315	2.52941e-05	0.000106759	down
Candidate_150	2830.83	836.155	3.38553	1.75938	1.33766e-252	4.56889e-252	up	ATCC25795GL002093	-23.1307	354 -- 389	465 -- 500	GGAAGCCAGCGCGGCAGCCACGGCAGGCCGGCGAGU	CCUUCCUCAUCGCGCCGGUGUUCGUCCGGCUGCUCA	GO:0016021//integral to membrane	GO:0005215//transporter activity	GO:0055085//transmembrane transport	K03458//nucleobase:cation symporter-2, NCS2 family	5.98103	32.0787	0.186448	-2.42315	2.52941e-05	0.000106759	down
Candidate_146	3697.18	982.849	3.7617	1.91138	0	0	up	ATCC25795GL002093	-25.3866	189 -- 228	303 -- 350	AGGCGGGAGCCCGGCUAGCUGUGCCAGGACGGUGACGACG	UCCAGGCCGUCGGGUUCAAGAAUGUCGGGGUGCGCCUGCCGCUGCUGC	GO:0016021//integral to membrane	GO:0005215//transporter activity	GO:0055085//transmembrane transport	K03458//nucleobase:cation symporter-2, NCS2 family	5.98103	32.0787	0.186448	-2.42315	2.52941e-05	0.000106759	down
ATCC25795GL002094		none
ATCC25795GL002095			2-nitropropane dioxygenase
Candidate_20	2037.36	677.008	3.00936	1.58946	2.97886e-158	7.12219e-158	up	ATCC25795GL002095	-29.1806	141 -- 165	386 -- 416	CCGCCGGUCGACCCUGAGCCACUAG	GGUGGCCGGCUGGGGCGCGGAUGCGGUGAUC	-	GO:0018580//nitronate monooxygenase activity;GO:0016702//oxidoreductase activity, acting on single donors with incorporation of molecular oxygen, incorporation of two atoms of oxygen;GO:0004318//enoyl-[acyl-carrier-protein] reductase (NADH) activity	GO:0055114//oxidation-reduction process	K00540//[EC:1.-.-.-];K00459//nitronate monooxygenase [EC:1.13.12.16]	9.50573	31.1836	0.304831	-1.71392	0.00114143	0.0037584	down
Candidate_105	826.429	0	error	20	1.58115e-123	3.27434e-123	up	ATCC25795GL002095	-22.0079	122 -- 158	402 -- 440	CGCCUACCACGACCAGCUUCCCCUCUUCCCGCUGCCG	GCGGAUGCGGUGAUCGUGCAGGGCGGUGAGGGCGGCGGU	-	GO:0018580//nitronate monooxygenase activity;GO:0016702//oxidoreductase activity, acting on single donors with incorporation of molecular oxygen, incorporation of two atoms of oxygen;GO:0004318//enoyl-[acyl-carrier-protein] reductase (NADH) activity	GO:0055114//oxidation-reduction process	K00540//[EC:1.-.-.-];K00459//nitronate monooxygenase [EC:1.13.12.16]	9.50573	31.1836	0.304831	-1.71392	0.00114143	0.0037584	down
ATCC25795GL002096		none
ATCC25795GL002097		none
ATCC25795GL002098		none
ATCC25795GL002099		none
ATCC25795GL002100		none
ATCC25795GL002101		none
ATCC25795GL002102		none
ATCC25795GL002103		none
ATCC25795GL002104		none
ATCC25795GL002105		none
ATCC25795GL002106		none
ATCC25795GL002107			FadE28
Candidate_41	1109.15	5159.96	0.214954	-2.2179	0	0	down	ATCC25795GL002107	-22.9588	83 -- 109	118 -- 148	CGCCGCCACGUUGCAGAGCCACCACUG	GCUGGCGGUGCCCGAGCGCCUCGGUGGUGAC	-	-	-	K00257//[EC:1.3.99.-]	1019.89	359.146	2.83977	1.50577	3.77574e-85	1.1309e-83	up
Candidate_126	2688.25	6125.46	0.438865	-1.18815	1.01619e-298	3.93025e-298	down	ATCC25795GL002107	-24.9269	15 -- 71	607 -- 665	CGGUCGGCGACGCGGCAGACGGUGACCCGGACAGGCGGUGGGCGAGCGCUGAGUGGC	GCUGGCCGCCACCGGAGCCUUCGCCGCGGGCCUGGUCGCCGGCGCGCUGCGACUUACCG	-	-	-	K00257//[EC:1.3.99.-]	1019.89	359.146	2.83977	1.50577	3.77574e-85	1.1309e-83	up
Candidate_8	1308.94	4175.58	0.313475	-1.67358	0	0	down	ATCC25795GL002107	-22.6969	90 -- 114	229 -- 254	UCCAGGAUCGACGACGGCGACCACC	GGGUCUCGGGUUGCUGCCGCUGCUGG	-	-	-	K00257//[EC:1.3.99.-]	1019.89	359.146	2.83977	1.50577	3.77574e-85	1.1309e-83	up
Candidate_190	873.531	4063.8	0.214954	-2.2179	0	0	down	ATCC25795GL002107	-20.202	29 -- 81	659 -- 721	GAAUGCGGAGCUGGUGGCGCUAAAUGUGGAGCCACAGGUUGCUGAAGUUCUGG	CUUACCGCCGAUUACGUGGCCACUCGCGAACAGUUCGGGCGUCCGCUGUCGACCUUCCAGACC	-	-	-	K00257//[EC:1.3.99.-]	1019.89	359.146	2.83977	1.50577	3.77574e-85	1.1309e-83	up
Candidate_14	900.595	4788.24	0.188085	-2.41054	0	0	down	ATCC25795GL002107	-26.3885	402 -- 467	54 -- 128	ACCCGGAGCCAGACAACACCUGCACCGACCGUGAUGGCCACGGGCACAUGCCGUGCGACCGCCACG	UGGUGACCUCGGUGCUGGAACGGGACAACAGCUGGGACGCACUGGUAUCCGGUGGGGUGGCGGCGCUGGCGGUGC	-	-	-	K00257//[EC:1.3.99.-]	1019.89	359.146	2.83977	1.50577	3.77574e-85	1.1309e-83	up
Candidate_97	487.258	1619.14	0.300936	-1.73247	2.13724e-140	4.68412e-140	down	ATCC25795GL002107	-21.6897	50 -- 115	409 -- 481	CGGGGUGGCUAUGUGGCCGCUGCCUAACCGACGCGUGCCCCCUGGCGCCUAAGUAGAGGCUCCCGC	GCCCUAUGCCGGCACCGCGCGAUGGCUGUUGGUCACCGCGGACGGUGGGGUCGCGGUGAUCGCUCCGACCGCG	-	-	-	K00257//[EC:1.3.99.-]	1019.89	359.146	2.83977	1.50577	3.77574e-85	1.1309e-83	up
Candidate_67	1324.88	4402.55	0.300936	-1.73247	0	0	down	ATCC25795GL002107	-20.658	138 -- 216	68 -- 158	GACCUGCCCGCUGGAACUGCCGUCCAGCACCUGCACCACCGCGUAUCCGCGGGCCAGCGUCGCCGCCGGUCCGAGUGUG	CUGGAACGGGACAACAGCUGGGACGCACUGGUAUCCGGUGGGGUGGCGGCGCUGGCGGUGCCCGAGCGCCUCGGUGGUGACGGGCUCGGAC	-	-	-	K00257//[EC:1.3.99.-]	1019.89	359.146	2.83977	1.50577	3.77574e-85	1.1309e-83	up
Candidate_60	0	2062.17	0	-20	1.01871e-243	3.30765e-243	down	ATCC25795GL002107	-22.5758	51 -- 89	416 -- 456	CGGCGUGGCGCGUUGCUGACGGCUAGUGGGCCCUCCACC	GCCGGCACCGCGCGAUGGCUGUUGGUCACCGCGGACGGUGG	-	-	-	K00257//[EC:1.3.99.-]	1019.89	359.146	2.83977	1.50577	3.77574e-85	1.1309e-83	up
ATCC25795GL002108		none
ATCC25795GL002109			Rv3542c
Candidate_210	590.858	8377.18	0.0705318	-3.82558	0	0	down	ATCC25795GL002109	-20.9891	344 -- 371	1036 -- 1067	CCGGACCUGCGACCGCGACCGGGCGUUC	GGCCUGGACGUUGUAUGCAUGGGAGCCGCAAG	-	-	-	K07068//	1338.11	318.974	4.19506	2.06869	5.6635e-165	3.35225e-163	up
ATCC25795GL002110			Rv3541c
Candidate_210	590.858	8377.18	0.0705318	-3.82558	0	0	down	ATCC25795GL002110	-20.1314	331 -- 371	83 -- 128	CCGGACCUGCGACCGCGACCGGGCGUUCCCACCCGACUGGG	GGCCUGGACGUUGUAUGCAUGGGAGCCGCAAGCAUGAGUCUGACCC	-	GO:0016491//oxidoreductase activity	GO:0055114//oxidation-reduction process	-	733.018	179.517	4.08329	2.02973	2.93726e-89	9.80137e-88	up
ATCC25795GL002111		none
ATCC25795GL002112		none
ATCC25795GL002113		none
ATCC25795GL002114		none
ATCC25795GL002115		none

## Sheet: BNA-CC
ATCC25795GL002750		none
ATCC25795GL002751		none
ATCC25795GL002752		none
ATCC25795GL002753		none
ATCC25795GL002754		none
ATCC25795GL002755		none
ATCC25795GL002756		none
ATCC25795GL002757		none
ATCC25795GL002758		none
ATCC25795GL002759		none
ATCC25795GL002760			short-chain alcohol dehydrogenase like protein
Candidate_226	5814.99	11691.6	0.497364	-1.00763	0	0	down	ATCC25795GL002760	-21.8652	108 -- 133	99 -- 124	UUCCUCCGACAGCUGCGCUAGGACUG	GAGGAGGGUGCCGAUGUGAUCCUGGC	-	GO:0004316//3-oxoacyl-[acyl-carrier-protein] reductase (NADPH) activity;GO:0008670//2,4-dienoyl-CoA reductase (NADPH) activity;GO:0000166//nucleotide binding	GO:0055114//oxidation-reduction process	K00540//[EC:1.-.-.-];K00068//sorbitol-6-phosphate 2-dehydrogenase [EC:1.1.1.140];K00059//3-oxoacyl-[acyl-carrier protein] reductase [EC:1.1.1.100]	397.13	122.628	3.23849	1.69532	3.31268e-40	5.65992e-39	up
Candidate_34	1455.86	5020.88	0.289961	-1.78607	0	0	down	ATCC25795GL002760	-24.8128	132 -- 153	98 -- 119	GCUCCUCCCAUGGGUACACUGG	CGAGGAGGGUGCCGAUGUGAUC	-	GO:0004316//3-oxoacyl-[acyl-carrier-protein] reductase (NADPH) activity;GO:0008670//2,4-dienoyl-CoA reductase (NADPH) activity;GO:0000166//nucleotide binding	GO:0055114//oxidation-reduction process	K00540//[EC:1.-.-.-];K00068//sorbitol-6-phosphate 2-dehydrogenase [EC:1.1.1.140];K00059//3-oxoacyl-[acyl-carrier protein] reductase [EC:1.1.1.100]	397.13	122.628	3.23849	1.69532	3.31268e-40	5.65992e-39	up
ATCC25795GL002761			hypothetical protein MFORT_00619
Candidate_245	990.428	2022.47	0.489712	-1.02999	1.24995e-81	2.13466e-81	down	ATCC25795GL002761	-20.6078	195 -- 213	972 -- 991	GCCACGGCGCCACCGCCUC	CGGUCGCCGCGGUGGAGGGG	-	GO:0016740//transferase activity	-	-	1046.46	242.823	4.30958	2.10755	1.19845e-133	5.64063e-132	up
Candidate_89	2347.09	9798.6	0.239533	-2.0617	0	0	down	ATCC25795GL002761	-20.9797	26 -- 40	972 -- 986	GCCAGCGGCGCCACC	CGGUCGCCGCGGUGG	-	GO:0016740//transferase activity	-	-	1046.46	242.823	4.30958	2.10755	1.19845e-133	5.64063e-132	up
Candidate_210	1923	8377.18	0.229552	-2.1231	0	0	down	ATCC25795GL002761	-21.968	346 -- 387	768 -- 813	CCGUUGGCGCAAUAGACCGGACCUGCGACCGCGACCGGGCGU	GGCCUGCCGAGACGAUCAUGGCCUCGAUGUGCUCGCUGGCCCAGCA	-	GO:0016740//transferase activity	-	-	1046.46	242.823	4.30958	2.10755	1.19845e-133	5.64063e-132	up
ATCC25795GL002762		none
ATCC25795GL002763			KshA
Candidate_180	3045.09	1184.41	2.57099	1.36232	3.04086e-184	7.68988e-184	up	ATCC25795GL002763	-20.7932	310 -- 401	17 -- 116	CUUCUAGUGGCAGCUGGGCUAGCUCUAGCGGCUACUGCUCCAGCUGUGGCUUGACGUCUUGGACGCACGGGCGAAGCCGUGGGACUGGCCAC	GAGGCCCACCGUGACUACCGAGACAGCCGGCAUUCGCGAGAUCGACACCGGCGACCUGCCAGACCGCUAUGCGCGCGGUUGGCACUGCCUGGGACCGGUG	-	GO:0046872//metal ion binding;GO:0051537//2 iron, 2 sulfur cluster binding;GO:0036200	GO:0006694//steroid biosynthetic process;GO:0055114//oxidation-reduction process;GO:0016042//lipid catabolic process	K15982//3-ketosteroid 9alpha-monooxygenase subunit A [EC:1.14.13.142]	0	1461.2	0	-20	2.86552e-185	2.07189e-183	down
ATCC25795GL002764		none
ATCC25795GL002765		none
ATCC25795GL002766		none
ATCC25795GL002767			Ltp4
Candidate_225	1414.17	3465.3	0.408093	-1.29303	8.40119e-198	2.20951e-197	down	ATCC25795GL002767	-21.1383	165 -- 283	671 -- 809	GCCGCUAGCGUGGCCGCGCCACCGGUGGCGAGAUGCCCUCCCGUAGAUGGCCACUGCUCGGGGUAGGACUGGCGGCUGGCCCUCGACCGGGACGACGCGCUUGACUAGGUCCGCUGGAG	CGGCGAUCGUGCUGGCCGCCGGUGACAGGGCCCGCGAACUGCGCGAGAACCCGGCCUGGAUCACCGGUAUCGAGCACCGCAUCGAAACCCCGAUCCUGGGUGCCCGCGAUCUGACCACAUCGCCGUCCACGGCGGCCUC	-	GO:0016747//transferase activity, transferring acyl groups other than amino-acyl groups	GO:0008152//metabolic process	K00626//acetyl-CoA C-acetyltransferase [EC:2.3.1.9]	1078.88	423.288	2.54882	1.34983	4.63899e-79	1.36946e-77	up
ATCC25795GL002768			putative nucleic-acid-binding protein containing a Zn-ribbon
Candidate_210	1923	8377.18	0.229552	-2.1231	0	0	down	ATCC25795GL002768	-20.3743	239 -- 313	765 -- 856	CGCGACCGGGAGCUGCUCCUGUAGCGCCGCAGCGAUGGCCCGCGUGGCCGCCGCUAGGGGAGGGGGCCCGUGUGG	GCCUGGAGCUCGACGAGUUCAUCGAGCUCGUCGACAAGGGCACCGUCACCACCUUCGCGGUGAUCAACAUCCCGUUCCCCGGCCAGCGCAUC	-	-	-	K07068//	1989.45	916.806	2.16998	1.11768	1.80575e-111	7.14993e-110	up
Candidate_152	904.161	5486.19	0.164807	-2.60115	0	0	down	ATCC25795GL002768	-20.0663	293 -- 334	885 -- 926	AUGAGUUACCACGGCACAAGAUGUAGGACGACAACCGGUGGC	UGCUCGACGGCGCCGAUAUCCCGUUCCUGCAUCUGGUCACCG	-	-	-	K07068//	1989.45	916.806	2.16998	1.11768	1.80575e-111	7.14993e-110	up
Candidate_207	2812.72	5655.26	0.497364	-1.00763	4.56446e-217	1.26363e-216	down	ATCC25795GL002768	-21.0568	118 -- 146	319 -- 347	CCAGCCGCGCCGCGUCAGGAUUGUCACCG	GGUGGGCACGGUGCAGUCCUGGACAUGGC	-	-	-	K07068//	1989.45	916.806	2.16998	1.11768	1.80575e-111	7.14993e-110	up
ATCC25795GL002769		none
ATCC25795GL002770			Acetoacetate decarboxylase (ADC)
Candidate_90	788.358	1717.16	0.459105	-1.1231	9.96363e-80	1.6906e-79	down	ATCC25795GL002770	-20.9998	189 -- 218	811 -- 851	GAGGCGGGUGUUACUGGCGCGGCUGGGCCC	CUCCGCCCGCAAUGUGGAGAUGACCUUCGCCGACGCCGAGG	-	GO:0016831//carboxy-lyase activity	-	-	216.387	27.2919	7.92861	2.98707	7.37673e-41	1.27786e-39	up
Candidate_209	776.458	3805.3	0.204047	-2.29303	0	0	down	ATCC25795GL002770	-21.0639	448 -- 500	374 -- 431	CAGCCACCGGGGCGAAGGGCGGCUGGAGAGGCCCAAGCGGGAGCUGCUACGGC	GUCAUGGUGAACCCGCCCGGAUCGACCGCAUCCGGACUCAAAGCCCUCGGCGAGGCCG	-	GO:0016831//carboxy-lyase activity	-	-	216.387	27.2919	7.92861	2.98707	7.37673e-41	1.27786e-39	up
ATCC25795GL002771			Cyp142
Candidate_42	0	1093.12	0	-20	1.48519e-152	3.22815e-152	down	ATCC25795GL002771	-21.1393	124 -- 202	22 -- 105	AGCCAACUGGGUCCGCCGGUGGCGGCUGGCGUAGCACCACUACCGCGUGCCGAGCUAGUGGCUCCUCCCAUGCGUGCUG	UCGGUUUUCCCAAGCGCGCCAUGUUCUCCGGCUCCGCCCGCAAUGUGGAGAUGACCUUCGCCGACGCCGAGGAGAUCGCAUGAC	-	GO:0020037//heme binding;GO:0050056;GO:0005506//iron ion binding;GO:0009055//electron carrier activity	GO:0055114//oxidation-reduction process	K16046//cytochrome P450, family 142, subfamily A, polypeptide 1	137.568	42.5332	3.23436	1.69348	5.89033e-15	5.10188e-14	up
Candidate_61	654.77	1871.87	0.349794	-1.51542	3.14355e-136	6.40895e-136	down	ATCC25795GL002771	-21.3934	228 -- 263	295 -- 330	CCUCGGCAAGUGGCAGUGGAUGUUCUAGGCGGGGCU	GGAGCUGUUCUCCAACGCCGGCGGCAUCCGCCCCGA	-	GO:0020037//heme binding;GO:0050056;GO:0005506//iron ion binding;GO:0009055//electron carrier activity	GO:0055114//oxidation-reduction process	K16046//cytochrome P450, family 142, subfamily A, polypeptide 1	137.568	42.5332	3.23436	1.69348	5.89033e-15	5.10188e-14	up
ATCC25795GL002772			putative two-component response regulator
Candidate_60	0	2062.17	0	-20	2.91918e-244	8.72436e-244	down	ATCC25795GL002772	-20.6458	48 -- 111	207 -- 277	CGGCGGGCUGCGCUGCCCAACGCGGCGUGGCGCGUUGCUGACGGCUAGUGGGCCCUCCACCACG	GCUACCCGACGACGACGGGAUGACCAUCCUGCGCCGGUUGCGCGGCGUCAGCCAGAUCCCGGUGGUGGUGC	-	-	GO:0050794//regulation of cellular process	K07670//two-component system, OmpR family, response regulator MtrA;K07776//two-component system, OmpR family, response regulator RegX3;K07658//two-component system, OmpR family, alkaline phosphatase synthesis response regulator PhoP;K07667//two-component system, OmpR family, KDP operon response regulator KdpE	27.3087	12.0035	2.27507	1.18591	0.00616867	0.0177585	up
ATCC25795GL002773		none
ATCC25795GL002774		none
ATCC25795GL002775		none
ATCC25795GL002776		none
ATCC25795GL002777		none
ATCC25795GL002778			EchA19
Candidate_235	933.158	4954.36	0.188351	-2.40851	0	0	down	ATCC25795GL002778	-20.9809	145 -- 171	271 -- 297	CCGGACCGCGGCACAAGCGUCGCUGGG	GGCCUGGGACCGUGUCGACAGCGAUCC	-	GO:0004300//enoyl-CoA hydratase activity;GO:0016853//isomerase activity	GO:0008152//metabolic process	K01692//enoyl-CoA hydratase [EC:4.2.1.17]	1973.6	529.892	3.72453	1.89706	3.59789e-221	3.1491e-219	up
ATCC25795GL002779		none
ATCC25795GL002780			2-nitropropane dioxygenase
Candidate_89	2347.09	9798.6	0.239533	-2.0617	0	0	down	ATCC25795GL002780	-20.1787	24 -- 48	1072 -- 1099	GCUAUAGAGCCAGCGGCGCCACCGG	CGAGUCCUCGGACCCGACCGCGGUGGCC	-	GO:0018580//nitronate monooxygenase activity;GO:0016702//oxidoreductase activity, acting on single donors with incorporation of molecular oxygen, incorporation of two atoms of oxygen;GO:0008270//zinc ion binding	GO:0055114//oxidation-reduction process	K00459//nitronate monooxygenase [EC:1.13.12.16]	2432.65	979.125	2.48451	1.31296	1.82327e-169	1.10931e-167	up
Candidate_60	0	2062.17	0	-20	2.91918e-244	8.72436e-244	down	ATCC25795GL002780	-22.2224	80 -- 115	973 -- 1008	CCGGCGGCGGGCUGCGCUGCCCAACGCGGCGUGGCG	GAGCCGCUGGACCGACGCCUGGGACGCCGACACCGC	-	GO:0018580//nitronate monooxygenase activity;GO:0016702//oxidoreductase activity, acting on single donors with incorporation of molecular oxygen, incorporation of two atoms of oxygen;GO:0008270//zinc ion binding	GO:0055114//oxidation-reduction process	K00459//nitronate monooxygenase [EC:1.13.12.16]	2432.65	979.125	2.48451	1.31296	1.82327e-169	1.10931e-167	up
ATCC25795GL002781		none
ATCC25795GL002782		none
ATCC25795GL002783		none
ATCC25795GL002784		none
ATCC25795GL002785		none
ATCC25795GL002786			FadD17
Candidate_49	1004.94	2052.1	0.489712	-1.02999	8.47135e-83	1.45619e-82	down	ATCC25795GL002786	-21.9044	335 -- 388	116 -- 176	UGGCGACCGCGGCGACGGCGGCGAGGAUGGCGAGCACCCAGGACAGCGGGGGCG	GCCGCGGGCGCCGCCUUGGCCGCCGCCCUGGGCGCUCGCCUGGAUGCCGCCCGGCCACCGC	-	GO:0016874//ligase activity	GO:0008152//metabolic process	K00666//fatty-acyl-CoA synthase [EC:6.2.1.-]	197.881	50.2219	3.94014	1.97825	6.62176e-25	7.82843e-24	up
Candidate_97	396.457	1619.14	0.244856	-2.02999	7.61946e-176	1.85548e-175	down	ATCC25795GL002786	-31.2844	201 -- 261	964 -- 1024	CCAGGACUAGCAGCUGCGGCUCUGGCCGUGUGGUACGGGCGUGCCGUGGCAGCCGCUCUAG	GGUCGCCAUCGUCGACAUCGAGACGGGCACACCCUGUCCACCAGGGGUCGUCGGCGAGAUC	-	GO:0016874//ligase activity	GO:0008152//metabolic process	K00666//fatty-acyl-CoA synthase [EC:6.2.1.-]	197.881	50.2219	3.94014	1.97825	6.62176e-25	7.82843e-24	up
Candidate_164	1613.81	7532.42	0.214249	-2.22264	0	0	down	ATCC25795GL002786	-20.6506	555 -- 594	1403 -- 1448	UACGCCCACCUGUGGCUCAGGCGUGGGUUUGUAGGCCACG	GUGCGGGUGGCCACCGAACUGCCGCGGACCGAAACGUUCAAGGUGC	-	GO:0016874//ligase activity	GO:0008152//metabolic process	K00666//fatty-acyl-CoA synthase [EC:6.2.1.-]	197.881	50.2219	3.94014	1.97825	6.62176e-25	7.82843e-24	up
Candidate_145	818.462	2139.28	0.382587	-1.38614	2.30569e-136	4.73747e-136	down	ATCC25795GL002786	-23.6782	231 -- 320	1422 -- 1516	GCGUGUCUGGCUUGCAGCGCGGCUCUUAAGGAGCGCCCGUACCCUUUGGUAGGACCGGCUCCAGGCAGGGUGGGACGAGCGGCCUUGGCU	UGCCGCGGACCGAAACGUUCAAGGUGCUCAAACGGGAGUUGUCCGCCGAGGCACUGGACUGUCCCGAUCCCGUCCAUCCCUGCCGCCGGGACUGA	-	GO:0016874//ligase activity	GO:0008152//metabolic process	K00666//fatty-acyl-CoA synthase [EC:6.2.1.-]	197.881	50.2219	3.94014	1.97825	6.62176e-25	7.82843e-24	up
ATCC25795GL002787		none
ATCC25795GL002788		none
ATCC25795GL002789		none
ATCC25795GL002790			Hsd4A
Candidate_180	3045.09	1184.41	2.57099	1.36232	3.04086e-184	7.68988e-184	up	ATCC25795GL002790	-20.5266	136 -- 156	196 -- 216	AGUUUCGCCCACUCAGGUUCC	UCGAAGCGGUCGGGUCCAAGG	-	GO:0004316//3-oxoacyl-[acyl-carrier-protein] reductase (NADPH) activity;GO:0050661//NADP binding	GO:0030497//fatty acid elongation;GO:0055114//oxidation-reduction process	K00059//3-oxoacyl-[acyl-carrier protein] reductase [EC:1.1.1.100]	109.686	593.746	0.184736	-2.43646	3.44204e-73	9.38378e-72	down
ATCC25795GL002791			Yrb4A
Candidate_55	1376.75	3884.77	0.354397	-1.49656	1.50919e-275	4.96148e-275	down	ATCC25795GL002791	-20.1094	120 -- 141	794 -- 817	CUGCACCACGGGCUGGUAGGCG	GACCUGGGUGCCCGAACCAUCCGC	-	-	-	K02066//putative ABC transport system permease protein	513.81	203.14	2.52934	1.33876	3.58745e-38	5.84894e-37	up
Candidate_225	1414.17	3465.3	0.408093	-1.29303	8.40119e-198	2.20951e-197	down	ATCC25795GL002791	-29.6694	152 -- 238	617 -- 709	GAUGGCCACUGCUCGGGGUAGGACUGGCGGCUGGCCCUCGACCGGGACGACGCGCUUGACUAGGUCCGCUGGAGGUCGCCAGGGCCA	CUGCUGGUGUCGAUUCCGUUCACCGUCCUGGUCGCUUUCACCCUCAACAUCCUGCUGCGCGAGAUCGGUGCGGCCGACCUCUCCGGGGCCGGU	-	-	-	K02066//putative ABC transport system permease protein	513.81	203.14	2.52934	1.33876	3.58745e-38	5.84894e-37	up
Candidate_198	843.284	3214.4	0.262346	-1.93046	0	0	down	ATCC25795GL002791	-22.7586	117 -- 187	896 -- 979	GAGCACGAGCCACGGACCAACCAGCAGGACUAGCCGCACCGCCGGCGUAAGCAGCCUAAGGCGCCCCUCGG	UUCGUCGCGGUGCUGCUCAACGGGUUGGUGUGCGCGAUCGGUCUGUCGGGCGGCUAUGUGUUCUCGGUGUUCCUGCAGGGAGUC	-	-	-	K02066//putative ABC transport system permease protein	513.81	203.14	2.52934	1.33876	3.58745e-38	5.84894e-37	up
Candidate_14	1172.43	4788.24	0.244856	-2.02999	0	0	down	ATCC25795GL002791	-20.6079	50 -- 100	1033 -- 1083	CCUCGAGUCGGACGAGAUAACGCGGCAGUAGCCACACGAGCGGCAGGACCG	GGUGCUGGCCAUGUUCAAGGCGCUGCUGUUCGGUCUGCUCGCCGGUCUGGU	-	-	-	K02066//putative ABC transport system permease protein	513.81	203.14	2.52934	1.33876	3.58745e-38	5.84894e-37	up
Candidate_169	1182.54	4346.57	0.272062	-1.87799	0	0	down	ATCC25795GL002791	-20.8772	3 -- 25	1064 -- 1086	CCAGACGGGCGGCCCAGCCAGCU	GGUCUGCUCGCCGGUCUGGUCGG	-	-	-	K02066//putative ABC transport system permease protein	513.81	203.14	2.52934	1.33876	3.58745e-38	5.84894e-37	up
Candidate_209	776.458	3805.3	0.204047	-2.29303	0	0	down	ATCC25795GL002791	-21.1086	103 -- 133	1033 -- 1064	CCACGGCCGUGCUUGAUACGCGACGAUGAGU	GGUGCUGGCCAUGUUCAAGGCGCUGCUGUUCG	-	-	-	K02066//putative ABC transport system permease protein	513.81	203.14	2.52934	1.33876	3.58745e-38	5.84894e-37	up
Candidate_148	518.617	1270.83	0.408093	-1.29303	9.64252e-74	1.60505e-73	down	ATCC25795GL002791	-21.6271	193 -- 288	1019 -- 1141	CCUGACCUGCCGGCCCACCGGGUGCGAGGGCACCGCUGGCACCGCCGGGUCCGGCCUCACCGCCCGGUCCGCCGGGGAUCACACCACUUGCGCCGC	GGACUGGGUGAGCUGGUGCUGGCCAUGUUCAAGGCGCUGCUGUUCGGUCUGCUCGCCGGUCUGGUCGGGUGUUAUCGCGGUCUGACCGUGCAAGGCGGCCCCAAGGGUGUGGGCAUCGCGGUG	-	-	-	K02066//putative ABC transport system permease protein	513.81	203.14	2.52934	1.33876	3.58745e-38	5.84894e-37	up
ATCC25795GL002792			Yrb4B
Candidate_90	788.358	1717.16	0.459105	-1.1231	9.96363e-80	1.6906e-79	down	ATCC25795GL002792	-20.2192	192 -- 230	1 -- 40	GGCUGGUCGAUGGAGGCGGGUGUUACUGGCGCGGCUGGG	CCGCAUGAGUUACGACGCCACACUUCGACUGCGCCGGUUC	-	-	-	K02066//putative ABC transport system permease protein	256.39	93.2246	2.75024	1.45956	3.97115e-22	4.3832e-21	up
ATCC25795GL002793			MCE4A
Candidate_209	776.458	3805.3	0.204047	-2.29303	0	0	down	ATCC25795GL002793	-22.7198	325 -- 389	403 -- 479	CUGGCCGCCCGGGCGGAAGCCGCGGCUAUAGCGCUUAAGGAAACGGCCUCGUUUGAAGUGGGACG	GAUCGGCGGUACCACAGUCUUCGGUGCGAAAUCGGUGGAGUUCCUGCCGCCGGAGGAUCCCCGCCCCACCACCCUGC	GO:0005886//plasma membrane	-	-	K02067//putative ABC transport system substrate-binding protein	275.047	65.327	4.21031	2.07393	8.05201e-36	1.22849e-34	up
Candidate_205	1905.2	8991.25	0.211895	-2.23858	0	0	down	ATCC25795GL002793	-24.521	25 -- 61	563 -- 599	CAGCUGGGCCAACAGGACCUUGCGGUCUAGUGGCGGG	GUCGACCCGGUGAACCUGAAUGCCACCGUCACCGCCC	GO:0005886//plasma membrane	-	-	K02067//putative ABC transport system substrate-binding protein	275.047	65.327	4.21031	2.07393	8.05201e-36	1.22849e-34	up
ATCC25795GL002794			MCE4B
Candidate_235	933.158	4954.36	0.188351	-2.40851	0	0	down	ATCC25795GL002794	-21.4185	1 -- 24	592 -- 615	AGUCGCGCCGGUGCUACUUGGGCC	UCAGUGCGGUCACCCUGAACCCGG	GO:0005576//extracellular region	-	-	K02067//putative ABC transport system substrate-binding protein	465.288	98.3927	4.72889	2.2415	1.01398e-64	2.47978e-63	up
ATCC25795GL002795		none
ATCC25795GL002796			MCE4D
Candidate_116	1222.04	3743.15	0.326475	-1.61496	2.4342e-296	8.4236e-296	down	ATCC25795GL002796	-21.9364	59 -- 133	129 -- 214	CAGCCACGUGCCUCGGCGCACCGGCGGACGGUCGGCAUGCCGCAACGGGCCACCAUCGGCAGGUACGACGCGGUG	GUUGGCUGCGCGGAGCCGUCGCGGUGACCCUCGUCGCGCUGCUCGCGGUCGGCGUCUACCUGGUGUGGCCGAACCGUGGUGGCCAC	-	-	-	K02067//putative ABC transport system substrate-binding protein	481.381	94.0241	5.11977	2.35608	1.47379e-70	3.8496e-69	up
Candidate_215	1548.74	3252.91	0.476109	-1.07064	1.87334e-138	3.91023e-138	down	ATCC25795GL002796	-24.4599	268 -- 310	1336 -- 1387	GCGGCAGGCCUGCGUAGGUCGGCACGGCGGUGGUAUCCGGCAG	CGCCCCGCCGGACGGCAACCUCAGCCAGCUCAUCCUGCCGCCACCGGCCGUC	-	-	-	K02067//putative ABC transport system substrate-binding protein	481.381	94.0241	5.11977	2.35608	1.47379e-70	3.8496e-69	up
Candidate_209	776.458	3805.3	0.204047	-2.29303	0	0	down	ATCC25795GL002796	-21.4112	271 -- 333	162 -- 234	AGUGGGACGAGCGCCACUGCCGGCGUCACCACCGGCACGACGACUAGCAGUGGAUGGCGAGGG	UCGCGCUGCUCGCGGUCGGCGUCUACCUGGUGUGGCCGAACCGUGGUGGCCACAAGAUCGUCGCCUACUUCCC	-	-	-	K02067//putative ABC transport system substrate-binding protein	481.381	94.0241	5.11977	2.35608	1.47379e-70	3.8496e-69	up
ATCC25795GL002797			MCE4E
Candidate_102	1294.1	4756.62	0.272062	-1.87799	0	0	down	ATCC25795GL002797	-25.5473	44 -- 85	83 -- 126	UCGCCUGCGCCGCGCCAUGCUGGGCCUCGACGACGCGCGGCC	GGCGGAAGGAGCGGGUGGAUGACCCGGAAGCUGUUGCGUGGCGG	-	-	-	K02067//putative ABC transport system substrate-binding protein	621.217	91.4454	6.79331	2.76411	3.51743e-106	1.33958e-104	up
ATCC25795GL002798			MCE4F
Candidate_226	5814.99	11691.6	0.497364	-1.00763	0	0	down	ATCC25795GL002798	-26.6664	79 -- 181	37 -- 140	CAGCUCCGCCCGGACGGGCGUCCGCAGAAGGUCCAGCAGGUGCCGCUGUUCCUCCGACAGCUGCGCUAGGACUGGGUAGGGCUGUAGGUCCGGCAGCCGAAGC	GUCAGGCGGCCGACCCGUUCAAGAUCCCGCCGGGUACCGCGACCCAGCACGAGGGGGCGCCGUAAUGCUGACCCGCCUGACCCGCCUGCAGCUGUCCAUCUUCG	-	-	-	K02067//putative ABC transport system substrate-binding protein	1081.57	171.062	6.32269	2.66054	8.34819e-177	5.48015e-175	up
Candidate_10	2245.41	4668.53	0.480967	-1.05599	1.40907e-193	3.63319e-193	down	ATCC25795GL002798	-25.4892	137 -- 265	1452 -- 1587	GGCCGGGGCGGCCGUGGGCGUGGUCACGGACCACGGCAAGGCGGUCCAUAGGGCGGCCGGCGACACGGCCGGCACCCGCGCCGUGUUGGGCGGCGACGCCAGCCGAGUGGGCAGGGCGGUGACCGGCGG	CCGCGCCCAACGCGCCGUUCCCGAACCCGGUGCCGCCGAACAACAAUCCGCCGGCACCCCCGUGGCCGUUCUAUGCCCCGCCGGAUCAGGUGCUGCCGCCCUACGGUCGCCAGGUGCCUGCUCCGCCGCUGCCGCC	-	-	-	K02067//putative ABC transport system substrate-binding protein	1081.57	171.062	6.32269	2.66054	8.34819e-177	5.48015e-175	up
ATCC25795GL002799			Uncharacterized protein Rv1363c/MT1408
Candidate_10	2245.41	4668.53	0.480967	-1.05599	1.40907e-193	3.63319e-193	down	ATCC25795GL002799	-25.4892	137 -- 265	872 -- 1007	GGCCGGGGCGGCCGUGGGCGUGGUCACGGACCACGGCAAGGCGGUCCAUAGGGCGGCCGGCGACACGGCCGGCACCCGCGCCGUGUUGGGCGGCGACGCCAGCCGAGUGGGCAGGGCGGUGACCGGCGG	CCGCGCCCAACGCGCCGUUCCCGAACCCGGUGCCGCCGAACAACAAUCCGCCGGCACCCCCGUGGCCGUUCUAUGCCCCGCCGGAUCAGGUGCUGCCGCCCUACGGUCGCCAGGUGCCUGCUCCGCCGCUGCCGCC	-	-	-	-	468.876	160.435	2.92254	1.54722	4.30059e-42	7.71786e-41	up
ATCC25795GL002800		none
ATCC25795GL002051		none	kstR
ATCC25795GL002052		none	fadE34
ATCC25795GL002053			Short-chain specific acyl-CoA dehydrogenase
Candidate_116	1222.04	3743.15	0.326475	-1.61496	2.4342e-296	8.4236e-296	down	ATCC25795GL002053	-21.4016	229 -- 287	594 -- 659	GGUCCGACGGUGUGGACUGCUCGAUGACGUGCCGUGCCGUCGUGUAAUCCGCCCGAGCU	CCAGGCGCCGCGCGCUCGACGCGGCUGCUCACAUUUUCAGCGCGCACGGUUACACGGCGGGCACGA	-	-	-	K09017//TetR/AcrR family transcriptional regulator	20.4465	7.23107	2.82758	1.49957	0.00542421	0.0158998	up
Candidate_90	788.358	1717.16	0.459105	-1.1231	9.96363e-80	1.6906e-79	down	ATCC25795GL002053	-20.1771	166 -- 245	519 -- 603	AGGCGUUUACUGUCAGGCUGGUCGAUGGAGGCGGGUGUUACUGGCGCGGCUGGGCCCAUACACCUGCGUUGGGCUGCGGC	UCCGCGGAGAUGACAUGGCGCCGACCGAUCGCUUCAAGCCCCGUAAACAGCCGCGCCAGGCCCGCUCGACACAGACCAGGCGCCG	-	-	-	K09017//TetR/AcrR family transcriptional regulator	20.4465	7.23107	2.82758	1.49957	0.00542421	0.0158998	up
ATCC25795GL002054		none
ATCC25795GL002055		none
ATCC25795GL002056		none
ATCC25795GL002057		none
ATCC25795GL002058		none
ATCC25795GL002059		none
ATCC25795GL002060		none
ATCC25795GL002061			HsaB
Candidate_116	1222.04	3743.15	0.326475	-1.61496	2.4342e-296	8.4236e-296	down	ATCC25795GL002061	-24.4852	64 -- 113	110 -- 164	CCGGCGGACGGUCGGCAUGCCGCAACGGGCCACCAUCGGCAGGUACGACG	GGUUUCGCCUGCCAGUCGUUCGCGGCUUUGUCGCUGGAUCCGCCGUUGGUGCUGU	-	GO:0004497//monooxygenase activity;GO:0010181//FMN binding;GO:0042602//riboflavin reductase (NADPH) activity	GO:0055114//oxidation-reduction process	K16048//3-hydroxy-9,10-secoandrosta-1,3,5(10)-triene-9,17-dione monooxygenase subunit HsaB (Flavin:NADH reductase)	1050.98	523.419	2.00791	1.00569	1.09231e-51	2.25187e-50	up
Candidate_153	941.161	3267.17	0.288066	-1.79553	5.51095e-300	1.93251e-299	down	ATCC25795GL002061	-21.5058	152 -- 204	478 -- 537	CGGUGGCCCUGCUACGGGCUGUUCGGGCGCGGGCCGUUCGAGCUCGGCCUCCG	GUACACCGGGAUCGAGCCGGACAAGAACACCCCGGCCCAGUGGCGUGACGACCUGGAGGC	-	GO:0004497//monooxygenase activity;GO:0010181//FMN binding;GO:0042602//riboflavin reductase (NADPH) activity	GO:0055114//oxidation-reduction process	K16048//3-hydroxy-9,10-secoandrosta-1,3,5(10)-triene-9,17-dione monooxygenase subunit HsaB (Flavin:NADH reductase)	1050.98	523.419	2.00791	1.00569	1.09231e-51	2.25187e-50	up
ATCC25795GL002062		none
ATCC25795GL002063		none
ATCC25795GL002064		none
ATCC25795GL002065		none
ATCC25795GL002066		none
ATCC25795GL002067		none
ATCC25795GL002068		none
ATCC25795GL002069		none
ATCC25795GL002070			solute-binding protein
Candidate_32	1174.94	479.849	2.44856	1.29193	1.07718e-66	1.74876e-66	up	ATCC25795GL002070	-20.2954	113 -- 128	266 -- 281	CUACCGGUGGUAGCGG	GAUGGCCACCAUCGCC	-	GO:0015407//monosaccharide-transporting ATPase activity	-	K10543//D-xylose transport system substrate-binding protein	8.87534	28.1749	0.315009	-1.66653	0.00267524	0.00844199	down
ATCC25795GL002071			ABC transporter related protein
Candidate_79	984.504	268.05	3.67284	1.8769	8.39248e-96	1.49137e-95	up	ATCC25795GL002071	-20.3811	272 -- 375	1081 -- 1214	UGGUCGCAGCGCCACAACCACAAGAAGCGUGCACUGGCGGCGCCCAUGAGUGUCACCGCCCAUGCGUAGCGCGGCCGUAGCCCUGAGCAGCCUGAGCCAGAGUG	AUCGGUGUUGUGGAACUCCAAGGUGGUCCUGCUCGACGAACCGACCGCCGCGCUGGGUGUCGCGCAGACACAGCAGGUGAUCGAGUUGGUGCGUCGGCUGGCCGAUCAGGGACUGGGCGUGGUGUUGAUCUCAC	-	GO:0015415//phosphate ion transmembrane-transporting ATPase activity;GO:0005524//ATP binding	GO:0006200//ATP catabolic process;GO:0008643//carbohydrate transport	K02056//simple sugar transport system ATP-binding protein [EC:3.6.3.17]	3.74323	23.6252	0.158442	-2.65797	0.000140952	0.000573579	down
ATCC25795GL002072			inner-membrane translocator
Candidate_238	2806.63	1146.24	2.44856	1.29193	1.06116e-156	2.34525e-156	up	ATCC25795GL002072	-21.1451	81 -- 102	1056 -- 1077	ACCGCGCAAGCAGUUACUGCCG	UGGUGUGUUCGUCGCUGGCGGC	-	-	-	K10544//D-xylose transport system permease protein	5.3127	20.7572	0.255945	-1.96609	0.00346663	0.0106957	down
Candidate_51	1656.69	541.279	3.0607	1.61386	1.03324e-129	2.02792e-129	up	ATCC25795GL002072	-22.4685	141 -- 179	913 -- 951	CGGCUAGGUCCACGACCAACAGCUACUGCUCGGCCACGA	GCUGAUCCUGGUAUUGCUGGUCGCGAUGACGUUGGUGCU	-	-	-	K10544//D-xylose transport system permease protein	5.3127	20.7572	0.255945	-1.96609	0.00346663	0.0106957	down
ATCC25795GL002073		none
ATCC25795GL002074		none
ATCC25795GL002075		none
ATCC25795GL002076		none
ATCC25795GL002077		none
ATCC25795GL002078			FadE32
Candidate_138	2199.96	211.405	10.4064	3.3794	0	0	up	ATCC25795GL002078	-20.1879	262 -- 308	17 -- 70	GCCGUGGUUCCUGCUCUAGAUGCCAUAGCCGCCGUCGACCAAGGCGG	CGGCACCAACGAGAUCCAGCGCAACAUAAUCGCCGAGCGGCUGCUGGGGCUGCC	-	GO:0050660//flavin adenine dinucleotide binding;GO:0003995//acyl-CoA dehydrogenase activity	GO:0055114//oxidation-reduction process	K00257//[EC:1.3.99.-]	7.56769	32.2241	0.234846	-2.09022	0.000141802	0.000576101	down
ATCC25795GL002079		none
ATCC25795GL002080		none
ATCC25795GL002081		none
ATCC25795GL002082		none
ATCC25795GL002083		none
ATCC25795GL002084		none
ATCC25795GL002085		none
ATCC25795GL002086		none
ATCC25795GL002087		none
ATCC25795GL002088		none
ATCC25795GL002089		none
ATCC25795GL002090		none
ATCC25795GL002091		none
ATCC25795GL002092		none
ATCC25795GL002093			uracil-xanthine permease
Candidate_222	10994.9	855.304	12.8549	3.68425	0	0	up	ATCC25795GL002093	-20.4779	62 -- 123	297 -- 358	GGUAGUGCCUGCCGGCGGUUCGGGUGCCGCCGCACGCUGGGCGGCCGCGCGACGCACCACGG	CCAUCAUCCAGGCCGUCGGGUUCAAGAAUGUCGGGGUGCGCCUGCCGCUGCUGCAGGGUGUC	GO:0016021//integral to membrane	GO:0005215//transporter activity	GO:0055085//transmembrane transport	K03458//nucleobase:cation symporter-2, NCS2 family	11.5421	32.0787	0.359807	-1.47471	0.00373475	0.0114311	down
Candidate_68	4168.28	2063.44	2.02006	1.0144	1.64051e-157	3.65638e-157	up	ATCC25795GL002093	-21.5064	416 -- 438	1801 -- 1823	CUGGCUCGCGAAGUGGUCCGACG	GACCGAGCGUUUCGACCGGGUGC	GO:0016021//integral to membrane	GO:0005215//transporter activity	GO:0055085//transmembrane transport	K03458//nucleobase:cation symporter-2, NCS2 family	11.5421	32.0787	0.359807	-1.47471	0.00373475	0.0114311	down
Candidate_150	2303.3	836.155	2.75463	1.46186	1.93436e-155	4.23947e-155	up	ATCC25795GL002093	-23.1307	354 -- 389	465 -- 500	GGAAGCCAGCGCGGCAGCCACGGCAGGCCGGCGAGU	CCUUCCUCAUCGCGCCGGUGUUCGUCCGGCUGCUCA	GO:0016021//integral to membrane	GO:0005215//transporter activity	GO:0055085//transmembrane transport	K03458//nucleobase:cation symporter-2, NCS2 family	11.5421	32.0787	0.359807	-1.47471	0.00373475	0.0114311	down
ATCC25795GL002094		none
ATCC25795GL002095			2-nitropropane dioxygenase
Candidate_238	2806.63	1146.24	2.44856	1.29193	1.06116e-156	2.34525e-156	up	ATCC25795GL002095	-25.3447	340 -- 389	445 -- 499	GGCCAGGGGCUUACGGUCAGCGGCGAAAAGGAGCUACAGCUGCGGUGGCU	CCGGUCCGAUCGCCACCACGCUGCUGCUGCCCUCGGUGCUCGACGCCGUCGCCGA	-	GO:0018580//nitronate monooxygenase activity;GO:0016702//oxidoreductase activity, acting on single donors with incorporation of molecular oxygen, incorporation of two atoms of oxygen;GO:0004318//enoyl-[acyl-carrier-protein] reductase (NADH) activity	GO:0055114//oxidation-reduction process	K00540//[EC:1.-.-.-];K00459//nitronate monooxygenase [EC:1.13.12.16]	10.5364	31.1836	0.337881	-1.56541	0.00266649	0.00841969	down
Candidate_20	2486.54	677.008	3.67284	1.8769	5.72401e-239	1.6543e-238	up	ATCC25795GL002095	-29.1806	141 -- 165	386 -- 416	CCGCCGGUCGACCCUGAGCCACUAG	GGUGGCCGGCUGGGGCGCGGAUGCGGUGAUC	-	GO:0018580//nitronate monooxygenase activity;GO:0016702//oxidoreductase activity, acting on single donors with incorporation of molecular oxygen, incorporation of two atoms of oxygen;GO:0004318//enoyl-[acyl-carrier-protein] reductase (NADH) activity	GO:0055114//oxidation-reduction process	K00540//[EC:1.-.-.-];K00459//nitronate monooxygenase [EC:1.13.12.16]	10.5364	31.1836	0.337881	-1.56541	0.00266649	0.00841969	down
Candidate_105	2017.27	0	error	20	9.57669e-240	2.79852e-239	up	ATCC25795GL002095	-22.0079	122 -- 158	402 -- 440	CGCCUACCACGACCAGCUUCCCCUCUUCCCGCUGCCG	GCGGAUGCGGUGAUCGUGCAGGGCGGUGAGGGCGGCGGU	-	GO:0018580//nitronate monooxygenase activity;GO:0016702//oxidoreductase activity, acting on single donors with incorporation of molecular oxygen, incorporation of two atoms of oxygen;GO:0004318//enoyl-[acyl-carrier-protein] reductase (NADH) activity	GO:0055114//oxidation-reduction process	K00540//[EC:1.-.-.-];K00459//nitronate monooxygenase [EC:1.13.12.16]	10.5364	31.1836	0.337881	-1.56541	0.00266649	0.00841969	down
Candidate_171	7904.09	3332.19	2.37204	1.24613	0	0	up	ATCC25795GL002095	-21.149	3 -- 42	397 -- 437	CCCCCACCUACACGCUGAUUGCUUCCGUCUCAAAUCGCCG	GGGGCGCGGAUGCGGUGAUCGUGCAGGGCGGUGAGGGCGGC	-	GO:0018580//nitronate monooxygenase activity;GO:0016702//oxidoreductase activity, acting on single donors with incorporation of molecular oxygen, incorporation of two atoms of oxygen;GO:0004318//enoyl-[acyl-carrier-protein] reductase (NADH) activity	GO:0055114//oxidation-reduction process	K00540//[EC:1.-.-.-];K00459//nitronate monooxygenase [EC:1.13.12.16]	10.5364	31.1836	0.337881	-1.56541	0.00266649	0.00841969	down
Candidate_12	7383.31	3174.07	2.32613	1.21793	0	0	up	ATCC25795GL002095	-20.5803	86 -- 131	385 -- 435	UCCGUCGGCCACCACCACGCAUGUCGCGUAGUACGUCGCGGCCCGC	AGGUGGCCGGCUGGGGCGCGGAUGCGGUGAUCGUGCAGGGCGGUGAGGGCG	-	GO:0018580//nitronate monooxygenase activity;GO:0016702//oxidoreductase activity, acting on single donors with incorporation of molecular oxygen, incorporation of two atoms of oxygen;GO:0004318//enoyl-[acyl-carrier-protein] reductase (NADH) activity	GO:0055114//oxidation-reduction process	K00540//[EC:1.-.-.-];K00459//nitronate monooxygenase [EC:1.13.12.16]	10.5364	31.1836	0.337881	-1.56541	0.00266649	0.00841969	down
ATCC25795GL002096		none
ATCC25795GL002097		none
ATCC25795GL002098		none
ATCC25795GL002099		none
ATCC25795GL002100		none
ATCC25795GL002101		none
ATCC25795GL002102			hypothetical protein MFORT_15372
Candidate_49	1004.94	2052.1	0.489712	-1.02999	8.47135e-83	1.45619e-82	down	ATCC25795GL002102	-23.1139	340 -- 409	29 -- 100	GGGCAGGCGCUAGCACCAGGAUGGCGACCGCGGCGACGGCGGCGAGGAUGGCGAGCACCCAGGACAGCGG	CCCGCCGACGAUCCUCGGAUCCACCACAUCCGGGCGUCGCUGAAGCCGUUCAUCAGCCGAUAGGGUUUCGCC	-	GO:0010181//FMN binding;GO:0016491//oxidoreductase activity	GO:0055114//oxidation-reduction process	-	1289.47	584.728	2.20525	1.14094	5.51317e-75	1.52807e-73	up
ATCC25795GL002103		none
ATCC25795GL002104			hypothetical protein MFORT_15367
Candidate_49	1004.94	2052.1	0.489712	-1.02999	8.47135e-83	1.45619e-82	down	ATCC25795GL002104	-20.9351	364 -- 409	314 -- 364	GGGCAGGCGCUAGCACCAGGAUGGCGACCGCGGCGACGGCGGCGAG	CCCGCCGACGAUCCUCGGAUCCACCACAUCCGGGCGUCGCUGAAGCCGUUC	-	-	-	K01082//3'(2'), 5'-bisphosphate nucleotidase [EC:3.1.3.7]	1038.06	425.328	2.44061	1.28724	1.80677e-71	4.79466e-70	up
ATCC25795GL002105		none
ATCC25795GL002106			Cyp125
Candidate_34	1455.86	5020.88	0.289961	-1.78607	0	0	down	ATCC25795GL002106	-20.314	221 -- 272	1130 -- 1184	CGGCGGUGGAGCGACCUUCUCCGCAAGCCUGACGCGUGGCAGUUGCUGGACG	GCCGCCAACUUCGACGACGAGGCGUUCGACAACCCGCACCAGUUCAACAUCCUGC	-	GO:0020037//heme binding;GO:0050056;GO:0005506//iron ion binding;GO:0009055//electron carrier activity	GO:0055114//oxidation-reduction process	K15981//cytochrome P450, family 125, subfamily A, polypeptide 1 (cholest-4-en-3-one 26-monooxygenase) [EC:1.14.13.141]	4038.41	1748.15	2.3101	1.20796	6.07462e-250	6.06125e-248	up
ATCC25795GL002107			FadE28
Candidate_41	1353.69	5159.96	0.262346	-1.93046	0	0	down	ATCC25795GL002107	-22.9588	83 -- 109	118 -- 148	CGCCGCCACGUUGCAGAGCCACCACUG	GCUGGCGGUGCCCGAGCGCCUCGGUGGUGAC	-	-	-	K00257//[EC:1.3.99.-]	1482.98	359.146	4.12918	2.04586	3.1185e-182	2.16086e-180	up
Candidate_49	1004.94	2052.1	0.489712	-1.02999	8.47135e-83	1.45619e-82	down	ATCC25795GL002107	-26.9525	354 -- 455	613 -- 725	GCGGUGGGCGAGGCGGCCAGCAACCAGCGGUCGAUGCGCGCAUCGAGGGCAGGCGCUAGCACCAGGAUGGCGACCGCGGCGACGGCGGCGAGGAUGGCGAGC	CGCCACCGGAGCCUUCGCCGCGGGCCUGGUCGCCGGCGCGCUGCGACUUACCGCCGAUUACGUGGCCACUCGCGAACAGUUCGGGCGUCCGCUGUCGACCUUCCAGACCGUCG	-	-	-	K00257//[EC:1.3.99.-]	1482.98	359.146	4.12918	2.04586	3.1185e-182	2.16086e-180	up
Candidate_1	818.951	2341.24	0.349794	-1.51542	6.74518e-170	1.58391e-169	down	ATCC25795GL002107	-23.6766	102 -- 132	72 -- 112	UUGCCCUCCAUCUGGUCAUAGGCCACCUCGC	AACGGGACAACAGCUGGGACGCACUGGUAUCCGGUGGGGUG	-	-	-	K00257//[EC:1.3.99.-]	1482.98	359.146	4.12918	2.04586	3.1185e-182	2.16086e-180	up
Candidate_8	426.007	4175.58	0.102023	-3.29303	0	0	down	ATCC25795GL002107	-22.6969	90 -- 114	229 -- 254	UCCAGGAUCGACGACGGCGACCACC	GGGUCUCGGGUUGCUGCCGCUGCUGG	-	-	-	K00257//[EC:1.3.99.-]	1482.98	359.146	4.12918	2.04586	3.1185e-182	2.16086e-180	up
Candidate_190	1776.87	4063.8	0.437243	-1.19349	1.0041e-204	2.66745e-204	down	ATCC25795GL002107	-20.202	29 -- 81	659 -- 721	GAAUGCGGAGCUGGUGGCGCUAAAUGUGGAGCCACAGGUUGCUGAAGUUCUGG	CUUACCGCCGAUUACGUGGCCACUCGCGAACAGUUCGGGCGUCCGCUGUCGACCUUCCAGACC	-	-	-	K00257//[EC:1.3.99.-]	1482.98	359.146	4.12918	2.04586	3.1185e-182	2.16086e-180	up
Candidate_14	1172.43	4788.24	0.244856	-2.02999	0	0	down	ATCC25795GL002107	-26.3885	402 -- 467	54 -- 128	ACCCGGAGCCAGACAACACCUGCACCGACCGUGAUGGCCACGGGCACAUGCCGUGCGACCGCCACG	UGGUGACCUCGGUGCUGGAACGGGACAACAGCUGGGACGCACUGGUAUCCGGUGGGGUGGCGGCGCUGGCGGUGC	-	-	-	K00257//[EC:1.3.99.-]	1482.98	359.146	4.12918	2.04586	3.1185e-182	2.16086e-180	up
Candidate_97	396.457	1619.14	0.244856	-2.02999	7.61946e-176	1.85548e-175	down	ATCC25795GL002107	-21.6897	50 -- 115	409 -- 481	CGGGGUGGCUAUGUGGCCGCUGCCUAACCGACGCGUGCCCCCUGGCGCCUAAGUAGAGGCUCCCGC	GCCCUAUGCCGGCACCGCGCGAUGGCUGUUGGUCACCGCGGACGGUGGGGUCGCGGUGAUCGCUCCGACCGCG	-	-	-	K00257//[EC:1.3.99.-]	1482.98	359.146	4.12918	2.04586	3.1185e-182	2.16086e-180	up
Candidate_67	1751.73	4402.55	0.397891	-1.32956	1.22176e-261	3.78026e-261	down	ATCC25795GL002107	-20.658	138 -- 216	68 -- 158	GACCUGCCCGCUGGAACUGCCGUCCAGCACCUGCACCACCGCGUAUCCGCGGGCCAGCGUCGCCGCCGGUCCGAGUGUG	CUGGAACGGGACAACAGCUGGGACGCACUGGUAUCCGGUGGGGUGGCGGCGCUGGCGGUGCCCGAGCGCCUCGGUGGUGACGGGCUCGGAC	-	-	-	K00257//[EC:1.3.99.-]	1482.98	359.146	4.12918	2.04586	3.1185e-182	2.16086e-180	up
Candidate_60	0	2062.17	0	-20	2.91918e-244	8.72436e-244	down	ATCC25795GL002107	-22.5758	51 -- 89	416 -- 456	CGGCGUGGCGCGUUGCUGACGGCUAGUGGGCCCUCCACC	GCCGGCACCGCGCGAUGGCUGUUGGUCACCGCGGACGGUGG	-	-	-	K00257//[EC:1.3.99.-]	1482.98	359.146	4.12918	2.04586	3.1185e-182	2.16086e-180	up
ATCC25795GL002108		none
ATCC25795GL002109			Rv3542c
Candidate_34	1455.86	5020.88	0.289961	-1.78607	0	0	down	ATCC25795GL002109	-20.1174	145 -- 161	914 -- 930	UAGCUUGAGCUCCUCCC	GUCGAACUCGAGGAGGG	-	-	-	K07068//	1855.27	318.974	5.81639	2.54012	3.34603e-288	4.39299e-286	up
Candidate_210	1923	8377.18	0.229552	-2.1231	0	0	down	ATCC25795GL002109	-20.9891	344 -- 371	1036 -- 1067	CCGGACCUGCGACCGCGACCGGGCGUUC	GGCCUGGACGUUGUAUGCAUGGGAGCCGCAAG	-	-	-	K07068//	1855.27	318.974	5.81639	2.54012	3.34603e-288	4.39299e-286	up
ATCC25795GL002110			Rv3541c
Candidate_210	1923	8377.18	0.229552	-2.1231	0	0	down	ATCC25795GL002110	-20.1314	331 -- 371	83 -- 128	CCGGACCUGCGACCGCGACCGGGCGUUCCCACCCGACUGGG	GGCCUGGACGUUGUAUGCAUGGGAGCCGCAAGCAUGAGUCUGACCC	-	GO:0016491//oxidoreductase activity	GO:0055114//oxidation-reduction process	-	1095.22	179.517	6.10095	2.60904	1.32676e-175	8.48614e-174	up
ATCC25795GL002111			Ltp2
Candidate_195	1341.56	2739.48	0.489712	-1.02999	6.5795e-110	1.22724e-109	down	ATCC25795GL002111	-23.0533	28 -- 98	353 -- 428	CCAGUACCGGAAGCCGCCAAGGUGGUUGCGCCACGACGUGGACGACCGGUAGCGGGCGCUCCGGCUCCAGC	GGUUAUGGCGGCGGUGCGGCGGCGGCGACGGUGCAGCAGGCCGCGCUGGCCGUCGCGACCGGGGUGGCCGAGGUCG	-	GO:0016747//transferase activity, transferring acyl groups other than amino-acyl groups	GO:0008152//metabolic process	K00626//acetyl-CoA C-acetyltransferase [EC:2.3.1.9]	1258.88	174.095	7.23096	2.85419	1.35113e-219	1.1622e-217	up
ATCC25795GL002112		none
ATCC25795GL002113			hypothetical protein MFORT_28809
Candidate_222	10994.9	855.304	12.8549	3.68425	0	0	up	ATCC25795GL002113	-24.011	135 -- 177	80 -- 125	CUCCUGCAACCGCUGGGCGGUACUGAUCGAGGGAGUGGGCUGC	GACGAUGAUUGGUGACCCGCGAUGACCGGAAUGUUCAAGCCCGAUG	-	-	-	-	135.673	282.228	0.480722	-1.05672	1.76667e-10	1.24491e-09	down
Candidate_125	1057.51	0	error	20	2.07475e-148	4.43626e-148	up	ATCC25795GL002113	-20.7522	189 -- 241	484 -- 539	CCGGUGUUGCCGCUGGUGGGUUCCAGCAACGUGUCCCCCGGCGUGAUCAGUCC	GGCCAUGCAGGCCGCCCAGGGCGCGGUGCAGCAGGGCACCCAGGCCGCACAGCAGG	-	-	-	-	135.673	282.228	0.480722	-1.05672	1.76667e-10	1.24491e-09	down
ATCC25795GL002114		none
ATCC25795GL002115		none
