# Supplementary material for: RNA-Seq analysis uncovers non-coding small RNA system of Mycobacterium neoaurum in the metabolism of sterols to accumulate steroid intermediates
Source: Microb Cell Fact. 2016 Apr 25;15:64. doi: 10.1186/s12934-016-0462-2 (PMC4845491; doi:10.1186/s12934-016-0462-2)
Supplement: Supplementary file 10 — 10.1186/s12934-016-0462-2 Details of sRNA candidates associated with the genes involved in basic metabolism, cell envelope biosynthesis, efflux pumps, and ATP synthesis in group Mn-9OHAD/CC. [file 12934_2016_462_MOESM10_ESM.xlsx]

## Sheet: CCM
Glycolysis
ATCC25795GL003577		Pyruvate dehydrogenase
Candidate_222	1970.47	855.304	2.30382	1.20403	1.64655e-100	2.9638e-100	up	ATCC25795GL003577	-21.0058	117 -- 151	662 -- 696	UCGAGGGAGUGGGCUGCGGCGGCGCGGCGGUAGUG	AGUUCGCCAUCUCGACGCCGGAGCGCCGCCAACAC	-	GO:0003863//3-methyl-2-oxobutanoate dehydrogenase (2-methylpropanoyl-transferring) activity;GO:0004739//pyruvate dehydrogenase (acetyl-transferring) activity;GO:0030976//thiamine pyrophosphate binding	GO:0006096//glycolysis;GO:0055114//oxidation-reduction process	K00161//pyruvate dehydrogenase E1 component subunit alpha [EC:1.2.4.1]	254.399	859.108	0.29612	-1.75575	1.16312e-64	3.18901e-63	down
Candidate_146	3962.54	982.849	4.03169	2.01138	0	0	up	ATCC25795GL003577	-26.8633	76 -- 140	884 -- 948	GGCUGGAGAUGGCGUAGGUUGUCUAGCGGGUGGACUCACCGGGCGAGCUGGGGCUACGGGACGUG	CCAGCCGCUACCGCACCGACGCGGACGUCCAGGACUGGGCAGCCCGCGACCCGAUCGCCCGGUAC	-	GO:0003863//3-methyl-2-oxobutanoate dehydrogenase (2-methylpropanoyl-transferring) activity;GO:0004739//pyruvate dehydrogenase (acetyl-transferring) activity;GO:0030976//thiamine pyrophosphate binding	GO:0006096//glycolysis;GO:0055114//oxidation-reduction process	K00161//pyruvate dehydrogenase E1 component subunit alpha [EC:1.2.4.1]	254.399	859.108	0.29612	-1.75575	1.16312e-64	3.18901e-63	down
ATCC25795GL003576		Pyruvate dehydrogenase
Candidate_105	5061.39	0	error	20	0	0	up	ATCC25795GL003576	-20.9951	120 -- 158	1088 -- 1127	CGCCUACCACGACCAGCUUCCCCUCUUCCCGCUGCCGCG	GUGGAUCGGCUGUUGGACUGCGUCGAGAAGGUGAUGGCGC	-	GO:0004739//pyruvate dehydrogenase (acetyl-transferring) activity	GO:0055114//oxidation-reduction process	K00162//pyruvate dehydrogenase E1 component subunit beta [EC:1.2.4.1]	231.931	884.257	0.262289	-1.93077	1.00521e-76	3.17469e-75	down
Pentose phosphate pathway
Tricarboxylic acid cycle
ATCC25795GL004594		SdhA (Rv3318)		Succinate dehydrogenase flavoprotein subunit
Candidate_132	2914.38	7951.57	0.366517	-1.44805	0	0	down	ATCC25795GL004594	-21.4838	7 -- 27	407 -- 427	CGGGCGAUGCGGCGGCUGGUG	GCCUGUUACGCCGCCGACCGC	-	GO:0050660//flavin adenine dinucleotide binding;GO:0008177//succinate dehydrogenase (ubiquinone) activity	GO:0022900//electron transport chain;GO:0006099//tricarboxylic acid cycle	K00239//succinate dehydrogenase flavoprotein subunit [EC:1.3.99.1]	588.348	207.082	2.84113	1.50647	2.35836e-52	5.57735e-51	up
Candidate_181	877.997	2667.73	0.329117	-1.60333	1.88669e-207	4.68977e-207	down	ATCC25795GL004594	-21.1003	280 -- 293	294 -- 307	AGAUGCUGGACCUC	UCUAUGACCUGGAG	-	GO:0050660//flavin adenine dinucleotide binding;GO:0008177//succinate dehydrogenase (ubiquinone) activity	GO:0022900//electron transport chain;GO:0006099//tricarboxylic acid cycle	K00239//succinate dehydrogenase flavoprotein subunit [EC:1.3.99.1]	588.348	207.082	2.84113	1.50647	2.35836e-52	5.57735e-51	up
Candidate_190	445.822	4063.8	0.109706	-3.18829	0	0	down	ATCC25795GL004594	-21.7668	458 -- 497	255 -- 304	UGCGGCAGCUCUCGACACGAUGGAGCUGCACCGGCUGGAC	ACGCCGUCGAGAUCAUGUGCAAGGAAGCCAUCGACGCGGUCUAUGACCUG	-	GO:0050660//flavin adenine dinucleotide binding;GO:0008177//succinate dehydrogenase (ubiquinone) activity	GO:0022900//electron transport chain;GO:0006099//tricarboxylic acid cycle	K00239//succinate dehydrogenase flavoprotein subunit [EC:1.3.99.1]	588.348	207.082	2.84113	1.50647	2.35836e-52	5.57735e-51	up
Candidate_178	508.132	7057.94	0.0719944	-3.79597	0	0	down	ATCC25795GL004594	-20.7867	120 -- 201	798 -- 883	CGUCUAGGACGAGUUGCAGGUCCCGCUCGCGUCGUCGUUCGUCCAGGCGUGGCUGGAGCGGCCUUGCCAGUGGCUGUAGCAG	GCGGACGUCUGCUCAACGCCGACGGUGAGCGUUUCAUGGAGCGCUACGCGCCGACCAUCGUCGACCUGGCCCCGCGCGACAUCGUC	-	GO:0050660//flavin adenine dinucleotide binding;GO:0008177//succinate dehydrogenase (ubiquinone) activity	GO:0022900//electron transport chain;GO:0006099//tricarboxylic acid cycle	K00239//succinate dehydrogenase flavoprotein subunit [EC:1.3.99.1]	588.348	207.082	2.84113	1.50647	2.35836e-52	5.57735e-51	up
Candidate_168	638.938	3328.06	0.191985	-2.38093	0	0	down	ATCC25795GL004594	-20.5274	37 -- 64	976 -- 1003	GCGCGACCUUCGGUUGGCGAAGCUGUAG	CGUGCUGGAGGCCAAGCUGCCCGAUAUC	-	GO:0050660//flavin adenine dinucleotide binding;GO:0008177//succinate dehydrogenase (ubiquinone) activity	GO:0022900//electron transport chain;GO:0006099//tricarboxylic acid cycle	K00239//succinate dehydrogenase flavoprotein subunit [EC:1.3.99.1]	588.348	207.082	2.84113	1.50647	2.35836e-52	5.57735e-51	up
Candidate_167	1200.61	2866.26	0.418876	-1.2554	1.14451e-154	2.4286e-154	down	ATCC25795GL004594	-24.489	150 -- 182	503 -- 538	CGGGAGCUGGAGUAGUUGUGGUUGGGGAUGCCG	GCCCUCGACGUCGUCCUCACCGAAACCCCCGGCGGC	-	GO:0050660//flavin adenine dinucleotide binding;GO:0008177//succinate dehydrogenase (ubiquinone) activity	GO:0022900//electron transport chain;GO:0006099//tricarboxylic acid cycle	K00239//succinate dehydrogenase flavoprotein subunit [EC:1.3.99.1]	588.348	207.082	2.84113	1.50647	2.35836e-52	5.57735e-51	up
ATCC25795GL004593		Succinate dehydrogenase
Candidate_225	0	3465.3	0	-20	0	0	down	ATCC25795GL004593	-21.5655	175 -- 225	238 -- 293	CGGGGUAGGACUGGCGGCUGGCCCUCGACCGGGACGACGCGCUUGACUAGG	GCCGUGCCUGCCGAGUGACCGGCUGCUGAACCUGCUGCACUACGUGAAGUGGUACC	-	GO:0009055//electron carrier activity;GO:0008177//succinate dehydrogenase (ubiquinone) activity;GO:0051536//iron-sulfur cluster binding	GO:0006099//tricarboxylic acid cycle	K00240//succinate dehydrogenase iron-sulfur subunit [EC:1.3.99.1]	349.288	141.991	2.45992	1.29861	1.93584e-26	2.66847e-25	up
Candidate_94	2056.82	4463.94	0.460764	-1.1179	8.92752e-200	2.15748e-199	down	ATCC25795GL004593	-23.4887	100 -- 135	310 -- 347	CAAGGCGGCCCGGACGUCGGCACGCGCACGCCAGCC	GUUCCGCCGGUCCUGCGCGCACGGCGUGUGCGGCUCGG	-	GO:0009055//electron carrier activity;GO:0008177//succinate dehydrogenase (ubiquinone) activity;GO:0051536//iron-sulfur cluster binding	GO:0006099//tricarboxylic acid cycle	K00240//succinate dehydrogenase iron-sulfur subunit [EC:1.3.99.1]	349.288	141.991	2.45992	1.29861	1.93584e-26	2.66847e-25	up
ATCC25795GL001695		Succinate dehydrogenase
Candidate_231	1985.62	5171.3	0.38397	-1.38093	0	0	down	ATCC25795GL001695	-24.1681	218 -- 245	149 -- 178	CCCCGCUACCUCGCCUGACCUUUGCCGC	GGGGCGCGGGUGCUGGUGCUGGAGAAGGCG	-	-	-	K16051//3-ketosteroid delta4-dehydrogenase	288.932	104.938	2.75335	1.46119	1.30871e-25	1.76978e-24	up
Candidate_121	824.7	4295.65	0.191985	-2.38093	0	0	down	ATCC25795GL001695	-20.7205	51 -- 107	936 -- 1000	AGUGGCCGCCGUAGAAGCAGUUGGUCGUCCCGGCGGCCAAGCAGUUGCUUAGGCGUG	UCACCGGUGUCAUCGUCAACAAGGACGGCCACCGGUUCGUCGCCGAGGACUCCUACCAUUCGCGC	-	-	-	K16051//3-ketosteroid delta4-dehydrogenase	288.932	104.938	2.75335	1.46119	1.30871e-25	1.76978e-24	up
Candidate_101	1036.67	2699.88	0.38397	-1.38093	1.34153e-168	3.01845e-168	down	ATCC25795GL001695	-20.8432	37 -- 87	124 -- 178	ACGUCCGCCCACGCGCCGGGUCGGGUUCCGCCCCUGCACAACCGUCACCGC	UGCGGCGGUCACCGCGGCCGAGACCGGGGCGCGGGUGCUGGUGCUGGAGAAGGCG	-	-	-	K16051//3-ketosteroid delta4-dehydrogenase	288.932	104.938	2.75335	1.46119	1.30871e-25	1.76978e-24	up
Candidate_170	1955.54	10185.9	0.191985	-2.38093	0	0	down	ATCC25795GL001695	-22.088	63 -- 93	149 -- 179	CCGCCGGCCGGCGACCGCGGUCAUGUUCGCC	GGGGCGCGGGUGCUGGUGCUGGAGAAGGCGG	-	-	-	K16051//3-ketosteroid delta4-dehydrogenase	288.932	104.938	2.75335	1.46119	1.30871e-25	1.76978e-24	up
ATCC25795GL001711		GlcB(Rv1837c)		malate synthase
Candidate_132	2914.38	7951.57	0.366517	-1.44805	0	0	down	ATCC25795GL001711	-22.5077	219 -- 248	383 -- 412	UGGGCGCCAAGCAGUACGGCUAGAAGUUGC	GCCCGCAGCUCGUCGUGCCGAUCCUCAAUG	GO:0005737//cytoplasm	GO:0004474//malate synthase activity	GO:0006099//tricarboxylic acid cycle;GO:0006097//glyoxylate cycle	K01638//malate synthase [EC:2.3.3.9]	721.815	322.79	2.23618	1.16103	1.158e-45	2.41775e-44	up
Candidate_225	0	3465.3	0	-20	0	0	down	ATCC25795GL001711	-25.303	175 -- 230	1765 -- 1822	CUGCUCGGGGUAGGACUGGCGGCUGGCCCUCGACCGGGACGACGCGCUUGACUAGG	GACGAGCUGCUGACCAUCCCGCUGGCCGGUGAGCUGGCCUGGUCCCCCGACGAGAUCC	GO:0005737//cytoplasm	GO:0004474//malate synthase activity	GO:0006099//tricarboxylic acid cycle;GO:0006097//glyoxylate cycle	K01638//malate synthase [EC:2.3.3.9]	721.815	322.79	2.23618	1.16103	1.158e-45	2.41775e-44	up
Glutamate and glutamine synthesis
ATCC25795GL003264		GltB (Rv3859)		glutamate synthase (NADH) large subunit
Candidate_100	0	1195.14	0	-20	7.48005e-163	1.66863e-162	down	ATCC25795GL003264	-25.7245	30 -- 58	2119 -- 2157	CACGAGAGGGUGGCGCAGACGACCGAGGC	GUGCUCUCCGACCGCGAAUCCACCGAGUGGCUGGCUCCG	-	-	-	-	188.215	78.6631	2.39267	1.25862	2.03625e-14	1.86438e-13	up
Candidate_109	1990	5429.48	0.366517	-1.44805	0	0	down	ATCC25795GL003264	-21.6325	385 -- 409	2643 -- 2670	CUGGCCGCCGCUCGUCACCGUGGCG	GGUCGGCGGUGAGUACCAGUGGCGCCGC	-	-	-	-	188.215	78.6631	2.39267	1.25862	2.03625e-14	1.86438e-13	up
Candidate_175	1040.85	2108.37	0.493676	-1.01836	3.64213e-82	5.94122e-82	down	ATCC25795GL003264	-21.4681	285 -- 347	2106 -- 2172	CCGGCGUCAAGCCAGCGCGAGACGAUGGUGGAGUGCUCGGCGACCGGAAGGUGCUGCAGCGAG	GGCCCGCAUCAUCGUGCUCUCCGACCGCGAAUCCACCGAGUGGCUGGCUCCGAUCCCGUCGUUGCUC	-	-	-	-	188.215	78.6631	2.39267	1.25862	2.03625e-14	1.86438e-13	up
Candidate_10	384.124	4668.53	0.0822793	-3.60333	0	0	down	ATCC25795GL003264	-20.5159	128 -- 181	2156 -- 2217	GUUGGGCGGCGACGCCAGCCGAGUGGGCAGGGCGGUGACCGGCGGCGUGGGGCG	CGAUCCCGUCGUUGCUCUCGGUUGCCGCCGUGCACCACCAUCUGGUCCGCGAGCGCACCCGC	-	-	-	-	188.215	78.6631	2.39267	1.25862	2.03625e-14	1.86438e-13	up
Candidate_67	1014.27	4402.55	0.230382	-2.1179	0	0	down	ATCC25795GL003264	-21.216	243 -- 265	4773 -- 4796	CCCGCACCCGAAGUCGUGUACCG	GGACGUGGGCGAGGCGAUCAUGGC	-	-	-	-	188.215	78.6631	2.39267	1.25862	2.03625e-14	1.86438e-13	up
Candidate_73	0	1583.67	0	-20	8.65134e-201	2.11028e-200	down	ATCC25795GL003264	-21.4776	164 -- 203	4207 -- 4250	CCACGGGUUCUUGAUCAGACCGCCCAGGAAGGCCACCAGC	GGUGACGCGAAUGACUAUGUCGGCAAGGGUCUUUCCGGUGGUCG	-	-	-	-	188.215	78.6631	2.39267	1.25862	2.03625e-14	1.86438e-13	up
ATCC25795GL003263				glutamate synthase subunit beta
Candidate_129	412.35	2147.82	0.191985	-2.38093	1.40123e-280	4.5715e-280	down	ATCC25795GL003263	-21.4744	252 -- 282	1300 -- 1335	CCGCACCCGCACCCAGAACCGGGCCUACCGA	GGCGAUGGGUUUCGUGGGUCCUGAGCGCGAGGGGCU	-	-	-	-	143.823	66.6809	2.15689	1.10895	8.5209e-10	5.90546e-09	up
Candidate_181	877.997	2667.73	0.329117	-1.60333	1.88669e-207	4.68977e-207	down	ATCC25795GL003263	-21.7014	146 -- 178	1213 -- 1249	CUUCCACUACCGCGUUACUCGCCGGCCCUCAAG	GAAGGUGCACGAGGUGCAGAUGAAGGCCGGGAAGUUC	-	-	-	-	143.823	66.6809	2.15689	1.10895	8.5209e-10	5.90546e-09	up
Candidate_101	1036.67	2699.88	0.38397	-1.38093	1.34153e-168	3.01845e-168	down	ATCC25795GL003263	-21.0429	37 -- 86	27 -- 84	CGUCCGCCCACGCGCCGGGUCGGGUUCCGCCCCUGCACAACCGUCACCGC	GCGGGUGUUGGUGGCAAUCGAGGAGGCCGAGAACUCCGGCCAGGACGUGGGCGAGGCG	-	-	-	-	143.823	66.6809	2.15689	1.10895	8.5209e-10	5.90546e-09	up
ATCC25795GL003557		gdh (Rv2476c)		glutamate dehydrogenase
Candidate_231	1985.62	5171.3	0.38397	-1.38093	0	0	down	ATCC25795GL003557	-20.4212	210 -- 267	1297 -- 1359	CUGCUCGCAUGUGCUACGAGAGCCCCGCUACCUCGCCUGACCUUUGCCGCUACUCCCG	GACGAUCCCGCGUUCCGAGCUCUUCGCGCUGCACACCCCGGACCUGAUGGAGAUGGCGCGGGC	-	GO:0004352//glutamate dehydrogenase (NAD+) activity;GO:0000166//nucleotide binding	GO:0055114//oxidation-reduction process	K15371//glutamate dehydrogenase [EC:1.4.1.2]	101.929	39.7779	2.56246	1.35753	3.22362e-09	2.10824e-08	up
Candidate_122	8213.26	19607.8	0.418876	-1.2554	0	0	down	ATCC25795GL003557	-21.1495	269 -- 287	547 -- 565	CGUGGCCGAGCCGUACUGG	GCACCGGCUCGGCGUGGCC	-	GO:0004352//glutamate dehydrogenase (NAD+) activity;GO:0000166//nucleotide binding	GO:0055114//oxidation-reduction process	K15371//glutamate dehydrogenase [EC:1.4.1.2]	101.929	39.7779	2.56246	1.35753	3.22362e-09	2.10824e-08	up
Candidate_114	511.151	2884.32	0.177217	-2.49641	0	0	down	ATCC25795GL003557	-21.182	200 -- 258	2524 -- 2598	CUUGGGGCCGACUGGCGGCGGCGGGUCCUGCAGCUCUGCUAGCCACAGUGGCGCCAGCU	GAACCCCGGUCUUAUCGACGAAUUACCGCUGCCCCGACCCAAAUUCGAGAUCUUCGUCUACUCGCCGCGCGUCGA	-	GO:0004352//glutamate dehydrogenase (NAD+) activity;GO:0000166//nucleotide binding	GO:0055114//oxidation-reduction process	K15371//glutamate dehydrogenase [EC:1.4.1.2]	101.929	39.7779	2.56246	1.35753	3.22362e-09	2.10824e-08	up
Candidate_101	1036.67	2699.88	0.38397	-1.38093	1.34153e-168	3.01845e-168	down	ATCC25795GL003557	-23.9948	53 -- 86	3409 -- 3447	CGUCCGCCCACGCGCCGGGUCGGGUUCCGCCCCU	GCAGGUGCGAGAGGUGCUCGGCCUACCCGAUGGCGUGGA	-	GO:0004352//glutamate dehydrogenase (NAD+) activity;GO:0000166//nucleotide binding	GO:0055114//oxidation-reduction process	K15371//glutamate dehydrogenase [EC:1.4.1.2]	101.929	39.7779	2.56246	1.35753	3.22362e-09	2.10824e-08	up
Candidate_190	445.822	4063.8	0.109706	-3.18829	0	0	down	ATCC25795GL003557	-20.3661	396 -- 454	2267 -- 2325	GGGUUGGGCGCCUACGGCCGCACCCCUUGCAAGCCGCGGCAGGUGCAGGCCAUACGGUU	CCCAGCACCGCGCGGUCGCUGGUGGAACUGUUCGAGGCGCUGUUCACCCCGGAAGCCGA	-	GO:0004352//glutamate dehydrogenase (NAD+) activity;GO:0000166//nucleotide binding	GO:0055114//oxidation-reduction process	K15371//glutamate dehydrogenase [EC:1.4.1.2]	101.929	39.7779	2.56246	1.35753	3.22362e-09	2.10824e-08	up
Candidate_174	1080.95	4504.31	0.239981	-2.05901	0	0	down	ATCC25795GL003557	-20.1333	472 -- 517	3758 -- 3809	GACCGGCUCCACGACCGCUGGCCACAGUUGAGGCUACCUGCGUGGC	CUGGUCGACUCGCUGGUCACCACCGGCAAGGUCAGCGCCGAUGAGCGCACCG	-	GO:0004352//glutamate dehydrogenase (NAD+) activity;GO:0000166//nucleotide binding	GO:0055114//oxidation-reduction process	K15371//glutamate dehydrogenase [EC:1.4.1.2]	101.929	39.7779	2.56246	1.35753	3.22362e-09	2.10824e-08	up
Candidate_10	384.124	4668.53	0.0822793	-3.60333	0	0	down	ATCC25795GL003557	-22.4541	135 -- 214	4471 -- 4550	GGCGGCCGGCGACACGGCCGGCACCCGCGCCGUGUUGGGCGGCGACGCCAGCCGAGUGGGCAGGGCGGUGACCGGCGGCG	CCGCCCACAACCGCUGGCCGUGGGCGCGGAGAUCAAUCGUUUCGCCGAGCAGGUGGCCACGCUGACCCCCCUGAUGCCGC	-	GO:0004352//glutamate dehydrogenase (NAD+) activity;GO:0000166//nucleotide binding	GO:0055114//oxidation-reduction process	K15371//glutamate dehydrogenase [EC:1.4.1.2]	101.929	39.7779	2.56246	1.35753	3.22362e-09	2.10824e-08	up
ATCC25795GL003157		gdh (Rv2476c)		glutamate dehydrogenase
Candidate_37	1861.52	4040.08	0.460764	-1.1179	5.52572e-181	1.27629e-180	down	ATCC25795GL003157	-21.2042	392 -- 415	805 -- 829	CGCGUACUCCGCAGUCCUAGCCUG	GCGGGUCGUGGUGUCGGGGUCGGGC	-	GO:0005524//ATP binding;GO:0004478//methionine adenosyltransferase activity;GO:0016639//oxidoreductase activity, acting on the CH-NH2 group of donors, NAD or NADP as acceptor	GO:0006520//cellular amino acid metabolic process;GO:0006730//one-carbon metabolic process;GO:0055114//oxidation-reduction process	K00262//glutamate dehydrogenase (NADP+) [EC:1.4.1.4]	40.915	17.9308	2.28183	1.19019	0.00059536	0.00206309	up
TAG synthesis
ATCC25795GL004090		Rv2182c
Candidate_138	974.08	211.405	4.60764	2.20403	2.76621e-117	5.30869e-117	up	ATCC25795GL004090	-22.2028	218 -- 298	494 -- 580	CUGCUCUAGAUGCCAUAGCCGCCGUCGACCAAGGCGGAGUUACUGCUGAACGACUAGCUCACCGUCGCGCUGAAGAAGCUG	GACGGGCUGAUGGCGUCGGUGGCGGUGCAUGAUCACCAUCCGCGUCAACGGGCGUUGCGUUUGCUGGCAGCGGAUCUGGUCUUCGAC	GO:0005886//plasma membrane	GO:0016746//transferase activity, transferring acyl groups	GO:0008152//metabolic process	K00655//1-acyl-sn-glycerol-3-phosphate acyltransferase [EC:2.3.1.51]	133.632	386.395	0.345842	-1.53181	2.41203e-24	3.15079e-23	down
Candidate_105	5061.39	0	error	20	0	0	up	ATCC25795GL004090	-20.3052	123 -- 151	9 -- 44	CACGACCAGCUUCCCCUCUUCCCGCUGCC	GUGACGUCGGGUUGGGGAGAGGUUGUUCGGUGGCGG	GO:0005886//plasma membrane	GO:0016746//transferase activity, transferring acyl groups	GO:0008152//metabolic process	K00655//1-acyl-sn-glycerol-3-phosphate acyltransferase [EC:2.3.1.51]	133.632	386.395	0.345842	-1.53181	2.41203e-24	3.15079e-23	down
Candidate_87	3378.68	1466.56	2.30382	1.20403	5.60304e-171	1.27165e-170	up	ATCC25795GL004090	-20.0564	357 -- 378	496 -- 517	GCCCGGAUGAUGCAGCCGCCGC	CGGGCUGAUGGCGUCGGUGGCG	GO:0005886//plasma membrane	GO:0016746//transferase activity, transferring acyl groups	GO:0008152//metabolic process	K00655//1-acyl-sn-glycerol-3-phosphate acyltransferase [EC:2.3.1.51]	133.632	386.395	0.345842	-1.53181	2.41203e-24	3.15079e-23	down
Candidate_148	5367.57	1270.83	4.22367	2.0785	0	0	up	ATCC25795GL004090	-22.7752	215 -- 231	587 -- 603	CACCGCCCGGUCCGCCG	GUGGUGGGCCAGGCGGC	GO:0005886//plasma membrane	GO:0016746//transferase activity, transferring acyl groups	GO:0008152//metabolic process	K00655//1-acyl-sn-glycerol-3-phosphate acyltransferase [EC:2.3.1.51]	133.632	386.395	0.345842	-1.53181	2.41203e-24	3.15079e-23	down
Methylcitrate cycle
Methylmalonyl pathway
ATCC25795GL002637		Propionyl-CoA carboxylase
Candidate_260	1541.08	6689.24	0.230382	-2.1179	0	0	down	ATCC25795GL002637	-24.6409	273 -- 333	18 -- 81	UGGUAGCGCUCGCGGGUGACGGUCAGCAGCCGCGCCAUGUUCUCGGCGCGUUCGGCGUAGC	GCCAUCGACGAGCCCUAUAUCGCCAAGGUCGGCGCGCACAUGAGCGAAGCCCUCAACCGCAUCG	-	GO:0004658//propionyl-CoA carboxylase activity;GO:0016740//transferase activity	-	K01966//propionyl-CoA carboxylase beta chain [EC:6.4.1.3]	225.112	108.848	2.06813	1.04833	1.53114e-13	1.34042e-12	up
Candidate_210	3920.22	8377.18	0.467964	-1.09553	0	0	down	ATCC25795GL002637	-22.7563	24 -- 59	1418 -- 1462	CGGCCCCGUGCCGGGCGACACCGCACCGAGCUAGGC	GCCGAGGGCGCGGCCCAGCUGUUGGUGAAACGGUUCCCGGAUCCG	-	GO:0004658//propionyl-CoA carboxylase activity;GO:0016740//transferase activity	-	K01966//propionyl-CoA carboxylase beta chain [EC:6.4.1.3]	225.112	108.848	2.06813	1.04833	1.53114e-13	1.34042e-12	up
Candidate_149	1008.32	3063.73	0.329117	-1.60333	5.95611e-238	1.67155e-237	down	ATCC25795GL002637	-23.0621	129 -- 179	463 -- 513	CCGUUGGAGAAAUACCAGUCCGCGUAGUAGCCACCGUUGCGCCGGGCCGCG	GGUGGCCAUGGUCGGGUGCCCGAUCAUCGGUAUCAACGACUCGGCCGGCGC	-	GO:0004658//propionyl-CoA carboxylase activity;GO:0016740//transferase activity	-	K01966//propionyl-CoA carboxylase beta chain [EC:6.4.1.3]	225.112	108.848	2.06813	1.04833	1.53114e-13	1.34042e-12	up
ATCC25795GL001418		Propionyl-CoA carboxylase
Candidate_10	384.124	4668.53	0.0822793	-3.60333	0	0	down	ATCC25795GL001418	-22.2343	135 -- 229	841 -- 937	CAAGGCGGUCCAUAGGGCGGCCGGCGACACGGCCGGCACCCGCGCCGUGUUGGGCGGCGACGCCAGCCGAGUGGGCAGGGCGGUGACCGGCGGCG	GUCCCGCUGGGCCCCGUCGAUCGUGGUCGGCCUCGGCCGGCUCGCCGGCCGCUCGGUCGGCGUGAUCGCCAACAACCCGCUGCGCCUCGGCGGCUGC	-	GO:0004658//propionyl-CoA carboxylase activity;GO:0016740//transferase activity	-	K01966//propionyl-CoA carboxylase beta chain [EC:6.4.1.3]	369.537	129.887	2.84507	1.50846	1.39551e-33	2.27568e-32	up
ATCC25795GL003107		Propionyl-CoA carboxylase
Candidate_166	1057.91	4362.4	0.242507	-2.0439	0	0	down	ATCC25795GL003107	-20.4396	158 -- 180	1658 -- 1680	UCGGCGAUCCGUUCAUCCGACAG	GGCCCUGGGCAAGUGGUGUUGUC	-	GO:0016874//ligase activity	-	K01965//propionyl-CoA carboxylase alpha chain [EC:6.4.1.3];K01959//pyruvate carboxylase subunit A [EC:6.4.1.1]	25.4505	6.07505	4.18936	2.06673	0.000121773	0.000484567	up
Candidate_210	3920.22	8377.18	0.467964	-1.09553	0	0	down	ATCC25795GL003107	-22.0326	167 -- 195	1866 -- 1894	CGCUACGGAACUAGUGGCCCGUAGGCAAC	GUGAUGCCGUGACCGCCGGGCAGCCGUUG	-	GO:0016874//ligase activity	-	K01965//propionyl-CoA carboxylase alpha chain [EC:6.4.1.3];K01959//pyruvate carboxylase subunit A [EC:6.4.1.1]	25.4505	6.07505	4.18936	2.06673	0.000121773	0.000484567	up
ATCC25795GL003108		Propionyl-CoA carboxylase
Candidate_47	1157.54	5024.43	0.230382	-2.1179	0	0	down	ATCC25795GL003108	-20.2575	62 -- 86	879 -- 907	CCGGCUGACCGCGGUCCCGGGCCGU	GGCUGAACUGGCGCAAGCAGGGCCCGGCA	-	GO:0004658//propionyl-CoA carboxylase activity;GO:0016740//transferase activity	-	K01969//3-methylcrotonyl-CoA carboxylase beta subunit [EC:6.4.1.4]	23.696	7.06408	3.35443	1.74607	0.000796979	0.00270355	up
Candidate_231	1985.62	5171.3	0.38397	-1.38093	0	0	down	ATCC25795GL003108	-21.1466	203 -- 223	1412 -- 1433	UGCCGCUACUCCCGUGGGUCG	GCGGUGAUGGGUGGCACCCAGC	-	GO:0004658//propionyl-CoA carboxylase activity;GO:0016740//transferase activity	-	K01969//3-methylcrotonyl-CoA carboxylase beta subunit [EC:6.4.1.4]	23.696	7.06408	3.35443	1.74607	0.000796979	0.00270355	up
Candidate_122	8213.26	19607.8	0.418876	-1.2554	0	0	down	ATCC25795GL003108	-21.2896	401 -- 438	1373 -- 1413	CUGAGGUAGGGCAAGCGGCUCGUGGCGUGGUUUGAGCG	GACCCCCGCUUCCUGUUCGCCUGGCCCAGUUCCAAGUCCGC	-	GO:0004658//propionyl-CoA carboxylase activity;GO:0016740//transferase activity	-	K01969//3-methylcrotonyl-CoA carboxylase beta subunit [EC:6.4.1.4]	23.696	7.06408	3.35443	1.74607	0.000796979	0.00270355	up
Candidate_126	1763.99	6125.46	0.287978	-1.79597	0	0	down	ATCC25795GL003108	-20.1186	26 -- 61	1365 -- 1404	CGCGGCAGACGGUGACCCGGACAGGCGGUGGGCGAG	GCGCCUAUGACCCCCGCUUCCUGUUCGCCUGGCCCAGUUC	-	GO:0004658//propionyl-CoA carboxylase activity;GO:0016740//transferase activity	-	K01969//3-methylcrotonyl-CoA carboxylase beta subunit [EC:6.4.1.4]	23.696	7.06408	3.35443	1.74607	0.000796979	0.00270355	up
Candidate_243	2916.74	6330.22	0.460764	-1.1179	1.5137e-282	5.00096e-282	down	ATCC25795GL003108	-21.1433	181 -- 242	1315 -- 1404	GGACGCUGCGCAUCGGAGGUCAGCACGACCGUGCGCACCCGUGCGGGCAGCGGACCGUCGAG	CCUGCUGAUCGGCGCCUCCUACGGUGCAGGCCACUACGGUAUGUGUGGGCGCGCCUAUGACCCCCGCUUCCUGUUCGCCUGGCCCAGUUC	-	GO:0004658//propionyl-CoA carboxylase activity;GO:0016740//transferase activity	-	K01969//3-methylcrotonyl-CoA carboxylase beta subunit [EC:6.4.1.4]	23.696	7.06408	3.35443	1.74607	0.000796979	0.00270355	up
Candidate_166	1057.91	4362.4	0.242507	-2.0439	0	0	down	ATCC25795GL003108	-21.2483	91 -- 140	1168 -- 1222	CGGCCGCGGCGAGCUGGGUGUCGAUGACGGCCGUGAUGUCGGGGUCGGUG	GCUGGCCAACCGCUCCGACACCCCACUGCUGUUCCUGCACAACACCACCGGCUAC	-	GO:0004658//propionyl-CoA carboxylase activity;GO:0016740//transferase activity	-	K01969//3-methylcrotonyl-CoA carboxylase beta subunit [EC:6.4.1.4]	23.696	7.06408	3.35443	1.74607	0.000796979	0.00270355	up
ATCC25795GL000482		MutAB (Rv1942-43)
Candidate_168	638.938	3328.06	0.191985	-2.38093	0	0	down	ATCC25795GL000482	-21.0934	12 -- 90	1826 -- 1912	CUUUGCGGCACCCUGAGCUAGAAACGGCGCGACCUUCGGUUGGCGAAGCUGUAGCAGCGGUUGGUCCAUUGGUAGUUGG	GAGGCGCUGCGGGACCGGUCCGAUGCCUAUCUUGCCGAGCACGGGACCCGGCCGCAGGCGGUGUUGCUACCGGUGGGACCGUUGGCC	-	GO:0016853//isomerase activity	-	K01847//methylmalonyl-CoA mutase [EC:5.4.99.2]	138.362	68.4504	2.02135	1.01532	1.49058e-08	9.35594e-08	up
Candidate_149	1008.32	3063.73	0.329117	-1.60333	5.95611e-238	1.67155e-237	down	ATCC25795GL000482	-28.272	59 -- 96	547 -- 600	GGGCCGCGCCGGGGUGUUCAGGGGCUUGGGCUUGAGGG	CCCGGUGCGGCCUCUCUACACGAGUCUCGACGGACAUCCCGAACCCGCGCUCCC	-	GO:0016853//isomerase activity	-	K01847//methylmalonyl-CoA mutase [EC:5.4.99.2]	138.362	68.4504	2.02135	1.01532	1.49058e-08	9.35594e-08	up
ATCC25795GL000481		MutAB (Rv1942-43)
Candidate_199	1064.46	2310.2	0.460764	-1.1179	2.6644e-104	4.89724e-104	down	ATCC25795GL000481	-20.7792	50 -- 89	907 -- 955	CCGAUGCCGGCUCGACCGAUGCGACCGGCGACCGCGACUU	GGCGACGGCCGAUCUGGAGCUGGCCUACACGCUGGCCGAUGGCGUCGAA	-	GO:0031419//cobalamin binding;GO:0046872//metal ion binding;GO:0004494//methylmalonyl-CoA mutase activity	GO:0008152//metabolic process	K01847//methylmalonyl-CoA mutase [EC:5.4.99.2]	160.819	56.8033	2.83115	1.50139	1.97953e-15	1.89594e-14	up
Candidate_152	1215.31	5486.19	0.221521	-2.17448	0	0	down	ATCC25795GL000481	-20.7642	12 -- 132	131 -- 262	CGGUAACCGAAAGGAGUGGCCGUAUGACGUCCGUGGCCGCUAGCGGCGGGCUAAGCCGGAGCCACGGCCUGGCCGGUUGGCAGUCCAGCGCGCGAGCCACGUAAAGGACCAAGACCACACC	GCCAUCGGUAGCUUCGCCGAUGUCCCGCUGCAGGGGGACACCGCGCCGACCGCCGCCACGGCCGACGGUGUCGCCGAGCUGGCCGCCGGAGCCGCCGCGGCGCACGGUUACACCCCCGAACAACUGGUGUGG	-	GO:0031419//cobalamin binding;GO:0046872//metal ion binding;GO:0004494//methylmalonyl-CoA mutase activity	GO:0008152//metabolic process	K01847//methylmalonyl-CoA mutase [EC:5.4.99.2]	160.819	56.8033	2.83115	1.50139	1.97953e-15	1.89594e-14	up
ATCC25795GL003453		VB12-bingding protein
Candidate_47	1157.54	5024.43	0.230382	-2.1179	0	0	down	ATCC25795GL003453	-21.3519	123 -- 135	258 -- 270	CGGGGGCGGCGAU	GCCCCCGCCGCUG	-	-	-	K02016//iron complex transport system substrate-binding protein	151.848	23.5243	6.45492	2.6904	3.86149e-27	5.4126e-26	up
Candidate_124	617.539	1608.3	0.38397	-1.38093	3.26884e-101	5.96621e-101	down	ATCC25795GL003453	-20.2227	257 -- 299	241 -- 288	GCCGGCGGCGGGCCUACCAGAGGCGGCGCCGGCCGGCGGUUGA	CGGCCGCCGAACCCGCUGCCCCCGCCGCUGAGGCCGGCCGUACCAGCU	-	-	-	K02016//iron complex transport system substrate-binding protein	151.848	23.5243	6.45492	2.6904	3.86149e-27	5.4126e-26	up
Candidate_178	508.132	7057.94	0.0719944	-3.79597	0	0	down	ATCC25795GL003453	-21.0424	426 -- 444	248 -- 266	GCUAGGGCGGCGGGGGUGG	CGAACCCGCUGCCCCCGCC	-	-	-	K02016//iron complex transport system substrate-binding protein	151.848	23.5243	6.45492	2.6904	3.86149e-27	5.4126e-26	up
Candidate_10	384.124	4668.53	0.0822793	-3.60333	0	0	down	ATCC25795GL003453	-20.3821	120 -- 226	169 -- 303	GGCGGUCCAUAGGGCGGCCGGCGACACGGCCGGCACCCGCGCCGUGUUGGGCGGCGACGCCAGCCGAGUGGGCAGGGCGGUGACCGGCGGCGUGGGGCGUAGCGGCG	CCGCCGUGCGUGUCAUCGUCACGCUGCUUUGUCUCGUCCUCACCGUCACCGCCUGUGGCACAGCCGAGGCGCCGGCCGCCGAACCCGCUGCCCCCGCCGCUGAGGCCGGCCGUACCAGCUAUCCGCUGACGCUGC	-	-	-	K02016//iron complex transport system substrate-binding protein	151.848	23.5243	6.45492	2.6904	3.86149e-27	5.4126e-26	up
ATCC25795GL003452		VB12-bingding protein
Candidate_132	2914.38	7951.57	0.366517	-1.44805	0	0	down	ATCC25795GL003452	-20.5156	13 -- 39	161 -- 190	AGCCUACAGAAGCGGGCGAUGCGGCGG	UCGGAGGUCCACGCCCGCGACGACGCCGCC	-	-	-	K02016//iron complex transport system substrate-binding protein	177.438	20.0073	8.86869	3.14872	6.75023e-36	1.17365e-34	up
Candidate_152	1215.31	5486.19	0.221521	-2.17448	0	0	down	ATCC25795GL003452	-21.3918	19 -- 60	694 -- 737	CCGGUUGGCAGUCCAGCGCGCGAGCCACGUAAAGGACCAAGA	GGCCAACCGGCUGCAGGUCGACGCCGAUCUCGGGUACUGGUUCU	-	-	-	K02016//iron complex transport system substrate-binding protein	177.438	20.0073	8.86869	3.14872	6.75023e-36	1.17365e-34	up
ATCC25795GL000093		Acs (Rv3667)	acetyl-coenzyme A synthetase
Candidate_122	8213.26	19607.8	0.418876	-1.2554	0	0	down	ATCC25795GL000093	-23.0057	373 -- 425	1961 -- 2023	AGCGGCUCGUGGCGUGGUUUGAGCGGCGCUGCUUGCGCACUGGCACCCCCUGC	UCGUGGUGCGCCGCACCGGAAUCGACACGCCGUGGACCGAAGGCCGCGAUCUGUGGUGGGACG	-	GO:0005524//ATP binding;GO:0003987//acetate-CoA ligase activity;GO:0016208//AMP binding	GO:0008152//metabolic process	K01895//acetyl-CoA synthetase [EC:6.2.1.1]	1537.59	741.808	2.07276	1.05155	2.17899e-83	7.29743e-82	up
ATCC25795GL001788		Sdh (Rv0247c)
Candidate_184	0	4379.6	0	-20	0	0	down	ATCC25795GL001788	-20.2435	32 -- 62	26 -- 56	UGCUCGACGUCAACCGCUGCUGGCUCUGCCA	ACGGGUAUGGCGGGGCGACGAGUCAGGCGGU	-	GO:0046872//metal ion binding;GO:0051539//4 iron, 4 sulfur cluster binding;GO:0009055//electron carrier activity;GO:0008177//succinate dehydrogenase (ubiquinone) activity;GO:0051537//2 iron, 2 sulfur cluster binding	GO:0006099//tricarboxylic acid cycle	K00240//succinate dehydrogenase iron-sulfur subunit [EC:1.3.99.1]	424.963	209.127	2.03209	1.02296	1.9346e-23	2.42554e-22	up
ATCC25795GL003577		pdhA (Rv2497c)		pyruvate dehydrogenase
Candidate_222	1970.47	855.304	2.30382	1.20403	1.64655e-100	2.9638e-100	up	ATCC25795GL003577	-21.0058	117 -- 151	662 -- 696	UCGAGGGAGUGGGCUGCGGCGGCGCGGCGGUAGUG	AGUUCGCCAUCUCGACGCCGGAGCGCCGCCAACAC	-	GO:0003863//3-methyl-2-oxobutanoate dehydrogenase (2-methylpropanoyl-transferring) activity;GO:0004739//pyruvate dehydrogenase (acetyl-transferring) activity;GO:0030976//thiamine pyrophosphate binding	GO:0006096//glycolysis;GO:0055114//oxidation-reduction process	K00161//pyruvate dehydrogenase E1 component subunit alpha [EC:1.2.4.1]	254.399	859.108	0.29612	-1.75575	1.16312e-64	3.18901e-63	down
Candidate_146	3962.54	982.849	4.03169	2.01138	0	0	up	ATCC25795GL003577	-26.8633	76 -- 140	884 -- 948	GGCUGGAGAUGGCGUAGGUUGUCUAGCGGGUGGACUCACCGGGCGAGCUGGGGCUACGGGACGUG	CCAGCCGCUACCGCACCGACGCGGACGUCCAGGACUGGGCAGCCCGCGACCCGAUCGCCCGGUAC	-	GO:0003863//3-methyl-2-oxobutanoate dehydrogenase (2-methylpropanoyl-transferring) activity;GO:0004739//pyruvate dehydrogenase (acetyl-transferring) activity;GO:0030976//thiamine pyrophosphate binding	GO:0006096//glycolysis;GO:0055114//oxidation-reduction process	K00161//pyruvate dehydrogenase E1 component subunit alpha [EC:1.2.4.1]	254.399	859.108	0.29612	-1.75575	1.16312e-64	3.18901e-63	down

## Sheet: Cell envelope
Mycolic Acids
ATCC25795GL003107		AccA1
Candidate_166	1057.91	4362.4	0.242507	-2.0439	0	0	down	ATCC25795GL003107	-20.4396	158 -- 180	1658 -- 1680	UCGGCGAUCCGUUCAUCCGACAG	GGCCCUGGGCAAGUGGUGUUGUC	-	GO:0016874//ligase activity	-	K01965//propionyl-CoA carboxylase alpha chain [EC:6.4.1.3];K01959//pyruvate carboxylase subunit A [EC:6.4.1.1]	25.4505	6.07505	4.18936	2.06673	0.000121773	0.000484567	up
Candidate_210	3920.22	8377.18	0.467964	-1.09553	0	0	down	ATCC25795GL003107	-22.0326	167 -- 195	1866 -- 1894	CGCUACGGAACUAGUGGCCCGUAGGCAAC	GUGAUGCCGUGACCGCCGGGCAGCCGUUG	-	GO:0016874//ligase activity	-	K01965//propionyl-CoA carboxylase alpha chain [EC:6.4.1.3];K01959//pyruvate carboxylase subunit A [EC:6.4.1.1]	25.4505	6.07505	4.18936	2.06673	0.000121773	0.000484567	up
ATCC25795GL003108		AccD2
Candidate_47	1157.54	5024.43	0.230382	-2.1179	0	0	down	ATCC25795GL003108	-20.2575	62 -- 86	879 -- 907	CCGGCUGACCGCGGUCCCGGGCCGU	GGCUGAACUGGCGCAAGCAGGGCCCGGCA	-	GO:0004658//propionyl-CoA carboxylase activity;GO:0016740//transferase activity	-	K01969//3-methylcrotonyl-CoA carboxylase beta subunit [EC:6.4.1.4]	23.696	7.06408	3.35443	1.74607	0.000796979	0.00270355	up
Candidate_231	1985.62	5171.3	0.38397	-1.38093	0	0	down	ATCC25795GL003108	-21.1466	203 -- 223	1412 -- 1433	UGCCGCUACUCCCGUGGGUCG	GCGGUGAUGGGUGGCACCCAGC	-	GO:0004658//propionyl-CoA carboxylase activity;GO:0016740//transferase activity	-	K01969//3-methylcrotonyl-CoA carboxylase beta subunit [EC:6.4.1.4]	23.696	7.06408	3.35443	1.74607	0.000796979	0.00270355	up
Candidate_122	8213.26	19607.8	0.418876	-1.2554	0	0	down	ATCC25795GL003108	-21.2896	401 -- 438	1373 -- 1413	CUGAGGUAGGGCAAGCGGCUCGUGGCGUGGUUUGAGCG	GACCCCCGCUUCCUGUUCGCCUGGCCCAGUUCCAAGUCCGC	-	GO:0004658//propionyl-CoA carboxylase activity;GO:0016740//transferase activity	-	K01969//3-methylcrotonyl-CoA carboxylase beta subunit [EC:6.4.1.4]	23.696	7.06408	3.35443	1.74607	0.000796979	0.00270355	up
Candidate_126	1763.99	6125.46	0.287978	-1.79597	0	0	down	ATCC25795GL003108	-20.1186	26 -- 61	1365 -- 1404	CGCGGCAGACGGUGACCCGGACAGGCGGUGGGCGAG	GCGCCUAUGACCCCCGCUUCCUGUUCGCCUGGCCCAGUUC	-	GO:0004658//propionyl-CoA carboxylase activity;GO:0016740//transferase activity	-	K01969//3-methylcrotonyl-CoA carboxylase beta subunit [EC:6.4.1.4]	23.696	7.06408	3.35443	1.74607	0.000796979	0.00270355	up
Candidate_243	2916.74	6330.22	0.460764	-1.1179	1.5137e-282	5.00096e-282	down	ATCC25795GL003108	-21.1433	181 -- 242	1315 -- 1404	GGACGCUGCGCAUCGGAGGUCAGCACGACCGUGCGCACCCGUGCGGGCAGCGGACCGUCGAG	CCUGCUGAUCGGCGCCUCCUACGGUGCAGGCCACUACGGUAUGUGUGGGCGCGCCUAUGACCCCCGCUUCCUGUUCGCCUGGCCCAGUUC	-	GO:0004658//propionyl-CoA carboxylase activity;GO:0016740//transferase activity	-	K01969//3-methylcrotonyl-CoA carboxylase beta subunit [EC:6.4.1.4]	23.696	7.06408	3.35443	1.74607	0.000796979	0.00270355	up
Candidate_166	1057.91	4362.4	0.242507	-2.0439	0	0	down	ATCC25795GL003108	-21.2483	91 -- 140	1168 -- 1222	CGGCCGCGGCGAGCUGGGUGUCGAUGACGGCCGUGAUGUCGGGGUCGGUG	GCUGGCCAACCGCUCCGACACCCCACUGCUGUUCCUGCACAACACCACCGGCUAC	-	GO:0004658//propionyl-CoA carboxylase activity;GO:0016740//transferase activity	-	K01969//3-methylcrotonyl-CoA carboxylase beta subunit [EC:6.4.1.4]	23.696	7.06408	3.35443	1.74607	0.000796979	0.00270355	up
ATCC25795GL002637		AccD5
Candidate_260	1541.08	6689.24	0.230382	-2.1179	0	0	down	ATCC25795GL002637	-24.6409	273 -- 333	18 -- 81	UGGUAGCGCUCGCGGGUGACGGUCAGCAGCCGCGCCAUGUUCUCGGCGCGUUCGGCGUAGC	GCCAUCGACGAGCCCUAUAUCGCCAAGGUCGGCGCGCACAUGAGCGAAGCCCUCAACCGCAUCG	-	GO:0004658//propionyl-CoA carboxylase activity;GO:0016740//transferase activity	-	K01966//propionyl-CoA carboxylase beta chain [EC:6.4.1.3]	225.112	108.848	2.06813	1.04833	1.53114e-13	1.34042e-12	up
Candidate_210	3920.22	8377.18	0.467964	-1.09553	0	0	down	ATCC25795GL002637	-22.7563	24 -- 59	1418 -- 1462	CGGCCCCGUGCCGGGCGACACCGCACCGAGCUAGGC	GCCGAGGGCGCGGCCCAGCUGUUGGUGAAACGGUUCCCGGAUCCG	-	GO:0004658//propionyl-CoA carboxylase activity;GO:0016740//transferase activity	-	K01966//propionyl-CoA carboxylase beta chain [EC:6.4.1.3]	225.112	108.848	2.06813	1.04833	1.53114e-13	1.34042e-12	up
Candidate_149	1008.32	3063.73	0.329117	-1.60333	5.95611e-238	1.67155e-237	down	ATCC25795GL002637	-23.0621	129 -- 179	463 -- 513	CCGUUGGAGAAAUACCAGUCCGCGUAGUAGCCACCGUUGCGCCGGGCCGCG	GGUGGCCAUGGUCGGGUGCCCGAUCAUCGGUAUCAACGACUCGGCCGGCGC	-	GO:0004658//propionyl-CoA carboxylase activity;GO:0016740//transferase activity	-	K01966//propionyl-CoA carboxylase beta chain [EC:6.4.1.3]	225.112	108.848	2.06813	1.04833	1.53114e-13	1.34042e-12	up
ATCC25795GL001418		AccD6
Candidate_10	384.124	4668.53	0.0822793	-3.60333	0	0	down	ATCC25795GL001418	-22.2343	135 -- 229	841 -- 937	CAAGGCGGUCCAUAGGGCGGCCGGCGACACGGCCGGCACCCGCGCCGUGUUGGGCGGCGACGCCAGCCGAGUGGGCAGGGCGGUGACCGGCGGCG	GUCCCGCUGGGCCCCGUCGAUCGUGGUCGGCCUCGGCCGGCUCGCCGGCCGCUCGGUCGGCGUGAUCGCCAACAACCCGCUGCGCCUCGGCGGCUGC	-	GO:0004658//propionyl-CoA carboxylase activity;GO:0016740//transferase activity	-	K01966//propionyl-CoA carboxylase beta chain [EC:6.4.1.3]	369.537	129.887	2.84507	1.50846	1.39551e-33	2.27568e-32	up
ATCC25795GL003604		Fas (Rv2524c)
Candidate_132	2914.38	7951.57	0.366517	-1.44805	0	0	down	ATCC25795GL003604	-22.6771	9 -- 28	2854 -- 2873	GCGGGCGAUGCGGCGGCUGG	CGCCCGCUACACCGCCGACC	GO:0005835//fatty acid synthase complex	GO:0004318//enoyl-[acyl-carrier-protein] reductase (NADH) activity;GO:0018580//nitronate monooxygenase activity;GO:0000166//nucleotide binding	GO:0006633//fatty acid biosynthetic process;GO:0055114//oxidation-reduction process	K11533//fatty acid synthase, bacteria type [EC:2.3.1.-]	378.885	78.1664	4.84716	2.27714	3.32764e-55	8.13967e-54	up
Candidate_231	1985.62	5171.3	0.38397	-1.38093	0	0	down	ATCC25795GL003604	-21.6842	76 -- 135	8400 -- 8470	GCCAGAACCCGGACGCCCCUGCCGCUGGCACGCCGAGAACCGUCCUGUCGACCUUGCUGG	CGGUCGCGGCCUGCGCGACGGCGGCGGUGUCGGUCGAGGAGGGCGUCGACAAGAUCAAGCUGGGUAAGGCC	GO:0005835//fatty acid synthase complex	GO:0004318//enoyl-[acyl-carrier-protein] reductase (NADH) activity;GO:0018580//nitronate monooxygenase activity;GO:0000166//nucleotide binding	GO:0006633//fatty acid biosynthetic process;GO:0055114//oxidation-reduction process	K11533//fatty acid synthase, bacteria type [EC:2.3.1.-]	378.885	78.1664	4.84716	2.27714	3.32764e-55	8.13967e-54	up
Candidate_129	412.35	2147.82	0.191985	-2.38093	1.40123e-280	4.5715e-280	down	ATCC25795GL003604	-20.7616	243 -- 284	254 -- 299	UCCCGCACCCGCACCCAGAACCGGGCCUACCGAAUAGCCCAC	AGGGUGACGGCCGGUAAGAACGGCUUGAAGGAUGGUUCGUUGGGUG	GO:0005835//fatty acid synthase complex	GO:0004318//enoyl-[acyl-carrier-protein] reductase (NADH) activity;GO:0018580//nitronate monooxygenase activity;GO:0000166//nucleotide binding	GO:0006633//fatty acid biosynthetic process;GO:0055114//oxidation-reduction process	K11533//fatty acid synthase, bacteria type [EC:2.3.1.-]	378.885	78.1664	4.84716	2.27714	3.32764e-55	8.13967e-54	up
Candidate_111	0	4037.65	0	-20	0	0	down	ATCC25795GL003604	-20.728	11 -- 72	2662 -- 2726	CGUAGGCCCCGGCCAGCAAUGCCGACGGAAUGGCCAGUGCCUGUUCGCGUUCGAGUUCGUCG	GCAUCCGGCCGCCGCCGUCGACACGCUGCUCAACCGGUACCCGGACGCCGAGACCCUCAAGCUGC	GO:0005835//fatty acid synthase complex	GO:0004318//enoyl-[acyl-carrier-protein] reductase (NADH) activity;GO:0018580//nitronate monooxygenase activity;GO:0000166//nucleotide binding	GO:0006633//fatty acid biosynthetic process;GO:0055114//oxidation-reduction process	K11533//fatty acid synthase, bacteria type [EC:2.3.1.-]	378.885	78.1664	4.84716	2.27714	3.32764e-55	8.13967e-54	up
Candidate_114	511.151	2884.32	0.177217	-2.49641	0	0	down	ATCC25795GL003604	-22.7766	154 -- 203	504 -- 558	AGCUUGACGACGACCGGGCAUAGGCGCCGAGGCUCCUUGGGGGCGCUGUG	UCGAGCCGCUGCAGUGGGUUCGCGCGCUGGCCGCCGAGGAACCGCUGCCCGACAC	GO:0005835//fatty acid synthase complex	GO:0004318//enoyl-[acyl-carrier-protein] reductase (NADH) activity;GO:0018580//nitronate monooxygenase activity;GO:0000166//nucleotide binding	GO:0006633//fatty acid biosynthetic process;GO:0055114//oxidation-reduction process	K11533//fatty acid synthase, bacteria type [EC:2.3.1.-]	378.885	78.1664	4.84716	2.27714	3.32764e-55	8.13967e-54	up
Candidate_14	1654.69	4788.24	0.345573	-1.53294	0	0	down	ATCC25795GL003604	-22.4429	256 -- 289	4010 -- 4043	AGCCGUGGCGCGGUAGUGGAAGCAGUGGCGGGGC	UCGGCCGCCGCGCAGCACGUCGUCACCGCCACCG	GO:0005835//fatty acid synthase complex	GO:0004318//enoyl-[acyl-carrier-protein] reductase (NADH) activity;GO:0018580//nitronate monooxygenase activity;GO:0000166//nucleotide binding	GO:0006633//fatty acid biosynthetic process;GO:0055114//oxidation-reduction process	K11533//fatty acid synthase, bacteria type [EC:2.3.1.-]	378.885	78.1664	4.84716	2.27714	3.32764e-55	8.13967e-54	up
Candidate_13	743.894	4520.54	0.164559	-2.60333	0	0	down	ATCC25795GL003604	-21.8407	31 -- 74	2214 -- 2260	GGAUCCUGUGGCACGUAUCCCACCCGGGGUCCGUCCGGGCGCCG	CCAAGGGCACCGAUGUCUGGGUGGGCGCCGGAAAGGCCCAGGGCGGC	GO:0005835//fatty acid synthase complex	GO:0004318//enoyl-[acyl-carrier-protein] reductase (NADH) activity;GO:0018580//nitronate monooxygenase activity;GO:0000166//nucleotide binding	GO:0006633//fatty acid biosynthetic process;GO:0055114//oxidation-reduction process	K11533//fatty acid synthase, bacteria type [EC:2.3.1.-]	378.885	78.1664	4.84716	2.27714	3.32764e-55	8.13967e-54	up
Candidate_210	3920.22	8377.18	0.467964	-1.09553	0	0	down	ATCC25795GL003604	-23.1248	280 -- 308	4852 -- 4882	CCGGGAGCUGCUCCUGUAGCGCCGCAGCG	GGCCCUGGAGGAGGAGAUCGAGCGGCGUCGC	GO:0005835//fatty acid synthase complex	GO:0004318//enoyl-[acyl-carrier-protein] reductase (NADH) activity;GO:0018580//nitronate monooxygenase activity;GO:0000166//nucleotide binding	GO:0006633//fatty acid biosynthetic process;GO:0055114//oxidation-reduction process	K11533//fatty acid synthase, bacteria type [EC:2.3.1.-]	378.885	78.1664	4.84716	2.27714	3.32764e-55	8.13967e-54	up
Candidate_209	243.52	3805.3	0.063995	-3.9659	0	0	down	ATCC25795GL003604	-22.4469	218 -- 275	4084 -- 4147	GAGGGGGUAGGACACCGACCACGGCGACGACCACUAGCGGAAGCGGCUAGCCCAGCCG	CUCCCGUUUCCUGGGCAUGGUGCUGCCGGGCGACGAGAUCGAGUUCCGUGUCGACCGGGUCGGC	GO:0005835//fatty acid synthase complex	GO:0004318//enoyl-[acyl-carrier-protein] reductase (NADH) activity;GO:0018580//nitronate monooxygenase activity;GO:0000166//nucleotide binding	GO:0006633//fatty acid biosynthetic process;GO:0055114//oxidation-reduction process	K11533//fatty acid synthase, bacteria type [EC:2.3.1.-]	378.885	78.1664	4.84716	2.27714	3.32764e-55	8.13967e-54	up
Candidate_73	0	1583.67	0	-20	8.65134e-201	2.11028e-200	down	ATCC25795GL003604	-25.1674	181 -- 228	739 -- 792	CCUCGGCGGUCGGGACGACCGGCUUCCACGGGUUCUUGAUCAGACCGC	GGAGCUGCUCGCCCUGCUGCAGCUGAUCGGUGCCGCGGGUUCGCUGGUCUCGCG	GO:0005835//fatty acid synthase complex	GO:0004318//enoyl-[acyl-carrier-protein] reductase (NADH) activity;GO:0018580//nitronate monooxygenase activity;GO:0000166//nucleotide binding	GO:0006633//fatty acid biosynthetic process;GO:0055114//oxidation-reduction process	K11533//fatty acid synthase, bacteria type [EC:2.3.1.-]	378.885	78.1664	4.84716	2.27714	3.32764e-55	8.13967e-54	up
ATCC25795GL000489		InhA (Rv1484)
Candidate_27	1806.92	4705.88	0.38397	-1.38093	1.92463e-292	6.78824e-292	down	ATCC25795GL000489	-23.6798	469 -- 499	749 -- 779	GGGCCACCGGCUCCUGGCGGACGCGUCCGAG	CCCGGUGGCCAAGACCGUCUGCGCCCUGCUC	-	GO:0004318//enoyl-[acyl-carrier-protein] reductase (NADH) activity;GO:0000166//nucleotide binding	GO:0006633//fatty acid biosynthetic process;GO:0046677//response to antibiotic;GO:0055114//oxidation-reduction process	K11611//enoyl ACP reductase [EC:1.3.1.9]	197.203	87.1976	2.26157	1.17732	7.25107e-14	6.44971e-13	up
ATCC25795GL001187		DesA1
Candidate_27	1806.92	4705.88	0.38397	-1.38093	1.92463e-292	6.78824e-292	down	ATCC25795GL001187	-21.4995	115 -- 163	241 -- 294	CUGGGCCAGCCGCUGCGACGGCAUACGGUCGUGGCUGCGGCGCUGGGAC	GACCCGUCGGAUGUGACGCUGCCCAAGCCGGUCACCGACGCCUGCGAGAUCCUG	GO:0005886//plasma membrane;GO:0005618//cell wall;GO:0005829//cytosol	GO:0046914//transition metal ion binding;GO:0045300//acyl-[acyl-carrier-protein] desaturase activity;GO:0042803//protein homodimerization activity	GO:0008610//lipid biosynthetic process;GO:0006631//fatty acid metabolic process;GO:0040007//growth;GO:0055114//oxidation-reduction process	K03922//acyl-[acyl-carrier-protein] desaturase [EC:1.14.19.2]	2075.79	917.377	2.26275	1.17808	1.94021e-130	1.08783e-128	up
Candidate_10	384.124	4668.53	0.0822793	-3.60333	0	0	down	ATCC25795GL001187	-20.3987	120 -- 149	380 -- 413	CGGUGACCGGCGGCGUGGGGCGUAGCGGCG	GCCGCUGGACCGCCGAGGAGCACCUGCAUGCCGU	GO:0005886//plasma membrane;GO:0005618//cell wall;GO:0005829//cytosol	GO:0046914//transition metal ion binding;GO:0045300//acyl-[acyl-carrier-protein] desaturase activity;GO:0042803//protein homodimerization activity	GO:0008610//lipid biosynthetic process;GO:0006631//fatty acid metabolic process;GO:0040007//growth;GO:0055114//oxidation-reduction process	K03922//acyl-[acyl-carrier-protein] desaturase [EC:1.14.19.2]	2075.79	917.377	2.26275	1.17808	1.94021e-130	1.08783e-128	up
Candidate_60	791.813	2062.17	0.38397	-1.38093	3.10564e-129	6.18758e-129	down	ATCC25795GL001187	-34.0297	51 -- 117	384 -- 451	GACCGGCGGCGGGCUGCGCUGCCCAACGCGGCGUGGCGCGUUGCUGACGGCUAGUGGGCCCUCCACC	CUGGACCGCCGAGGAGCACCUGCAUGCCGUCGCGCUGCGCAACUAUCUGGUGGUCACCCGGGAGGUGG	GO:0005886//plasma membrane;GO:0005618//cell wall;GO:0005829//cytosol	GO:0046914//transition metal ion binding;GO:0045300//acyl-[acyl-carrier-protein] desaturase activity;GO:0042803//protein homodimerization activity	GO:0008610//lipid biosynthetic process;GO:0006631//fatty acid metabolic process;GO:0040007//growth;GO:0055114//oxidation-reduction process	K03922//acyl-[acyl-carrier-protein] desaturase [EC:1.14.19.2]	2075.79	917.377	2.26275	1.17808	1.94021e-130	1.08783e-128	up
ATCC25795GL002636		Pks13
Candidate_231	1985.62	5171.3	0.38397	-1.38093	0	0	down	ATCC25795GL002636	-21.5626	2 -- 43	3896 -- 3943	ACCCGACGUACACGGCUACUUUUGACCCGGCCCUGCCGCCGC	UGGGAGGUGCCGCUGAUCGAGCUGGGCCUGGAUUCGCUGAUGGCGGUG	-	GO:0016788//hydrolase activity, acting on ester bonds;GO:0031177//phosphopantetheine binding;GO:0004314//[acyl-carrier-protein] S-malonyltransferase activity;GO:0047879	GO:0009058//biosynthetic process	K12437//polyketide synthase 13	222.966	78.7028	2.83301	1.50234	8.26885e-21	9.55129e-20	up
Candidate_122	8213.26	19607.8	0.418876	-1.2554	0	0	down	ATCC25795GL002636	-23.8478	399 -- 419	2018 -- 2039	UCGUGGCGUGGUUUGAGCGGC	AGCACCGCCGCCGAGCUCGCCG	-	GO:0016788//hydrolase activity, acting on ester bonds;GO:0031177//phosphopantetheine binding;GO:0004314//[acyl-carrier-protein] S-malonyltransferase activity;GO:0047879	GO:0009058//biosynthetic process	K12437//polyketide synthase 13	222.966	78.7028	2.83301	1.50234	8.26885e-21	9.55129e-20	up
Candidate_225	0	3465.3	0	-20	0	0	down	ATCC25795GL002636	-20.9326	161 -- 214	1949 -- 2011	UGGCGGCUGGCCCUCGACCGGGACGACGCGCUUGACUAGGUCCGCUGGAGGUCG	GCCGCCGCCGAGCCCGCCAGACCUGUUGUGCCGCUGUUCGUCUCGGGCUUUUUGACCUCCCGC	-	GO:0016788//hydrolase activity, acting on ester bonds;GO:0031177//phosphopantetheine binding;GO:0004314//[acyl-carrier-protein] S-malonyltransferase activity;GO:0047879	GO:0009058//biosynthetic process	K12437//polyketide synthase 13	222.966	78.7028	2.83301	1.50234	8.26885e-21	9.55129e-20	up
Candidate_126	1763.99	6125.46	0.287978	-1.79597	0	0	down	ATCC25795GL002636	-24.6915	15 -- 71	1964 -- 2024	CGGUCGGCGACGCGGCAGACGGUGACCCGGACAGGCGGUGGGCGAGCGCUGAGUGGC	GCCAGACCUGUUGUGCCGCUGUUCGUCUCGGGCUUUUUGACCUCCCGCAAGCGCAGCACCG	-	GO:0016788//hydrolase activity, acting on ester bonds;GO:0031177//phosphopantetheine binding;GO:0004314//[acyl-carrier-protein] S-malonyltransferase activity;GO:0047879	GO:0009058//biosynthetic process	K12437//polyketide synthase 13	222.966	78.7028	2.83301	1.50234	8.26885e-21	9.55129e-20	up
Candidate_192	452.069	1962.26	0.230382	-2.1179	1.29729e-222	3.49066e-222	down	ATCC25795GL002636	-27.7406	82 -- 184	1925 -- 2038	UGGCGCCUCCUCCGUGGCUGGUUCACGGCGGCUACCCCGUCUGGCGCGACGGAAACGGGCCCGUCAGUCGGGCGUCGCGUCGUGGACUGCGGUUUGCAGCAGG	AUCGAGGAGGGCCGCGCCGCGCUCGCCGCCGCCGAGCCCGCCAGACCUGUUGUGCCGCUGUUCGUCUCGGGCUUUUUGACCUCCCGCAAGCGCAGCACCGCCGCCGAGCUCGCC	-	GO:0016788//hydrolase activity, acting on ester bonds;GO:0031177//phosphopantetheine binding;GO:0004314//[acyl-carrier-protein] S-malonyltransferase activity;GO:0047879	GO:0009058//biosynthetic process	K12437//polyketide synthase 13	222.966	78.7028	2.83301	1.50234	8.26885e-21	9.55129e-20	up
Candidate_260	1541.08	6689.24	0.230382	-2.1179	0	0	down	ATCC25795GL002636	-22.4473	273 -- 333	5402 -- 5465	UGGUAGCGCUCGCGGGUGACGGUCAGCAGCCGCGCCAUGUUCUCGGCGCGUUCGGCGUAGC	GCCAUCGACGAGCCCUAUAUCGCCAAGGUCGGCGCGCACAUGAGCGAAGCCCUCAACCGCAUCG	-	GO:0016788//hydrolase activity, acting on ester bonds;GO:0031177//phosphopantetheine binding;GO:0004314//[acyl-carrier-protein] S-malonyltransferase activity;GO:0047879	GO:0009058//biosynthetic process	K12437//polyketide synthase 13	222.966	78.7028	2.83301	1.50234	8.26885e-21	9.55129e-20	up
Candidate_149	1008.32	3063.73	0.329117	-1.60333	5.95611e-238	1.67155e-237	down	ATCC25795GL002636	-21.4155	92 -- 146	2531 -- 2587	CCGUUGCGCCGGGCCGCGGUGGAGUUGCCGCCCUGGAACAGUUCCGGGUUGGGCC	GGCGAGGCGGCCGCGGCCUACUUCUCCGGUGGCCUGUCACUGGCCGAUGCCACCCGG	-	GO:0016788//hydrolase activity, acting on ester bonds;GO:0031177//phosphopantetheine binding;GO:0004314//[acyl-carrier-protein] S-malonyltransferase activity;GO:0047879	GO:0009058//biosynthetic process	K12437//polyketide synthase 13	222.966	78.7028	2.83301	1.50234	8.26885e-21	9.55129e-20	up
Candidate_70	10923.1	24704.8	0.442147	-1.1774	0	0	down	ATCC25795GL002636	-21.9412	209 -- 226	1949 -- 1966	CGGCGGCGGCACGGGCGG	GCCGCCGCCGAGCCCGCC	-	GO:0016788//hydrolase activity, acting on ester bonds;GO:0031177//phosphopantetheine binding;GO:0004314//[acyl-carrier-protein] S-malonyltransferase activity;GO:0047879	GO:0009058//biosynthetic process	K12437//polyketide synthase 13	222.966	78.7028	2.83301	1.50234	8.26885e-21	9.55129e-20	up
Candidate_260	1541.08	6689.24	0.230382	-2.1179	0	0	down	ATCC25795GL002637	-24.6409	273 -- 333	18 -- 81	UGGUAGCGCUCGCGGGUGACGGUCAGCAGCCGCGCCAUGUUCUCGGCGCGUUCGGCGUAGC	GCCAUCGACGAGCCCUAUAUCGCCAAGGUCGGCGCGCACAUGAGCGAAGCCCUCAACCGCAUCG	-	GO:0004658//propionyl-CoA carboxylase activity;GO:0016740//transferase activity	-	K01966//propionyl-CoA carboxylase beta chain [EC:6.4.1.3]	225.112	108.848	2.06813	1.04833	1.53114e-13	1.34042e-12	up
Candidate_210	3920.22	8377.18	0.467964	-1.09553	0	0	down	ATCC25795GL002637	-22.7563	24 -- 59	1418 -- 1462	CGGCCCCGUGCCGGGCGACACCGCACCGAGCUAGGC	GCCGAGGGCGCGGCCCAGCUGUUGGUGAAACGGUUCCCGGAUCCG	-	GO:0004658//propionyl-CoA carboxylase activity;GO:0016740//transferase activity	-	K01966//propionyl-CoA carboxylase beta chain [EC:6.4.1.3]	225.112	108.848	2.06813	1.04833	1.53114e-13	1.34042e-12	up
Candidate_149	1008.32	3063.73	0.329117	-1.60333	5.95611e-238	1.67155e-237	down	ATCC25795GL002637	-23.0621	129 -- 179	463 -- 513	CCGUUGGAGAAAUACCAGUCCGCGUAGUAGCCACCGUUGCGCCGGGCCGCG	GGUGGCCAUGGUCGGGUGCCCGAUCAUCGGUAUCAACGACUCGGCCGGCGC	-	GO:0004658//propionyl-CoA carboxylase activity;GO:0016740//transferase activity	-	K01966//propionyl-CoA carboxylase beta chain [EC:6.4.1.3]	225.112	108.848	2.06813	1.04833	1.53114e-13	1.34042e-12	up
ATCC25795GL002629		FbpC
Candidate_79	1543.85	268.05	5.75955	2.52596	1.26532e-216	3.2063e-216	up	ATCC25795GL002629	-20.7128	236 -- 343	848 -- 962	ACUGGCGGCGCCCAUGAGUGUCACCGCCCAUGCGUAGCGCGGCCGUAGCCCUGAGCAGCCUGAGCCAGAGUGGGACCGUAACUAGGAGUGGUUAGACCUCCCGGACCG	UGGUCGCCGCUGGCACUCGGCUGUGGAUUUACUGUGCGCCAGGCGGUUCCACUCCGUUGGACGUCAACGGUGACCCCGCCCAGAAGUUCAACGCCGACAGCCUGGAGGGUCUGGC	-	GO:0016746//transferase activity, transferring acyl groups	-	K00680//[EC:2.3.1.-]	54.8573	213.095	0.257431	-1.95774	3.7591e-20	4.24387e-19	down
ATCC25795GL004878		FbpC
Candidate_148	5367.57	1270.83	4.22367	2.0785	0	0	up	ATCC25795GL004878	-20.1937	31 -- 50	5 -- 24	CGCGAUGGCCGCACCCGCAG	GCGCUGCCGCGUCGGGCGUC	-	-	-	K00680//[EC:2.3.1.-]	59.4454	636.997	0.0933212	-3.42165	1.13836e-110	5.07182e-109	down
Arabinogalactan
ATCC25795GL002625		GlfT2 (Rv3808c)
Candidate_184	0	4379.6	0	-20	0	0	down	ATCC25795GL002625	-28.6347	152 -- 229	1205 -- 1293	CGGGUUCUCGUGCCACGUCGCGUGCGACGAGUGGGACGUCCUUCACCCAACCGACGCCGGCUGCCUGUGCUGGGGCUG	GCCCAGGAGCUCGGUCAGCCGCUGCCGCUGUUCAUCAAGUGGGAUGACUCCGAGUACGGUCUGCGCGCGGGCGAACACGGCUACCCGAC	-	GO:0016757//transferase activity, transferring glycosyl groups	GO:0044038	K07011//;K00754//[EC:2.4.1.-]	90.3821	18.4791	4.89106	2.29015	1.7631e-14	1.62322e-13	up
ATCC25795GL002627		UbiA
Candidate_43	1582.24	3728.29	0.424388	-1.23654	6.00703e-196	1.43838e-195	down	ATCC25795GL002627	-23.2875	273 -- 311	855 -- 896	CUCGGAAGAGCUAGGGCAAGAUGGACACCCGCAACGCGA	GGGCCAUCUCGAUCAUCCCGUUCACCAUCGCGAUCCUGCGCU	-	GO:0016740//transferase activity	-	K14136//phosphoribose diphosphate:decaprenyl-phosphate phosphoribosyltransferase	79.1538	19.4421	4.07125	2.02547	2.10675e-11	1.64776e-10	up
Candidate_17	0	1771.46	0	-20	4.00879e-218	1.04629e-217	down	ATCC25795GL002627	-20.7833	21 -- 85	469 -- 538	CCAAGCGGGGCGUCCACUUGUACUGGCCGCAGAAGUGGCCUUGGAACCGCUAAGACGAGCCGGAG	GGUCUCGCCCAACCUCGCCGUGGUGAUCGGCGUCUACAUCGUCAUCCAGCUGGCCUAUUGUUUCGGCCUC	-	GO:0016740//transferase activity	-	K14136//phosphoribose diphosphate:decaprenyl-phosphate phosphoribosyltransferase	79.1538	19.4421	4.07125	2.02547	2.10675e-11	1.64776e-10	up
Candidate_178	508.132	7057.94	0.0719944	-3.79597	0	0	down	ATCC25795GL002627	-21.4069	106 -- 163	465 -- 527	UCGUCCAGGCGUGGCUGGAGCGGCCUUGCCAGUGGCUGUAGCAGACUCGGCCGGGUGA	GGCUGGUCUCGCCCAACCUCGCCGUGGUGAUCGGCGUCUACAUCGUCAUCCAGCUGGCCUAUU	-	GO:0016740//transferase activity	-	K14136//phosphoribose diphosphate:decaprenyl-phosphate phosphoribosyltransferase	79.1538	19.4421	4.07125	2.02547	2.10675e-11	1.64776e-10	up
Candidate_174	1080.95	4504.31	0.239981	-2.05901	0	0	down	ATCC25795GL002627	-20.0901	488 -- 517	266 -- 301	GACCGGCUCCACGACCGCUGGCCACAGUUG	CUGGUCAAGGUGCUGGUGGCCUUCGUGGUGUUCAGC	-	GO:0016740//transferase activity	-	K14136//phosphoribose diphosphate:decaprenyl-phosphate phosphoribosyltransferase	79.1538	19.4421	4.07125	2.02547	2.10675e-11	1.64776e-10	up
Candidate_210	3920.22	8377.18	0.467964	-1.09553	0	0	down	ATCC25795GL002627	-23.4633	346 -- 413	2 -- 75	GGGCUAGCUGCACGACUGGGCGCGCACCGUUGGCGCAAUAGACCGGACCUGCGACCGCGACCGGGCGU	CCCGACCGACGUGUUGACCGGUGUUGUGGUCGGCGCGGCGGUCGCCAGAACCGUGGACGCUGUCGCGGACCGCA	-	GO:0016740//transferase activity	-	K14136//phosphoribose diphosphate:decaprenyl-phosphate phosphoribosyltransferase	79.1538	19.4421	4.07125	2.02547	2.10675e-11	1.64776e-10	up
Candidate_209	243.52	3805.3	0.063995	-3.9659	0	0	down	ATCC25795GL002627	-20.5977	265 -- 292	562 -- 590	GACUAGCAGUGGAUGGCGAGGGGGUAGG	CUGCAUCGUGUCCUCCGGCUUCCUCAUCC	-	GO:0016740//transferase activity	-	K14136//phosphoribose diphosphate:decaprenyl-phosphate phosphoribosyltransferase	79.1538	19.4421	4.07125	2.02547	2.10675e-11	1.64776e-10	up
ATCC25795GL002649		DprE2 (Rv3791)
Candidate_39	2101.07	4429.68	0.474316	-1.07608	1.68497e-186	3.96195e-186	down	ATCC25795GL002649	-22.8501	20 -- 53	124 -- 160	CUGCUCCGCGCCCACUUAGACCGGCUAGACGGGC	GACGCGAAGGCCCGGGUGAUCCUGGCCGACCUGCCCG	-	GO:0016491//oxidoreductase activity;GO:0000166//nucleotide binding	GO:0055114//oxidation-reduction process	K00540//[EC:1.-.-.-];K00100//[EC:1.1.1.-]	46.8907	20.4059	2.29789	1.20031	0.000218082	0.000821927	up
Candidate_126	1763.99	6125.46	0.287978	-1.79597	0	0	down	ATCC25795GL002649	-20.958	28 -- 109	562 -- 648	GACGCUACUCUGUCACGACAGGACCGACAGGGCGGUGUCGGUCGGCGACGCGGCAGACGGUGACCCGGACAGGCGGUGGGCG	CUGCGCGAAUUCGGUGUGCACGUCCUGGUGAUCCGCCCCGGCCAGGUCCGCACCACCACCACCCUGGAGCACUGGAAGGCCACCGGC	-	GO:0016491//oxidoreductase activity;GO:0000166//nucleotide binding	GO:0055114//oxidation-reduction process	K00540//[EC:1.-.-.-];K00100//[EC:1.1.1.-]	46.8907	20.4059	2.29789	1.20031	0.000218082	0.000821927	up
ATCC25795GL002642		EmbA (Rv3794)
Candidate_124	617.539	1608.3	0.38397	-1.38093	3.26884e-101	5.96621e-101	down	ATCC25795GL002642	-20.842	266 -- 304	1314 -- 1354	GCGGAGCCGGCGGCGGGCCUACCAGAGGCGGCGCCGGCC	CGCGCGCGCCGUCACCCGGAUGAUCGCCGCCCGCAGGCCGG	-	GO:0052636//arabinosyltransferase activity	GO:0071766	K11385//arabinosyltransferase A [EC:2.4.2.-]	43.4537	19.5118	2.22705	1.15513	0.000525482	0.0018414	up
Candidate_225	0	3465.3	0	-20	0	0	down	ATCC25795GL002642	-21.2073	101 -- 136	1317 -- 1352	CGCCGGCGGCGGGCCUACUAGUGGCUACGGUGCCGG	GCGCGCCGUCACCCGGAUGAUCGCCGCCCGCAGGCC	-	GO:0052636//arabinosyltransferase activity	GO:0071766	K11385//arabinosyltransferase A [EC:2.4.2.-]	43.4537	19.5118	2.22705	1.15513	0.000525482	0.0018414	up
Candidate_114	511.151	2884.32	0.177217	-2.49641	0	0	down	ATCC25795GL002642	-20.3531	466 -- 492	1452 -- 1485	CGGGCGCCGUAGUGGCAGCUGGGGUGC	GUCCGCGCGCAUCAAGUACACCGUCGGACCCACG	-	GO:0052636//arabinosyltransferase activity	GO:0071766	K11385//arabinosyltransferase A [EC:2.4.2.-]	43.4537	19.5118	2.22705	1.15513	0.000525482	0.0018414	up
Candidate_116	574.902	3743.15	0.153588	-2.70286	0	0	down	ATCC25795GL002642	-26.6637	252 -- 304	1554 -- 1612	CUGGGCCGGCAACGGCAGGUCCGACGGUGUGGACUGCUCGAUGACGUGCCGUG	GACCCGGCGGUUCGCGGUCCUCAUCCUGCUGCUGUGCCUGUUCGGGCUGCUGAUGGUGC	-	GO:0052636//arabinosyltransferase activity	GO:0071766	K11385//arabinosyltransferase A [EC:2.4.2.-]	43.4537	19.5118	2.22705	1.15513	0.000525482	0.0018414	up
Candidate_14	1654.69	4788.24	0.345573	-1.53294	0	0	down	ATCC25795GL002642	-25.9989	253 -- 288	183 -- 222	GCCGUGGCGCGGUAGUGGAAGCAGUGGCGGGGCGAC	CGGCGCCGACGGCUUCAUCAGCGAUGUCACCGCCCCGCUG	-	GO:0052636//arabinosyltransferase activity	GO:0071766	K11385//arabinosyltransferase A [EC:2.4.2.-]	43.4537	19.5118	2.22705	1.15513	0.000525482	0.0018414	up
Candidate_164	1952.25	7532.42	0.25918	-1.94797	0	0	down	ATCC25795GL002642	-20.088	437 -- 461	372 -- 396	GCAGCGGAUGCACCGCUAGGCCCUG	CGUCGUGUACGUGGCCUUCCGGGAC	-	GO:0052636//arabinosyltransferase activity	GO:0071766	K11385//arabinosyltransferase A [EC:2.4.2.-]	43.4537	19.5118	2.22705	1.15513	0.000525482	0.0018414	up
Candidate_152	1215.31	5486.19	0.221521	-2.17448	0	0	down	ATCC25795GL002642	-21.187	449 -- 498	545 -- 601	AGCGCCCGGCUAUGGACGGCUAGCUGAGCUGGGACGGCUGGGCCGUGCCC	UCGCGGGCCUGUUCACCGAACUGCCGGUCGGUCUCGACUCUGGCGUGCGGGCGCGGG	-	GO:0052636//arabinosyltransferase activity	GO:0071766	K11385//arabinosyltransferase A [EC:2.4.2.-]	43.4537	19.5118	2.22705	1.15513	0.000525482	0.0018414	up
ATCC25795GL002641		EmbB (Rv3795)
Candidate_184	0	4379.6	0	-20	0	0	down	ATCC25795GL002641	-21.3667	136 -- 207	720 -- 797	UGCGACGAGUGGGACGUCCUUCACCCAACCGACGCCGGCUGCCUGUGCUGGGGCUGGGCGACCGUCAACUGG	GCGCUGCUUGCACUGUGGCGGUUGGACCGCACCGACGGCCGACGGAUGCGUCGCCUCAUUCCGACCCGCUGGCGGACC	-	GO:0052636//arabinosyltransferase activity	GO:0071766	K11386//arabinosyltransferase B [EC:2.4.2.-]	50.9419	17.4906	2.91253	1.54228	5.4117e-06	2.59159e-05	up
Candidate_101	1036.67	2699.88	0.38397	-1.38093	1.34153e-168	3.01845e-168	down	ATCC25795GL002641	-26.085	37 -- 86	108 -- 161	CGUCCGCCCACGCGCCGGGUCGGGUUCCGCCCCUGCACAACCGUCACCGC	GCCAGGUGGGUCGCGGUGAUCGCGGGUCUGCUGGGUUUCGUGAUGGCGGUGGCG	-	GO:0052636//arabinosyltransferase activity	GO:0071766	K11386//arabinosyltransferase B [EC:2.4.2.-]	50.9419	17.4906	2.91253	1.54228	5.4117e-06	2.59159e-05	up
Candidate_10	384.124	4668.53	0.0822793	-3.60333	0	0	down	ATCC25795GL002641	-20.1012	120 -- 169	1586 -- 1635	CGCCAGCCGAGUGGGCAGGGCGGUGACCGGCGGCGUGGGGCGUAGCGGCG	GCGGCGGUUCGCCUUCCUGUUCACCGCGCUGUGCCUCUUCCCGUCGCUGU	-	GO:0052636//arabinosyltransferase activity	GO:0071766	K11386//arabinosyltransferase B [EC:2.4.2.-]	50.9419	17.4906	2.91253	1.54228	5.4117e-06	2.59159e-05	up
Candidate_94	2056.82	4463.94	0.460764	-1.1179	8.92752e-200	2.15748e-199	down	ATCC25795GL002641	-21.9329	57 -- 105	112 -- 160	CCAGCCGUGGCUCCAUCGACCGAGAAGGCCCGGGGCGCAACCGCCACCG	GGUGGGUCGCGGUGAUCGCGGGUCUGCUGGGUUUCGUGAUGGCGGUGGC	-	GO:0052636//arabinosyltransferase activity	GO:0071766	K11386//arabinosyltransferase B [EC:2.4.2.-]	50.9419	17.4906	2.91253	1.54228	5.4117e-06	2.59159e-05	up
Peptidoglycan
ATCC25795GL000549		MurD (Rv2155c)
Candidate_231	1985.62	5171.3	0.38397	-1.38093	0	0	down	ATCC25795GL000549	-23.0593	200 -- 320	1016 -- 1153	CGAUGCAGUUCGCCACGCCGCGCCCGCCAUCGACAGCCUGAGUCACCGCGGAACUGCUCGCAUGUGCUACGAGAGCCCCGCUACCUCGCCUGACCUUUGCCGCUACUCCCGUGGGUCGCUG	GCUACGACGGGGGAGAGCGUGGUGGCCGCGUUGUCGGCGAUGCGCGCCGACGACCGUAUCGCGCUGAUCGUGGGUGGGAUGGACAGGUCGCUGGAUUACCGACAGCUCGAUGGGUUCCUCUGUUCGGGCACCCGUGAU	-	-	GO:0009987//cellular process	K01925//UDP-N-acetylmuramoylalanine--D-glutamate ligase [EC:6.3.2.9]	18.2149	6.97282	2.61227	1.3853	0.011208	0.0292969	up
Candidate_129	412.35	2147.82	0.191985	-2.38093	1.40123e-280	4.5715e-280	down	ATCC25795GL000549	-22.9556	253 -- 284	136 -- 174	UCCCGCACCCGCACCCAGAACCGGGCCUACCG	GGGGCUGGGCAAGGAAGGGCUCUCGAUGGCCCGGACGGC	-	-	GO:0009987//cellular process	K01925//UDP-N-acetylmuramoylalanine--D-glutamate ligase [EC:6.3.2.9]	18.2149	6.97282	2.61227	1.3853	0.011208	0.0292969	up
ATCC25795GL002256		PknB
Candidate_231	1985.62	5171.3	0.38397	-1.38093	0	0	down	ATCC25795GL002256	-22.106	54 -- 113	1374 -- 1444	CGCUGGCACGCCGAGAACCGUCCUGUCGACCUUGCUGGUGGGUACGCCUACCCCGCGCCG	GCGCCGUGCCGGAGGUGAAGGGCAUGACACUGGCGCAAGCGACCACCGAACUGCUGGAUGCGGGCUUCGGC	-	GO:0008658//penicillin binding;GO:0005524//ATP binding;GO:0004709//MAP kinase kinase kinase activity	GO:0000186//activation of MAPKK activity;GO:0000165//MAPK cascade	K08884//serine/threonine protein kinase, bacterial [EC:2.7.11.1]	98.3288	24.0518	4.08821	2.03147	7.51178e-14	6.66971e-13	up
Candidate_120	2598.64	7519.79	0.345573	-1.53294	0	0	down	ATCC25795GL002256	-21.6799	96 -- 115	1827 -- 1847	ACGCCCGAUCCUGACCGCGC	UGCGGGCACUGGGCUGGCGCG	-	GO:0008658//penicillin binding;GO:0005524//ATP binding;GO:0004709//MAP kinase kinase kinase activity	GO:0000186//activation of MAPKK activity;GO:0000165//MAPK cascade	K08884//serine/threonine protein kinase, bacterial [EC:2.7.11.1]	98.3288	24.0518	4.08821	2.03147	7.51178e-14	6.66971e-13	up
Candidate_178	508.132	7057.94	0.0719944	-3.79597	0	0	down	ATCC25795GL002256	-21.9609	422 -- 453	1690 -- 1721	CGUCCGGCAGCUAGGGCGGCGGGGGUGGCUCG	GCAGGUCGUCGGUACCAACCCCCCCGCCGGGC	-	GO:0008658//penicillin binding;GO:0005524//ATP binding;GO:0004709//MAP kinase kinase kinase activity	GO:0000186//activation of MAPKK activity;GO:0000165//MAPK cascade	K08884//serine/threonine protein kinase, bacterial [EC:2.7.11.1]	98.3288	24.0518	4.08821	2.03147	7.51178e-14	6.66971e-13	up
ATCC25795GL003974		PknG
Candidate_198	1586.87	3214.4	0.493676	-1.01836	2.73577e-124	5.28916e-124	down	ATCC25795GL003974	-20.5592	143 -- 163	1618 -- 1642	CAGGACUAGCCGCACCGCCGG	GUCCUGGUUCCGUGGCGUGGCGGCC	GO:0005829//cytosol;GO:0005886//plasma membrane	GO:0005515//protein binding;GO:0004674//protein serine/threonine kinase activity;GO:0005524//ATP binding	GO:0001899;GO:0040007//growth;GO:0006538//glutamate catabolic process;GO:0052369;GO:0046777//protein autophosphorylation;GO:0052190;GO:0052027//modulation by symbiont of host signal transduction pathway;GO:0006543//glutamine catabolic process;GO:0044413;GO:0009405//pathogenesis	K14949//serine/threonine-protein kinase PknG [EC:2.7.11.1]	52.1819	17.6082	2.9635	1.5673	3.30577e-06	1.63811e-05	up
Candidate_169	1668.95	4346.57	0.38397	-1.38093	2.96136e-270	9.20136e-270	down	ATCC25795GL003974	-20.0794	209 -- 260	2201 -- 2254	GUGGCUUGAUGCGUGGCCGCUGGACCGCGCACAGCCAGGGCUGCCAGAGAAG	CACCGCUACGCGCUGGUCGAUCUGGCCAACAGCGUGCGUCCGAUGAGUACCUUC	GO:0005829//cytosol;GO:0005886//plasma membrane	GO:0005515//protein binding;GO:0004674//protein serine/threonine kinase activity;GO:0005524//ATP binding	GO:0001899;GO:0040007//growth;GO:0006538//glutamate catabolic process;GO:0052369;GO:0046777//protein autophosphorylation;GO:0052190;GO:0052027//modulation by symbiont of host signal transduction pathway;GO:0006543//glutamine catabolic process;GO:0044413;GO:0009405//pathogenesis	K14949//serine/threonine-protein kinase PknG [EC:2.7.11.1]	52.1819	17.6082	2.9635	1.5673	3.30577e-06	1.63811e-05	up
Candidate_94	2056.82	4463.94	0.460764	-1.1179	8.92752e-200	2.15748e-199	down	ATCC25795GL003974	-20.4307	61 -- 93	1608 -- 1640	CCAUCGACCGAGAAGGCCCGGGGCGCAACCGCC	GGUGGCGGCUGUCCUGGUUCCGUGGCGUGGCGG	GO:0005829//cytosol;GO:0005886//plasma membrane	GO:0005515//protein binding;GO:0004674//protein serine/threonine kinase activity;GO:0005524//ATP binding	GO:0001899;GO:0040007//growth;GO:0006538//glutamate catabolic process;GO:0052369;GO:0046777//protein autophosphorylation;GO:0052190;GO:0052027//modulation by symbiont of host signal transduction pathway;GO:0006543//glutamine catabolic process;GO:0044413;GO:0009405//pathogenesis	K14949//serine/threonine-protein kinase PknG [EC:2.7.11.1]	52.1819	17.6082	2.9635	1.5673	3.30577e-06	1.63811e-05	up
Candidate_60	791.813	2062.17	0.38397	-1.38093	3.10564e-129	6.18758e-129	down	ATCC25795GL003974	-20.5944	130 -- 161	1172 -- 1204	CCAGUCACUACUCGCACAAGUGGGCCCACCGG	GGUCAGCUGAUGGGCGUGUUGCGCGAAGUGGUC	GO:0005829//cytosol;GO:0005886//plasma membrane	GO:0005515//protein binding;GO:0004674//protein serine/threonine kinase activity;GO:0005524//ATP binding	GO:0001899;GO:0040007//growth;GO:0006538//glutamate catabolic process;GO:0052369;GO:0046777//protein autophosphorylation;GO:0052190;GO:0052027//modulation by symbiont of host signal transduction pathway;GO:0006543//glutamine catabolic process;GO:0044413;GO:0009405//pathogenesis	K14949//serine/threonine-protein kinase PknG [EC:2.7.11.1]	52.1819	17.6082	2.9635	1.5673	3.30577e-06	1.63811e-05	up
Candidate_209	243.52	3805.3	0.063995	-3.9659	0	0	down	ATCC25795GL003974	-20.8511	12 -- 43	1594 -- 1625	CGCCACGCCCGCCGCCGAGGCCGGUAGGACCG	GCGGGUGGGCUGGCGGUGGCGGCUGUCCUGGU	GO:0005829//cytosol;GO:0005886//plasma membrane	GO:0005515//protein binding;GO:0004674//protein serine/threonine kinase activity;GO:0005524//ATP binding	GO:0001899;GO:0040007//growth;GO:0006538//glutamate catabolic process;GO:0052369;GO:0046777//protein autophosphorylation;GO:0052190;GO:0052027//modulation by symbiont of host signal transduction pathway;GO:0006543//glutamine catabolic process;GO:0044413;GO:0009405//pathogenesis	K14949//serine/threonine-protein kinase PknG [EC:2.7.11.1]	52.1819	17.6082	2.9635	1.5673	3.30577e-06	1.63811e-05	up
PIM
ATCC25795GL000423		ImpA (Rv1604)
Candidate_190	445.822	4063.8	0.109706	-3.18829	0	0	down	ATCC25795GL000423	-20.4871	285 -- 375	610 -- 714	GAGCCGCAGCGUGCCACGACCGGCAAGGGCUCAAGCUGACCCACUAGCUGCCUGACGCGGUUACCCAGCUAGUUCGGGCCGGCGAAGACUC	CUACCGCGUCGAGGUGCUUGCCAACCUGAGUCGGGUGUCCUCGCGGAUCCGCAUGCACGGCGCCACCGGGGUCGAUCUGGCCUAUGUGGCGGCCGGAAUUCUGGG	-	GO:0046872//metal ion binding;GO:0008934//inositol monophosphate 1-phosphatase activity;GO:0052832//inositol monophosphate 3-phosphatase activity;GO:0052833//inositol monophosphate 4-phosphatase activity	GO:0046854//phosphatidylinositol phosphorylation;GO:0006021//inositol biosynthetic process	K01092//myo-inositol-1(or 4)-monophosphatase [EC:3.1.3.25]	41.927	18.7619	2.23469	1.16007	0.000635779	0.00219401	up
ATCC25795GL005068		Rv2611
Candidate_100	0	1195.14	0	-20	7.48005e-163	1.66863e-162	down	ATCC25795GL005068	-25.6441	95 -- 123	475 -- 503	CCCCGGGCAGCACCGCAUGCGAGACCGCG	GGCGGCCGGCCGUGGCGUGGUUCUGGCGC	GO:0016020//membrane	GO:0016746//transferase activity, transferring acyl groups	GO:0009247//glycolipid biosynthetic process;GO:0006644//phospholipid metabolic process	K02517//lipid A biosynthesis lauroyl acyltransferase [EC:2.3.1.-]	35.5813	14.9933	2.37315	1.2468	0.000952234	0.00319117	up
Candidate_108	258.648	4939.85	0.0523596	-4.2554	0	0	down	ATCC25795GL005068	-20.9506	89 -- 113	476 -- 501	UGCCGCCGGCACCUCGUCGAGACCG	GCGGCCGGCCGUGGCGUGGUUCUGGC	GO:0016020//membrane	GO:0016746//transferase activity, transferring acyl groups	GO:0009247//glycolipid biosynthetic process;GO:0006644//phospholipid metabolic process	K02517//lipid A biosynthesis lauroyl acyltransferase [EC:2.3.1.-]	35.5813	14.9933	2.37315	1.2468	0.000952234	0.00319117	up
ATCC25795GL002647		EmbC (Rv3793)
Candidate_116	574.902	3743.15	0.153588	-2.70286	0	0	down	ATCC25795GL002647	-20.9116	160 -- 197	925 -- 966	GUGCCAGGCUGCCCAGGACGACCGCGACGAUGACCGCG	CGCCGUUCGGCUGGUACUACGACCUGCUGGCGCUGUGGGCGC	-	GO:0052636//arabinosyltransferase activity	GO:0071766	K11387//arabinosyltransferase C [EC:2.4.2.-]	33.0807	14.4534	2.28878	1.19458	0.00196654	0.00617561	up
Candidate_10	384.124	4668.53	0.0822793	-3.60333	0	0	down	ATCC25795GL002647	-20.729	128 -- 152	2791 -- 2817	GGGCGGUGACCGGCGGCGUGGGGCG	CCCAACACUGGAUCGCCGUCACUCCGC	-	GO:0052636//arabinosyltransferase activity	GO:0071766	K11387//arabinosyltransferase C [EC:2.4.2.-]	33.0807	14.4534	2.28878	1.19458	0.00196654	0.00617561	up
Candidate_260	1541.08	6689.24	0.230382	-2.1179	0	0	down	ATCC25795GL002647	-25.974	172 -- 219	2068 -- 2118	GGGCUCGGCGUCAUGACCGGCAGGUCCACCGAGGGGGUCGGCACCGCU	CCUGGGCCGUGGUGCUGUUCCAGGUGGUUUCCCUGACGAUGGCGGUGGUGA	-	GO:0052636//arabinosyltransferase activity	GO:0071766	K11387//arabinosyltransferase C [EC:2.4.2.-]	33.0807	14.4534	2.28878	1.19458	0.00196654	0.00617561	up
Candidate_152	1215.31	5486.19	0.221521	-2.17448	0	0	down	ATCC25795GL002647	-20.2822	339 -- 396	725 -- 788	GCCACAGGCUGUGUGCUAGCCGGACCGCGCGACCACCGUAGAGUGGAAGCUACGGGAC	CGGUAUGCGACACCGUCGGUUCCUGCCCCAACGCUGGUGGUCGAUCACCAAGCUCGACGCCCUG	-	GO:0052636//arabinosyltransferase activity	GO:0071766	K11387//arabinosyltransferase C [EC:2.4.2.-]	33.0807	14.4534	2.28878	1.19458	0.00196654	0.00617561	up
PDIM
ATCC25795GL002636		PpsA
Candidate_231	1985.62	5171.3	0.38397	-1.38093	0	0	down	ATCC25795GL002636	-21.5626	2 -- 43	3896 -- 3943	ACCCGACGUACACGGCUACUUUUGACCCGGCCCUGCCGCCGC	UGGGAGGUGCCGCUGAUCGAGCUGGGCCUGGAUUCGCUGAUGGCGGUG	-	GO:0016788//hydrolase activity, acting on ester bonds;GO:0031177//phosphopantetheine binding;GO:0004314//[acyl-carrier-protein] S-malonyltransferase activity;GO:0047879	GO:0009058//biosynthetic process	K12437//polyketide synthase 13	222.966	78.7028	2.83301	1.50234	8.26885e-21	9.55129e-20	up
Candidate_122	8213.26	19607.8	0.418876	-1.2554	0	0	down	ATCC25795GL002636	-23.8478	399 -- 419	2018 -- 2039	UCGUGGCGUGGUUUGAGCGGC	AGCACCGCCGCCGAGCUCGCCG	-	GO:0016788//hydrolase activity, acting on ester bonds;GO:0031177//phosphopantetheine binding;GO:0004314//[acyl-carrier-protein] S-malonyltransferase activity;GO:0047879	GO:0009058//biosynthetic process	K12437//polyketide synthase 13	222.966	78.7028	2.83301	1.50234	8.26885e-21	9.55129e-20	up
Candidate_225	0	3465.3	0	-20	0	0	down	ATCC25795GL002636	-20.9326	161 -- 214	1949 -- 2011	UGGCGGCUGGCCCUCGACCGGGACGACGCGCUUGACUAGGUCCGCUGGAGGUCG	GCCGCCGCCGAGCCCGCCAGACCUGUUGUGCCGCUGUUCGUCUCGGGCUUUUUGACCUCCCGC	-	GO:0016788//hydrolase activity, acting on ester bonds;GO:0031177//phosphopantetheine binding;GO:0004314//[acyl-carrier-protein] S-malonyltransferase activity;GO:0047879	GO:0009058//biosynthetic process	K12437//polyketide synthase 13	222.966	78.7028	2.83301	1.50234	8.26885e-21	9.55129e-20	up
Candidate_126	1763.99	6125.46	0.287978	-1.79597	0	0	down	ATCC25795GL002636	-24.6915	15 -- 71	1964 -- 2024	CGGUCGGCGACGCGGCAGACGGUGACCCGGACAGGCGGUGGGCGAGCGCUGAGUGGC	GCCAGACCUGUUGUGCCGCUGUUCGUCUCGGGCUUUUUGACCUCCCGCAAGCGCAGCACCG	-	GO:0016788//hydrolase activity, acting on ester bonds;GO:0031177//phosphopantetheine binding;GO:0004314//[acyl-carrier-protein] S-malonyltransferase activity;GO:0047879	GO:0009058//biosynthetic process	K12437//polyketide synthase 13	222.966	78.7028	2.83301	1.50234	8.26885e-21	9.55129e-20	up
Candidate_192	452.069	1962.26	0.230382	-2.1179	1.29729e-222	3.49066e-222	down	ATCC25795GL002636	-27.7406	82 -- 184	1925 -- 2038	UGGCGCCUCCUCCGUGGCUGGUUCACGGCGGCUACCCCGUCUGGCGCGACGGAAACGGGCCCGUCAGUCGGGCGUCGCGUCGUGGACUGCGGUUUGCAGCAGG	AUCGAGGAGGGCCGCGCCGCGCUCGCCGCCGCCGAGCCCGCCAGACCUGUUGUGCCGCUGUUCGUCUCGGGCUUUUUGACCUCCCGCAAGCGCAGCACCGCCGCCGAGCUCGCC	-	GO:0016788//hydrolase activity, acting on ester bonds;GO:0031177//phosphopantetheine binding;GO:0004314//[acyl-carrier-protein] S-malonyltransferase activity;GO:0047879	GO:0009058//biosynthetic process	K12437//polyketide synthase 13	222.966	78.7028	2.83301	1.50234	8.26885e-21	9.55129e-20	up
Candidate_260	1541.08	6689.24	0.230382	-2.1179	0	0	down	ATCC25795GL002636	-22.4473	273 -- 333	5402 -- 5465	UGGUAGCGCUCGCGGGUGACGGUCAGCAGCCGCGCCAUGUUCUCGGCGCGUUCGGCGUAGC	GCCAUCGACGAGCCCUAUAUCGCCAAGGUCGGCGCGCACAUGAGCGAAGCCCUCAACCGCAUCG	-	GO:0016788//hydrolase activity, acting on ester bonds;GO:0031177//phosphopantetheine binding;GO:0004314//[acyl-carrier-protein] S-malonyltransferase activity;GO:0047879	GO:0009058//biosynthetic process	K12437//polyketide synthase 13	222.966	78.7028	2.83301	1.50234	8.26885e-21	9.55129e-20	up
Candidate_149	1008.32	3063.73	0.329117	-1.60333	5.95611e-238	1.67155e-237	down	ATCC25795GL002636	-21.4155	92 -- 146	2531 -- 2587	CCGUUGCGCCGGGCCGCGGUGGAGUUGCCGCCCUGGAACAGUUCCGGGUUGGGCC	GGCGAGGCGGCCGCGGCCUACUUCUCCGGUGGCCUGUCACUGGCCGAUGCCACCCGG	-	GO:0016788//hydrolase activity, acting on ester bonds;GO:0031177//phosphopantetheine binding;GO:0004314//[acyl-carrier-protein] S-malonyltransferase activity;GO:0047879	GO:0009058//biosynthetic process	K12437//polyketide synthase 13	222.966	78.7028	2.83301	1.50234	8.26885e-21	9.55129e-20	up
Candidate_70	10923.1	24704.8	0.442147	-1.1774	0	0	down	ATCC25795GL002636	-21.9412	209 -- 226	1949 -- 1966	CGGCGGCGGCACGGGCGG	GCCGCCGCCGAGCCCGCC	-	GO:0016788//hydrolase activity, acting on ester bonds;GO:0031177//phosphopantetheine binding;GO:0004314//[acyl-carrier-protein] S-malonyltransferase activity;GO:0047879	GO:0009058//biosynthetic process	K12437//polyketide synthase 13	222.966	78.7028	2.83301	1.50234	8.26885e-21	9.55129e-20	up
SLs
ATCC25795GL002637		AccD5
Candidate_260	1541.08	6689.24	0.230382	-2.1179	0	0	down	ATCC25795GL002637	-24.6409	273 -- 333	18 -- 81	UGGUAGCGCUCGCGGGUGACGGUCAGCAGCCGCGCCAUGUUCUCGGCGCGUUCGGCGUAGC	GCCAUCGACGAGCCCUAUAUCGCCAAGGUCGGCGCGCACAUGAGCGAAGCCCUCAACCGCAUCG	-	GO:0004658//propionyl-CoA carboxylase activity;GO:0016740//transferase activity	-	K01966//propionyl-CoA carboxylase beta chain [EC:6.4.1.3]	225.112	108.848	2.06813	1.04833	1.53114e-13	1.34042e-12	up
Candidate_210	3920.22	8377.18	0.467964	-1.09553	0	0	down	ATCC25795GL002637	-22.7563	24 -- 59	1418 -- 1462	CGGCCCCGUGCCGGGCGACACCGCACCGAGCUAGGC	GCCGAGGGCGCGGCCCAGCUGUUGGUGAAACGGUUCCCGGAUCCG	-	GO:0004658//propionyl-CoA carboxylase activity;GO:0016740//transferase activity	-	K01966//propionyl-CoA carboxylase beta chain [EC:6.4.1.3]	225.112	108.848	2.06813	1.04833	1.53114e-13	1.34042e-12	up
Candidate_149	1008.32	3063.73	0.329117	-1.60333	5.95611e-238	1.67155e-237	down	ATCC25795GL002637	-23.0621	129 -- 179	463 -- 513	CCGUUGGAGAAAUACCAGUCCGCGUAGUAGCCACCGUUGCGCCGGGCCGCG	GGUGGCCAUGGUCGGGUGCCCGAUCAUCGGUAUCAACGACUCGGCCGGCGC	-	GO:0004658//propionyl-CoA carboxylase activity;GO:0016740//transferase activity	-	K01966//propionyl-CoA carboxylase beta chain [EC:6.4.1.3]	225.112	108.848	2.06813	1.04833	1.53114e-13	1.34042e-12	up
AG
ATCC25795GL002724		RfbD
Candidate_47	1157.54	5024.43	0.230382	-2.1179	0	0	down	ATCC25795GL002724	-20.366	172 -- 196	189 -- 213	UCGAUGUAGAGCGCACCGGCCUGUA	GGCUGCAUCUCGGGUGGCAGGACAU	GO:0016020//membrane	GO:0000166//nucleotide binding;GO:0008831//dTDP-4-dehydrorhamnose reductase activity	GO:0019305//dTDP-rhamnose biosynthetic process;GO:0045226//extracellular polysaccharide biosynthetic process;GO:0055114//oxidation-reduction process	K09690//lipopolysaccharide transport system permease protein	42.5159	16.7594	2.53684	1.34303	0.000147005	0.000573539	up
Candidate_231	1985.62	5171.3	0.38397	-1.38093	0	0	down	ATCC25795GL002724	-29.1042	1 -- 80	10 -- 95	GCUGGUGGGUACGCCUACCCCGCGCCGACGCGAGAUAACCCGACGUACACGGCUACUUUUGACCCGGCCCUGCCGCCGCC	CGGCGGCUCUGCGGGAGUGGCUGCGGCUGCGCAAACUGGGCAGGCACGAGAAGUUUUCGAGAUAUCAGGCUGAGGCGGAGAGGCGG	GO:0016020//membrane	GO:0000166//nucleotide binding;GO:0008831//dTDP-4-dehydrorhamnose reductase activity	GO:0019305//dTDP-rhamnose biosynthetic process;GO:0045226//extracellular polysaccharide biosynthetic process;GO:0055114//oxidation-reduction process	K09690//lipopolysaccharide transport system permease protein	42.5159	16.7594	2.53684	1.34303	0.000147005	0.000573539	up
Candidate_8	0	4175.58	0	-20	0	0	down	ATCC25795GL002724	-22.2554	153 -- 197	453 -- 502	CGCAUGUCGAUGGCCGUACCUUCGCGCAGCACGACCAGCAGCGUG	GCGUGCAUGUCUACCGGUUGGUGUGGCGCCAGGUCCUGCUGUUCGCGCAC	GO:0016020//membrane	GO:0000166//nucleotide binding;GO:0008831//dTDP-4-dehydrorhamnose reductase activity	GO:0019305//dTDP-rhamnose biosynthetic process;GO:0045226//extracellular polysaccharide biosynthetic process;GO:0055114//oxidation-reduction process	K09690//lipopolysaccharide transport system permease protein	42.5159	16.7594	2.53684	1.34303	0.000147005	0.000573539	up
Candidate_34	1826.4	5020.88	0.363761	-1.45894	0	0	down	ATCC25795GL002724	-21.4587	78 -- 125	70 -- 120	CUGUGGUAGUGGUUUUGGCUACACGCCGGGUACUUUAGCGUUGUGCCG	GAUAUCAGGCUGAGGCGGAGAGGCGGGGCGCAUGACGAUCGUCGACGCGGC	GO:0016020//membrane	GO:0000166//nucleotide binding;GO:0008831//dTDP-4-dehydrorhamnose reductase activity	GO:0019305//dTDP-rhamnose biosynthetic process;GO:0045226//extracellular polysaccharide biosynthetic process;GO:0055114//oxidation-reduction process	K09690//lipopolysaccharide transport system permease protein	42.5159	16.7594	2.53684	1.34303	0.000147005	0.000573539	up
ATCC25795GL002649		Rv3791
Candidate_39	2101.07	4429.68	0.474316	-1.07608	1.68497e-186	3.96195e-186	down	ATCC25795GL002649	-22.8501	20 -- 53	124 -- 160	CUGCUCCGCGCCCACUUAGACCGGCUAGACGGGC	GACGCGAAGGCCCGGGUGAUCCUGGCCGACCUGCCCG	-	GO:0016491//oxidoreductase activity;GO:0000166//nucleotide binding	GO:0055114//oxidation-reduction process	K00540//[EC:1.-.-.-];K00100//[EC:1.1.1.-]	46.8907	20.4059	2.29789	1.20031	0.000218082	0.000821927	up
Candidate_126	1763.99	6125.46	0.287978	-1.79597	0	0	down	ATCC25795GL002649	-20.958	28 -- 109	562 -- 648	GACGCUACUCUGUCACGACAGGACCGACAGGGCGGUGUCGGUCGGCGACGCGGCAGACGGUGACCCGGACAGGCGGUGGGCG	CUGCGCGAAUUCGGUGUGCACGUCCUGGUGAUCCGCCCCGGCCAGGUCCGCACCACCACCACCCUGGAGCACUGGAAGGCCACCGGC	-	GO:0016491//oxidoreductase activity;GO:0000166//nucleotide binding	GO:0055114//oxidation-reduction process	K00540//[EC:1.-.-.-];K00100//[EC:1.1.1.-]	46.8907	20.4059	2.29789	1.20031	0.000218082	0.000821927	up

## Sheet: Transporters
ATCC25795GL004145		MmpL4 (Rv0450c)
Candidate_124	617.539	1608.3	0.38397	-1.38093	3.26884e-101	5.96621e-101	down	ATCC25795GL004145	-20.0191	200 -- 257	828 -- 887	ACUAGCUCUACCCUAGCGCUGCGUGGGUGCUCGUCCGGCGCCAGCGGCGCCGUGCCCG	UGAUCGUGAUGGUGGCCGUGAGCCUGCUGACGGUGCGGGGUGCGGUUGCCGCGCUCGGGU	GO:0016020//membrane	-	-	K06994//putative drug exporter of the RND superfamily	89.4991	5.11197	17.5078	4.12992	2.47803e-22	2.9868e-21	up
Candidate_10	384.124	4668.53	0.0822793	-3.60333	0	0	down	ATCC25795GL004145	-21.4166	174 -- 201	2652 -- 2681	ACGGCCGGCACCCGCGCCGUGUUGGGCG	UGCUGGCCGUGGGUGCGGACUACAACCUGC	GO:0016020//membrane	-	-	K06994//putative drug exporter of the RND superfamily	89.4991	5.11197	17.5078	4.12992	2.47803e-22	2.9868e-21	up
Candidate_73	0	1583.67	0	-20	8.65134e-201	2.11028e-200	down	ATCC25795GL004145	-20.8166	199 -- 216	2650 -- 2667	GGACGACCGGCUUCCACG	CCUGCUGGCCGUGGGUGC	GO:0016020//membrane	-	-	K06994//putative drug exporter of the RND superfamily	89.4991	5.11197	17.5078	4.12992	2.47803e-22	2.9868e-21	up
ATCC25795GL000787		MmpL4 (Rv0450c)
Candidate_132	2914.38	7951.57	0.366517	-1.44805	0	0	down	ATCC25795GL000787	-24.3154	61 -- 124	1206 -- 1270	CCCGCUGCUCGUCAAGCGCCGGCUCGUCGUCACCGCGCUGCGGCCGGCCGACCGCGAGCAGCCG	GGGUGACGGUGGUGCGCUGGCCGGGACCGGUGUUGGUGGCGACGCUGGCGCUGGCGCUGAUCGGC	GO:0016021//integral to membrane	-	-	K06994//putative drug exporter of the RND superfamily	41.8186	7.24418	5.77272	2.52925	3.96003e-08	2.40982e-07	up
Candidate_225	0	3465.3	0	-20	0	0	down	ATCC25795GL000787	-20.5001	157 -- 255	2542 -- 2654	CGAGAUGCCCUCCCGUAGAUGGCCACUGCUCGGGGUAGGACUGGCGGCUGGCCCUCGACCGGGACGACGCGCUUGACUAGGUCCGCUGGAGGUCGCCAG	GCUCGAACUGCACUGGAUGGUUCUGCCGAUGUCGGUGAUCCUGCUGCUGGCCGUCGGCUCGGAUUACAACCUGCUGUUGGUGAGCCGGUUCAAGGAGGAACUGCACGGUGGUC	GO:0016021//integral to membrane	-	-	K06994//putative drug exporter of the RND superfamily	41.8186	7.24418	5.77272	2.52925	3.96003e-08	2.40982e-07	up
Candidate_184	0	4379.6	0	-20	0	0	down	ATCC25795GL000787	-20.057	35 -- 73	1376 -- 1423	CGGCCACUACUUGCUCGACGUCAACCGCUGCUGGCUCUG	GCCGCCCGGAUGAACCCCGAACUGCUGAUGGUGGAAAGCGACCGGGAC	GO:0016021//integral to membrane	-	-	K06994//putative drug exporter of the RND superfamily	41.8186	7.24418	5.77272	2.52925	3.96003e-08	2.40982e-07	up
Candidate_199	1064.46	2310.2	0.460764	-1.1179	2.6644e-104	4.89724e-104	down	ATCC25795GL000787	-20.2599	51 -- 110	1204 -- 1265	GCCCCGAGGGUGUCGUGACGACCGAUGCCGGCUCGACCGAUGCGACCGGCGACCGCGACU	CGGGGUGACGGUGGUGCGCUGGCCGGGACCGGUGUUGGUGGCGACGCUGGCGCUGGCGCUGA	GO:0016021//integral to membrane	-	-	K06994//putative drug exporter of the RND superfamily	41.8186	7.24418	5.77272	2.52925	3.96003e-08	2.40982e-07	up
Candidate_192	452.069	1962.26	0.230382	-2.1179	1.29729e-222	3.49066e-222	down	ATCC25795GL000787	-21.3419	137 -- 207	908 -- 983	CCCGCGGUAGACCAUUGCGCGCAUGGCGCCUCCUCCGUGGCUGGUUCACGGCGGCUACCCCGUCUGGCGCG	GGGCGCUAUCAGGAGGCGCGCGGCGCGGGUGAGGAUCGAGAGUCGGCGUACUACAGCAUGUUCGGCGGGACCGCGC	GO:0016021//integral to membrane	-	-	K06994//putative drug exporter of the RND superfamily	41.8186	7.24418	5.77272	2.52925	3.96003e-08	2.40982e-07	up
Candidate_109	1990	5429.48	0.366517	-1.44805	0	0	down	ATCC25795GL000787	-21.9385	269 -- 310	1111 -- 1159	CAGCGCUACUCUUGGCGCCAGUAGUGGUGGCAGGUGCCCGCG	GUUGACGCUGGGGCCCGCGGUCAUCACCAUCGGCAGCCGGUUCGGGCGC	GO:0016021//integral to membrane	-	-	K06994//putative drug exporter of the RND superfamily	41.8186	7.24418	5.77272	2.52925	3.96003e-08	2.40982e-07	up
Candidate_152	1215.31	5486.19	0.221521	-2.17448	0	0	down	ATCC25795GL000787	-21.5244	288 -- 372	2515 -- 2603	CCGCGCGACCACCGUAGAGUGGAAGCUACGGGACACCAAUGAGUUACCACGGCACAAGAUGUAGGACGACAACCGGUGGCCAGUC	GGUGCUGCUGUGGCAGCACCUGCUCGGGCUCGAACUGCACUGGAUGGUUCUGCCGAUGUCGGUGAUCCUGCUGCUGGCCGUCGGCUCGG	GO:0016021//integral to membrane	-	-	K06994//putative drug exporter of the RND superfamily	41.8186	7.24418	5.77272	2.52925	3.96003e-08	2.40982e-07	up
Candidate_209	243.52	3805.3	0.063995	-3.9659	0	0	down	ATCC25795GL000787	-20.5431	253 -- 296	715 -- 770	CGACGACUAGCAGUGGAUGGCGAGGGGGUAGGACACCGACCACG	GCUGCUGAUCGUGUACCGGUCCAUCGGCACCACCAUCCUCAUCCUGCUGAUGGUGU	GO:0016021//integral to membrane	-	-	K06994//putative drug exporter of the RND superfamily	41.8186	7.24418	5.77272	2.52925	3.96003e-08	2.40982e-07	up
Candidate_70	10923.1	24704.8	0.442147	-1.1774	0	0	down	ATCC25795GL000787	-22.5021	410 -- 449	931 -- 976	GCGCACCGCACUAGUUCACGGCCGCAUCGGUGGGCCGCCU	CGCGGGUGAGGAUCGAGAGUCGGCGUACUACAGCAUGUUCGGCGGG	GO:0016021//integral to membrane	-	-	K06994//putative drug exporter of the RND superfamily	41.8186	7.24418	5.77272	2.52925	3.96003e-08	2.40982e-07	up
ATCC25795GL003889		MmpL5 (Rv0676c)
Candidate_14	1654.69	4788.24	0.345573	-1.53294	0	0	down	ATCC25795GL003889	-20.2045	255 -- 271	658 -- 675	GAAGCAGUGGCGGGGCG	CUUCGUCACCGGCCCCGC	GO:0016021//integral to membrane	-	-	K06994//putative drug exporter of the RND superfamily	294.123	70.0796	4.19698	2.06935	4.7087e-39	8.67027e-38	up
Candidate_13	743.894	4520.54	0.164559	-2.60333	0	0	down	ATCC25795GL003889	-21.8649	62 -- 107	577 -- 624	CCCACCCGAUAGACCGGGUUCAGCGAGUUCCCGGGAUCCUGUGGCA	GGGUGAGGCGCUGGCCAACGAGUCCAUCGAGAAGGUCCAGGACAUCGU	GO:0016021//integral to membrane	-	-	K06994//putative drug exporter of the RND superfamily	294.123	70.0796	4.19698	2.06935	4.7087e-39	8.67027e-38	up
Candidate_167	1200.61	2866.26	0.418876	-1.2554	1.14451e-154	2.4286e-154	down	ATCC25795GL003889	-23.7586	360 -- 413	144 -- 201	GGGGACCAGUGGUUUCGGGUGGCGCUGUUCCAGCGGAGGAUGUAGCUGCGGCCG	UCCCGGUCGCGAAGGCCCACCGCGGCGACGGUAUCGCCCGCUGGAUCCGGACGCUGGC	GO:0016021//integral to membrane	-	-	K06994//putative drug exporter of the RND superfamily	294.123	70.0796	4.19698	2.06935	4.7087e-39	8.67027e-38	up
Candidate_209	243.52	3805.3	0.063995	-3.9659	0	0	down	ATCC25795GL003889	-22.3327	203 -- 296	2459 -- 2560	CGACGACUAGCAGUGGAUGGCGAGGGGGUAGGACACCGACCACGGCGACGACCACUAGCGGAAGCGGCUAGCCCAGCCGAGCCACCAGCCCUGG	GCAUUGAUCUUCAUCAUCAUGCUGCUCAUCACCCGCAGUGUGGUGGCCGCCGCGGUGAUCGUGGGAACCGUCGUGAUCUCGCUCGGUUCGGCAUUCGGGAUC	GO:0016021//integral to membrane	-	-	K06994//putative drug exporter of the RND superfamily	294.123	70.0796	4.19698	2.06935	4.7087e-39	8.67027e-38	up
ATCC25795GL004144		MmpS5 (Rv0677c)
Candidate_114	511.151	2884.32	0.177217	-2.49641	0	0	down	ATCC25795GL004144	-20.634	461 -- 489	137 -- 168	GCGCCGUAGUGGCAGCUGGGGUGCGACCA	CGCGGAGUAUUCGCCUCCGACCCCCCGCUGGU	GO:0005576//extracellular region	-	-	-	28.4186	0	error	20	1.29689e-08	8.16074e-08	up
ATCC25795GL000061		LfrA
Candidate_128	352.638	2755.2	0.12799	-2.9659	0	0	down	ATCC25795GL000061	-20.2468	186 -- 246	816 -- 876	CCGCGAGUAGGCCCGCCGGCAGUAGCGUGAACAGGACUAGCCGCAAGAGCGGCGGUAGCAG	GGCGCUGUUCCGGUCCGGCCCGUUCACCUCGUCGAUCCUGGCCAACUUUCUGUCCAUCGUC	-	-	-	K08167//MFS transporter, DHA2 family, methyl viologen resistance protein SmvA	77.8124	38.8356	2.00364	1.00262	2.55756e-05	0.00011304	up
Candidate_116	574.902	3743.15	0.153588	-2.70286	0	0	down	ATCC25795GL000061	-21.5698	160 -- 198	557 -- 595	AGUGCCAGGCUGCCCAGGACGACCGCGACGAUGACCGCG	UCGCGGUUCCGAUCCUGUUACCGCUGCUGAUCCUGGCGC	-	-	-	K08167//MFS transporter, DHA2 family, methyl viologen resistance protein SmvA	77.8124	38.8356	2.00364	1.00262	2.55756e-05	0.00011304	up
Candidate_182	1122.31	3572.44	0.314157	-1.67044	8.76227e-294	3.17632e-293	down	ATCC25795GL000061	-23.1974	203 -- 247	400 -- 451	AGCUGUGGCAGAUGGCGCUGUAGUGGGGCCUCGACCGCGCGGUUG	UCGACACUGUCGCUUAUCCGCAACAUCUUCACCGAAGCCUCGGCGCGCCGGC	-	-	-	K08167//MFS transporter, DHA2 family, methyl viologen resistance protein SmvA	77.8124	38.8356	2.00364	1.00262	2.55756e-05	0.00011304	up
Candidate_100	0	1195.14	0	-20	7.48005e-163	1.66863e-162	down	ATCC25795GL000061	-20.9959	94 -- 122	498 -- 530	CCCGGGCAGCACCGCAUGCGAGACCGCGU	GGGCCCGAUCGUCGGCGGCGCGCUGCUGGAGCA	-	-	-	K08167//MFS transporter, DHA2 family, methyl viologen resistance protein SmvA	77.8124	38.8356	2.00364	1.00262	2.55756e-05	0.00011304	up
Candidate_178	508.132	7057.94	0.0719944	-3.79597	0	0	down	ATCC25795GL000061	-20.1716	423 -- 459	126 -- 162	GUGGCACGUCCGGCAGCUAGGGCGGCGGGGGUGGCUC	CACCGUGCUGGCCUUCGCCCUGCCCGCCAUCGCCGAG	-	-	-	K08167//MFS transporter, DHA2 family, methyl viologen resistance protein SmvA	77.8124	38.8356	2.00364	1.00262	2.55756e-05	0.00011304	up
Candidate_10	384.124	4668.53	0.0822793	-3.60333	0	0	down	ATCC25795GL000061	-21.8584	128 -- 178	1491 -- 1546	GGGCGGCGACGCCAGCCGAGUGGGCAGGGCGGUGACCGGCGGCGUGGGGCG	CCUGACCGCUGCGGUCGUCGUCAUCGUCGCGUUCCGGCGCACACCGCAAGCCCCGC	-	-	-	K08167//MFS transporter, DHA2 family, methyl viologen resistance protein SmvA	77.8124	38.8356	2.00364	1.00262	2.55756e-05	0.00011304	up
Candidate_166	1057.91	4362.4	0.242507	-2.0439	0	0	down	ATCC25795GL000061	-20.4646	384 -- 439	1493 -- 1550	ACUGGUGGCCCGCAGCGCCAGGGCGUCGAGGGCGUCGGCGCGGCGUUGGGCGUGGG	UGACCGCUGCGGUCGUCGUCAUCGUCGCGUUCCGGCGCACACCGCAAGCCCCGCACCC	-	-	-	K08167//MFS transporter, DHA2 family, methyl viologen resistance protein SmvA	77.8124	38.8356	2.00364	1.00262	2.55756e-05	0.00011304	up
Candidate_210	3920.22	8377.18	0.467964	-1.09553	0	0	down	ATCC25795GL000061	-20.7823	347 -- 370	340 -- 363	CGGACCUGCGACCGCGACCGGGCG	GCCGAGAUGCUGGUGCUUGCCCGC	-	-	-	K08167//MFS transporter, DHA2 family, methyl viologen resistance protein SmvA	77.8124	38.8356	2.00364	1.00262	2.55756e-05	0.00011304	up
Candidate_152	1215.31	5486.19	0.221521	-2.17448	0	0	down	ATCC25795GL000061	-22.3147	17 -- 121	425 -- 540	AGGAGUGGCCGUAUGACGUCCGUGGCCGCUAGCGGCGGGCUAAGCCGGAGCCACGGCCUGGCCGGUUGGCAGUCCAGCGCGCGAGCCACGUAAAGGACCAAGACC	UCUUCACCGAAGCCUCGGCGCGCCGGCUCGCGAUCGCCAUCUGGGCCUCGUGCUUCACCGCGGGAUCCACCCUGGGCCCGAUCGUCGGCGGCGCGCUGCUGGAGCAUUUCCACUGG	-	-	-	K08167//MFS transporter, DHA2 family, methyl viologen resistance protein SmvA	77.8124	38.8356	2.00364	1.00262	2.55756e-05	0.00011304	up
Candidate_209	243.52	3805.3	0.063995	-3.9659	0	0	down	ATCC25795GL000061	-22.4596	236 -- 367	108 -- 240	CGGCUAUAGCGCUUAAGGAAACGGCCUCGUUUGAAGUGGGACGAGCGCCACUGCCGGCGUCACCACCGGCACGACGACUAGCAGUGGAUGGCGAGGGGGUAGGACACCGACCACGGCGACGACCACUAGCGG	GCUGAUCGCCAUCGACAACACCGUGCUGGCCUUCGCCCUGCCCGCCAUCGCCGAGGAUUUCCGGCCGCCGGCGGCCACCCAGCUGUGGAUCGUCGAUGUCUACUCCCUGGUGCUGGCGGCCCUGCUGGUCGCC	-	-	-	K08167//MFS transporter, DHA2 family, methyl viologen resistance protein SmvA	77.8124	38.8356	2.00364	1.00262	2.55756e-05	0.00011304	up
ATCC25795GL004568		Rv1747
Candidate_50	989.008	2575.74	0.38397	-1.38093	6.16476e-161	1.3521e-160	down	ATCC25795GL004568	-21.8948	143 -- 190	2646 -- 2707	CCAUGCGCGGACCAGCAGUCAGACCACUGGGACGACCGCCAACAGACG	GGACGCGCACUGGGAGCACACCUCGUCGGUCUGGUGGUUCGACAUGGGCAUGCUGGCGCUGC	GO:0016021//integral to membrane	GO:0015416//organic phosphonate transmembrane-transporting ATPase activity;GO:0005524//ATP binding	GO:0006200//ATP catabolic process	K02021//putative ABC transport system ATP-binding protein;K09687//antibiotic transport system ATP-binding protein;K01990//ABC-2 type transport system ATP-binding protein	157.465	61.5606	2.55788	1.35495	2.00229e-13	1.74675e-12	up
ATCC25795GL001925		IniA (Rv0342)
Candidate_68	6893	2063.44	3.34054	1.74008	0	0	up	ATCC25795GL001925	-20.0873	420 -- 438	1822 -- 1840	CUGGCUCGCGAAGUGGUCC	GGCCGAGCGCGACACCAGG	-	GO:0003924//GTPase activity;GO:0005525//GTP binding	GO:0006184//GTP catabolic process	-	80.3526	217.621	0.369231	-1.4374	4.69819e-13	4.00752e-12	down
Candidate_146	3962.54	982.849	4.03169	2.01138	0	0	up	ATCC25795GL001925	-22.5074	112 -- 195	599 -- 688	GACGACGGGGACGUCAUGCCCUACAUGGACGUAAGCCGGAUAUGGCUCGGCCUCUGGCUGGAGAUGGCGUAGGUUGUCUAGCGG	CUGCUGCCCGAUGCAGACGCGGUGUUGAUGGUCAGCGAUACCAGCCAGGAGUUCACCGAACCGGAGCUGACGUUCAUCCGGCAGGCCGUC	-	GO:0003924//GTPase activity;GO:0005525//GTP binding	GO:0006184//GTP catabolic process	-	80.3526	217.621	0.369231	-1.4374	4.69819e-13	4.00752e-12	down
ATCC25795GL002064		MFS transportor
Candidate_231	1985.62	5171.3	0.38397	-1.38093	0	0	down	ATCC25795GL002064	-22.132	208 -- 249	695 -- 740	AGAGCCCCGCUACCUCGCCUGACCUUUGCCGCUACUCCCGUG	UCUUGGGGCUGGCGGGUGGCGUUCUGGUUGUCGGCGGUGGUGGUGC	GO:0016021//integral to membrane	GO:0022857//transmembrane transporter activity	GO:0055085//transmembrane transport	K08172//MFS transporter, MHS family, shikimate and dehydroshikimate transport protein	42.7523	17.6069	2.42816	1.27986	0.000227604	0.000854586	up
Candidate_182	1122.31	3572.44	0.314157	-1.67044	8.76227e-294	3.17632e-293	down	ATCC25795GL002064	-20.6217	81 -- 104	23 -- 48	CGACUGGUACUGCGACCGUGUCCG	GCAGAUCGUCGGCGCUCGGUACAGGC	GO:0016021//integral to membrane	GO:0022857//transmembrane transporter activity	GO:0055085//transmembrane transport	K08172//MFS transporter, MHS family, shikimate and dehydroshikimate transport protein	42.7523	17.6069	2.42816	1.27986	0.000227604	0.000854586	up
Candidate_101	1036.67	2699.88	0.38397	-1.38093	1.34153e-168	3.01845e-168	down	ATCC25795GL002064	-20.5281	41 -- 86	702 -- 748	CGUCCGCCCACGCGCCGGGUCGGGUUCCGCCCCUGCACAACCGUCA	GCUGGCGGGUGGCGUUCUGGUUGUCGGCGGUGGUGGUGCUGGUCGGU	GO:0016021//integral to membrane	GO:0022857//transmembrane transporter activity	GO:0055085//transmembrane transport	K08172//MFS transporter, MHS family, shikimate and dehydroshikimate transport protein	42.7523	17.6069	2.42816	1.27986	0.000227604	0.000854586	up
Candidate_100	0	1195.14	0	-20	7.48005e-163	1.66863e-162	down	ATCC25795GL002064	-32.4306	72 -- 124	698 -- 750	ACCCCGGGCAGCACCGCAUGCGAGACCGCGUCGCCCAUCAGCGACCAGCCGAU	UGGGGCUGGCGGGUGGCGUUCUGGUUGUCGGCGGUGGUGGUGCUGGUCGGUUA	GO:0016021//integral to membrane	GO:0022857//transmembrane transporter activity	GO:0055085//transmembrane transport	K08172//MFS transporter, MHS family, shikimate and dehydroshikimate transport protein	42.7523	17.6069	2.42816	1.27986	0.000227604	0.000854586	up
Candidate_209	243.52	3805.3	0.063995	-3.9659	0	0	down	ATCC25795GL002064	-22.2488	217 -- 278	684 -- 749	GGCGAGGGGGUAGGACACCGACCACGGCGACGACCACUAGCGGAAGCGGCUAGCCCAGCCGA	CCGCUUUCCUGUCUUGGGGCUGGCGGGUGGCGUUCUGGUUGUCGGCGGUGGUGGUGCUGGUCGGUU	GO:0016021//integral to membrane	GO:0022857//transmembrane transporter activity	GO:0055085//transmembrane transport	K08172//MFS transporter, MHS family, shikimate and dehydroshikimate transport protein	42.7523	17.6069	2.42816	1.27986	0.000227604	0.000854586	up
ATCC25795GL001143		ABC transporter
Candidate_132	2914.38	7951.57	0.366517	-1.44805	0	0	down	ATCC25795GL001143	-24.7204	6 -- 60	368 -- 436	UAGCCACAGCUCGGCCCAGAAAGCCUACAGAAGCGGGCGAUGCGGCGGCUGGUGG	AUCGGUGUCGAGGCGCUGACCGGGUUCGCCUCGGCCUUCUUCAACGUCCGCCUCAUCGCGCCGGCCACC	-	-	-	K02066//putative ABC transport system permease protein	77.5465	34.7159	2.23375	1.15947	3.41847e-06	1.68893e-05	up
Candidate_250	956.041	5809.73	0.164559	-2.60333	0	0	down	ATCC25795GL001143	-23.9104	65 -- 88	808 -- 833	CCGGCCGCACCCACUGCCAGCCAG	GGCCGGUGUGGGUGAGGCGGUCGGUC	-	-	-	K02066//putative ABC transport system permease protein	77.5465	34.7159	2.23375	1.15947	3.41847e-06	1.68893e-05	up
Candidate_34	1826.4	5020.88	0.363761	-1.45894	0	0	down	ATCC25795GL001143	-21.0482	2 -- 25	393 -- 417	AGUGGCGCUGGAAGAAGUUGCGGC	UCGCCUCGGCCUUCUUCAACGUCCG	-	-	-	K02066//putative ABC transport system permease protein	77.5465	34.7159	2.23375	1.15947	3.41847e-06	1.68893e-05	up
Candidate_109	1990	5429.48	0.366517	-1.44805	0	0	down	ATCC25795GL001143	-20.9773	380 -- 413	822 -- 856	UCUGCUGGCCGCCGCUCGUCACCGUGGCGACCGC	AGGCGGUCGGUCGAGCGGUGCGUACCUCGCUGGUG	-	-	-	K02066//putative ABC transport system permease protein	77.5465	34.7159	2.23375	1.15947	3.41847e-06	1.68893e-05	up
Candidate_70	10923.1	24704.8	0.442147	-1.1774	0	0	down	ATCC25795GL001143	-20.5042	82 -- 120	294 -- 341	ACUGCUAGCAGCUGUAGGCGUGGUUACGCCACCAGCGGC	UGGCGAUCGUCGGCUUCCUGACCGUCAGUACCGGUGCGUUGGUCGCCG	-	-	-	K02066//putative ABC transport system permease protein	77.5465	34.7159	2.23375	1.15947	3.41847e-06	1.68893e-05	up

## Sheet: ATPase
ATCC25795GL000914		atpD
Candidate_17	0	1771.46	0	-20	4.00879e-218	1.04629e-217	down	ATCC25795GL000914	-20.9592	136 -- 178	1052 -- 1103	CGCCACAGCCCCUAGACAGCCACCUCUGCGUGCCGUAGCGGGG	GCGGUGUUCUCCAAGGGCAUCUUCCCCGCGGUGGAUCCGCUGGCAUCGUCCU	GO:0005829//cytosol;GO:0045261//proton-transporting ATP synthase complex, catalytic core F(1);GO:0005618//cell wall;GO:0005576//extracellular region;GO:0005886//plasma membrane	GO:0008553//hydrogen-exporting ATPase activity, phosphorylative mechanism;GO:0046933//hydrogen ion transporting ATP synthase activity, rotational mechanism;GO:0005524//ATP binding;GO:0046961//proton-transporting ATPase activity, rotational mechanism	GO:0042777//plasma membrane ATP synthesis coupled proton transport;GO:0040007//growth;GO:0015991//ATP hydrolysis coupled proton transport	K02112//F-type H+-transporting ATPase subunit beta [EC:3.6.3.14]	1224.48	216.479	5.65635	2.49987	6.24831e-192	5.19652e-190	up
Candidate_169	1668.95	4346.57	0.38397	-1.38093	2.96136e-270	9.20136e-270	down	ATCC25795GL000914	-20.6563	421 -- 461	993 -- 1033	GGCUUACCGGAUGGACGGUGGACUUAAGCGGCAGCUCGCGG	CCGACCCAGCGCCUGCCACCACGUUCGCCCACCUCGACGCC	GO:0005829//cytosol;GO:0045261//proton-transporting ATP synthase complex, catalytic core F(1);GO:0005618//cell wall;GO:0005576//extracellular region;GO:0005886//plasma membrane	GO:0008553//hydrogen-exporting ATPase activity, phosphorylative mechanism;GO:0046933//hydrogen ion transporting ATP synthase activity, rotational mechanism;GO:0005524//ATP binding;GO:0046961//proton-transporting ATPase activity, rotational mechanism	GO:0042777//plasma membrane ATP synthesis coupled proton transport;GO:0040007//growth;GO:0015991//ATP hydrolysis coupled proton transport	K02112//F-type H+-transporting ATPase subunit beta [EC:3.6.3.14]	1224.48	216.479	5.65635	2.49987	6.24831e-192	5.19652e-190	up
ATCC25795GL000915		atpG
Candidate_126	1763.99	6125.46	0.287978	-1.79597	0	0	down	ATCC25795GL000915	-20.4326	28 -- 65	795 -- 835	GCGACGCGGCAGACGGUGACCCGGACAGGCGGUGGGCG	CGCUGUUCGACGCCCUGCUGCCGCGCUACAUCGCCACCCGC	GO:0045261//proton-transporting ATP synthase complex, catalytic core F(1);GO:0005618//cell wall;GO:0005886//plasma membrane	GO:0046933//hydrogen ion transporting ATP synthase activity, rotational mechanism;GO:0005524//ATP binding;GO:0046961//proton-transporting ATPase activity, rotational mechanism	GO:0042777//plasma membrane ATP synthesis coupled proton transport;GO:0040007//growth	K02115//F-type H+-transporting ATPase subunit gamma [EC:3.6.3.14]	932.895	179.347	5.20161	2.37896	1.83035e-139	1.12758e-137	up
Candidate_182	1122.31	3572.44	0.314157	-1.67044	8.76227e-294	3.17632e-293	down	ATCC25795GL000915	-27.8089	220 -- 265	782 -- 832	GGCUAUAGCGGCUCCACAAGCUGUGGCAGAUGGCGCUGUAGUGGGG	CCGAACGCCGAGACGCUGUUCGACGCCCUGCUGCCGCGCUACAUCGCCACC	GO:0045261//proton-transporting ATP synthase complex, catalytic core F(1);GO:0005618//cell wall;GO:0005886//plasma membrane	GO:0046933//hydrogen ion transporting ATP synthase activity, rotational mechanism;GO:0005524//ATP binding;GO:0046961//proton-transporting ATPase activity, rotational mechanism	GO:0042777//plasma membrane ATP synthesis coupled proton transport;GO:0040007//growth	K02115//F-type H+-transporting ATPase subunit gamma [EC:3.6.3.14]	932.895	179.347	5.20161	2.37896	1.83035e-139	1.12758e-137	up
Candidate_96	1301.06	4517.94	0.287978	-1.79597	0	0	down	ATCC25795GL000915	-21.618	318 -- 340	806 -- 829	CGGUGACGACCACGAUGUAGCGG	GCCCUGCUGCCGCGCUACAUCGCC	GO:0045261//proton-transporting ATP synthase complex, catalytic core F(1);GO:0005618//cell wall;GO:0005886//plasma membrane	GO:0046933//hydrogen ion transporting ATP synthase activity, rotational mechanism;GO:0005524//ATP binding;GO:0046961//proton-transporting ATPase activity, rotational mechanism	GO:0042777//plasma membrane ATP synthesis coupled proton transport;GO:0040007//growth	K02115//F-type H+-transporting ATPase subunit gamma [EC:3.6.3.14]	932.895	179.347	5.20161	2.37896	1.83035e-139	1.12758e-137	up
Candidate_166	1057.91	4362.4	0.242507	-2.0439	0	0	down	ATCC25795GL000915	-24.2601	102 -- 158	763 -- 824	GUGCGUUCCAUGAGGGUGCGGCCGCGGCGAGCUGGGUGUCGAUGACGGCCGUGAUGU	CACGCUGUUCUCCUUCGAACCGAACGCCGAGACGCUGUUCGACGCCCUGCUGCCGCGCUACA	GO:0045261//proton-transporting ATP synthase complex, catalytic core F(1);GO:0005618//cell wall;GO:0005886//plasma membrane	GO:0046933//hydrogen ion transporting ATP synthase activity, rotational mechanism;GO:0005524//ATP binding;GO:0046961//proton-transporting ATPase activity, rotational mechanism	GO:0042777//plasma membrane ATP synthesis coupled proton transport;GO:0040007//growth	K02115//F-type H+-transporting ATPase subunit gamma [EC:3.6.3.14]	932.895	179.347	5.20161	2.37896	1.83035e-139	1.12758e-137	up
ATCC25795GL000917		atpFH
Candidate_126	1763.99	6125.46	0.287978	-1.79597	0	0	down	ATCC25795GL000917	-20.4851	394 -- 435	824 -- 867	CGGCCGGAGCCGCUAUAGCGCGAGCGCGAGCAGGAUGGGACG	GCCGGCAAGAUCGGCGACCCGGCUCUCAAGCUCGUCCGCACCGC	GO:0016020//membrane	-	GO:0006811//ion transport;GO:0008152//metabolic process	K02109//F-type H+-transporting ATPase subunit b [EC:3.6.3.14] K02113 F-type H+-transporting ATPase subunit delta [EC:3.6.3.14]	1144.85	257.659	4.44327	2.15162	2.95488e-153	1.96598e-151	up
ATCC25795GL000916		atpA
Candidate_122	8213.26	19607.8	0.418876	-1.2554	0	0	down	ATCC25795GL000916	-21.5227	391 -- 436	1010 -- 1055	GAGGUAGGGCAAGCGGCUCGUGGCGUGGUUUGAGCGGCGCUGCUUG	CUGCACUCCCGCCUGCUGGAGCGUUGCGCCAAGCUGUCCGAUGAGC	GO:0045261//proton-transporting ATP synthase complex, catalytic core F(1);GO:0005886//plasma membrane	GO:0046933//hydrogen ion transporting ATP synthase activity, rotational mechanism;GO:0005524//ATP binding;GO:0046961//proton-transporting ATPase activity, rotational mechanism	GO:0042777//plasma membrane ATP synthesis coupled proton transport;GO:0015991//ATP hydrolysis coupled proton transport	K02111//F-type H+-transporting ATPase subunit alpha [EC:3.6.3.14]	1245.4	224.481	5.54789	2.47194	5.67515e-193	4.79983e-191	up
Candidate_225	0	3465.3	0	-20	0	0	down	ATCC25795GL000916	-24.9576	183 -- 235	993 -- 1050	GGCCACUGCUCGGGGUAGGACUGGCGGCUGGCCCUCGACCGGGACGACGCGCU	CCGGUGACGUGUUCUACCUGCACUCCCGCCUGCUGGAGCGUUGCGCCAAGCUGUCCGA	GO:0045261//proton-transporting ATP synthase complex, catalytic core F(1);GO:0005886//plasma membrane	GO:0046933//hydrogen ion transporting ATP synthase activity, rotational mechanism;GO:0005524//ATP binding;GO:0046961//proton-transporting ATPase activity, rotational mechanism	GO:0042777//plasma membrane ATP synthesis coupled proton transport;GO:0015991//ATP hydrolysis coupled proton transport	K02111//F-type H+-transporting ATPase subunit alpha [EC:3.6.3.14]	1245.4	224.481	5.54789	2.47194	5.67515e-193	4.79983e-191	up
Candidate_128	352.638	2755.2	0.12799	-2.9659	0	0	down	ATCC25795GL000916	-20.3281	186 -- 289	1022 -- 1135	GACUGACCGUCAGCAGCGUAGUGAUGUGGUUGUUGGUCCAGCACCGCGAGUAGGCCCGCCGGCAGUAGCGUGAACAGGACUAGCCGCAAGAGCGGCGGUAGCAG	CUGCUGGAGCGUUGCGCCAAGCUGUCCGAUGAGCUCGGUGGUGGUUCGAUGACCGGGCUGCCGAUCAUCGAGACCAAGGCCAACGACAUCUCGGCGUUCAUCCCGACCAACGUC	GO:0045261//proton-transporting ATP synthase complex, catalytic core F(1);GO:0005886//plasma membrane	GO:0046933//hydrogen ion transporting ATP synthase activity, rotational mechanism;GO:0005524//ATP binding;GO:0046961//proton-transporting ATPase activity, rotational mechanism	GO:0042777//plasma membrane ATP synthesis coupled proton transport;GO:0015991//ATP hydrolysis coupled proton transport	K02111//F-type H+-transporting ATPase subunit alpha [EC:3.6.3.14]	1245.4	224.481	5.54789	2.47194	5.67515e-193	4.79983e-191	up
Candidate_192	452.069	1962.26	0.230382	-2.1179	1.29729e-222	3.49066e-222	down	ATCC25795GL000916	-23.7258	468 -- 503	1191 -- 1231	ACGUUGUGGCAGUUGGAGUACAGGCCACGGGCACAG	UGCGACCGGCCGUCAACGUCGGUGUGUCGGUGUCCCGUGUC	GO:0045261//proton-transporting ATP synthase complex, catalytic core F(1);GO:0005886//plasma membrane	GO:0046933//hydrogen ion transporting ATP synthase activity, rotational mechanism;GO:0005524//ATP binding;GO:0046961//proton-transporting ATPase activity, rotational mechanism	GO:0042777//plasma membrane ATP synthesis coupled proton transport;GO:0015991//ATP hydrolysis coupled proton transport	K02111//F-type H+-transporting ATPase subunit alpha [EC:3.6.3.14]	1245.4	224.481	5.54789	2.47194	5.67515e-193	4.79983e-191	up
Candidate_191	1698.23	4791.39	0.354434	-1.49641	0	0	down	ATCC25795GL000916	-20.0334	181 -- 217	938 -- 976	CGAUCGCAUGGGGGCGACCGAUGACACAGUAGGCGGC	GCCUACCGCGCCAUCUCGCUGCUGCUGCGUCGUCCGCCG	GO:0045261//proton-transporting ATP synthase complex, catalytic core F(1);GO:0005886//plasma membrane	GO:0046933//hydrogen ion transporting ATP synthase activity, rotational mechanism;GO:0005524//ATP binding;GO:0046961//proton-transporting ATPase activity, rotational mechanism	GO:0042777//plasma membrane ATP synthesis coupled proton transport;GO:0015991//ATP hydrolysis coupled proton transport	K02111//F-type H+-transporting ATPase subunit alpha [EC:3.6.3.14]	1245.4	224.481	5.54789	2.47194	5.67515e-193	4.79983e-191	up
Candidate_96	1301.06	4517.94	0.287978	-1.79597	0	0	down	ATCC25795GL000916	-20.1697	38 -- 77	1161 -- 1204	AGGACCUCGGGCGGGAUGUUGAACCCCGACAUGGCCGGUG	UCCUGGAGUCCGACCUGUUCAACCAGGGUGUGCGACCGGCCGUC	GO:0045261//proton-transporting ATP synthase complex, catalytic core F(1);GO:0005886//plasma membrane	GO:0046933//hydrogen ion transporting ATP synthase activity, rotational mechanism;GO:0005524//ATP binding;GO:0046961//proton-transporting ATPase activity, rotational mechanism	GO:0042777//plasma membrane ATP synthesis coupled proton transport;GO:0015991//ATP hydrolysis coupled proton transport	K02111//F-type H+-transporting ATPase subunit alpha [EC:3.6.3.14]	1245.4	224.481	5.54789	2.47194	5.67515e-193	4.79983e-191	up
ATCC25795GL000920		atpB
Candidate_126	1763.99	6125.46	0.287978	-1.79597	0	0	down	ATCC25795GL000920	-20.2686	383 -- 435	490 -- 545	CGGCCGGAGCCGCUAUAGCGCGAGCGCGAGCAGGAUGGGACGACCUGUAACGA	GCCGGCCUCGGAUAUCAACUUCGUGCUGGCGCUGGCCCUGUUCGUGUUCAUCUGCU	GO:0016021//integral to membrane;GO:0045263//proton-transporting ATP synthase complex, coupling factor F(o);GO:0005886//plasma membrane	GO:0046933//hydrogen ion transporting ATP synthase activity, rotational mechanism;GO:0016787//hydrolase activity	GO:0042777//plasma membrane ATP synthesis coupled proton transport	K02108//F-type H+-transporting ATPase subunit a [EC:3.6.3.14]	1550.87	554.762	2.79556	1.48314	2.52831e-132	1.45015e-130	up
Candidate_27	1806.92	4705.88	0.38397	-1.38093	1.92463e-292	6.78824e-292	down	ATCC25795GL000920	-22.6243	237 -- 266	856 -- 887	GCUAGUGGUGCUAGCCACUCGUGCGCGUGG	CGAUGACCACGACUCCAAAGAGCACGCGCACU	GO:0016021//integral to membrane;GO:0045263//proton-transporting ATP synthase complex, coupling factor F(o);GO:0005886//plasma membrane	GO:0046933//hydrogen ion transporting ATP synthase activity, rotational mechanism;GO:0016787//hydrolase activity	GO:0042777//plasma membrane ATP synthesis coupled proton transport	K02108//F-type H+-transporting ATPase subunit a [EC:3.6.3.14]	1550.87	554.762	2.79556	1.48314	2.52831e-132	1.45015e-130	up
Candidate_210	3920.22	8377.18	0.467964	-1.09553	0	0	down	ATCC25795GL000920	-20.3263	349 -- 371	493 -- 527	CCGGACCUGCGACCGCGACCGGG	GGCCUCGGAUAUCAACUUCGUGCUGGCGCUGGCCC	GO:0016021//integral to membrane;GO:0045263//proton-transporting ATP synthase complex, coupling factor F(o);GO:0005886//plasma membrane	GO:0046933//hydrogen ion transporting ATP synthase activity, rotational mechanism;GO:0016787//hydrolase activity	GO:0042777//plasma membrane ATP synthesis coupled proton transport	K02108//F-type H+-transporting ATPase subunit a [EC:3.6.3.14]	1550.87	554.762	2.79556	1.48314	2.52831e-132	1.45015e-130	up
