# Supplementary material for: RNA-Seq analysis uncovers non-coding small RNA system of Mycobacterium neoaurum in the metabolism of sterols to accumulate steroid intermediates
Source: Microb Cell Fact. 2016 Apr 25;15:64. doi: 10.1186/s12934-016-0462-2 (PMC4845491; doi:10.1186/s12934-016-0462-2)
Supplement: Supplementary file 11 — 10.1186/s12934-016-0462-2 Details of functional characterization of potential target genes of sRNA candidates 131 and 138. [file 12934_2016_462_MOESM11_ESM.xlsx]

## Sheet: 131
sRNA								Targets										mRNA相关
sRNA	Mn_9OHAD	Mn_CC	FoldChange	Log2FC	P-Value	FDR	Style	TargetGene	Energy [kcal/mol]	Position - ncRNA	Position - mRNA	Interaction - ncRNA(3'-5')	Interaction - mRNA(5'-3')	GO Component	GO Function	GO Process	KEGG	Mn_9OHAD	Mn_CC	FoldChange	Log2FC	P-Value	FDR	Style
Candidate_131	1768.02	0	error	20	7.16381e-218	1.85124e-217	up	ATCC25795GL002927	-22.702	147 -- 213	585 -- 661	ACCGGCUCCUGUCUGUUCCGUUGUCGCUGCUAGCCGCUGUAGCGGCCCGGUGCCCACUGUUAGGCGC	UGGCACCCGAGGCGCAGGCUUGGGCGAUCGACGGUGACGGGCAAGCGCAUCUGCUGAUCCACGGUGACAGCUUCGCG	-	GO:0003677//DNA binding	GO:0006351//transcription, DNA-dependent;GO:0007165//signal transduction	K07782//LuxR family transcriptional regulator	1.75925	10.0484	0.175078	-2.51393	0.0176683	0.0437109	down
Candidate_131	1768.02	0	error	20	7.16381e-218	1.85124e-217	up	ATCC25795GL003297	-21.2682	100 -- 161	2035 -- 2109	CCCACUGUUAGGCGCAAGGCCUCCCUUGUCGCCAGUUGCGAGCUCGCGGCUGCCACGUGUCG	GGGUGGCGGUCUGCUCUCCGGUAGCGAUCAGGGCCUGGCGGCCAAGCUGUUCGGUGUCGACGAGGAAGGCGCGGC	GO:0016020//membrane	GO:0008519//ammonium transmembrane transporter activity	GO:0072488//ammonium transmembrane transport	K03320//ammonium transporter, Amt family	123.214	274.012	0.449665	-1.15308	3.209e-11	2.48262e-10	down
Candidate_131	1768.02	0	error	20	7.16381e-218	1.85124e-217	up	ATCC25795GL000900	-20.3852	33 -- 96	227 -- 291	GGCCAUCGCCGCCCAUGCGGGCGGCGCCACCUGCGCUGGCCGGCUUCGGCGGCGCCAGCCUGCC	CCGGUUGGCGUGGUGGGGAUAUGCCUGUACGCGCAGAUGGCCGGCCGGGUCGCCGCGGUCAGCGG	GO:0016020//membrane	GO:0005215//transporter activity	GO:0006810//transport	K03322//manganese transport protein	15.9803	45.0216	0.354948	-1.49432	0.000668026	0.00229735	down
Candidate_131	1768.02	0	error	20	7.16381e-218	1.85124e-217	up	ATCC25795GL001466	-20.9181	91 -- 214	25 -- 153	CACCGGCUCCUGUCUGUUCCGUUGUCGCUGCUAGCCGCUGUAGCGGCCCGGUGCCCACUGUUAGGCGCAAGGCCUCCCUUGUCGCCAGUUGCGAGCUCGCGGCUGCCACGUGUCGCAAGGCCAU	GUGGCUGGCUAACAUUUGUCGGACUCGGUGCGACAAGCAGAUGAGCGGUCAGGUCGGGUCCGGGGUGUCCGGGGUUCAGGGGAGGUCGGCACGUUGCGAAAAGCUAUUCGGUACAUGGUCGUCAUGGUG	-	GO:0016740//transferase activity	-	-	124.404	554.031	0.224543	-2.15494	6.76325e-57	1.71313e-55	down
Candidate_131	1768.02	0	error	20	7.16381e-218	1.85124e-217	up	ATCC25795GL003776	-24.511	147 -- 212	101 -- 177	CCGGCUCCUGUCUGUUCCGUUGUCGCUGCUAGCCGCUGUAGCGGCCCGGUGCCCACUGUUAGGCGC	GGUCGAAGACAAGGACAUGCCGACGAUCGAACAUCCCAACGAUGCGAUCGUCCGGGUCACGAUGGCGGCGAUCUGCG	-	GO:0050022;GO:0018467//formaldehyde dehydrogenase activity;GO:0000166//nucleotide binding;GO:0008270//zinc ion binding;GO:0051903//S-(hydroxymethyl)glutathione dehydrogenase activity	GO:0055114//oxidation-reduction process	K00121//S-(hydroxymethyl)glutathione dehydrogenase / alcohol dehydrogenase [EC:1.1.1.284 1.1.1.1];K00001//alcohol dehydrogenase [EC:1.1.1.1]	160.197	431.366	0.371372	-1.42906	3.93125e-24	5.08211e-23	down
Candidate_131	1768.02	0	error	20	7.16381e-218	1.85124e-217	up	ATCC25795GL004477	-20.2871	153 -- 205	735 -- 789	CUGUCUGUUCCGUUGUCGCUGCUAGCCGCUGUAGCGGCCCGGUGCCCACUGUU	GACUGGCCAGGUUCGGUGACAACAUGCGCGAUGUCGCCGUGACCGAGGGUGACAA	GO:0005737//cytoplasm	GO:0046872//metal ion binding;GO:0008736;GO:0008733	GO:0019569//L-arabinose catabolic process to xylulose 5-phosphate;GO:0006004//fucose metabolic process	K01804//L-arabinose isomerase [EC:5.3.1.4]	13.0095	109.232	0.1191	-3.06975	1.66521e-18	1.80247e-17	down
Candidate_131	1768.02	0	error	20	7.16381e-218	1.85124e-217	up	ATCC25795GL000243	-22.7438	1 -- 69	388 -- 460	CACCUGCGCUGGCCGGCUUCGGCGGCGCCAGCCUGCCAGGCGCUGCUCUGAAAGCCCCGCCAUCGCUCU	GUGGAUCGCGGUCUUCGGUCUGGCUGUCGCGGUCGGUGUGGUCGGCUGGCGUAGUGCACGAUGGUGGCGACGA	-	-	-	-	2.06479	13.5299	0.15261	-2.71208	0.0039328	0.0115507	down
Candidate_131	1768.02	0	error	20	7.16381e-218	1.85124e-217	up	ATCC25795GL002342	-20.6871	150 -- 211	401 -- 467	CGGCUCCUGUCUGUUCCGUUGUCGCUGCUAGCCGCUGUAGCGGCCCGGUGCCCACUGUUAGG	GUCGAGGUCGGCGAGCGCCAGGCGGCCGUCGAUAUCGGCAUCGUCGCCGAGUACGGGGUGGCCAUCC	-	-	-	-	244.567	501.163	0.487998	-1.03505	6.57821e-16	6.41118e-15	down
Candidate_131	1768.02	0	error	20	7.16381e-218	1.85124e-217	up	ATCC25795GL003880	-21.8494	64 -- 132	589 -- 657	CGCCAGUUGCGAGCUCGCGGCUGCCACGUGUCGCAAGGCCAUCGCCGCCCAUGCGGGCGGCGCCACCUG	GUCGUCGAGCUCGAGCAGCACGGUGGCACGCUGGUUCAGGGCGCGCGGGUGCGAUCGGUGUCGGUGGGC	-	GO:0051536//iron-sulfur cluster binding	GO:0008152//metabolic process	K00540//[EC:1.-.-.-];K00100//[EC:1.1.1.-]	287.866	653.446	0.440534	-1.18267	8.67696e-26	1.18301e-24	down
Candidate_131	1768.02	0	error	20	7.16381e-218	1.85124e-217	up	ATCC25795GL003844	-21.6745	38 -- 60	1625 -- 1647	UGGCCGGCUUCGGCGGCGCCAGC	ACCGGCCGGAGCCGCCGCGGUCG	-	GO:0003824//catalytic activity	-	K01754//threonine dehydratase [EC:4.3.1.19]	30.8977	67.9989	0.454385	-1.13801	0.00109642	0.00363772	down
Candidate_131	1768.02	0	error	20	7.16381e-218	1.85124e-217	up	ATCC25795GL003843	-20.1741	155 -- 206	1887 -- 1941	CCUGUCUGUUCCGUUGUCGCUGCUAGCCGCUGUAGCGGCCCGGUGCCCACUG	GGGCAGGUUGUCCAAGGUCGUGGUGAAGAUCGCGACGCUGGGUCAAAGCGGUGAU	-	-	-	K01179//endoglucanase [EC:3.2.1.4] K01183 chitinase [EC:3.2.1.14]	25.552	124.818	0.204715	-2.28831	3.73142e-15	3.52647e-14	down
Candidate_131	1768.02	0	error	20	7.16381e-218	1.85124e-217	up	ATCC25795GL001610	-20.7186	14 -- 66	16 -- 77	CUGCGCUGGCCGGCUUCGGCGGCGCCAGCCUGCCAGGCGCUGCUCUGAAAGCC	GAGGCGGCCGGCCUGGACCCGCAGAAUCUCCCGCAGUCGGACCCGUCGGCGAUGGACUUCGG	-	GO:0018580//nitronate monooxygenase activity;GO:0016702//oxidoreductase activity, acting on single donors with incorporation of molecular oxygen, incorporation of two atoms of oxygen	GO:0055114//oxidation-reduction process	K00459//nitronate monooxygenase [EC:1.13.12.16]	10.7014	32.09	0.333481	-1.58432	0.00254408	0.00781229	down
Candidate_131	1768.02	0	error	20	7.16381e-218	1.85124e-217	up	ATCC25795GL004649	-20.7046	116 -- 166	544 -- 595	CGGUGCCCACUGUUAGGCGCAAGGCCUCCCUUGUCGCCAGUUGCGAGCUCG	GCAGCGUGGUGCUCGAUCUGCGUUCCGAGGAGGGUGUGGCGGCGCUGCGAGC	-	GO:0033608	GO:0008152//metabolic process	K07749//formyl-CoA transferase [EC:2.8.3.16];K01041//[EC:2.8.3.-];K01797//[EC:5.1.99.-]	18.3105	39.3322	0.465535	-1.10304	0.0159951	0.0401083	down
Candidate_131	1768.02	0	error	20	7.16381e-218	1.85124e-217	up	ATCC25795GL000051	-23.2031	155 -- 212	838 -- 898	CCGGCUCCUGUCUGUUCCGUUGUCGCUGCUAGCCGCUGUAGCGGCCCGGUGCCCACUG	GGCCGGUAUGCAGAUCGAGGUCUGCCGCAGCGAGAUCGGGGCGCGCGGGGGUGACGGUGAU	GO:0016021//integral to membrane	GO:0000155//phosphorelay sensor kinase activity;GO:0046983//protein dimerization activity;GO:0005524//ATP binding	GO:0023014//signal transduction by phosphorylation;GO:0000160//two-component signal transduction system (phosphorelay)	K07681//two-component system, NarL family, vancomycin resistance sensor histidine kinase VraS [EC:2.7.13.3];K02480//two-component system, NarL family, sensor kinase [EC:2.7.13.3];K11617//two-component system, NarL family, sensor histidine kinase LiaS [EC:2.7.13.3]	23.0273	105.791	0.217667	-2.1998	1.83582e-12	1.52172e-11	down
Accession ID	Mn-9OHAD/CC	NCBInr Accession	NCBInr Identity	NCBInr E_Value	NCBInr Description	Uniprot_Swissprot Accession	Uniprot_Swissprot Identity	Uniprot_Swissprot E_Value	Uniprot_Swissprot Description	Uniprot_Tremble Accession	Uniprot_Tremble Identity	Uniprot_Tremble E_Value	Uniprot_Tremble Description	Protein_or_Domain	COG Identity	COG E-Value	COG_ID	COG Function-Description	COG Code	COG Functional-Categories	KEGG(ko_id|rank|evalue|score|identity|ko_definition)	GO Biological_Process	GO Molecular_Function	GO Cellular_Component
ATCC25795GL001466	0.53	gi|407986109|ref|ZP_11166666.1|	73.96	1e-80	L,D-transpeptidase catalytic domain protein [Mycobacterium hassiacum DSM 44199] >gi|407372300|gb|EKF21359.1| L,D-transpeptidase catalytic domain protein [Mycobacterium hassiacum DSM 44199]	sp|P64703|Y483_MYCTU	29.52	1e-17	Putative L,D-transpeptidase Rv0483/MT0501 OS=Mycobacterium tuberculosis GN=Rv0483 PE=3 SV=1	H0IRT8	73.33	9e-80	H0IRT8_MYCAB Putative uncharacterized protein OS=Mycobacterium abscessus subsp. bolletii BD GN=MBOL_29960 PE=4 SV=1	ML2664	260	2e-69	COG1376	Uncharacterized protein conserved in bacteria	S	Function unknown ;	-	-	GO:0016740//transferase activity	-
ATCC25795GL004477	---	gi|118469669|ref|YP_886091.1|	77.73	0	L-arabinose isomerase [Mycobacterium smegmatis str. MC2 155] >gi|399986093|ref|YP_006566442.1| L-arabinose isomerase [Mycobacterium smegmatis str. MC2 155] >gi|20137554|sp|Q9RHG2.1|ARAA_MYCSM RecName: Full=L-arabinose isomerase >gi|162416015|sp|A0QT53.1|ARAA_MYCS2 RecName: Full=L-arabinose isomerase >gi|6705912|dbj|BAA89428.1| L-arabinose isomerase [Mycobacterium smegmatis] >gi|7242886|dbj|BAA925…	sp|A0QT53|ARAA_MYCS2	77.73	0	L-arabinose isomerase OS=Mycobacterium smegmatis (strain ATCC 700084 / mc(2)155) GN=araA PE=3 SV=1	D6B8P1	67.2	0	D6B8P1_9ACTO L-arabinose isomerase OS=Streptomyces albus J1074 GN=araA PE=3 SV=1	YPO2253	554	2e-157	COG2160	L-arabinose isomerase	G	Carbohydrate transport and metabolism ;	-	GO:0019569//L-arabinose catabolic process to xylulose 5-phosphate;GO:0006004//fucose metabolic process	GO:0046872//metal ion binding;GO:0008736//L-fucose isomerase activity;GO:0008733//L-arabinose isomerase activity	GO:0005737//cytoplasm
ATCC25795GL002342	0.607	gi|317506866|ref|ZP_07964638.1|	83.21	1e-54	hypothetical protein HMPREF9336_01009 [Segniliparus rugosus ATCC BAA-974] >gi|316254794|gb|EFV14092.1| hypothetical protein HMPREF9336_01009 [Segniliparus rugosus ATCC BAA-974]	sp|P0A0P8|ASP23_STAAU	43.81	8e-15	Alkaline shock protein 23 OS=Staphylococcus aureus GN=asp23 PE=1 SV=1	E5XNI0	83.21	2e-54	E5XNI0_9ACTO Putative uncharacterized protein OS=Segniliparus rugosus ATCC BAA-974 GN=HMPREF9336_01009 PE=4 SV=1	CAC2085	92.8	3e-19	COG1302	Uncharacterized protein conserved in bacteria	S	Function unknown ;	-	-	-
ATCC25795GL003880	0.61	gi|392414005|ref|YP_006450610.1|	66.34	2e-175	glycine/D-amino acid oxidase, deaminating [Mycobacterium chubuense NBB4] >gi|390613781|gb|AFM14931.1| glycine/D-amino acid oxidase, deaminating [Mycobacterium chubuense NBB4]	sp|Q7XYM4|UCRIA_BIGNA	32.94	1e-06	Cytochrome b6-f complex iron-sulfur subunit, chloroplastic OS=Bigelowiella natans GN=petC PE=2 SV=1	A1T1B8	67.13	2e-173	A1T1B8_MYCVP FAD dependent oxidoreductase OS=Mycobacterium vanbaalenii (strain DSM 7251 / PYR-1) GN=Mvan_0117 PE=4 SV=1	BH3871_1	183	5e-46	COG0665	Glycine/D-amino acid oxidases (deaminating)	E	Amino acid transport and metabolism ;	K02636|1|1e-05|49.7|pti:PHATR_13358|cytochrome b6-f complex iron-sulfur subunit [EC:1.10.9.1]	GO:0008152//metabolic process	GO:0051536//iron-sulfur cluster binding	-
ATCC25795GL003844	0.773	gi|443671895|ref|ZP_21136993.1|	70.31	8e-112	putative threonine dehydratase [Rhodococcus sp. AW25M09] >gi|443415533|emb|CCQ15331.1| putative threonine dehydratase [Rhodococcus sp. AW25M09]	sp|Q99U50|TDCB_STAAM	42.33	1e-47	L-threonine dehydratase catabolic TdcB OS=Staphylococcus aureus (strain Mu50 / ATCC 700699) GN=tdcB PE=3 SV=1	Q0S4B3	72.66	1e-108	Q0S4B3_RHOSR Probable threonine ammonia-lyase OS=Rhodococcus sp. (strain RHA1) GN=RHA1_ro05846 PE=4 SV=1	TM0356	299	7e-81	COG1171	Threonine dehydratase	E	Amino acid transport and metabolism ;	K01754|1|6e-48|189|ehi:EHI_126080|threonine dehydratase [EC:4.3.1.19]!K12235|5|7e-38|155|ddi:DDB_G0289463|serine racemase [EC:5.1.1.18]	-	GO:0003824//catalytic activity	-
ATCC25795GL003843	0.243	gi|404447024|ref|ZP_11012113.1|	46.39	1e-50	hypothetical protein MVAC_27129 [Mycobacterium vaccae ATCC 25954] >gi|403649549|gb|EJZ04911.1| hypothetical protein MVAC_27129 [Mycobacterium vaccae ATCC 25954]	-	-	-	-	A1TF78	41.51	2e-35	A1TF78_MYCVP Putative uncharacterized protein OS=Mycobacterium vanbaalenii (strain DSM 7251 / PYR-1) GN=Mvan_5057 PE=4 SV=1	-	-	-	-	-	-	-	-	-	-
QueryID	Blast_E-Value	COGFunction	COGTerm	COGID	COGTermDetail	P-Value	Enrichment
ATCC25795GL002927	1e-08	COG:K	Transcription	COG2771	DNA-binding HTH domain-containing proteins	0.839197	0.928444
ATCC25795GL003297	8e-125	COG:P	Inorganic ion transport and metabolism	COG0004	Ammonia permease	0.28026	1.05753
ATCC25795GL000900	8e-37	COG:P	Inorganic ion transport and metabolism	COG1914	Mn2+ and Fe2+ transporters of the NRAMP family	0.28026	1.05753
ATCC25795GL001466	1e-66	COG:S	Function unknown	COG1376	Uncharacterized protein conserved in bacteria	0.766609	0.938106
ATCC25795GL003776	6e-94	COG:E	Amino acid transport and metabolism	COG1063	Threonine dehydrogenase and related Zn-dependent dehydrogenases	0.261896	1.05256
ATCC25795GL003776	6e-94	COG:R	General function prediction only	COG1063	Threonine dehydrogenase and related Zn-dependent dehydrogenases	0.439676	1.01116
ATCC25795GL004477	5e-143	COG:G	Carbohydrate transport and metabolism	COG2160	L-arabinose isomerase	0.293513	1.05551
ATCC25795GL000243	1e-104	COG:R	General function prediction only	COG0627	Predicted esterase	0.439676	1.01116
ATCC25795GL002342	8e-20	COG:S	Function unknown	COG1302	Uncharacterized protein conserved in bacteria	0.766609	0.938106
ATCC25795GL003880	8e-36	COG:E	Amino acid transport and metabolism	COG0665	Glycine/D-amino acid oxidases (deaminating)	0.261896	1.05256
ATCC25795GL003844	4e-59	COG:E	Amino acid transport and metabolism	COG1171	Threonine dehydratase	0.261896	1.05256
ATCC25795GL001610	8e-13	COG:R	General function prediction only	COG2070	Dioxygenases related to 2-nitropropane dioxygenase	0.439676	1.01116
ATCC25795GL004649	6e-51	COG:C	Energy production and conversion	COG1804	Predicted acyl-CoA transferases/carnitine dehydratase	0.570494	0.98839
ATCC25795GL000051	2e-15	COG:T	Signal transduction mechanisms	COG4585	Signal transduction histidine kinase	0.486523	1.01023

## Sheet: 138
sRNA								Targets										mRNA相关
sRNA	Mn_9OHAD	Mn_CC	FoldChange	Log2FC	P-Value	FDR	Style	TargetGene	Energy [kcal/mol]	Position - ncRNA	Position - mRNA	Interaction - ncRNA(3'-5')	Interaction - mRNA(5'-3')	GO Component	GO Function	GO Process	KEGG	Mn_9OHAD	Mn_CC	FoldChange	Log2FC	P-Value	FDR	Style
Candidate_138	974.08	211.405	4.60764	2.20403	2.76621e-117	5.30869e-117	up	ATCC25795GL000048	-20.1033	501 -- 521	1712 -- 1734	CCGCCUCAAGAUGUGGCUCCU	GGUGGAGAUGUCUACACCGAGGA	-	GO:0017111//nucleoside-triphosphatase activity;GO:0000166//nucleotide binding	GO:0044238//primary metabolic process	K00540//[EC:1.-.-.-];K03924//MoxR-like ATPase [EC:3.6.3.-]	5.32616	1209.09	0.00440508	-7.82661	4.28128e-249	4.64425e-247	down
Candidate_138	974.08	211.405	4.60764	2.20403	2.76621e-117	5.30869e-117	up	ATCC25795GL001104	-23.4188	392 -- 419	92 -- 121	UGACCUCUACCUCCCCGACCUCUUGACC	ACUGGAGUCGUGGGAGGUCUGGGGGACUGG	-	-	GO:0006351//transcription, DNA-dependent	K07979//GntR family transcriptional regulator	63.2216	158.55	0.398748	-1.32645	8.9424e-09	5.69893e-08	down
Candidate_138	974.08	211.405	4.60764	2.20403	2.76621e-117	5.30869e-117	up	ATCC25795GL003333	-20.0388	391 -- 424	221 -- 254	GAGCCUGACCUCUACCUCCCCGACCUCUUGACCC	CUCGGACUGUAGGAGGGGCCACCGAUGAUCUGGG	-	-	-	-	48.9552	112.835	0.433866	-1.20468	9.04188e-06	4.21279e-05	down
Candidate_138	974.08	211.405	4.60764	2.20403	2.76621e-117	5.30869e-117	up	ATCC25795GL002295	-20.6124	361 -- 409	1270 -- 1324	CUCCCCGACCUCUUGACCCACAUGCUCAUGGUCUUCUGGGACUAGCUGC	GGGGGGCAUGGGGCAGGGAGCGAAACGCGGUACGAAUCGGCAGAGCCUGGCGGCG	-	GO:0005515//protein binding	-	-	360.847	1307.12	0.276063	-1.85693	3.80483e-106	1.60899e-104	down
Candidate_138	974.08	211.405	4.60764	2.20403	2.76621e-117	5.30869e-117	up	ATCC25795GL000608	-23.134	290 -- 378	279 -- 373	UCUUCUGGGACUAGCUGCUCUUCGUCUUGCUCUAGCAGCCGAAGACCUUCGUCUAGCGGGUGUUCUCGCUGCCGUGGUUCCUGCUCUAG	AGAAGUCCGACCUGUCCGAUGACGACUACAAGCACAUGCGCAAGGUCGUCGGCUACUGCCGCCGCCAUCUGGCGCAACGGCCCAAGGACGAUGUC	-	-	-	-	1124.49	2555.18	0.440082	-1.18416	4.63764e-96	1.75317e-94	down
Candidate_138	974.08	211.405	4.60764	2.20403	2.76621e-117	5.30869e-117	up	ATCC25795GL004090	-22.2028	218 -- 298	494 -- 580	CUGCUCUAGAUGCCAUAGCCGCCGUCGACCAAGGCGGAGUUACUGCUGAACGACUAGCUCACCGUCGCGCUGAAGAAGCUG	GACGGGCUGAUGGCGUCGGUGGCGGUGCAUGAUCACCAUCCGCGUCAACGGGCGUUGCGUUUGCUGGCAGCGGAUCUGGUCUUCGAC	GO:0005886//plasma membrane	GO:0016746//transferase activity, transferring acyl groups	GO:0008152//metabolic process	K00655//1-acyl-sn-glycerol-3-phosphate acyltransferase [EC:2.3.1.51]	133.632	386.395	0.345842	-1.53181	2.41203e-24	3.15079e-23	down
Candidate_138	974.08	211.405	4.60764	2.20403	2.76621e-117	5.30869e-117	up	ATCC25795GL001298	-21.8	211 -- 283	260 -- 337	UAGCCGCCGUCGACCAAGGCGGAGUUACUGCUGAACGACUAGCUCACCGUCGCGCUGAAGAAGCUGAAGCCUG	AUCGGCGCAGGUGGCACCGUCGCGAUGGCGCGCUUGAUGAACGAGCGGGGCAACGGCGACCUCAUGAUGAUGAUGGGC	GO:0030288//outer membrane-bounded periplasmic space	-	-	K07795//putative tricarboxylic transport membrane protein	1785.21	5867.59	0.304249	-1.71668	0	0	down
Candidate_138	974.08	211.405	4.60764	2.20403	2.76621e-117	5.30869e-117	up	ATCC25795GL000974	-22.088	196 -- 253	3 -- 60	CUGAACGACUAGCUCACCGUCGCGCUGAAGAAGCUGAAGCCUGUACACGUCUUCCGCA	GGCAUGCUGGAUCACAUGGCAGCUGACGAGAUCGAUCGGGUCCGGGGUAGAAGUGCGU	-	-	-	-	14.9745	41.4495	0.361271	-1.46885	0.00129681	0.00423224	down
Candidate_138	974.08	211.405	4.60764	2.20403	2.76621e-117	5.30869e-117	up	ATCC25795GL000938	-20.3534	198 -- 261	210 -- 284	AGUUACUGCUGAACGACUAGCUCACCGUCGCGCUGAAGAAGCUGAAGCCUGUACACGUCUUCCG	UCGGUGAUCGACUGCAAGAUCGACGUGGUGUGCGCAGACGGCAAGGUCGGCGACACCGUCCAGGCCGCGGAGGGC	-	-	-	-	3.4847	54.8016	0.0635875	-3.97511	3.27404e-12	2.66952e-11	down
Candidate_138	974.08	211.405	4.60764	2.20403	2.76621e-117	5.30869e-117	up	ATCC25795GL005099	-21.1785	251 -- 305	925 -- 981	GUGGUUCCUGCUCUAGAUGCCAUAGCCGCCGUCGACCAAGGCGGAGUUACUGCUG	CGCCGAGGAAGAGGUCGGCGGUAUCGGGGUGCAGAACGUCACCGAUCAGCUGACGGC	GO:0030288//outer membrane-bounded periplasmic space	-	GO:0006865//amino acid transport	K01999//branched-chain amino acid transport system substrate-binding protein	27.3709	66.0998	0.414084	-1.272	0.000352401	0.00127426	down
Candidate_138	974.08	211.405	4.60764	2.20403	2.76621e-117	5.30869e-117	up	ATCC25795GL002568	-20.7708	194 -- 237	318 -- 364	CCGUCGCGCUGAAGAAGCUGAAGCCUGUACACGUCUUCCGCAAG	GGCAGCACUUCUUCUUCGACGCCGGCAACGGUGACUGUGUGGCGUUC	-	GO:0008198//ferrous iron binding;GO:0016702//oxidoreductase activity, acting on single donors with incorporation of molecular oxygen, incorporation of two atoms of oxygen;GO:0016829//lyase activity	GO:0019439//aromatic compound catabolic process;GO:0055114//oxidation-reduction process	K08234//glyoxylase I family protein;K15975//glyoxalase family protein	106.298	256.87	0.41382	-1.27293	1.79856e-12	1.49331e-11	down
Candidate_138	974.08	211.405	4.60764	2.20403	2.76621e-117	5.30869e-117	up	ATCC25795GL002693	-22.4326	395 -- 409	982 -- 996	CUCCCCGACCUCUUG	GAGGGGCUGGAGAAC	-	-	-	-	16.392	61.3778	0.267068	-1.90472	1.3407e-06	6.96159e-06	down
Candidate_138	974.08	211.405	4.60764	2.20403	2.76621e-117	5.30869e-117	up	ATCC25795GL001927	-20.2687	403 -- 530	8 -- 145	CUUCGGCUACCGCCUCAAGAUGUGGCUCCUACGCUGUAUGCCGACCUUGUAGCCGGGGUUCCUUCUGCAGUACACGCAGUUGGCCCUGCUCUAGGCGCUACAGCGUGAGCCUGACCUCUACCUCCCCG	GAUGCCGGCGAGUGGGUUCAACACCGAUCUCGUGAGCCGCCGUCGUGGAUAACAUCGGUGCACGAGCGUCAGAUGUAACGGACUUCAGGGACGGGGAUUGAUGAGUAACUCGCUACUCGACUUCGUGAUGGCGGUGGU	-	-	-	-	90.1477	413.294	0.21812	-2.19681	5.13376e-44	1.02881e-42	down
Accession ID	Mn-9OHAD/CC	NCBInr Accession	NCBInr Identity	NCBInr E_Value	NCBInr Description	Uniprot_Swissprot Accession	Uniprot_Swissprot Identity	Uniprot_Swissprot E_Value	Uniprot_Swissprot Description	Uniprot_Tremble Accession	Uniprot_Tremble Identity	Uniprot_Tremble E_Value	Uniprot_Tremble Description	Protein_or_Domain	COG Identity	COG E-Value	COG_ID	COG Function-Description	COG Code	COG Functional-Categories	KEGG(ko_id|rank|evalue|score|identity|ko_definition)	GO Biological_Process	GO Molecular_Function	GO Cellular_Component
ATCC25795GL000048	0.126	gi|118472021|ref|YP_890460.1|	77.74	3e-109	ATPase AAA [Mycobacterium smegmatis str. MC2 155] >gi|399990455|ref|YP_006570806.1| ATPase [Mycobacterium smegmatis str. MC2 155] >gi|118173308|gb|ABK74204.1| ATPase associated with various cellular activities, AAA-5 [Mycobacterium smegmatis str. MC2 155] >gi|399235018|gb|AFP42511.1| ATPase associated with various cellular activities AAA_5 [Mycobacterium smegmatis str. MC2 155]	-	-	-	-	A0R5M2	77.74	5e-109	A0R5M2_MYCS2 ATPase associated with various cellular activities, AAA-5 OS=Mycobacterium smegmatis (strain ATCC 700084 / mc(2)155) GN=MSMEG_6241 PE=4 SV=1	Rv2426c	249	7e-66	COG0714	MoxR-like ATPases	R	General function prediction only ;	-	GO:0044238//primary metabolic process	GO:0017111//nucleoside-triphosphatase activity;GO:0000166//nucleotide binding	-
ATCC25795GL001104	0.82	gi|108801025|ref|YP_641222.1|	70.25	2e-36	GntR family transcriptional regulator [Mycobacterium sp. MCS] >gi|108771444|gb|ABG10166.1| transcriptional regulator, GntR family [Mycobacterium sp. MCS]	sp|P54590|YHCF_BACSU	39.13	2e-08	Uncharacterized HTH-type transcriptional regulator YhcF OS=Bacillus subtilis (strain 168) GN=yhcF PE=4 SV=1	A1UKH0	71.07	3e-36	A1UKH0_MYCSK Transcriptional regulator, GntR family OS=Mycobacterium sp. (strain KMS) GN=Mkms_4136 PE=4 SV=1	Rv1152	149	1e-36	COG1725	Predicted transcriptional regulators	K	Transcription ;	-	GO:0006351//transcription, DNA-dependent	-	-
ATCC25795GL002295	0.26	gi|357020553|ref|ZP_09082784.1|	62.46	3e-66	PPE family protein [Mycobacterium thermoresistibile ATCC 19527] >gi|356478301|gb|EHI11438.1| PPE family protein [Mycobacterium thermoresistibile ATCC 19527]	sp|Q79F92|PPE68_MYCTU	63.16	6e-09	Uncharacterized PPE family immunogenic protein PPE68 OS=Mycobacterium tuberculosis GN=ppe68 PE=1 SV=1	A3PSJ5	62.57	3e-63	A3PSJ5_MYCSJ PPE protein OS=Mycobacterium sp. (strain JLS) GN=Mjls_0059 PE=4 SV=1	ML1828	114	4e-25	COG5651	PPE-repeat proteins	N	Cell motility ;	-	-	GO:0005515//protein binding	-
ATCC25795GL000608	---	gi|458840826|ref|ZP_22939944.1|	68.81	6e-31	hypothetical protein H074_01127 [Amycolatopsis decaplanina DSM 44594] >gi|452959888|gb|EME65219.1| hypothetical protein H074_01127 [Amycolatopsis decaplanina DSM 44594]	-	-	-	-	I0YA99	68.22	1e-30	I0YA99_9BURK Uncharacterized protein OS=Burkholderia sp. SJ98 GN=BURK_23070 PE=4 SV=1	-	-	-	-	-	-	-	-	-	-
ATCC25795GL004090	0.943	gi|404420480|ref|ZP_11002220.1|	78.87	7e-135	phospholipid/glycerol acyltransferase [Mycobacterium fortuitum subsp. fortuitum DSM 46621] >gi|403660025|gb|EJZ14622.1| phospholipid/glycerol acyltransferase [Mycobacterium fortuitum subsp. fortuitum DSM 46621]	sp|P64723|Y502_MYCTU	72.19	5e-128	Uncharacterized protein Rv0502/MT0523 OS=Mycobacterium tuberculosis GN=Rv0502 PE=4 SV=1	A3PU99	77.68	6e-137	A3PU99_MYCSJ Phospholipid/glycerol acyltransferase OS=Mycobacterium sp. (strain JLS) GN=Mjls_0665 PE=4 SV=1	ML2427	518	5e-147	COG0204	1-acyl-sn-glycerol-3-phosphate acyltransferase	I	Lipid transport and metabolism ;	-	GO:0008152//metabolic process	GO:0016746//transferase activity, transferring acyl groups	GO:0005886//plasma membrane
ATCC25795GL001298	0.977	gi|315262241|gb|ADT98982.1|	90.7	1e-141	uncharacterized conserved protein [Mycobacterium gilvum Spyr1]	sp|Q44018|YGB7_CUPNE	27.24	8e-12	UPF0065 protein in gbd 5'region OS=Cupriavidus necator PE=3 SV=1	A4TBD2	90.7	3e-141	A4TBD2_MYCGI Uncharacterized protein UPF0065 (Precursor) OS=Mycobacterium gilvum (strain PYR-GCK) GN=Mflv_3004 PE=4 SV=1	SMb20724	266	3e-71	COG3181	Uncharacterized protein conserved in bacteria	S	Function unknown ;	-	-	-	GO:0030288//outer membrane-bounded periplasmic space
ATCC25795GL002568	0.968	gi|375138609|ref|YP_004999258.1|	83.77	1e-92	lactoylglutathione lyase-like lyase [Mycobacterium rhodesiae NBB3] >gi|359819230|gb|AEV72043.1| lactoylglutathione lyase-like lyase [Mycobacterium rhodesiae NBB3]	sp|A4IS40|FOSB_GEOTN	29.87	1e-07	Metallothiol transferase fosB OS=Geobacillus thermodenitrificans (strain NG80-2) GN=fosB PE=3 SV=1	A0QQ30	82.98	8e-92	A0QQ30_MYCS2 Glyoxalase family protein OS=Mycobacterium smegmatis (strain ATCC 700084 / mc(2)155) GN=MSMEG_0608 PE=3 SV=1	MT0286.1	336	2e-92	COG0346	Lactoylglutathione lyase and related lyases	E	Amino acid transport and metabolism ;	-	GO:0019439//aromatic compound catabolic process;GO:0055114//oxidation-reduction process	GO:0008198//ferrous iron binding;GO:0016702//oxidoreductase activity, acting on single donors with incorporation of molecular oxygen, incorporation of two atoms of oxygen;GO:0016829//lyase activity	-
QueryID	Blast_E-Value	COGFunction	COGTerm	COGID	COGTermDetail	P-Value	Enrichment
ATCC25795GL000048	8e-55	COG:R	General function prediction only	COG0714	MoxR-like ATPases	0.439676	1.01116
ATCC25795GL001104	1e-33	COG:K	Transcription	COG1725	Predicted transcriptional regulators	0.839197	0.928444
ATCC25795GL002295	2e-36	COG:N	Cell motility	COG5651	PPE-repeat proteins	0.548826	1.04769
ATCC25795GL004090	5e-126	COG:I	Lipid transport and metabolism	COG0204	1-acyl-sn-glycerol-3-phosphate acyltransferase	0.380936	1.02663
ATCC25795GL001298	1e-61	COG:S	Function unknown	COG3181	Uncharacterized protein conserved in bacteria	0.766609	0.938106
ATCC25795GL005099	2e-159	COG:E	Amino acid transport and metabolism	COG0683	ABC-type branched-chain amino acid transport systems, periplasmic component	0.261896	1.05256
ATCC25795GL002568	2e-92	COG:E	Amino acid transport and metabolism	COG0346	Lactoylglutathione lyase and related lyases	0.261896	1.05256
ATCC25795GL002693	1e-23	COG:N	Cell motility	COG5651	PPE-repeat proteins	0.548826	1.04769
